# Supplementary material for: Single-cell transcriptomics and epigenomics unravel the role of monocytes in neuroblastoma bone marrow metastasis
Source: Nat Commun. 2023 Jun 26;14:3620. doi: 10.1038/s41467-023-39210-0 (PMC10293285; doi:10.1038/s41467-023-39210-0)
Supplement: Supplementary file 5 — Supplementary Dataset 1 [file 41467_2023_39210_MOESM5_ESM.xlsx]

## Sheet: scRNA-seq
Supplementary Data 1. scRNA sequencing statistics
Sample	Group	Estimated Number of Cells	Mean Reads per Cell	Median Genes per Cell	Number of Reads	Valid Barcodes (%)	Total Genes Detected	Median UMI Counts per Cell	Sequencing Saturation (%)
C1	control	12417	15616	544	193915006	98.3	20923	1035	46.6
C2	control	6668	18413	1305	122778496	98.5	20772	4024	32.7
C3	control	5710	25217	1566	143992712	98.5	21489	4534	44.2
C4	control	11074	16525	1140	182999354	98.4	22106	2646	45.1
C5	control	5874	30440	1513	178807468	98.3	21992	4133	54.3
M1	MYCN amplified	4417	15592	967	68873264	98.7	20614	3238	36.3
M2a	MYCN amplified	3468	44493	2069	154302565	98.3	22861	6152	48.7
M2b	MYCN amplified	1763	61583	1323	108572125	98.4	19320	4015	71.5
M3	MYCN amplified	5195	38604	1761	200552511	98.3	24227	5222	51.4
M4	MYCN amplified	6257	30335	1419	189809397	98.4	22611	3853	56.3
A1	ATRXmut	6268	29741	1090	186421918	98.1	21377	3054	59.8
A2	ATRXmut	4636	34685	1362	160802894	98.4	21465	4059	63.8
S1	sporadic	6178	26242	1000	162127262	98.4	21035	2758	56.1
S2	sporadic	7665	20164	947	154563051	98.8	21057	2679	43.1
S3	sporadic	5539	32833	1295	181862240	98.4	23371	3679	60.7
S4	sporadic	5832	24786	892	144552742	98.7	21211	2996	45.2
S5	sporadic	7903	23525	1531	185924051	98.1	22512	4775	54.4
