# Supplementary material for: Single-cell transcriptomics and epigenomics unravel the role of monocytes in neuroblastoma bone marrow metastasis
Source: Nat Commun. 2023 Jun 26;14:3620. doi: 10.1038/s41467-023-39210-0 (PMC10293285; doi:10.1038/s41467-023-39210-0)
Supplement: Supplementary file 7 — Supplementary Dataset 3 [file 41467_2023_39210_MOESM7_ESM.xlsx]

## Sheet: Interactions
Supplementary Data 3. Cell-cell interactions. p-values are computed from a one-sided permutation test as implemented in the R package CellChat
Cell type expressing ligand	Cell type expressing receptor	Ligand	Receptor	Score	Normalized score	P value	Pathway	Type of interaction
T	E	CCL5	ACKR1	0.0177384	0.231866	0	CCL	Secreted Signaling
NK	E	CCL5	ACKR1	0.0765027	1	0	CCL	Secreted Signaling
M	E	CXCL8	ACKR1	0.0235202	1	0	CXCL	Secreted Signaling
NB	pDC	MIF	CD74_CXCR4	0.321124	0.964862	0	MIF	Secreted Signaling
pDC	pDC	MIF	CD74_CXCR4	0.0966955	0.290535	0	MIF	Secreted Signaling
M	pDC	MIF	CD74_CXCR4	0.0907519	0.272677	0	MIF	Secreted Signaling
B	pDC	MIF	CD74_CXCR4	0.0890331	0.267512	0	MIF	Secreted Signaling
T	pDC	MIF	CD74_CXCR4	0.0978714	0.294068	0	MIF	Secreted Signaling
NK	pDC	MIF	CD74_CXCR4	0.0973285	0.292437	0	MIF	Secreted Signaling
SC	pDC	MIF	CD74_CXCR4	0.234639	0.705004	0	MIF	Secreted Signaling
NB	M	MIF	CD74_CXCR4	0.198582	0.596666	0	MIF	Secreted Signaling
pDC	M	MIF	CD74_CXCR4	0.0530976	0.159539	1	MIF	Secreted Signaling
M	M	MIF	CD74_CXCR4	0.0496864	0.14929	1	MIF	Secreted Signaling
B	M	MIF	CD74_CXCR4	0.0487037	0.146337	1	MIF	Secreted Signaling
T	M	MIF	CD74_CXCR4	0.0537749	0.161574	1	MIF	Secreted Signaling
NK	M	MIF	CD74_CXCR4	0.0534621	0.160634	1	MIF	Secreted Signaling
SC	M	MIF	CD74_CXCR4	0.138373	0.41576	0	MIF	Secreted Signaling
NB	B	MIF	CD74_CXCR4	0.332819	1	0	MIF	Secreted Signaling
pDC	B	MIF	CD74_CXCR4	0.101438	0.304785	0	MIF	Secreted Signaling
M	B	MIF	CD74_CXCR4	0.0952338	0.286143	0	MIF	Secreted Signaling
B	B	MIF	CD74_CXCR4	0.0934388	0.28075	0	MIF	Secreted Signaling
T	B	MIF	CD74_CXCR4	0.102665	0.308472	0	MIF	Secreted Signaling
NK	B	MIF	CD74_CXCR4	0.102099	0.30677	0	MIF	Secreted Signaling
SC	B	MIF	CD74_CXCR4	0.244317	0.734085	0	MIF	Secreted Signaling
NB	T	MIF	CD74_CXCR4	0.157786	0.474089	0	MIF	Secreted Signaling
pDC	T	MIF	CD74_CXCR4	0.0406726	0.122206	1	MIF	Secreted Signaling
M	T	MIF	CD74_CXCR4	0.0380276	0.114259	1	MIF	Secreted Signaling
B	T	MIF	CD74_CXCR4	0.0372664	0.111972	1	MIF	Secreted Signaling
T	T	MIF	CD74_CXCR4	0.0411982	0.123786	1	MIF	Secreted Signaling
NK	T	MIF	CD74_CXCR4	0.0409555	0.123056	1	MIF	Secreted Signaling
SC	T	MIF	CD74_CXCR4	0.108275	0.325326	0	MIF	Secreted Signaling
NB	NK	MIF	CD74_CXCR4	0.255726	0.768363	0	MIF	Secreted Signaling
pDC	NK	MIF	CD74_CXCR4	0.0721457	0.216772	1	MIF	Secreted Signaling
M	NK	MIF	CD74_CXCR4	0.0675982	0.203108	1	MIF	Secreted Signaling
B	NK	MIF	CD74_CXCR4	0.0662859	0.199165	1	MIF	Secreted Signaling
T	NK	MIF	CD74_CXCR4	0.0730472	0.21948	1	MIF	Secreted Signaling
NK	NK	MIF	CD74_CXCR4	0.0726309	0.21823	1	MIF	Secreted Signaling
SC	NK	MIF	CD74_CXCR4	0.182128	0.547229	0	MIF	Secreted Signaling
NB	SC	MIF	CD74_CXCR4	0.270022	0.811319	0	MIF	Secreted Signaling
pDC	SC	MIF	CD74_CXCR4	0.0772442	0.232091	0.01	MIF	Secreted Signaling
M	SC	MIF	CD74_CXCR4	0.0724004	0.217537	0.98	MIF	Secreted Signaling
B	SC	MIF	CD74_CXCR4	0.071002	0.213335	1	MIF	Secreted Signaling
T	SC	MIF	CD74_CXCR4	0.078204	0.234975	0	MIF	Secreted Signaling
NK	SC	MIF	CD74_CXCR4	0.0777608	0.233643	0	MIF	Secreted Signaling
SC	SC	MIF	CD74_CXCR4	0.193379	0.581034	0	MIF	Secreted Signaling
NB	pDC	MIF	CD74_CD44	0.20342	0.60777	0	MIF	Secreted Signaling
pDC	pDC	MIF	CD74_CD44	0.0546328	0.16323	1	MIF	Secreted Signaling
M	pDC	MIF	CD74_CD44	0.0511283	0.152759	1	MIF	Secreted Signaling
B	pDC	MIF	CD74_CD44	0.0501186	0.149743	1	MIF	Secreted Signaling
T	pDC	MIF	CD74_CD44	0.0553285	0.165309	1	MIF	Secreted Signaling
NK	pDC	MIF	CD74_CD44	0.0550072	0.164349	1	MIF	Secreted Signaling
SC	pDC	MIF	CD74_CD44	0.142004	0.424273	0	MIF	Secreted Signaling
NB	M	MIF	CD74_CD44	0.334698	1	0	MIF	Secreted Signaling
pDC	M	MIF	CD74_CD44	0.102211	0.305383	0	MIF	Secreted Signaling
M	M	MIF	CD74_CD44	0.0959646	0.28672	0	MIF	Secreted Signaling
B	M	MIF	CD74_CD44	0.0941573	0.28132	0	MIF	Secreted Signaling
T	M	MIF	CD74_CD44	0.103446	0.309074	0	MIF	Secreted Signaling
NK	M	MIF	CD74_CD44	0.102876	0.30737	0	MIF	Secreted Signaling
SC	M	MIF	CD74_CD44	0.245881	0.734635	0	MIF	Secreted Signaling
NB	B	MIF	CD74_CD44	0.208128	0.621838	0	MIF	Secreted Signaling
pDC	B	MIF	CD74_CD44	0.05614	0.167733	1	MIF	Secreted Signaling
M	B	MIF	CD74_CD44	0.0525443	0.15699	1	MIF	Secreted Signaling
B	B	MIF	CD74_CD44	0.0515081	0.153894	1	MIF	Secreted Signaling
T	B	MIF	CD74_CD44	0.0568538	0.169866	1	MIF	Secreted Signaling
NK	B	MIF	CD74_CD44	0.0565242	0.168881	1	MIF	Secreted Signaling
SC	B	MIF	CD74_CD44	0.14555	0.43487	0	MIF	Secreted Signaling
NB	T	MIF	CD74_CD44	0.153882	0.459764	0	MIF	Secreted Signaling
pDC	T	MIF	CD74_CD44	0.0395303	0.118107	1	MIF	Secreted Signaling
M	T	MIF	CD74_CD44	0.0369567	0.110418	1	MIF	Secreted Signaling
B	T	MIF	CD74_CD44	0.0362162	0.108206	1	MIF	Secreted Signaling
T	T	MIF	CD74_CD44	0.0400418	0.119636	1	MIF	Secreted Signaling
NK	T	MIF	CD74_CD44	0.0398056	0.11893	1	MIF	Secreted Signaling
SC	T	MIF	CD74_CD44	0.105442	0.315037	0	MIF	Secreted Signaling
NB	NK	MIF	CD74_CD44	0.249387	0.745109	0	MIF	Secreted Signaling
pDC	NK	MIF	CD74_CD44	0.0699298	0.208934	1	MIF	Secreted Signaling
M	NK	MIF	CD74_CD44	0.0655121	0.195735	1	MIF	Secreted Signaling
B	NK	MIF	CD74_CD44	0.0642375	0.191927	1	MIF	Secreted Signaling
T	NK	MIF	CD74_CD44	0.0708057	0.211551	1	MIF	Secreted Signaling
NK	NK	MIF	CD74_CD44	0.0704012	0.210342	1	MIF	Secreted Signaling
SC	NK	MIF	CD74_CD44	0.177179	0.52937	0	MIF	Secreted Signaling
NB	SC	MIF	CD74_CD44	0.283423	0.846802	0	MIF	Secreted Signaling
pDC	SC	MIF	CD74_CD44	0.0821545	0.245459	0	MIF	Secreted Signaling
M	SC	MIF	CD74_CD44	0.0770285	0.230143	0	MIF	Secreted Signaling
B	SC	MIF	CD74_CD44	0.075548	0.22572	0	MIF	Secreted Signaling
T	SC	MIF	CD74_CD44	0.0831699	0.248492	0	MIF	Secreted Signaling
NK	SC	MIF	CD74_CD44	0.0827011	0.247091	0	MIF	Secreted Signaling
SC	SC	MIF	CD74_CD44	0.20404	0.609622	0	MIF	Secreted Signaling
pDC	pDC	IL16	CD4	0.0222665	0.99163	0	IL16	Secreted Signaling
T	pDC	IL16	CD4	0.0224545	1	0	IL16	Secreted Signaling
pDC	M	IL16	CD4	0.0192926	0.859185	0	IL16	Secreted Signaling
T	M	IL16	CD4	0.0194559	0.866459	0	IL16	Secreted Signaling
pDC	B	TNFSF13B	TNFRSF13C	0.023762	0.844046	0	BAFF	Secreted Signaling
M	B	TNFSF13B	TNFRSF13C	0.0281525	1	0	BAFF	Secreted Signaling
M	NB	RETN	CAP1	0.0210732	0.304598	0	RESISTIN	Secreted Signaling
M	pDC	RETN	CAP1	0.0648187	0.936908	0	RESISTIN	Secreted Signaling
M	M	RETN	CAP1	0.0691836	1	0	RESISTIN	Secreted Signaling
M	B	RETN	CAP1	0.0186294	0.269275	0	RESISTIN	Secreted Signaling
M	T	RETN	CAP1	0.024706	0.357107	0	RESISTIN	Secreted Signaling
M	NK	RETN	CAP1	0.0243113	0.351403	0	RESISTIN	Secreted Signaling
M	SC	RETN	CAP1	0.0584098	0.844272	0	RESISTIN	Secreted Signaling
M	E	RETN	CAP1	0.0153507	0.221884	0	RESISTIN	Secreted Signaling
NB	NB	NAMPT	INSR	0.0151746	0.187745	0	VISFATIN	Secreted Signaling
pDC	NB	NAMPT	INSR	0.010157	0.125666	0	VISFATIN	Secreted Signaling
M	NB	NAMPT	INSR	0.0808258	1	0	VISFATIN	Secreted Signaling
SC	NB	NAMPT	INSR	0.0158549	0.196161	0	VISFATIN	Secreted Signaling
NB	E	NAMPT	INSR	0.0135101	0.167151	0	VISFATIN	Secreted Signaling
pDC	E	NAMPT	INSR	0.00903785	0.111819	0	VISFATIN	Secreted Signaling
M	E	NAMPT	INSR	0.0724901	0.896869	0	VISFATIN	Secreted Signaling
SC	E	NAMPT	INSR	0.0141168	0.174657	0	VISFATIN	Secreted Signaling
NB	M	NAMPT	ITGA5_ITGB1	0.0173245	0.189518	0	VISFATIN	Secreted Signaling
pDC	M	NAMPT	ITGA5_ITGB1	0.0116044	0.126944	0	VISFATIN	Secreted Signaling
M	M	NAMPT	ITGA5_ITGB1	0.0914135	1	0	VISFATIN	Secreted Signaling
SC	M	NAMPT	ITGA5_ITGB1	0.0180993	0.197994	0	VISFATIN	Secreted Signaling
NB	NK	MDK	ITGA4_ITGB1	0.108207	0.479835	0	MK	Secreted Signaling
SC	NK	MDK	ITGA4_ITGB1	0.0198158	0.0878713	0	MK	Secreted Signaling
NB	SC	MDK	ITGA4_ITGB1	0.0967958	0.429232	0	MK	Secreted Signaling
SC	SC	MDK	ITGA4_ITGB1	0.0175427	0.0777913	0	MK	Secreted Signaling
NB	E	MDK	ITGA4_ITGB1	0.225509	1	0	MK	Secreted Signaling
SC	E	MDK	ITGA4_ITGB1	0.0462685	0.205173	0	MK	Secreted Signaling
NB	M	MDK	LRP1	0.102988	1	0	MK	Secreted Signaling
SC	M	MDK	LRP1	0.0187702	0.182257	0	MK	Secreted Signaling
NB	NB	MDK	NCL	0.382509	1	0	MK	Secreted Signaling
SC	NB	MDK	NCL	0.0935544	0.244581	0	MK	Secreted Signaling
NB	pDC	MDK	NCL	0.354089	0.925701	0	MK	Secreted Signaling
SC	pDC	MDK	NCL	0.0836935	0.218801	0	MK	Secreted Signaling
NB	M	MDK	NCL	0.273284	0.71445	0	MK	Secreted Signaling
SC	M	MDK	NCL	0.0589614	0.154144	0	MK	Secreted Signaling
NB	B	MDK	NCL	0.302661	0.791252	0	MK	Secreted Signaling
SC	B	MDK	NCL	0.0674375	0.176303	0	MK	Secreted Signaling
NB	T	MDK	NCL	0.295672	0.772981	0	MK	Secreted Signaling
SC	T	MDK	NCL	0.0653711	0.170901	0	MK	Secreted Signaling
NB	NK	MDK	NCL	0.305223	0.79795	0	MK	Secreted Signaling
SC	NK	MDK	NCL	0.0682031	0.178305	0	MK	Secreted Signaling
NB	SC	MDK	NCL	0.361006	0.943785	0	MK	Secreted Signaling
SC	SC	MDK	NCL	0.0860321	0.224915	0	MK	Secreted Signaling
NB	E	MDK	NCL	0.291349	0.761677	0	MK	Secreted Signaling
SC	E	MDK	NCL	0.0641087	0.1676	0	MK	Secreted Signaling
NB	NB	PTN	NCL	0.103162	1	0	PTN	Secreted Signaling
NB	pDC	PTN	NCL	0.092392	0.895598	0	PTN	Secreted Signaling
NB	M	PTN	NCL	0.0652725	0.632716	0	PTN	Secreted Signaling
NB	B	PTN	NCL	0.074584	0.722977	0	PTN	Secreted Signaling
NB	T	PTN	NCL	0.0723156	0.700988	0	PTN	Secreted Signaling
NB	NK	PTN	NCL	0.0754242	0.731121	0	PTN	Secreted Signaling
NB	SC	PTN	NCL	0.0949485	0.920378	0	PTN	Secreted Signaling
NB	E	PTN	NCL	0.0709293	0.68755	0	PTN	Secreted Signaling
T	SC	FLT3LG	FLT3	0.0165299	1	0	FLT3	Secreted Signaling
M	M	ANXA1	FPR1	0.102831	1	0	ANNEXIN	Secreted Signaling
T	M	ANXA1	FPR1	0.0243586	0.23688	0	ANNEXIN	Secreted Signaling
NK	M	ANXA1	FPR1	0.0257792	0.250695	0	ANNEXIN	Secreted Signaling
SC	M	ANXA1	FPR1	0.0573535	0.557745	0	ANNEXIN	Secreted Signaling
pDC	pDC	LGALS9	PTPRC	0.0596931	0.287728	0	GALECTIN	Secreted Signaling
M	pDC	LGALS9	PTPRC	0.0680047	0.327791	0	GALECTIN	Secreted Signaling
SC	pDC	LGALS9	PTPRC	0.0608788	0.293443	0	GALECTIN	Secreted Signaling
E	pDC	LGALS9	PTPRC	0.143018	0.689366	0	GALECTIN	Secreted Signaling
pDC	M	LGALS9	PTPRC	0.0663582	0.319855	0	GALECTIN	Secreted Signaling
M	M	LGALS9	PTPRC	0.0755234	0.364032	0	GALECTIN	Secreted Signaling
SC	M	LGALS9	PTPRC	0.0676668	0.326162	0	GALECTIN	Secreted Signaling
E	M	LGALS9	PTPRC	0.15743	0.75883	0	GALECTIN	Secreted Signaling
pDC	B	LGALS9	PTPRC	0.0616452	0.297138	0	GALECTIN	Secreted Signaling
M	B	LGALS9	PTPRC	0.0702084	0.338413	0	GALECTIN	Secreted Signaling
SC	B	LGALS9	PTPRC	0.0628671	0.303027	0	GALECTIN	Secreted Signaling
E	B	LGALS9	PTPRC	0.147269	0.709853	0	GALECTIN	Secreted Signaling
pDC	T	LGALS9	PTPRC	0.090559	0.436505	0	GALECTIN	Secreted Signaling
M	T	LGALS9	PTPRC	0.102699	0.495022	0	GALECTIN	Secreted Signaling
SC	T	LGALS9	PTPRC	0.0922976	0.444886	0	GALECTIN	Secreted Signaling
E	T	LGALS9	PTPRC	0.207464	1	0	GALECTIN	Secreted Signaling
pDC	NK	LGALS9	PTPRC	0.0731193	0.352444	0	GALECTIN	Secreted Signaling
M	NK	LGALS9	PTPRC	0.0831351	0.400721	0	GALECTIN	Secreted Signaling
SC	NK	LGALS9	PTPRC	0.0745505	0.359343	0	GALECTIN	Secreted Signaling
E	NK	LGALS9	PTPRC	0.171763	0.827917	0	GALECTIN	Secreted Signaling
pDC	SC	LGALS9	PTPRC	0.0561205	0.270508	0	GALECTIN	Secreted Signaling
M	SC	LGALS9	PTPRC	0.0639685	0.308336	0	GALECTIN	Secreted Signaling
SC	SC	LGALS9	PTPRC	0.0572395	0.275902	0	GALECTIN	Secreted Signaling
E	SC	LGALS9	PTPRC	0.135176	0.651563	0	GALECTIN	Secreted Signaling
pDC	NB	LGALS9	CD44	0.0164485	0.0812304	0	GALECTIN	Secreted Signaling
M	NB	LGALS9	CD44	0.0188596	0.0931373	0	GALECTIN	Secreted Signaling
SC	NB	LGALS9	CD44	0.0167906	0.0829197	0	GALECTIN	Secreted Signaling
E	NB	LGALS9	CD44	0.0421124	0.207971	0	GALECTIN	Secreted Signaling
pDC	pDC	LGALS9	CD44	0.02007	0.099115	0	GALECTIN	Secreted Signaling
M	pDC	LGALS9	CD44	0.0229995	0.113582	0	GALECTIN	Secreted Signaling
SC	pDC	LGALS9	CD44	0.0204858	0.101168	0	GALECTIN	Secreted Signaling
E	pDC	LGALS9	CD44	0.0510907	0.25231	0	GALECTIN	Secreted Signaling
pDC	M	LGALS9	CD44	0.0880775	0.434968	0	GALECTIN	Secreted Signaling
M	M	LGALS9	CD44	0.0999213	0.493459	0	GALECTIN	Secreted Signaling
SC	M	LGALS9	CD44	0.0897731	0.443342	0	GALECTIN	Secreted Signaling
E	M	LGALS9	CD44	0.202492	1	0	GALECTIN	Secreted Signaling
pDC	B	LGALS9	CD44	0.0217919	0.107619	0	GALECTIN	Secreted Signaling
M	B	LGALS9	CD44	0.0249664	0.123296	0	GALECTIN	Secreted Signaling
SC	B	LGALS9	CD44	0.0222426	0.109844	0	GALECTIN	Secreted Signaling
E	B	LGALS9	CD44	0.055324	0.273216	0	GALECTIN	Secreted Signaling
pDC	T	LGALS9	CD44	0.0617308	0.304856	0	GALECTIN	Secreted Signaling
M	T	LGALS9	CD44	0.070305	0.347199	0	GALECTIN	Secreted Signaling
SC	T	LGALS9	CD44	0.0629543	0.310898	0	GALECTIN	Secreted Signaling
E	T	LGALS9	CD44	0.147454	0.728199	0	GALECTIN	Secreted Signaling
pDC	NK	LGALS9	CD44	0.065673	0.324324	0	GALECTIN	Secreted Signaling
M	NK	LGALS9	CD44	0.0747511	0.369156	0	GALECTIN	Secreted Signaling
SC	NK	LGALS9	CD44	0.066969	0.330725	0	GALECTIN	Secreted Signaling
E	NK	LGALS9	CD44	0.155961	0.770209	0	GALECTIN	Secreted Signaling
pDC	SC	LGALS9	CD44	0.0570397	0.281689	0	GALECTIN	Secreted Signaling
M	SC	LGALS9	CD44	0.0650074	0.321037	0	GALECTIN	Secreted Signaling
SC	SC	LGALS9	CD44	0.058176	0.2873	0	GALECTIN	Secreted Signaling
E	SC	LGALS9	CD44	0.137202	0.677566	0	GALECTIN	Secreted Signaling
pDC	E	LGALS9	CD44	0.0171942	0.0849129	0	GALECTIN	Secreted Signaling
M	E	LGALS9	CD44	0.0197123	0.0973488	0	GALECTIN	Secreted Signaling
SC	E	LGALS9	CD44	0.0175515	0.0866774	0	GALECTIN	Secreted Signaling
E	E	LGALS9	CD44	0.0439695	0.217142	0	GALECTIN	Secreted Signaling
NB	NB	COL6A1	CD44	0.0157246	0.186152	0	COLLAGEN	ECM-Receptor
NB	pDC	COL6A1	CD44	0.0191898	0.227174	0	COLLAGEN	ECM-Receptor
NB	M	COL6A1	CD44	0.0844718	1	0	COLLAGEN	ECM-Receptor
NB	B	COL6A1	CD44	0.0208378	0.246684	0	COLLAGEN	ECM-Receptor
NB	T	COL6A1	CD44	0.0591338	0.700042	0	COLLAGEN	ECM-Receptor
NB	NK	COL6A1	CD44	0.0629212	0.744879	0	COLLAGEN	ECM-Receptor
NB	SC	COL6A1	CD44	0.0546285	0.646707	0	COLLAGEN	ECM-Receptor
NB	E	COL6A1	CD44	0.016438	0.194597	0	COLLAGEN	ECM-Receptor
M	pDC	THBS1	CD36	0.025031	0.244412	0	THBS	ECM-Receptor
M	M	THBS1	CD36	0.0276802	0.27028	0	THBS	ECM-Receptor
M	E	THBS1	CD36	0.102413	1	0	THBS	ECM-Receptor
M	NB	THBS1	CD47	0.0604985	0.829972	0	THBS	ECM-Receptor
M	pDC	THBS1	CD47	0.0728922	1	0	THBS	ECM-Receptor
M	M	THBS1	CD47	0.0250539	0.343712	0	THBS	ECM-Receptor
M	B	THBS1	CD47	0.0288028	0.395143	0	THBS	ECM-Receptor
M	T	THBS1	CD47	0.0275245	0.377606	0	THBS	ECM-Receptor
M	NK	THBS1	CD47	0.026581	0.364662	0	THBS	ECM-Receptor
M	SC	THBS1	CD47	0.0670798	0.920261	0	THBS	ECM-Receptor
M	E	THBS1	CD47	0.0693014	0.950739	0	THBS	ECM-Receptor
M	pDC	ADGRE5	CD55	0.0213548	0.351973	0	ADGRE5	Cell-Cell Contact
T	pDC	ADGRE5	CD55	0.0193888	0.319569	0	ADGRE5	Cell-Cell Contact
NK	pDC	ADGRE5	CD55	0.0236023	0.389016	0	ADGRE5	Cell-Cell Contact
M	M	ADGRE5	CD55	0.0550935	0.908059	0	ADGRE5	Cell-Cell Contact
T	M	ADGRE5	CD55	0.0501807	0.827086	0	ADGRE5	Cell-Cell Contact
NK	M	ADGRE5	CD55	0.0606717	1	0	ADGRE5	Cell-Cell Contact
M	B	ADGRE5	CD55	0.0247716	0.408289	0	ADGRE5	Cell-Cell Contact
T	B	ADGRE5	CD55	0.0224983	0.37082	0	ADGRE5	Cell-Cell Contact
NK	B	ADGRE5	CD55	0.0273686	0.451094	0	ADGRE5	Cell-Cell Contact
M	T	ADGRE5	CD55	0.0229411	0.378118	0	ADGRE5	Cell-Cell Contact
T	T	ADGRE5	CD55	0.0208322	0.343359	0	ADGRE5	Cell-Cell Contact
NK	T	ADGRE5	CD55	0.0253512	0.417842	0	ADGRE5	Cell-Cell Contact
M	SC	ADGRE5	CD55	0.0185692	0.30606	0	ADGRE5	Cell-Cell Contact
T	SC	ADGRE5	CD55	0.0168552	0.277811	0.03	ADGRE5	Cell-Cell Contact
NK	SC	ADGRE5	CD55	0.0205297	0.338373	0	ADGRE5	Cell-Cell Contact
M	E	ADGRE5	CD55	0.0184159	0.303534	0	ADGRE5	Cell-Cell Contact
T	E	ADGRE5	CD55	0.0167159	0.275514	0.05	ADGRE5	Cell-Cell Contact
NK	E	ADGRE5	CD55	0.0203605	0.335586	0	ADGRE5	Cell-Cell Contact
NB	T	ALCAM	CD6	0.0205227	1	0	ALCAM	Cell-Cell Contact
NB	NK	ALCAM	CD6	0.0204558	0.99674	0	ALCAM	Cell-Cell Contact
NB	pDC	APP	CD74	0.364078	0.877008	0	APP	Cell-Cell Contact
pDC	pDC	APP	CD74	0.415137	1	0	APP	Cell-Cell Contact
SC	pDC	APP	CD74	0.121268	0.292116	0	APP	Cell-Cell Contact
NB	M	APP	CD74	0.32027	0.771479	0	APP	Cell-Cell Contact
pDC	M	APP	CD74	0.368747	0.888254	0	APP	Cell-Cell Contact
SC	M	APP	CD74	0.10199	0.245679	0	APP	Cell-Cell Contact
NB	B	APP	CD74	0.357976	0.862308	0	APP	Cell-Cell Contact
pDC	B	APP	CD74	0.408729	0.984564	0	APP	Cell-Cell Contact
SC	B	APP	CD74	0.118477	0.285393	0	APP	Cell-Cell Contact
NB	T	APP	CD74	0.0829031	0.199701	0	APP	Cell-Cell Contact
pDC	T	APP	CD74	0.100779	0.24276	0	APP	Cell-Cell Contact
SC	T	APP	CD74	0.0213252	0.0513691	0	APP	Cell-Cell Contact
NB	NK	APP	CD74	0.220203	0.530435	0	APP	Cell-Cell Contact
pDC	NK	APP	CD74	0.259312	0.624643	0	APP	Cell-Cell Contact
SC	NK	APP	CD74	0.0637298	0.153515	0	APP	Cell-Cell Contact
NB	SC	APP	CD74	0.317418	0.764611	0	APP	Cell-Cell Contact
pDC	SC	APP	CD74	0.365696	0.880905	0	APP	Cell-Cell Contact
SC	SC	APP	CD74	0.100794	0.242798	0	APP	Cell-Cell Contact
NB	NB	CADM1	CADM1	0.149944	1	0	CADM	Cell-Cell Contact
B	pDC	CD22	PTPRC	0.0518395	0.656316	0	CD22	Cell-Cell Contact
B	M	CD22	PTPRC	0.0576815	0.730279	0	CD22	Cell-Cell Contact
B	B	CD22	PTPRC	0.0535494	0.677964	0	CD22	Cell-Cell Contact
B	T	CD22	PTPRC	0.0789855	1	0	CD22	Cell-Cell Contact
B	NK	CD22	PTPRC	0.0636187	0.805448	0	CD22	Cell-Cell Contact
B	SC	CD22	PTPRC	0.0487125	0.616727	0	CD22	Cell-Cell Contact
pDC	B	PTPRC	CD22	0.0518395	0.656316	0	CD45	Cell-Cell Contact
M	B	PTPRC	CD22	0.0576815	0.730279	0	CD45	Cell-Cell Contact
B	B	PTPRC	CD22	0.0535494	0.677964	0	CD45	Cell-Cell Contact
T	B	PTPRC	CD22	0.0789855	1	0	CD45	Cell-Cell Contact
NK	B	PTPRC	CD22	0.0636187	0.805448	0	CD45	Cell-Cell Contact
SC	B	PTPRC	CD22	0.0487125	0.616727	0	CD45	Cell-Cell Contact
T	NB	CD6	ALCAM	0.0205227	1	0	CD6	Cell-Cell Contact
NK	NB	CD6	ALCAM	0.0204558	0.99674	0	CD6	Cell-Cell Contact
NB	M	CD99	PILRA	0.0185554	0.196259	0	CD99	Cell-Cell Contact
pDC	M	CD99	PILRA	0.0942694	0.997076	0	CD99	Cell-Cell Contact
M	M	CD99	PILRA	0.0673504	0.712357	0	CD99	Cell-Cell Contact
B	M	CD99	PILRA	0.0203167	0.214888	0	CD99	Cell-Cell Contact
T	M	CD99	PILRA	0.0657856	0.695807	0	CD99	Cell-Cell Contact
NK	M	CD99	PILRA	0.0746271	0.789322	0	CD99	Cell-Cell Contact
SC	M	CD99	PILRA	0.0945458	1	0	CD99	Cell-Cell Contact
E	M	CD99	PILRA	0.0585712	0.619501	0	CD99	Cell-Cell Contact
NB	NB	CD99	CD99	0.0152351	0.0475194	1	CD99	Cell-Cell Contact
pDC	NB	CD99	CD99	0.0784842	0.244798	0.48	CD99	Cell-Cell Contact
M	NB	CD99	CD99	0.055795	0.174029	0.99	CD99	Cell-Cell Contact
B	NB	CD99	CD99	0.0166866	0.0520467	1	CD99	Cell-Cell Contact
T	NB	CD99	CD99	0.0544831	0.169937	1	CD99	Cell-Cell Contact
NK	NB	CD99	CD99	0.0619061	0.19309	0.97	CD99	Cell-Cell Contact
SC	NB	CD99	CD99	0.0787183	0.245528	0.51	CD99	Cell-Cell Contact
E	NB	CD99	CD99	0.0484439	0.1511	0.93	CD99	Cell-Cell Contact
NB	pDC	CD99	CD99	0.0784842	0.244798	0.48	CD99	Cell-Cell Contact
pDC	pDC	CD99	CD99	0.319201	0.995612	0	CD99	Cell-Cell Contact
M	pDC	CD99	CD99	0.245459	0.765604	0	CD99	Cell-Cell Contact
B	pDC	CD99	CD99	0.0854387	0.26649	0.58	CD99	Cell-Cell Contact
T	pDC	CD99	CD99	0.240825	0.751149	0	CD99	Cell-Cell Contact
NK	pDC	CD99	CD99	0.26648	0.831172	0	CD99	Cell-Cell Contact
SC	pDC	CD99	CD99	0.319904	0.997805	0	CD99	Cell-Cell Contact
E	pDC	CD99	CD99	0.218913	0.682804	0	CD99	Cell-Cell Contact
NB	M	CD99	CD99	0.055795	0.174029	0.99	CD99	Cell-Cell Contact
pDC	M	CD99	CD99	0.245459	0.765604	0	CD99	Cell-Cell Contact
M	M	CD99	CD99	0.184145	0.57436	0	CD99	Cell-Cell Contact
B	M	CD99	CD99	0.0608719	0.189864	0.98	CD99	Cell-Cell Contact
T	M	CD99	CD99	0.180391	0.562653	0	CD99	Cell-Cell Contact
NK	M	CD99	CD99	0.201316	0.62792	0	CD99	Cell-Cell Contact
SC	M	CD99	CD99	0.246058	0.767473	0	CD99	Cell-Cell Contact
E	M	CD99	CD99	0.162799	0.507781	0	CD99	Cell-Cell Contact
NB	B	CD99	CD99	0.0166866	0.0520467	1	CD99	Cell-Cell Contact
pDC	B	CD99	CD99	0.0854387	0.26649	0.58	CD99	Cell-Cell Contact
M	B	CD99	CD99	0.0608719	0.189864	0.98	CD99	Cell-Cell Contact
B	B	CD99	CD99	0.0182738	0.0569973	1	CD99	Cell-Cell Contact
T	B	CD99	CD99	0.0594481	0.185423	1	CD99	Cell-Cell Contact
NK	B	CD99	CD99	0.0674993	0.210535	0.79	CD99	Cell-Cell Contact
SC	B	CD99	CD99	0.0856917	0.267279	0.6	CD99	Cell-Cell Contact
E	B	CD99	CD99	0.0528893	0.164966	0.98	CD99	Cell-Cell Contact
NB	T	CD99	CD99	0.0544831	0.169937	1	CD99	Cell-Cell Contact
pDC	T	CD99	CD99	0.240825	0.751149	0	CD99	Cell-Cell Contact
M	T	CD99	CD99	0.180391	0.562653	0	CD99	Cell-Cell Contact
B	T	CD99	CD99	0.0594481	0.185423	1	CD99	Cell-Cell Contact
T	T	CD99	CD99	0.176698	0.551133	0	CD99	Cell-Cell Contact
NK	T	CD99	CD99	0.197297	0.615385	0	CD99	Cell-Cell Contact
SC	T	CD99	CD99	0.241416	0.752995	0	CD99	Cell-Cell Contact
E	T	CD99	CD99	0.159395	0.497166	0	CD99	Cell-Cell Contact
NB	NK	CD99	CD99	0.0619061	0.19309	0.97	CD99	Cell-Cell Contact
pDC	NK	CD99	CD99	0.26648	0.831172	0	CD99	Cell-Cell Contact
M	NK	CD99	CD99	0.201316	0.62792	0	CD99	Cell-Cell Contact
B	NK	CD99	CD99	0.0674993	0.210535	0.79	CD99	Cell-Cell Contact
T	NK	CD99	CD99	0.197297	0.615385	0	CD99	Cell-Cell Contact
NK	NK	CD99	CD99	0.219658	0.685129	0	CD99	Cell-Cell Contact
SC	NK	CD99	CD99	0.267113	0.833145	0	CD99	Cell-Cell Contact
E	NK	CD99	CD99	0.178415	0.556489	0	CD99	Cell-Cell Contact
NB	SC	CD99	CD99	0.0787183	0.245528	0.51	CD99	Cell-Cell Contact
pDC	SC	CD99	CD99	0.319904	0.997805	0	CD99	Cell-Cell Contact
M	SC	CD99	CD99	0.246058	0.767473	0	CD99	Cell-Cell Contact
B	SC	CD99	CD99	0.0856917	0.267279	0.6	CD99	Cell-Cell Contact
T	SC	CD99	CD99	0.241416	0.752995	0	CD99	Cell-Cell Contact
NK	SC	CD99	CD99	0.267113	0.833145	0	CD99	Cell-Cell Contact
SC	SC	CD99	CD99	0.320608	1	0	CD99	Cell-Cell Contact
E	SC	CD99	CD99	0.219466	0.68453	0	CD99	Cell-Cell Contact
NB	E	CD99	CD99	0.0484439	0.1511	0.93	CD99	Cell-Cell Contact
pDC	E	CD99	CD99	0.218913	0.682804	0	CD99	Cell-Cell Contact
M	E	CD99	CD99	0.162799	0.507781	0	CD99	Cell-Cell Contact
B	E	CD99	CD99	0.0528893	0.164966	0.98	CD99	Cell-Cell Contact
T	E	CD99	CD99	0.159395	0.497166	0	CD99	Cell-Cell Contact
NK	E	CD99	CD99	0.178415	0.556489	0	CD99	Cell-Cell Contact
SC	E	CD99	CD99	0.219466	0.68453	0	CD99	Cell-Cell Contact
E	E	CD99	CD99	0.143492	0.447562	0.53	CD99	Cell-Cell Contact
NB	NB	CDH2	CDH2	0.153497	1	0	CDH	Cell-Cell Contact
B	NK	CLEC2D	KLRB1	0.081758	0.996395	0	CLEC	Cell-Cell Contact
T	NK	CLEC2D	KLRB1	0.0820538	1	0	CLEC	Cell-Cell Contact
pDC	NK	CLEC2B	KLRB1	0.0794673	0.37799	0	CLEC	Cell-Cell Contact
M	NK	CLEC2B	KLRB1	0.0803131	0.382012	0	CLEC	Cell-Cell Contact
B	NK	CLEC2B	KLRB1	0.0639973	0.304406	0	CLEC	Cell-Cell Contact
T	NK	CLEC2B	KLRB1	0.0814234	0.387294	0	CLEC	Cell-Cell Contact
NK	NK	CLEC2B	KLRB1	0.210237	1	0	CLEC	Cell-Cell Contact
SC	NK	CLEC2B	KLRB1	0.177842	0.845912	0	CLEC	Cell-Cell Contact
E	NK	CLEC2B	KLRB1	0.0471322	0.224186	0	CLEC	Cell-Cell Contact
B	NK	CD69	KLRB1	0.234101	1	0	CLEC	Cell-Cell Contact
T	NK	CD69	KLRB1	0.208949	0.892561	0	CLEC	Cell-Cell Contact
NK	NK	CD69	KLRB1	0.224292	0.9581	0	CLEC	Cell-Cell Contact
SC	NK	CD69	KLRB1	0.170206	0.727062	0	CLEC	Cell-Cell Contact
NB	NB	CNTN1	NRCAM	0.0159795	1	0	CNTN	Cell-Cell Contact
NB	NB	L1CAM	L1CAM	0.0169533	1	0	L1CAM	Cell-Cell Contact
NB	NK	HLA-A	CD8A	0.0177058	0.140413	0	MHC-I	Cell-Cell Contact
pDC	NK	HLA-A	CD8A	0.11386	0.902949	0	MHC-I	Cell-Cell Contact
M	NK	HLA-A	CD8A	0.114473	0.907813	0	MHC-I	Cell-Cell Contact
B	NK	HLA-A	CD8A	0.113093	0.896863	0	MHC-I	Cell-Cell Contact
T	NK	HLA-A	CD8A	0.116981	0.927699	0	MHC-I	Cell-Cell Contact
NK	NK	HLA-A	CD8A	0.126098	1	0	MHC-I	Cell-Cell Contact
SC	NK	HLA-A	CD8A	0.10843	0.859888	0	MHC-I	Cell-Cell Contact
E	NK	HLA-A	CD8A	0.0937479	0.743453	0	MHC-I	Cell-Cell Contact
pDC	NK	HLA-B	CD8A	0.127735	0.95367	0	MHC-I	Cell-Cell Contact
M	NK	HLA-B	CD8A	0.125036	0.933515	0	MHC-I	Cell-Cell Contact
B	NK	HLA-B	CD8A	0.126151	0.941841	0	MHC-I	Cell-Cell Contact
T	NK	HLA-B	CD8A	0.1246	0.930261	0	MHC-I	Cell-Cell Contact
NK	NK	HLA-B	CD8A	0.133941	1	0	MHC-I	Cell-Cell Contact
SC	NK	HLA-B	CD8A	0.114483	0.854729	0	MHC-I	Cell-Cell Contact
E	NK	HLA-B	CD8A	0.092659	0.69179	0	MHC-I	Cell-Cell Contact
pDC	NK	HLA-C	CD8A	0.115722	0.914033	0	MHC-I	Cell-Cell Contact
M	NK	HLA-C	CD8A	0.116973	0.923915	0	MHC-I	Cell-Cell Contact
B	NK	HLA-C	CD8A	0.115577	0.91289	0	MHC-I	Cell-Cell Contact
T	NK	HLA-C	CD8A	0.116355	0.919033	0	MHC-I	Cell-Cell Contact
NK	NK	HLA-C	CD8A	0.126606	1	0	MHC-I	Cell-Cell Contact
SC	NK	HLA-C	CD8A	0.104005	0.821489	0	MHC-I	Cell-Cell Contact
E	NK	HLA-C	CD8A	0.0879019	0.694295	0	MHC-I	Cell-Cell Contact
pDC	NK	HLA-E	CD8A	0.093075	0.826419	0	MHC-I	Cell-Cell Contact
M	NK	HLA-E	CD8A	0.101757	0.903508	0	MHC-I	Cell-Cell Contact
B	NK	HLA-E	CD8A	0.103557	0.919489	0	MHC-I	Cell-Cell Contact
T	NK	HLA-E	CD8A	0.108512	0.963484	0	MHC-I	Cell-Cell Contact
NK	NK	HLA-E	CD8A	0.112624	1	0	MHC-I	Cell-Cell Contact
SC	NK	HLA-E	CD8A	0.0962646	0.85474	0	MHC-I	Cell-Cell Contact
pDC	NK	HLA-F	CD8A	0.0206179	0.80811	0	MHC-I	Cell-Cell Contact
M	NK	HLA-F	CD8A	0.0224675	0.880604	0	MHC-I	Cell-Cell Contact
B	NK	HLA-F	CD8A	0.019649	0.770134	0	MHC-I	Cell-Cell Contact
T	NK	HLA-F	CD8A	0.0243656	0.954998	0	MHC-I	Cell-Cell Contact
NK	NK	HLA-F	CD8A	0.0255137	1	0	MHC-I	Cell-Cell Contact
SC	NK	HLA-F	CD8A	0.0154425	0.605264	0	MHC-I	Cell-Cell Contact
pDC	pDC	HLA-DPA1	CD4	0.112777	1	0	MHC-II	Cell-Cell Contact
M	pDC	HLA-DPA1	CD4	0.0781871	0.69329	0	MHC-II	Cell-Cell Contact
B	pDC	HLA-DPA1	CD4	0.108103	0.958554	0	MHC-II	Cell-Cell Contact
NK	pDC	HLA-DPA1	CD4	0.0223959	0.198586	0	MHC-II	Cell-Cell Contact
SC	pDC	HLA-DPA1	CD4	0.0922358	0.817861	0	MHC-II	Cell-Cell Contact
pDC	M	HLA-DPA1	CD4	0.0989373	0.877284	0	MHC-II	Cell-Cell Contact
M	M	HLA-DPA1	CD4	0.0682657	0.605316	0	MHC-II	Cell-Cell Contact
B	M	HLA-DPA1	CD4	0.0947755	0.840381	0	MHC-II	Cell-Cell Contact
NK	M	HLA-DPA1	CD4	0.0194049	0.172065	0	MHC-II	Cell-Cell Contact
SC	M	HLA-DPA1	CD4	0.0806877	0.715464	0	MHC-II	Cell-Cell Contact
pDC	pDC	HLA-DPB1	CD4	0.109759	0.988804	0	MHC-II	Cell-Cell Contact
M	pDC	HLA-DPB1	CD4	0.0730153	0.657784	0	MHC-II	Cell-Cell Contact
B	pDC	HLA-DPB1	CD4	0.111002	1	0	MHC-II	Cell-Cell Contact
NK	pDC	HLA-DPB1	CD4	0.0234409	0.211176	0	MHC-II	Cell-Cell Contact
SC	pDC	HLA-DPB1	CD4	0.0905537	0.815785	0	MHC-II	Cell-Cell Contact
pDC	M	HLA-DPB1	CD4	0.0962497	0.8671	0	MHC-II	Cell-Cell Contact
M	M	HLA-DPB1	CD4	0.0637048	0.573907	0	MHC-II	Cell-Cell Contact
B	M	HLA-DPB1	CD4	0.0973562	0.877069	0	MHC-II	Cell-Cell Contact
NK	M	HLA-DPB1	CD4	0.0203133	0.183	0	MHC-II	Cell-Cell Contact
SC	M	HLA-DPB1	CD4	0.0791978	0.713482	0	MHC-II	Cell-Cell Contact
pDC	pDC	HLA-DQA1	CD4	0.0675311	0.938664	0	MHC-II	Cell-Cell Contact
M	pDC	HLA-DQA1	CD4	0.0192858	0.268068	0	MHC-II	Cell-Cell Contact
B	pDC	HLA-DQA1	CD4	0.0719439	1	0	MHC-II	Cell-Cell Contact
SC	pDC	HLA-DQA1	CD4	0.0168451	0.234142	0	MHC-II	Cell-Cell Contact
pDC	M	HLA-DQA1	CD4	0.0588755	0.818353	0	MHC-II	Cell-Cell Contact
M	M	HLA-DQA1	CD4	0.0167032	0.232169	0	MHC-II	Cell-Cell Contact
B	M	HLA-DQA1	CD4	0.0627607	0.872357	0	MHC-II	Cell-Cell Contact
SC	M	HLA-DQA1	CD4	0.0145844	0.20272	0	MHC-II	Cell-Cell Contact
pDC	pDC	HLA-DMA	CD4	0.0970709	1	0	MHC-II	Cell-Cell Contact
M	pDC	HLA-DMA	CD4	0.0251518	0.259107	0	MHC-II	Cell-Cell Contact
B	pDC	HLA-DMA	CD4	0.0728558	0.750542	0	MHC-II	Cell-Cell Contact
SC	pDC	HLA-DMA	CD4	0.0599128	0.617206	0	MHC-II	Cell-Cell Contact
pDC	M	HLA-DMA	CD4	0.0849742	0.875382	0	MHC-II	Cell-Cell Contact
M	M	HLA-DMA	CD4	0.021801	0.224589	0	MHC-II	Cell-Cell Contact
B	M	HLA-DMA	CD4	0.0635643	0.654823	0	MHC-II	Cell-Cell Contact
SC	M	HLA-DMA	CD4	0.052179	0.537535	0	MHC-II	Cell-Cell Contact
pDC	pDC	HLA-DMB	CD4	0.0669796	1	0	MHC-II	Cell-Cell Contact
M	pDC	HLA-DMB	CD4	0.0214271	0.319905	0	MHC-II	Cell-Cell Contact
B	pDC	HLA-DMB	CD4	0.0261511	0.390434	0	MHC-II	Cell-Cell Contact
pDC	M	HLA-DMB	CD4	0.0583903	0.871762	0	MHC-II	Cell-Cell Contact
M	M	HLA-DMB	CD4	0.0185631	0.277146	0	MHC-II	Cell-Cell Contact
B	M	HLA-DMB	CD4	0.0226703	0.338466	0	MHC-II	Cell-Cell Contact
pDC	pDC	HLA-DQB1	CD4	0.0703713	0.92228	0	MHC-II	Cell-Cell Contact
M	pDC	HLA-DQB1	CD4	0.0248494	0.325675	0	MHC-II	Cell-Cell Contact
B	pDC	HLA-DQB1	CD4	0.0763014	1	0	MHC-II	Cell-Cell Contact
SC	pDC	HLA-DQB1	CD4	0.0209384	0.274416	0	MHC-II	Cell-Cell Contact
pDC	M	HLA-DQB1	CD4	0.0613756	0.804383	0	MHC-II	Cell-Cell Contact
M	M	HLA-DQB1	CD4	0.0215381	0.282276	0	MHC-II	Cell-Cell Contact
B	M	HLA-DQB1	CD4	0.066602	0.87288	0	MHC-II	Cell-Cell Contact
SC	M	HLA-DQB1	CD4	0.0181385	0.237721	0	MHC-II	Cell-Cell Contact
pDC	pDC	HLA-DRA	CD4	0.123701	0.996375	0	MHC-II	Cell-Cell Contact
M	pDC	HLA-DRA	CD4	0.110878	0.893095	0	MHC-II	Cell-Cell Contact
B	pDC	HLA-DRA	CD4	0.124151	1	0	MHC-II	Cell-Cell Contact
SC	pDC	HLA-DRA	CD4	0.104739	0.843641	0	MHC-II	Cell-Cell Contact
pDC	M	HLA-DRA	CD4	0.108685	0.875427	0	MHC-II	Cell-Cell Contact
M	M	HLA-DRA	CD4	0.0972462	0.783293	0	MHC-II	Cell-Cell Contact
B	M	HLA-DRA	CD4	0.109087	0.878666	0	MHC-II	Cell-Cell Contact
SC	M	HLA-DRA	CD4	0.0917834	0.739291	0	MHC-II	Cell-Cell Contact
pDC	pDC	HLA-DRB1	CD4	0.114959	1	0	MHC-II	Cell-Cell Contact
M	pDC	HLA-DRB1	CD4	0.102593	0.892432	0	MHC-II	Cell-Cell Contact
B	pDC	HLA-DRB1	CD4	0.113671	0.988792	0	MHC-II	Cell-Cell Contact
SC	pDC	HLA-DRB1	CD4	0.0879859	0.765367	0	MHC-II	Cell-Cell Contact
pDC	M	HLA-DRB1	CD4	0.100882	0.877549	0	MHC-II	Cell-Cell Contact
M	M	HLA-DRB1	CD4	0.0898767	0.781815	0	MHC-II	Cell-Cell Contact
B	M	HLA-DRB1	CD4	0.0997337	0.867559	0	MHC-II	Cell-Cell Contact
SC	M	HLA-DRB1	CD4	0.0769249	0.66915	0	MHC-II	Cell-Cell Contact
pDC	pDC	HLA-DRB5	CD4	0.0692385	1	0	MHC-II	Cell-Cell Contact
M	pDC	HLA-DRB5	CD4	0.0242671	0.350485	0	MHC-II	Cell-Cell Contact
B	pDC	HLA-DRB5	CD4	0.0253465	0.366076	0	MHC-II	Cell-Cell Contact
SC	pDC	HLA-DRB5	CD4	0.0215464	0.311191	0	MHC-II	Cell-Cell Contact
pDC	M	HLA-DRB5	CD4	0.0603783	0.872033	0	MHC-II	Cell-Cell Contact
M	M	HLA-DRB5	CD4	0.0210317	0.303756	0	MHC-II	Cell-Cell Contact
B	M	HLA-DRB5	CD4	0.0219704	0.317315	0	MHC-II	Cell-Cell Contact
SC	M	HLA-DRB5	CD4	0.0186668	0.269601	0	MHC-II	Cell-Cell Contact
NB	NB	MPZL1	MPZL1	0.014346	1	0	MPZ	Cell-Cell Contact
NB	NB	NCAM1	NCAM1	0.254193	1	0	NCAM	Cell-Cell Contact
NB	NB	NCAM1	L1CAM	0.0712077	1	0	NCAM	Cell-Cell Contact
M	M	PECAM1	PECAM1	0.0225509	1	0	PECAM1	Cell-Cell Contact
pDC	SC	SELL	CD34	0.0638633	1	0	SELL	Cell-Cell Contact
M	SC	SELL	CD34	0.023689	0.370933	0	SELL	Cell-Cell Contact
T	SC	SELL	CD34	0.0238115	0.372851	0	SELL	Cell-Cell Contact
SC	SC	SELL	CD34	0.0218133	0.341563	0	SELL	Cell-Cell Contact
NB	M	THY1	ITGAX_ITGB2	0.0351394	1	0	THY1	Cell-Cell Contact
