# Supplementary material for: Single-cell transcriptomics and epigenomics unravel the role of monocytes in neuroblastoma bone marrow metastasis
Source: Nat Commun. 2023 Jun 26;14:3620. doi: 10.1038/s41467-023-39210-0 (PMC10293285; doi:10.1038/s41467-023-39210-0)
Supplement: Supplementary file 8 — Supplementary Dataset 4 [file 41467_2023_39210_MOESM8_ESM.xlsx]

## Sheet: B cell
gene	Log fold change (MYCN amplified vs control)	Adjusted p-value (MYCN amplified vs control)	Log fold change (ATRXmut vs control)	Adjusted p-value (ATRXmut vs control)	Log fold change (sporadic vs control)	Adjusted p-value (sporadic vs control)	Log fold change (MYCN amplified vs MYCN wildtype)	Adjusted p-value (MYCN amplified vs MYCN wildtype)	Pathways
IFI44L	4.59082	0.00075502			3.44666	0.00166169	1.30482	0.623388
PMEPA1	2.46894	0.237656	1.00477	0.329512			1.70119	0.646693
MX1	2.46004	0.113504	1.16922	0.268768	1.14589	0.283141	1.32275	0.616845
NBEAL1	2.14524	0.262872	-0.538724	0.602265	0.973384	0.286903	1.2883	0.745848
XAF1	2.12102	0.257471			1.09994	0.38437	1.12815	0.70717
IFI6	2.09577	0.00823866	0.52604	0.403264	1.4404	0.00561089	0.739668	0.716361
IDS	2.04249	0.25208	2.40623	0.00886987	1.91026	0.0118924	0.0569922	0.991723
CEBPB	1.99062	0.0445299	1.12479	0.0799395			1.21113	0.353431
ABCB4	1.95337	0.195479	-0.189572	0.845614			1.46916	0.484974
RARA	1.91244	0.39308	2.58804	0.0158507	1.31184	0.19395
SNX9	1.8986	0.506596	2.62702	0.0402915	1.31328	0.281678	0.337248	0.956566
HVCN1	1.89658	0.397053	-1.78647	0.127477	-0.203711	0.877856	2.29413	0.418618
ISG15	1.89266	0.241785	0.207275	0.859184	0.425323	0.69999
TGFB1	1.87931	0.151191	2.29556	0.0025526	1.47605	0.0206885	0.231241	0.954749	TGFb
CEMIP2	1.8741	0.244964	3.06902	0.000715699	1.72097	0.0295841	-0.086578	0.987654
RHOF	1.75458	0.108327	1.28004	0.0497334	0.565666	0.369516	1.06874	0.604143
IRF9	1.749	4.14346e-05	1.64516	1.04161e-07	1.5476	3.32456e-11	0.212504	0.840276
IGHG3	1.70731	0.0632914	0.991042	0.0969872			1.37486	0.386856
SPOCK2	1.68912	0.4346	1.47747	0.147451	1.14705	0.230886
FTH1	1.67465	0.226593	2.15444	0.00329681	1.25162	0.0478689	0.26575	0.946764
IFNGR1	1.63539	0.227741	1.28023	0.0779646	0.492359	0.497649	1.00591	0.70071	IFN-II
SYNGR2	1.6195	0.114181	1.85611	0.00266902	0.972715	0.0732051	0.50177	0.844821
LYSMD2	1.61718	0.205893	-0.25934	0.750022	-0.277424	0.719792	1.89106	0.0950415
TENT5A	1.58626	3.14917e-05	0.538158	0.0700057	0.261534	0.380208
CCR7	1.57511	0.590886	0.98093	0.487736			1.00815	0.808275	CCL
LY6E	1.55934	0.0130163	0.265786	0.603337	0.675385	0.13015	0.942419	0.385765
BST2	1.55403	0.182438	-0.848485	0.272035	0.280204	0.737913	1.39597	0.388065
HHEX	1.54408	1.44913e-05	-0.0382287	0.909518	0.0960865	0.749339	1.47145	1.82435e-05
EMP3	1.53496	0.226467	0.893433	0.191843	0.458393	0.497649	1.01179	0.647033
KLHL28	1.52764	3.76187e-05	0.503772	0.0654458	0.488756	0.0514135
RUNX3	1.52268	0.298508	1.62804	0.0307876	0.758982	0.28952	0.595315	0.869559
PIK3IP1	1.50582	0.574932	2.00041	0.104347			-0.119681	0.981718
AHNAK	1.49566	0.331684	0.771912	0.358476	0.593291	0.469729
CD82	1.49126	0.37217	1.78617	0.0360652	0.76092	0.347299	0.502844	0.9081
RIC3	1.47671	0.400879	0.593036	0.505403			0.892698	0.794211
RASGRP3	1.47255	0.247413	0.995224	0.155876			0.895715	0.697128
TYMP	1.46756	0.131452	0.543602	0.419439	0.40056	0.547888
HLA-DQA1	1.45451	0.345718	0.135875	0.894657	0.0192787	0.9845	1.4375	0.47822	MHC-II
FCRL5	1.45145	0.54729	-1.70155	0.171084	-0.0917143	0.948585
CCDC32	1.44401	0.295901	-0.885128	0.289115	0.0296745	0.97472
CD44	1.43581	0.430206	1.83001	0.0373929	0.902705	0.276222	0.36785	0.928146	COLLAGEN, FN1, GALECTIN, LAMININ, MIF, SELE, SPP1
C1orf162	1.42552	0.53567	-1.73602	0.132412	-0.411011	0.737846
MARCH1	1.42126	0.581887	-0.575492	0.705925	0.277406	0.861238
NFKB1	1.41032	0.629435	1.45219	0.204965	0.500488	0.671603	0.709543	0.902296
ZBTB43	1.40689	0.329512	1.84039	0.0119671	1.08473	0.0992677	0.204152	0.956741
AGO2	1.38643	0.503065	1.7946	0.0590819	0.992859	0.273367	0.241909	0.956908
CLK4	1.37531	0.00462983	0.821565	0.0152581	0.407719	0.205844	0.890368	0.261085
ID3	1.36763	0.429298	1.50645	0.0803287	0.216899	0.817168	0.862516	0.805469
TRAF3IP3	1.35899	0.591077	-2.85404	0.0242646	-0.358003	0.790337	1.96304	0.570724
SELL	1.35423	0.618023	-2.99626	0.0284074	-0.371638	0.805089			SELL, SELPLG
IFNGR2	1.34496	0.00483151	0.82265	0.0101552	0.455442	0.116881	0.85753	0.275782	IFN-II
CXCR5	1.33485	0.527075	1.33342	0.170615			0.816897	0.810634	CXCL
RRAS2	1.33307	0.113049	1.10796	0.0285688	0.599106	0.212168	0.640866	0.616845
ATP6V0E1	1.31398	0.484168	-0.709224	0.479596	-0.145454	0.894277	1.52092	0.485026
SYS1	1.30978	0.384689	1.68222	0.0243743	1.44314	0.0221776	-0.177631	0.959458
TNFRSF13C	1.30816	0.263542	1.36099	0.0335543	0.724789	0.225812	0.496461	0.828347	BAFF
ARL4A	1.30733	0.350591	1.27716	0.0677714	1.34929	0.0240048	-0.023065	0.996169
SMIM29	1.30485	0.169474	-0.903639	0.119478	0.354419	0.531004	1.11184	0.51098
CIB1	1.30452	0.117595	0.895513	0.079649	0.793194	0.0813985	0.497569	0.803057
MORC3	1.29416	0.133692	-0.0876456	0.888634	0.267685	0.617334	1.08814	0.235123
SERPINB9	1.29392	0.439549	1.21926	0.14289			0.527525	0.852305
BIN1	1.28177	0.287333	-0.279581	0.726942	0.119336	0.883996	1.2296	0.455283
HLA-A	1.28077	0.0118101	0.309625	0.387164	0.489424	0.121958	0.833864	0.316081	MHC-I
PLEKHA1	1.27905	0.267598	0.214554	0.769794			1.18655	0.334201
MBP	1.26827	0.0738205	0.619028	0.164178	0.468835	0.276165	0.772126	0.388065
STAP1	1.26751	0.158451	-0.570347	0.344829	0.307733	0.60965	1.06472	0.445757
PLEKHF2	1.26164	1.36469e-07	0.177474	0.365694	0.0455401	0.835137	1.19211	6.84043e-06
TNIP2	1.25604	0.246343	0.902443	0.113524	0.549682	0.320677	0.663401	0.780043
YIPF5	1.25049	0.127357	0.414113	0.396691	0.126453	0.813691	1.09789	0.39633
WHAMM	1.24926	0.671771	1.3163	0.248382	0.837254	0.446899	0.321467	0.954982
ZEB1	1.24065	0.581878	1.78656	0.057033	1.00049	0.260274	0.0821337	0.989147
ZFP36L1	1.23582	0.339782	1.10017	0.113967	0.664363	0.319566	0.49472	0.830002
ADGRE5	1.23455	0.391524	2.07001	0.00490568	1.28217	0.0448143			ADGRE5
ISG20	1.23344	0.350868	0.531498	0.526647	0.960685	0.223738	0.335799	0.902296
CEPT1	1.22727	0.319125	-0.0634192	0.943833	0.126645	0.875473
ABLIM1	1.22659	0.240935	0.688958	0.246112	0.390203	0.510692	0.78648	0.653121
STAT1	1.22542	0.485879	0.323753	0.757195	-0.0505199	0.962537
LACTB	1.22213	0.124987	0.452721	0.366183	0.397143	0.419109
EIF2AK2	1.22194	0.0731757	1.17556	0.0109104	0.854869	0.0348936	0.316698	0.855711
TENT5C	1.21981	0.550135	1.5002	0.0932429	1.07355	0.20527	0.12992	0.971117
ARHGAP24	1.2157	0.337322	-0.532848	0.519766	0.295057	0.725163	1.08027	0.572399
MAP3K1	1.2054	0.00739317	0.697133	0.0249856	0.282449	0.349529	0.851031	0.220505
ADAM28	1.19221	0.625711	1.11505	0.294143	0.695721	0.498669	0.427223	0.924024
MRFAP1L1	1.19213	0.32907	0.0412067	0.962959			1.34411	0.321372
SLC15A4	1.18881	0.163991	1.22389	0.0122847	0.844852	0.0531726	0.29239	0.88465
RELB	1.18646	0.470823	1.42431	0.0523183	0.384571	0.60762	0.639872	0.847866
RNF141	1.18362	0.355831	-1.26852	0.0905354	0.0674189	0.936164
HLA-DQB1	1.18064	0.380085	-0.350522	0.643015	0.538894	0.426858	0.758285	0.723326	MHC-II
DAPP1	1.17346	0.288436	0.11706	0.881941	0.0631829	0.93522	1.1081	0.441745
PLAC8	1.1669	0.494312	-1.58686	0.0883653	-0.173831	0.867007	1.51608	0.544575
FXYD5	1.16307	0.232591	0.415839	0.444006	0.456417	0.361793	0.720535	0.650238
ALOX5AP	1.15684	0.486311	-0.330382	0.732675	-0.0710061	0.943925	1.27347	0.524891
IRF8	1.15621	0.060491	1.31073	0.00161413	0.697234	0.0585935	0.360404	0.755104
FCER2	1.15203	0.418527	-1.01682	0.190848	-0.0351082	0.967356	1.35291	0.497128
R3HDM4	1.14986	0.148799	1.01352	0.0357149	0.684659	0.121933	0.409859	0.796901
ANKRD12	1.12474	0.397362	0.994338	0.126804	0.41675	0.520069	0.614684	0.806309
BASP1	1.1228	0.483356	1.21124	0.119676	0.285014	0.733292	0.661764	0.789212
ISCU	1.11388	0.0338557	0.479413	0.159945	0.288903	0.384989	0.790921	0.326641
TNFAIP8	1.10937	0.504309	-0.98305	0.25356	-0.0762849	0.937661	1.30197	0.49389
TRBC2	1.10062	0.432007	-0.0291113	0.978573	0.29453	0.695667	0.874809	0.726354
ATP2B1	1.09763	0.279772	0.769498	0.148383	0.372827	0.479821	0.680796	0.709922
IFI27L2	1.09653	0.385727	-0.335685	0.664407	-0.00628069	0.994452
STK17A	1.09541	0.531592	0.65366	0.444918	0.159739	0.86313	0.850526	0.619142
P2RY10	1.09407	0.130597	0.0390901	0.942947	0.0318312	0.949028	1.07565	0.218012
BCL2	1.09227	0.627364	1.50073	0.105782	1.04679	0.230721	-0.0185019	0.997042
MOB3A	1.08882	0.287942	1.91975	0.000444229	0.745939	0.138007	0.0708479	0.983172
TMEM9B	1.08098	0.0155878	0.346473	0.23211	0.438376	0.0987206	0.666357	0.321372
KLF3	1.07523	0.476377	0.731816	0.328471	0.388784	0.610214	0.643559	0.781501
TMEM123	1.07428	0.494344	1.59658	0.0286768	0.560611	0.43062	0.337809	0.928538
LMBRD1	1.07074	0.00933127	0.460182	0.0893674	0.273743	0.302742	0.774164	0.143485
FCRL2	1.06797	0.706862	-2.02288	0.125324	-0.240767	0.871028
EPB41L4A-AS1	1.06557	0.542883	1.2212	0.107677	0.977898	0.160478	0.0477654	0.991025
ZNF567	1.05941	0.167316	0.311128	0.501308	0.247843	0.595086
NR1H2	1.05522	0.189794	1.07739	0.0146823	0.174079	0.707957	0.721681	0.710622
C5orf15	1.05338	0.295901	-0.786575	0.182157	-0.321638	0.594881
CHMP7	1.05226	0.601514	0.383271	0.684064	0.336492	0.709529	0.706735	0.840803
ST6GAL1	1.05221	0.4472	0.156726	0.853546			0.989349	0.54316
FCMR	1.05008	0.676837	-1.92904	0.0982905	-0.0327888	0.980397	1.30895	0.727772
ZNF821	1.04818	0.343059	0.532249	0.347085	0.53745	0.310115	0.5004	0.809287
CNN2	1.04603	0.312326	-0.579334	0.354981	0.172745	0.797418	1.0071	0.531569
SARAF	1.04585	0.27046	0.837317	0.103311	0.689316	0.145039	0.337695	0.847519
PARP14	1.04425	0.243468	0.884368	0.0885909	0.263327	0.62364	0.675871	0.651714
LINC00926	1.04301	0.438832	0.422321	0.581165	0.024611	0.975681	0.973964	0.528787
DUSP11	1.04079	0.000149585	0.49764	0.0108127	0.138142	0.501507	0.826723	0.0299011
IFIH1	1.04017	0.238324	0.731883	0.156694			0.837567	0.340508
UBE2D1	1.0377	0.0743331	0.0224145	0.962908	0.0598597	0.886493	0.978159	0.153804
MRPL50	1.03226	0.174656	0.254808	0.600188	0.100063	0.84836	0.920661	0.321372
CD200	1.02534	0.501813	-1.07987	0.181884	-0.550428	0.489984
SH3BP5	1.02402	0.223747	0.154462	0.77812	0.000271872	0.999711	1.05099	0.384136
MRPS18B	1.01814	0.264754	-0.521351	0.347385	-0.110433	0.856463	1.195	0.25194
NFKB2	1.0161	0.639646	1.9565	0.0277094	0.842502	0.315785	-0.0425758	0.993807
KLF6	1.012	0.655512	1.90844	0.0353328	1.27888	0.117307	-0.356841	0.936802
TMEM38B	1.01073	0.244964	0.991873	0.0322618	0.702726	0.10629	0.272152	0.891668
PLPP5	1.00827	0.647022	-2.40976	0.0229554	-0.427859	0.697865	1.64939	0.574388
NME3	1.00198	0.0696504	-0.328311	0.403891	0.271908	0.465687	0.820963	0.388942
HLA-DOB	1.00141	0.73269	-2.93267	0.0223722	-0.289415	0.834721	1.54264	0.712795	MHC-II
TSC22D3	0.995131	0.518285	1.88543	0.0108725	1.1914	0.0687992	-0.297374	0.92535
C4orf48	0.99503	0.137364	0.0229819	0.968822	0.317686	0.457902	0.715635	0.492533
JAZF1	0.992457	0.0681015	-0.0771399	0.850704	0.06248	0.878078
SHISA5	0.989142	0.385899	-0.779789	0.238261	-0.00949473	0.990477	1.08869	0.498921
ORAI1	0.983678	0.370145	0.932382	0.124552	0.224093	0.734438	0.613941	0.770613
PHF1	0.9836	0.380085	1.08981	0.0435968	0.564091	0.272068	0.341762	0.888299
TANK	0.978499	0.0635275	0.898608	0.00900011	0.428076	0.185139	0.468771	0.590839
DYRK2	0.977377	0.443695	0.383288	0.570253	1.0055	0.0670991	0.0800046	0.983172
NDFIP1	0.97573	0.197145	0.576116	0.188605	0.567568	0.170426	0.408701	0.789828
GAPT	0.975002	0.7665	-2.90746	0.0341509	-0.412806	0.778481
NUBP1	0.973768	0.0155878	0.638598	0.0131114	0.318253	0.197098	0.615048	0.453755
INSIG2	0.973718	0.432913	1.46922	0.0130057	0.541026	0.351077	0.273439	0.936354
AC245297.3	0.973521	0.0908522	1.3636	0.00015234	0.822377	0.00779327	0.0609706	0.968405
RHOG	0.965232	0.223976	1.05114	0.0194754	0.17926	0.706374	0.629949	0.700555
TMC8	0.962121	0.245073	0.0429782	0.94453	0.200754	0.695632	0.78971	0.506409
STX7	0.95922	0.71994	-2.35247	0.0428648	-0.440934	0.719792	1.5775	0.625853
NUAK2	0.958799	0.299142	0.415541	0.401005	0.0740518	0.891374	0.830917	0.47906
SIPA1L1	0.947325	0.610899	1.7312	0.0325101	0.515687	0.522551	0.169305	0.965676
TES	0.944244	0.0606661	0.292719	0.39297	0.380673	0.233623	0.582156	0.107324
NOP16	0.939835	0.179354	1.44772	9.84407e-05	0.27298	0.490566
CD79A	0.937774	0.00537561	0.566432	0.02139	0.236315	0.313809	0.647921	0.223085
ESF1	0.933713	0.0983494	0.6063	0.0847433	0.592631	0.0617662	0.333624	0.787332
MYC	0.931296	0.579741	1.05774	0.156558	0.192197	0.816452	0.606036	0.828136
FAM118A	0.927229	0.590886	-0.177644	0.865107	0.880564	0.30009
SAT1	0.924923	0.0447132	1.87618	4.04428e-12	0.796673	0.000838146	-0.0847022	0.971117
LBH	0.921049	0.727456	-2.34135	0.0432861	-0.678707	0.558807	1.7789	0.516562
KIAA0355	0.918702	0.391524	0.355365	0.56265			0.377141	0.824132
CCDC115	0.917545	0.322786	-0.382705	0.487315	-0.24434	0.661046
C19orf66	0.917231	0.075868	0.828401	0.0160053	0.85114	0.00227382	0.0544794	0.972108
CYTIP	0.91663	0.441787	0.871544	0.146844	0.669469	0.240731	0.212441	0.882439
SMAP2	0.915809	0.679587	1.09379	0.264032	0.861729	0.35833	0.0249128	0.996661
BLOC1S2	0.915444	0.000434535	0.0940771	0.656903	0.398104	0.0166663	0.562205	0.19112
DENND3	0.911174	0.576455	1.15084	0.111849	0.670324	0.336544	0.147647	0.963001
IL4R	0.904333	0.484168	-0.0406729	0.963745	-0.214331	0.767637	1.11594	0.503001	IL2, IL4
SLC2A6	0.903343	0.378484	-0.612878	0.266891	-0.302981	0.586402
IGLC3	0.899079	0.57635	-1.65615	0.0263235	-0.224054	0.778366	1.26626	0.561979
TOR3A	0.897493	0.601348	1.13961	0.111251	0.917662	0.166313	-0.0587093	0.989311
VCPKMT	0.89573	0.230483	1.03909	0.010353	0.149118	0.736466	0.587752	0.738633
ELOF1	0.891029	0.0501063	0.193477	0.51985	0.162086	0.58344	0.725873	0.257007
LENG1	0.890447	0.236511	0.36112	0.39934	0.29103	0.490668
MARCH3	0.889758	0.431195	1.15601	0.0452569	0.261809	0.671603
PLEKHO1	0.887335	0.243413	0.441143	0.313279	0.11738	0.80455	0.713287	0.561979
C1orf56	0.885811	0.514932	0.173351	0.840592	0.766632	0.289647	0.213836	0.936636
MRPL17	0.882618	0.226234	-0.375135	0.39925	-0.614125	0.134505
TSG101	0.881088	0.111667	0.231702	0.493711	-0.00338532	0.993184	0.862516	0.321372
PLSCR1	0.880212	0.534675	0.756083	0.331896	0.427752	0.595396
RNH1	0.87866	0.0662792	0.216457	0.487663	0.0515602	0.879914	0.791869	0.17594
ICAM3	0.878465	0.132125	0.13031	0.740186	0.130649	0.72962	0.76139	0.425552
NCK1	0.874005	0.222577	0.0948212	0.83598	0.0210078	0.962757	0.842671	0.105538
C12orf65	0.873945	0.547524	0.168265	0.82924			1.15656	0.464053
TRAF3	0.873672	0.482026	1.16024	0.0433883	0.360399	0.536337	0.371097	0.867232
ERGIC2	0.872906	0.344659	0.223497	0.690476	0.0697997	0.904497	0.775458	0.549733
TIMM10B	0.872179	0.0683335	0.292754	0.320655	-0.0575752	0.868062
S1PR1	0.87123	0.608427	-0.0761396	0.939226	0.441808	0.581695	0.543836	0.783426
CLEC2D	0.87116	0.65308	-0.574929	0.55171	-0.199076	0.847154	1.11704	0.661248	CLEC
UTP6	0.869232	0.509842	-1.05852	0.116043	-0.631949	0.33348	1.56624	0.119617
UGCG	0.867975	0.264046	0.795054	0.0741282	0.321724	0.472589	0.459557	0.784454
TRAF4	0.862746	0.64285	1.68478	0.0221302	0.773955	0.262143	-0.0658367	0.989258
EHD1	0.859242	0.0643268	0.721339	0.0130943	0.240148	0.412928	0.513104	0.624612
LSP1	0.856562	0.565041	-0.758242	0.295221	-0.0940965	0.906747	1.04394	0.645069
ARL14EP	0.854567	0.260461	-0.136782	0.768159	-0.06143	0.895684	0.922095	0.163723
CBWD5	0.853389	0.228049	0.147436	0.752832	-0.21822	0.625431	1.00779	0.121782
RAB30	0.852091	0.500016	1.14479	0.0588381	0.320945	0.606033	0.376061	0.830002
CD48	0.851877	0.238324	-0.105515	0.827908	0.103414	0.824851	0.808457	0.424538	CD48
IL2RG	0.848659	0.694926	-1.38945	0.156067	-0.181912	0.869741			IL2
SMAGP	0.847839	0.3404	0.249347	0.635968	0.335075	0.493544
KIAA0040	0.847733	0.751306	-2.48947	0.0292628	-0.439928	0.70931
DDIT3	0.847357	0.694926	1.69502	0.0456696	1.52368	0.0394332	-0.699377	0.833019
NT5C3A	0.844156	0.349789	-0.520206	0.331933	-0.0370349	0.952051	0.936402	0.488206
PTGES2	0.834822	0.380255	-0.126586	0.824267	-0.395613	0.427352
FAM3C	0.828752	0.473645	-0.583467	0.339425	-0.187648	0.773746	1.06045	0.427768
LTB	0.825803	0.669766	-1.56682	0.0685563	-0.569324	0.500117	1.52318	0.502338	LT
DEGS1	0.82458	0.218572	0.871553	0.0247258	0.584511	0.095055	0.18201	0.917938
CRTC3	0.823058	5.25584e-05	0.101101	0.519686	0.362822	0.000682245	0.509635	0.068488
SKIL	0.81944	0.697484	0.901611	0.291091	0.697912	0.390929	0.0845866	0.983172
CHCHD10	0.818194	0.352725	-0.319239	0.543784	-0.0170372	0.975788	0.887035	0.339571
XIAP	0.816908	0.229353	0.343203	0.394757	0.305717	0.43189	0.543794	0.45431
BEX2	0.816298	0.515374	0.555476	0.351859	0.285143	0.64111	0.465945	0.783225
FTL	0.815161	0.0137589	0.151663	0.523636	0.203786	0.346944	0.630761	0.126466
TRAPPC2B	0.813914	0.444685	-0.0999824	0.874856	0.328474	0.553122
FAM43A	0.813001	0.656405	-0.266074	0.782319			0.697997	0.796946
MS4A1	0.810709	0.64278	-1.4658	0.0748093	-0.288188	0.743286	1.25588	0.581309
TSPAN3	0.809878	0.233629	-0.289732	0.486118	-0.13096	0.761161	0.960394	0.197787
STK4	0.800736	0.163437	1.00857	0.00285049	0.527202	0.0757222	0.194859	0.893249
NAGK	0.800473	0.612512	-0.571034	0.487025	-0.726214	0.337305
TRAF5	0.800219	0.465641	-0.294223	0.641669	0.536846	0.335226	0.386578	0.847352
BCL2L11	0.795718	0.772702	2.78376	0.00898157	1.54862	0.114669	-0.927468	0.818826
U2AF1L4	0.794701	0.0275426	0.477361	0.0453286	0.427613	0.0458959	0.38521	0.488461
BLOC1S4	0.793931	0.0961532	0.141813	0.646937	0.127292	0.675372	0.676472	0.337138
SAMD9	0.79202	0.664504	-0.394344	0.661541	-0.110559	0.905381	0.93827	0.689585
CYBB	0.786958	0.761041	-0.988987	0.379397	0.0331646	0.978133
TSPAN33	0.785192	0.798155	0.567338	0.608155	1.1039	0.254242	-0.236812	0.963701
SNHG12	0.783256	0.484653	1.18549	0.0310109			-0.111279	0.962111
ALOX5	0.782871	0.659966	-0.696319	0.360831	-0.589406	0.413294
GOSR1	0.779572	0.255723	0.691059	0.0676333	0.101009	0.812585	0.578146	0.70071
ANKRA2	0.774313	0.0615756	0.17832	0.509677			0.578406	0.131898
GCA	0.77388	0.669667	-1.03154	0.216436	-0.409572	0.629275
MHENCR	0.77367	0.40297	-0.801915	0.11396	0.309179	0.538613	0.613548	0.745664
FBXL3	0.772906	0.12986	0.651263	0.0257048	0.276602	0.342412	0.435298	0.710622
SESN3	0.77171	0.794919	1.64966	0.116971	1.00294	0.314872
EVI2B	0.771101	0.183416	-0.336415	0.351468	-0.00821929	0.984078	0.841352	0.147035
MIGA1	0.769145	0.442479	0.667108	0.174089	0.50507	0.29369	0.229556	0.907623
SELENOT	0.768891	0.400161	0.552302	0.220467	0.517481	0.219554	0.240816	0.913954
FAM177A1	0.768593	0.362281	0.858732	0.0440682	0.703886	0.0683922	0.035759	0.985379
DENND4A	0.767673	0.500016	0.830063	0.121225	0.2014	0.731066	0.45711	0.799312
CARD16	0.764286	0.70555	-1.91189	0.0513495	-0.324498	0.754357
STAT3	0.764251	0.356768	0.637252	0.143932	0.422415	0.318795	0.30614	0.838965
BLCAP	0.763725	0.52142	-0.315078	0.606054	-0.0231799	0.971206	0.822506	0.668167
RNF113A	0.762321	0.234772	0.0621078	0.890098	0.183253	0.641878	0.600527	0.507498
MT-ATP6	0.762272	0.0470117	0.498513	0.0600089	0.599587	0.00620986	0.180189	0.80418
LEPROTL1	0.762052	0.378484	0.886096	0.0380828	0.490969	0.231979	0.216714	0.914994
ANXA2R	0.760711	0.384644	-1.25245	0.0196989	-0.0504365	0.929768
RCHY1	0.758723	0.228007	0.767321	0.0179628	-0.0723044	0.857514
ITGB2	0.75853	0.740732	-0.970247	0.331896	-0.19036	0.863024			CD23, CD40, COMPLEMENT, GP1BA, ICAM, ITGB2, JAM, THY1
PGRMC2	0.757223	0.173704	0.392056	0.181387	-0.20614	0.510525	0.855184	0.243185
CHMP5	0.756698	0.620569	-0.862107	0.263175	-0.00758901	0.99356	0.865832	0.678448
ABT1	0.753656	0.248942	0.438901	0.197327	-0.195129	0.585628	0.851407	0.418618
RRM2B	0.752456	0.517428	0.477744	0.381986	0.144882	0.810652	0.555329	0.777607
HLA-B	0.751769	0.00258804	0.39445	0.0305716	0.271914	0.0939937	0.469601	0.228354	MHC-I
GPSM3	0.746657	0.526745	-0.67786	0.263617	-0.12229	0.85631	0.954073	0.571847
REEP5	0.741274	0.300035	-0.325948	0.443843	0.113099	0.803567	0.70435	0.340508
DOPEY2	0.741027	0.50217	-0.706335	0.222172	-0.0565345	0.931621
MED8	0.740545	0.105881	-0.106144	0.731542	-0.292844	0.293209	1.03669	0.000149573
TMSB4X	0.740169	0.511935	-0.762327	0.174714	-0.116324	0.854054	0.938774	0.590468
CTBS	0.738141	0.208614	0.0808857	0.830275	0.20849	0.533869	0.541974	0.337138
VASP	0.734727	0.654887	-0.585619	0.462772	-0.215825	0.797454	1.01031	0.616845
ORMDL2	0.734309	0.605675	-0.458018	0.501308	-0.316383	0.640977
BIN2	0.733931	0.753498	-2.26338	0.0269021	-0.504131	0.618618	1.46551	0.619318
CD52	0.728907	0.65445	-1.66776	0.0292502	-0.179433	0.831737	1.06157	0.664184
TRIM22	0.727116	0.543219	0.108409	0.880479	0.395952	0.527646	0.37071	0.844396
FOXK1	0.726627	0.608062	1.3136	0.0272866	0.432562	0.462378
C1orf131	0.726426	0.362567	0.0574428	0.909908	-0.0852447	0.859159	0.789685	0.40254
C1GALT1	0.721176	0.246834	-0.117371	0.767863	0.131254	0.729704	0.625591	0.495081
ANXA2	0.720206	0.450095	-0.906977	0.0611015	-0.139689	0.794946	0.944769	0.405902
TGIF1	0.720157	0.459325	1.0726	0.0251232	0.479155	0.301845	0.113708	0.954982
SUSD6	0.719244	0.34195	0.693769	0.0824303	0.227946	0.584145	0.405035	0.736446
ZNF800	0.715946	0.350872	0.597627	0.124237	0.212048	0.594881	0.441379	0.79572
ARMC8	0.715896	0.174561	0.787383	0.00869603	0.381057	0.187333	0.253727	0.851011
ZNF276	0.714824	0.49027	-0.153887	0.7925	0.0439683	0.942457
EFHD2	0.714785	0.590521	0.250875	0.698591	0.346051	0.558603	0.383096	0.882566
TMC6	0.710749	0.336318	0.296881	0.475928	0.431192	0.260647	0.312387	0.780043
UTP3	0.709951	0.300033	0.153041	0.69548	-0.0563884	0.890303	0.731704	0.452862
ADPRHL2	0.705755	0.347698	0.216173	0.604356	-0.343352	0.390262	0.91903	0.375221
SEMA4B	0.702686	0.689573	-0.831488	0.313744	-0.121362	0.894515
ADAR	0.702164	0.00860957	1.17579	6.06232e-13	0.603295	2.07062e-05	-0.0157803	0.990819
POMC	0.701777	0.574065	-1.10684	0.0815579	-0.740765	0.200287			MELANOCORTIN, OPIOID
SCPEP1	0.701582	0.408725	-0.86216	0.0684489	0.14326	0.777479	0.669786	0.622444
IMP3	0.700965	0.421139	0.15045	0.76293	-0.0825321	0.87204	0.752714	0.488228
LSM10	0.697826	0.798047	-1.57026	0.148095	-0.381868	0.744603
IFITM2	0.694826	0.714702	-0.62879	0.492882	0.0928921	0.927497	0.688419	0.803057
FNBP1	0.694381	0.620569	1.15794	0.0576737	0.670328	0.244104	-0.0726321	0.981899
IGLC2	0.693771	0.672449	-0.548414	0.472121	-0.149446	0.857514	0.889503	0.678448
ABHD13	0.689461	0.00518416	0.327008	0.0355745	0.330758	0.00682809	0.360089	0.386856
HLA-DPB1	0.68769	0.208342	-0.231923	0.476499	-0.0752371	0.826426	0.797058	0.13296	MHC-II
ST3GAL1	0.685158	0.607082	0.340285	0.611137	0.185355	0.785753
MANBA	0.684285	0.609192	1.5078	0.00766317	0.65811	0.213674	-0.147335	0.961752
VAMP2	0.682264	0.238003	0.557472	0.0722238	0.540482	0.0460885	0.141025	0.905103
RP9	0.679614	0.0162373	0.211496	0.251915	0.561282	6.36966e-05	0.188789	0.817455
MRPS30	0.678658	0.0382183	0.545437	0.00679214	0.306239	0.100336	0.339992	0.594476
UBE2Z	0.678118	0.312849	0.662705	0.0598761	0.280569	0.424948	0.320478	0.840529
PDCD4	0.676988	0.436809	0.917972	0.0367344	0.303094	0.481006	0.25725	0.882439
GPR183	0.676432	0.777773	1.27548	0.157307	0.542001	0.554689	0.0420955	0.992351
CD74	0.676186	0.248942	-0.130845	0.718573	-0.0346036	0.925957	0.728368	0.275782	APP, MIF
MAT2B	0.671824	0.710469	-0.414216	0.62212	-0.05679	0.949662
DRAM2	0.670512	0.50217	-0.790443	0.12755	0.26916	0.610806	0.522592	0.781405
POU2F2	0.669782	0.784671	-1.18889	0.259972	-0.0135243	0.991549	0.839905	0.803057
TM2D3	0.667835	0.337322	0.631301	0.0908199	0.19818	0.618364	0.384474	0.738422
CHMP3	0.667311	0.0737016	0.552868	0.0131114	0.253386	0.249404	0.36538	0.619234
RIOK1	0.665671	0.580731	0.90946	0.0800663	-0.0886986	0.882476	0.604973	0.803871
GGA2	0.665052	0.0957152	0.451561	0.0703304	0.0670668	0.810967	0.516372	0.455283
PARP12	0.664686	0.295791	0.114463	0.769709	0.20963	0.562737	0.477781	0.574388
ASAH1	0.664323	0.338212	0.085557	0.846043	0.527062	0.13296	0.188536	0.918774
ETFRF1	0.660294	0.176016	-0.536462	0.0892275	-0.105661	0.744949
LRRFIP1	0.659373	0.572111	0.416171	0.450679	0.110679	0.853967	0.502951	0.801217
PRKD3	0.659241	0.521551	1.01156	0.0307568	0.497221	0.26442	0.0692884	0.975491
SLC2A1	0.658388	0.336633	0.864236	0.0143254	0.457784	0.173165	0.140414	0.933413
EIF4A2	0.656751	0.140092	0.228582	0.424505	0.189672	0.489412	0.461927	0.314692
ZNF24	0.656243	0.379425	0.471207	0.214372	-0.234447	0.546931	0.759574	0.55234
TRIM13	0.654475	0.473645	0.0439645	0.938943	-0.462242	0.297524	1.01838	0.258217
DEF8	0.652589	0.609048	-0.170389	0.779709	0.318319	0.561426	0.328931	0.819879
ACBD3	0.652314	0.35441	0.253522	0.508213	-0.215803	0.563235	0.774826	0.455283
TENT2	0.651673	0.172973	0.956341	0.000295737	0.486108	0.0408075	0.0759018	0.958728
ZFAND6	0.649417	0.179354	0.409494	0.137886	0.0747538	0.809906	0.514962	0.455283
ARL6IP5	0.648689	0.717379	-0.903314	0.251915	-0.15825	0.857375	0.901593	0.674354
DNAJC2	0.647803	0.613001	0.94256	0.0776678	0.414775	0.428602	0.161956	0.954982
BIRC3	0.647791	0.770902	0.170271	0.876595	-0.0951258	0.930089	0.725803	0.78672
NDUFAF4	0.646474	0.256305	0.503078	0.101155	0.0365736	0.919526	0.523129	0.550874
KDM4B	0.644079	0.534675	0.661606	0.182574	0.0232986	0.966544	0.511079	0.745848
AKAP13	0.644077	0.20402	0.874273	0.00373967	0.453101	0.0922655	0.129403	0.926709
CGRRF1	0.64287	0.583772	0.87205	0.0818522	0.496229	0.31018	0.0956172	0.968138
SS18	0.642036	0.319125	0.964763	0.00419657	0.369409	0.262143	0.182964	0.920866
PCIF1	0.64034	0.776885	1.01537	0.205375	0.700949	0.358098	-0.110619	0.977517
LY86	0.639404	0.692241	-1.23367	0.0912714	-0.209199	0.79328	0.972919	0.659628
ZNF480	0.639092	0.348294	-0.188712	0.60908	-0.093567	0.807803	0.749224	0.450632
ZNF92	0.638707	0.278799	-0.0264371	0.946089	-0.301436	0.305451	0.903674	0.313289
LAP3	0.638347	0.312436	0.541486	0.128687	0.372633	0.28508	0.241388	0.863108
IGHD	0.637869	0.643152	-0.265193	0.701558	0.104454	0.882107	0.596573	0.784454
B2M	0.636922	0.296491	-0.290194	0.415312	0.170292	0.636501	0.52475	0.616348
MT-CO2	0.634514	0.0396313	0.756369	0.000611974	0.58654	0.000771864	0.0191316	0.985465
MYADM	0.630803	0.736165	1.5453	0.0299225	1.27459	0.0348936	-0.697924	0.817787
PTPN6	0.629256	0.852306	-2.92916	0.020665	-1.03077	0.400028
TFEB	0.628867	0.57635	0.278967	0.657968	0.63336	0.259138	0.0473502	0.984078
RMC1	0.625843	0.156562	0.015411	0.962842	-0.409493	0.0850872	0.936148	0.0399046
AP3S1	0.62555	0.50503	1.09688	0.013873	0.565156	0.177636	-0.00322728	0.998755
COPRS	0.62488	0.391814	-0.224045	0.574926	0.0965896	0.813866	0.594359	0.596455
ARHGAP25	0.624757	0.603975	0.731076	0.188569	-0.0731788	0.907285	0.526955	0.77632
MRPL44	0.622842	0.165351	0.491668	0.0639037	0.194197	0.466909	0.388921	0.710622
STRADA	0.622684	0.290339	0.430201	0.138081	0.482042	0.0690436	0.160055	0.913954
ZNF75A	0.621658	0.432007	0.326532	0.408971	-0.00462803	0.992284	0.564459	0.654422
CTSS	0.620704	0.616248	-0.613958	0.29564	-0.0107661	0.987174	0.73759	0.623341
RRAGA	0.61998	0.19131	-0.455561	0.0991095	-0.379405	0.135714	0.992565	1.46533e-06
SNX8	0.61977	0.689901	1.17436	0.0562092	0.5261	0.38437	-0.0267169	0.993529
PKIG	0.617541	0.462418	-0.0673881	0.896185	-0.12674	0.787645	0.732956	0.47822
CTSZ	0.616001	0.738767	-0.753155	0.353202	-0.0793794	0.930309	0.82951	0.748954
USP12	0.614561	0.798047	1.00461	0.244196	0.768637	0.355197	-0.189484	0.959253
SH3GL1	0.61452	0.21391	0.56447	0.0269781	-0.0802208	0.792364
TMEM203	0.613162	0.415824	-0.0207783	0.967267	-0.12873	0.753584	0.728999	0.461317
ZNF107	0.611257	0.694884	0.0562941	0.950243	0.41395	0.562564	0.244578	0.932813
TMED10	0.610783	0.48872	0.671065	0.0905354	0.592935	0.0967186	0.0128128	0.996661
USP3	0.605958	0.637973	0.4138	0.458719	0.056896	0.92573	0.492313	0.806309
UNC93B1	0.605914	0.751865	-0.710729	0.407985	-0.523266	0.544409
TMEM19	0.605599	0.688737	-0.96699	0.153685	-0.418314	0.543494
ARF6	0.60516	0.164427	0.80437	0.00224754	0.547047	0.0132298	0.00936118	0.993003
TUBA4A	0.604319	0.391769	0.616676	0.113812	0.111989	0.797168	0.382134	0.785655
PHF11	0.599457	0.373716	-0.0577456	0.897441	0.200822	0.603185	0.430642	0.710622
PPIL4	0.599141	0.603113	0.424887	0.399496	-0.0928356	0.868144	0.598313	0.753839
P2RX5	0.598901	0.687142	-0.0249864	0.981883	0.383565	0.594151	0.298997	0.914202
RAB1A	0.598886	0.441787	0.762104	0.0458971	0.415159	0.255083	0.123659	0.946569
TMEM156	0.59848	0.642151	0.0924989	0.897451	0.0432815	0.949765	0.566946	0.726827
NMI	0.598452	0.57189	-0.790822	0.143389	-0.419481	0.425007	1.07825	0.275782
IGKC	0.598098	0.732734	-1.09801	0.120438	-0.118783	0.880045	0.847593	0.738633
RHBDD2	0.59658	0.65023	1.08353	0.038695	0.448659	0.381166	0.0531955	0.987246
SNX3	0.596463	0.498849	-0.859458	0.0562548	-0.112062	0.821469	0.800125	0.538626
IRF2BP2	0.59544	0.838042	1.4269	0.144895	0.4811	0.633143	-0.0636474	0.990607
SEL1L3	0.593708	0.761346	0.130583	0.893258	0.255261	0.770043	0.389889	0.896106
COTL1	0.592325	0.666855	-0.275923	0.687176	0.101038	0.88535	0.561912	0.795179
AC073111.5	0.588582	0.463035	0.577448	0.154662	0.140208	0.754876	0.359926	0.788636
THAP7	0.588191	0.644329	0.38821	0.494697	0.428061	0.427858	0.166382	0.946324
CHPT1	0.588002	0.816595	0.834473	0.318802	0.834456	0.292711	-0.249076	0.949513
PPP2R5A	0.587186	0.153164	0.0536589	0.845214	-0.0234545	0.933542	0.586547	0.212145
TXNDC11	0.585619	0.482959	1.05913	0.00490568	0.52544	0.133959	-0.0141937	0.996008
CD40	0.58543	0.722811	0.142335	0.860032	-0.182376	0.810421	0.742301	0.70071	CD40
ATP2B1-AS1	0.585298	0.474991	-0.0895693	0.845664	0.125646	0.771536	0.506797	0.708512
SNX22	0.584171	0.798047	-2.61153	0.00486583	-0.529939	0.556624	1.30194	0.672549
DNAJB9	0.582385	0.587486	0.461087	0.351339	0.451887	0.335637	0.140203	0.936787
IST1	0.581808	0.263108	0.961322	0.000615636	0.513735	0.040437	-0.00137457	0.998991
APH1A	0.581476	0.266938	0.593931	0.0329948	0.330725	0.212175	0.222973	0.857204
ZNF264	0.580086	0.555	0.520417	0.258592	0.12333	0.810652
SNX10	0.578153	0.732734	-1.65737	0.0306726	0.049269	0.955151	0.702071	0.805633
WASHC4	0.577263	0.709793	-0.451488	0.526592	-0.176787	0.812895	0.793683	0.661989
RRP15	0.576934	0.424784	1.05981	0.00311895	0.246092	0.502976	0.176272	0.920866
STK17B	0.576482	0.352725	0.577335	0.082432	0.290079	0.365784	0.235558	0.805633
BUD23	0.576133	0.522214	1.06772	0.00939552	0.4768	0.215567	0.00576184	0.998255
RPP38	0.574863	0.460866	0.251552	0.528467	-0.172193	0.67498	0.660338	0.459033
SYTL1	0.57391	0.761346	-1.03638	0.195445	-0.228709	0.79374	0.90754	0.741727
LAPTM4A	0.570877	0.247006	0.560961	0.0341626	0.37047	0.125226	0.179637	0.883888
NRBF2	0.570323	0.530221	0.25351	0.583801	-0.423117	0.318919	0.844939	0.27383
NT5C	0.569477	0.69178	-1.12445	0.0788717	-0.171392	0.805677	0.871268	0.674336
RYK	0.569423	0.672326	0.716188	0.172543	0.394006	0.455942
PPM1K	0.569143	0.789601	-0.802633	0.389114	0.0355801	0.972619	0.638024	0.809433
ANXA4	0.568995	0.851795	-3.1281	0.0140706	-0.46181	0.718574
MPHOSPH8	0.568648	0.629018	-0.515678	0.353394	0.00794749	0.990296	0.635715	0.628303
RCAN3	0.568212	0.67735	-0.226999	0.740946	0.511041	0.394101
HAUS3	0.56808	0.672326	0.618554	0.269267	0.31919	0.577409	0.220421	0.935916
FGFR1OP2	0.566859	0.250806	0.0675614	0.832412	-0.113644	0.706374	0.677852	0.0234904
TMED1	0.566394	0.534675	0.486522	0.211028	-0.0957077	0.831882
EZR	0.565648	0.78412	1.19393	0.110835	0.359476	0.643694	0.061344	0.988318
EXOG	0.565039	0.223747	0.371213	0.126342	-0.078948	0.77684	0.574112	0.5076
PNOC	0.564585	0.823585	-1.7126	0.0737774	-0.17521	0.869136	0.952216	0.788683
LYL1	0.56433	0.789601	-1.22273	0.13458	-0.629966	0.420723	1.29341	0.534635
COQ10B	0.561815	0.348561	1.02333	0.000755048	0.640268	0.0156997	-0.142929	0.91281
MED28	0.561148	0.175954	-0.0368415	0.900141	0.015784	0.956223	0.568267	0.0947083
ARPC1B	0.557734	0.803446	-1.47627	0.100989	-0.27364	0.778873	0.957615	0.745491
SLC50A1	0.557145	0.30479	-0.230285	0.46527	0.0872531	0.789853	0.533	0.388428
MT-ND4	0.556753	0.161042	0.261909	0.306581	0.452818	0.0411809	0.135702	0.882439
SYPL1	0.556746	0.471759	0.125596	0.777819	-0.168974	0.68488	0.673779	0.455283
CALHM6	0.555932	0.731574	-1.09695	0.10773	-0.675003	0.295962
TCP11L2	0.555699	0.780129	1.28947	0.0732097	0.470752	0.509442	-0.0612222	0.989147
PRR7	0.553846	0.800608	0.772927	0.330061	0.840396	0.256199	-0.267225	0.946569
MT-CO3	0.552704	0.131298	0.905296	0.00012103	0.632572	0.000710849	-0.129146	0.882419
GRPEL1	0.550709	0.266938	0.250286	0.351012	-0.141421	0.618364	0.619421	0.183665
RAB8B	0.550267	0.733057	1.21835	0.0606954	0.204699	0.772541	0.123419	0.961752
SP140	0.550109	0.809935	-0.982431	0.285179	-0.357668	0.706225	1.04936	0.710622
STX12	0.549789	0.604857	0.369644	0.45016	-0.0362391	0.948006	0.512758	0.742999
PLP2	0.549222	0.120498	0.118443	0.611316	0.120266	0.591395	0.439871	0.310467
THAP12	0.548852	0.499024	0.534964	0.142459	-0.0491217	0.906877	0.521014	0.74094
GALNT2	0.548613	0.848514	1.90326	0.0402915	1.31289	0.112788	-0.877068	0.829312
SLC3A2	0.548179	0.809484	1.14158	0.146216	1.08454	0.13037	-0.528637	0.880392
CYBA	0.548039	0.690017	-1.02033	0.105833	-0.16462	0.813262	0.821011	0.668787
HLA-DMA	0.545731	0.249919	-0.523736	0.0569917	-0.259382	0.324746	0.846252	0.107324	MHC-II
TIMM9	0.544191	0.257952	0.376471	0.14244	0.268071	0.29021	0.251114	0.80783
PPP2R2A	0.542518	0.320983	0.158283	0.613405	-0.257299	0.375629	0.726811	0.116106
GNA13	0.541637	0.726965	1.43473	0.0158507	0.635826	0.260294	-0.228926	0.936816
ADAM19	0.54157	0.739875	-1.3778	0.0463442	-0.236039	0.746786	0.922611	0.704455
PURA	0.541134	0.547125	-0.370283	0.41316	-0.222797	0.626513	0.790735	0.415539
TMEM192	0.539998	0.578991	1.00603	0.0177883	0.142599	0.767637	0.259002	0.90978
CCPG1	0.539171	0.657085	1.05673	0.040454	0.152562	0.790189
ZNF226	0.53807	0.671846	-0.319536	0.584644	-0.0516306	0.935167
NOL11	0.536421	0.0856298	0.302901	0.0899895	-0.11324	0.560736	0.573755	0.40254
COMMD2	0.535227	0.585724	0.184626	0.694719	0.00590095	0.990863	0.520425	0.763217
ZNF430	0.534274	0.189794	0.891441	6.98466e-05	0.294429	0.177914	0.112489	0.939752
PFDN5	0.533933	0.00478503	0.239721	0.0713464	0.272166	0.0163747	0.277954	0.367805
MT2A	0.533152	0.731574	1.40865	0.0472328	0.360497	0.634918
CYB561A3	0.532536	0.824451	-1.82374	0.0413996	-0.626462	0.470305	1.30287	0.640446
SSH2	0.531908	0.645825	0.888937	0.0669705	0.553892	0.226243	-0.0796321	0.971545
FANCF	0.526212	0.611174	-0.749919	0.1041	-0.906214	0.0266199
MLLT6	0.524628	0.493753	0.140027	0.737988	0.0908806	0.83127	0.423572	0.739266
CENPV	0.521662	0.788042	0.374775	0.60525	0.297276	0.679388
TAGLN2	0.518563	1.62862e-11	0.481241	3.03104e-24	0.256437	2.29752e-12	0.312075	0.585131
TMBIM6	0.518153	0.126939	0.0828307	0.722897	-0.0245275	0.919122	0.531643	0.290703
FAM162A	0.517892	0.381503	-0.281335	0.388093	-0.0596641	0.867739	0.612032	0.418618
RAB9A	0.517686	0.454957	0.204836	0.582119	0.416745	0.202528	0.149334	0.903123
RSBN1	0.516828	0.360938	0.532115	0.0645012	0.20403	0.480093	0.243486	0.857046
AGPAT5	0.516685	0.796268	0.67524	0.355034	0.0381127	0.962512	0.359525	0.919322
CYLD	0.516321	0.796268	1.21756	0.0912692	0.380725	0.603185	-0.0115312	0.997281
GMFB	0.515801	0.35329	0.550926	0.0428895	0.390813	0.11945	0.0967044	0.939904
AL121944.1	0.514963	0.666323	0.607979	0.22902			-0.457594	0.755541
CDC42SE1	0.51392	0.730839	-0.238572	0.753744	0.142714	0.852204	0.427595	0.837119
IFI16	0.51362	0.828859	-1.01926	0.285877	-0.221591	0.832144	0.838528	0.77485
PRKAA1	0.512842	0.11661	0.745969	3.80273e-06	0.379447	0.0133563	0.0185475	0.989858
ALDH9A1	0.511668	0.57635	-0.779172	0.0930656	0.036072	0.945083
CSK	0.511259	0.8098	-1.91743	0.0255186	-0.29941	0.742135	0.981603	0.721959
CD53	0.511062	0.809462	-1.44005	0.112648	-0.0546212	0.959201	0.709497	0.796901
ATP6V1F	0.510053	0.608062	0.733041	0.0882577	0.74847	0.0453095	-0.242862	0.909473
MTSS1	0.50793	0.397053	0.159974	0.637093	0.0932942	0.785627	0.421554	0.483711
SURF6	0.507177	0.632108	0.458348	0.360467	0.22933	0.667189
NFKBIE	0.504872	0.822725	1.70675	0.0313509	1.08055	0.131039	-0.68438	0.820555
DNAJC3	0.504546	0.66096	0.699206	0.120979	0.0749604	0.884762	0.331087	0.86802
YBEY	0.503481	0.655512	-1.24759	0.017456	0.079767	0.885502
RARRES3	0.503189	0.312326	-0.27491	0.330922	-0.0960329	0.749339	0.631148	0.257007
MYLIP	0.502786	0.790564	0.775122	0.290107	0.708156	0.309335	-0.21219	0.934379
DENND4B	0.501778	0.483867	-0.0910426	0.824528	0.152619	0.687708
MFSD10	0.501038	0.179466	0.256322	0.230704	0.211734	0.312364	0.281452	0.673561
SCFD1	0.500813	0.0336628	0.469542	0.000977221	0.173267	0.216107	0.250527	0.693622
B4GALT1	0.500403	0.170299	0.598057	0.00621315	0.411244	0.0309202	0.0540905	0.954982
NIPA2	0.500184	0.557984	0.438695	0.236851	0.114321	0.776532	0.306038	0.788683
SERINC1	0.499453	0.713786	1.19989	0.0304976	0.321475	0.566578	-0.0236801	0.993529
FAM104A	0.499234	0.534806	-0.567359	0.147351	-0.39758	0.294896
MMD	0.498909	0.809042	0.658239	0.351333	0.236983	0.751556	0.196418	0.953946
SNX18	0.498372	0.631744	-0.343599	0.505315	-0.350335	0.476579
PHC3	0.497697	0.327955	0.477123	0.0737137	0.148991	0.596537	0.284079	0.760378
OSBPL8	0.495563	0.658485	0.232805	0.650507	0.0302739	0.956421	0.430153	0.810634
TPD52	0.494411	0.766891	-1.57539	0.0257263	-0.121022	0.878137	0.772765	0.754526
EBAG9	0.493707	0.673075	-0.569251	0.261131	-0.0248892	0.964219	0.588913	0.704327
OCIAD2	0.492491	0.515395	0.0832786	0.836507	0.60506	0.0509031	-0.0372472	0.985737
MT-CO1	0.491418	0.618781	-0.000137588	0.999821	0.293338	0.548302	0.23959	0.891668
HLA-C	0.491229	0.380085	0.273376	0.364648	0.158388	0.598095	0.323555	0.70717	MHC-I
SAT2	0.4904	0.327456	0.176894	0.543925	0.292344	0.266897	0.201226	0.854977
HLA-DRB1	0.489535	0.722628	-0.14278	0.82954	-0.180654	0.770627	0.667031	0.609017	MHC-II
TMEM175	0.48941	0.576916	-0.218602	0.625388	-0.203053	0.63852
AP5M1	0.488588	0.488471	0.0690642	0.858671	-0.16774	0.643733	0.613731	0.43458
KDM7A	0.488362	0.571879	-0.0826651	0.853025	0.162934	0.688739
CHMP4A	0.487811	0.381503	-0.300158	0.305917	-0.123765	0.681295	0.64401	0.219335
ACAP1	0.486239	0.796161	-1.41022	0.0640301	-0.370103	0.634201	1.00136	0.701081
SLC37A1	0.485372	0.672313	1.03035	0.017797	0.598149	0.136109	-0.177081	0.939145
ZDHHC21	0.484647	0.788042	-0.117913	0.898607	0.235343	0.779959
BCL7B	0.483208	0.800608	0.681884	0.329105	0.329354	0.642229	0.0939358	0.976091
EFCAB14	0.482711	0.736165	-0.168215	0.801794	-0.14176	0.829825	0.626059	0.745664
EIF4A1	0.479377	0.471534	1.28937	3.1818e-05	0.442482	0.134237	-0.090044	0.962167
FMNL1	0.478701	0.690017	1.05406	0.0283198	0.507214	0.261425	-0.128625	0.958017
CTSH	0.47823	0.805049	0.79929	0.297696	0.378244	0.625673	0.0564583	0.987423
RABGGTB	0.475893	0.581248	1.26967	0.000896945	0.690921	0.0381157	-0.324604	0.855711
SLC25A38	0.475167	0.168219	0.294633	0.116043	0.167433	0.365694	0.28259	0.636643
SETX	0.474571	0.701466	-0.143655	0.80438	-0.0649115	0.910209	0.552866	0.701832
N4BP2L2	0.473925	0.625711	0.0503635	0.926824	0.179985	0.698038	0.316679	0.810315
PPCS	0.473847	0.601514	0.0601558	0.905288	0.0382156	0.936763	0.434234	0.713206
ZNF655	0.473797	0.050751	0.655279	8.42335e-07	0.118464	0.421425	0.198076	0.833019
SRSF8	0.473128	0.463309	0.158041	0.652406	-0.0343821	0.927791	0.467948	0.65025
ZCCHC2	0.472967	0.73269	0.902568	0.109397	0.238393	0.69471
MEF2C	0.471979	0.850799	-0.853686	0.386749	-0.0632698	0.954721	0.663171	0.844396
SCAMP2	0.469203	0.549809	0.0462481	0.919623	-0.160319	0.686356	0.585474	0.60468
SSBP4	0.468307	0.668656	-0.872829	0.0857819	-0.140438	0.797168	0.714782	0.700331
SLC38A1	0.465832	0.566769	0.647666	0.0896513	0.139729	0.73353	0.226236	0.874371
AK6	0.46566	0.723211	-0.0389378	0.956065	-0.324376	0.564312
RNASET2	0.463813	0.613657	-0.487712	0.262063	0.242126	0.579241	0.341494	0.818005
CASP4	0.462385	0.306949	-0.479188	0.0623096	-0.0214284	0.942457	0.547209	0.366364
UBIAD1	0.461697	0.489077	0.00344219	0.992701	-0.220689	0.483033
C3orf38	0.460968	0.528146	0.279318	0.424744	0.453564	0.143796	0.0406896	0.983377
PPP1R11	0.460734	0.7568	-0.605412	0.330846	-0.536064	0.369026
TAB2	0.459558	0.670438	1.16258	0.00868455	0.320228	0.474473	-0.0147099	0.996441
AKNA	0.458699	0.766409	0.437184	0.506103	0.13921	0.841866
PSEN1	0.458658	0.604229	0.630229	0.10164	0.211612	0.603185	0.170568	0.922029
L3MBTL3	0.45862	0.631108	-0.768235	0.0720332	0.0591495	0.897673
PTP4A1	0.458221	0.836127	1.50062	0.0470837	0.909791	0.202382	-0.548587	0.861639
IKZF3	0.458084	0.828487	-0.799121	0.339422	-0.352558	0.680729	0.876706	0.704303
ATRAID	0.457432	0.381528	0.0314882	0.926424	0.197356	0.470305	0.27973	0.789828
SPG21	0.457172	0.67735	-0.494228	0.313154	-0.00304539	0.995984	0.508664	0.784466
TPP1	0.45712	0.779785	-0.430348	0.548729	-0.0276976	0.971206
CNPPD1	0.456631	0.205893	0.945454	2.69106e-07	0.302225	0.0994892	0.0745984	0.954982
RHBDF2	0.456624	0.591242	0.311954	0.437343	0.214014	0.594881	0.235099	0.861265
PPTC7	0.456157	0.69804	1.58043	0.000969826	0.509367	0.266427	-0.286976	0.914202
ATAD1	0.455394	0.661228	0.0455515	0.936977	0.0621041	0.905381
SPOP	0.455033	0.828859	-1.05837	0.22902	-0.53928	0.543011
ADPGK	0.454686	0.367712	0.540649	0.0303181	0.0812053	0.767637	0.320578	0.788006
CCDC93	0.454532	0.845867	1.40823	0.0639417	-0.103385	0.904511
CCDC12	0.453028	0.143401	0.766494	6.1787e-06	0.376951	0.0119634	0.0122152	0.991865
PDE7A	0.452906	0.811237	-0.352307	0.688548	0.139468	0.878078
PIP4P1	0.452637	0.442101	0.877466	0.0017728	0.214479	0.444476	0.108746	0.950973
C7orf50	0.452512	0.789508	0.370971	0.548868	0.290303	0.629275	0.152995	0.95938
SMIM12	0.452108	0.679479	-0.125575	0.810704	-0.312448	0.512273	0.73299	0.611209
MTMR9	0.45126	0.598749	1.2245	0.000690885	0.584916	0.079795	-0.245686	0.896544
PIGC	0.45116	0.394708	-0.111239	0.713274	0.00548855	0.986424	0.470523	0.422856
BEX4	0.450622	0.254962	-0.109975	0.643059	0.297485	0.131543	0.206723	0.845312
YPEL2	0.450337	0.666087	0.202896	0.683645	0.397213	0.356846	0.0756038	0.972108
C19orf24	0.449726	0.238991	-0.0013767	0.99634	-0.00343053	0.989225	0.451836	0.342154
PNPT1	0.44921	0.607743	0.271927	0.509535	-0.264309	0.517719	0.597885	0.647659
DERL1	0.44919	0.550583	1.10922	0.00120292	0.280012	0.403952	0.0223945	0.991865
AC058791.1	0.448331	0.827963	1.91209	0.01452	0.891681	0.223182	-0.675294	0.779227
TSPYL1	0.448212	0.422819	0.541108	0.0528025	0.299294	0.269669	0.103506	0.907623
RABAC1	0.446137	0.47313	0.33387	0.272087	0.292951	0.312364	0.146569	0.912892
PIK3C2A	0.445863	0.596822	0.749937	0.0373843	0.446855	0.203706
TMEM50B	0.445269	0.770106	-0.967209	0.100018	-0.195461	0.749355	0.748439	0.69346
SFT2D1	0.444331	0.620569	-0.124773	0.785537	-0.12455	0.779428	0.56391	0.663998
ZNF330	0.444232	0.601514	0.338203	0.384602	0.0680456	0.878249	0.339565	0.738808
MIOS	0.443546	0.621575	0.71832	0.0489158	0.405958	0.251368	-0.0144927	0.995532
ZSCAN18	0.442532	0.813933	-0.403391	0.580428	0.103992	0.890963	0.403074	0.891759
GBP4	0.442248	0.787547	0.821573	0.224367	-0.145446	0.846932
GCC2	0.441558	0.576455	0.577623	0.0973287	0.11336	0.762496	0.237881	0.880475
RDH14	0.440457	0.395622	0.225416	0.398636	0.0246786	0.936698	0.379677	0.663998
GPCPD1	0.440304	0.655512	0.407726	0.346555	0.143775	0.755898	0.240783	0.844819
SEC62	0.440022	0.692347	-0.117881	0.825202	0.0248813	0.962476	0.435958	0.777607
CD55	0.436953	0.629018	0.844955	0.0401735	0.522602	0.173693	-0.121273	0.939922	ADGRE5
ST8SIA4	0.436536	0.362845	0.96954	8.37367e-06	0.33491	0.121958	0.0400835	0.983111
CCSER2	0.43617	0.677597	0.194855	0.671764	0.0115191	0.981753	0.389497	0.784454
CNDP2	0.435912	0.738594	-0.438697	0.459799	-0.230752	0.704819
SDAD1	0.435886	0.710204	-0.857176	0.0775308	-0.407246	0.383974	0.909234	0.305525
CDK17	0.435375	0.796161	1.13866	0.0504766	-0.128725	0.846177
NMD3	0.434351	0.348561	0.43301	0.0523002	0.290023	0.1776	0.11907	0.912892
PHAX	0.432909	0.468957	-0.0441836	0.896326	-0.420252	0.120363	0.795436	0.25194
CCS	0.431038	0.86658	-2.38491	0.0160179	-0.415172	0.681778
EFR3A	0.430963	0.579335	0.0755803	0.857667	-0.123248	0.759394
WDR74	0.429939	0.270094	1.35312	6.06232e-13	0.549115	0.00215673	-0.294824	0.803916
SH3YL1	0.429887	0.562303	-0.334345	0.37935	-0.205466	0.589434
PTPRC	0.429852	0.807609	-1.24973	0.0689971	-0.267705	0.711364	0.833968	0.710622	CD22, CD45
MCL1	0.429737	0.501986	0.84384	0.00729915	0.270546	0.370978	0.0504262	0.976366
HTATIP2	0.429542	0.690486	-1.45212	0.00567415	-0.305589	0.53218
EIF1AD	0.42854	0.666323	1.10516	0.00664471	0.565655	0.137043	-0.226315	0.913954
RIPOR2	0.428043	0.874359	-2.13391	0.0356768	-0.164508	0.884592	0.818298	0.819938
ZNF267	0.425887	0.820079	1.19467	0.0595944	0.507528	0.41409	-0.224094	0.945597
SOCS1	0.4257	0.770578	1.87969	0.00136627	1.48358	0.00199192	-1.11386	0.47068
SSR4	0.424939	0.00106201	0.11152	0.227954	0.169494	0.0370059	0.265946	0.183665
FAM208A	0.423896	0.729714	-0.494969	0.341023	-0.10273	0.857931	0.585732	0.603644
NGDN	0.423342	0.374114	0.946759	3.13841e-05	0.551034	0.00472502	-0.204283	0.851011
GOSR2	0.42262	0.57189	0.0894041	0.821007	-0.11311	0.769639	0.508189	0.532036
STK10	0.422212	0.668876	-0.0656927	0.902694	-0.100463	0.839966	0.511411	0.722709
ARHGAP9	0.421943	0.711085	-0.443847	0.391705	-0.0752677	0.893868	0.538972	0.748954
LAPTM5	0.420813	0.723211	1.20881	0.0120198	0.571138	0.203706	-0.240474	0.920866
MT-ND2	0.419845	0.309022	0.718249	0.00260049	0.633594	0.000682245	-0.223093	0.703969
ISCA2	0.418094	0.734297	-0.716409	0.155012	-0.688309	0.143684	1.13028	0.0267647
LITAF	0.417959	0.181808	0.712939	7.72262e-05	0.151865	0.404526	0.128707	0.910726
ZNF830	0.417136	0.540616	0.082158	0.814133	-0.184455	0.565563	0.558247	0.590839
WDFY4	0.416885	0.77692	-0.331794	0.605375	-0.0807463	0.904287	0.537006	0.806309
PCMTD1	0.416634	0.840986	-1.02385	0.206887	-0.0913652	0.919948
NPAT	0.415756	0.773772	0.221425	0.726581	-0.336303	0.572671	0.647526	0.678448
RPF2	0.414876	0.61749	-0.309618	0.434819	0.145036	0.720108
JOSD1	0.413923	0.871875	1.47365	0.0715389	0.392331	0.644803	-0.195309	0.958467
YJU2	0.412632	0.695633	0.957605	0.0210088	0.358322	0.376072	-0.0440461	0.985603
INO80D	0.411911	0.778981	1.17941	0.0335108	0.382816	0.484149	-0.140628	0.958017
STAT6	0.410848	0.789601	0.460613	0.444388	0.209229	0.738552	0.158321	0.94682
RICTOR	0.410481	0.548037	0.94929	0.00293369	0.46106	0.111255	-0.141523	0.920866
MT-ND1	0.409301	0.26362	0.640447	0.00350261	0.306148	0.117236	0.0400444	0.969724
ANXA6	0.409161	0.889835	-2.18915	0.0397481	-0.337416	0.768218
C12orf29	0.408673	0.61601	0.0288382	0.949557	-0.128735	0.74401
CRBN	0.408286	0.0621747	0.282913	0.0305063	0.0742212	0.592066	0.278029	0.547946
IFT57	0.407788	0.679917	-0.422584	0.371821	0.268814	0.578662	0.210932	0.914618
CMTR2	0.407218	0.590086	0.393056	0.232126	0.224953	0.502863	0.135446	0.906128
MAD1L1	0.406659	0.755823	-0.747799	0.161596	0.128371	0.829325	0.36012	0.853427
MAML2	0.406473	0.772383	-0.407253	0.519766	0.055162	0.936164	0.41808	0.830002
ARL8A	0.405311	0.491403	0.279099	0.313337	0.350734	0.16708	0.0674447	0.95909
SPG11	0.404312	0.859154	-1.07929	0.224718	-0.1503	0.879855
SMAD3	0.404256	0.718989	1.04176	0.0177744	0.398394	0.352613	-0.113787	0.956741
NMT1	0.403908	0.724409	0.405402	0.435541	0.400951	0.41657
NSMCE3	0.403183	0.4937	0.24736	0.393033	0.228613	0.411101	0.144417	0.882061
RASGRP1	0.402871	0.715893	0.30992	0.485571	-0.174075	0.705056	0.450181	0.653103
TATDN3	0.402712	0.777089	-0.810682	0.144508	-0.250079	0.666231
IVNS1ABP	0.40227	0.532934	0.485032	0.0735398	-0.0580478	0.859159	0.448562	0.745904
DNPH1	0.402045	0.818137	-1.25821	0.0735552	-0.204604	0.781034
MOGS	0.401017	0.802447	-0.601145	0.348023	-0.261839	0.689455
CCNDBP1	0.40054	0.690017	-0.49148	0.265103	-0.149599	0.749706	0.602272	0.4671
TRMT10C	0.400248	0.620569	0.500725	0.153559	-0.0656056	0.871028	0.358785	0.803156
APLP2	0.400225	0.642151	-0.190565	0.627033	-0.252365	0.485455	0.64099	0.598818
RYBP	0.399457	0.76593	0.759471	0.132211	0.128105	0.823818	0.171796	0.945597
SNAP23	0.399355	0.821011	-0.823822	0.237663	-0.161306	0.832144	0.649691	0.761269
COX4I1	0.399283	0.631554	0.532182	0.141083	0.434213	0.19889	-0.0518607	0.976367
SAP30BP	0.398972	0.635913	0.895153	0.0120945	0.294235	0.394465	-0.00472684	0.998391
ZNF100	0.398537	0.772702	-0.462629	0.393116	-0.157112	0.788077
TSPAN13	0.398107	0.871074	-1.90465	0.0358769	-0.0836527	0.936164	0.629505	0.853709
MARF1	0.398083	0.770578	0.292536	0.611714	-0.0893495	0.882735	0.403166	0.847519
FAM133B	0.397136	0.819689	1.18109	0.0557027	0.570938	0.333012	-0.286274	0.912783
TBCC	0.394768	0.189317	-0.0526298	0.790961	-0.103172	0.563034	0.478144	0.295608
MAD2L1BP	0.392617	0.752216	0.780625	0.0983949	-0.123329	0.817309
NEK8	0.392066	0.76416	-0.658897	0.245039	-0.220715	0.706374
HLA-DPA1	0.391164	0.767226	-0.55508	0.300903	-0.196046	0.725973	0.650639	0.70493	MHC-II
SKAP1	0.389749	0.852306	-2.03658	0.0139432	-0.776106	0.305829	1.33208	0.535453
SWAP70	0.389535	0.839674	0.0391658	0.968023	-0.11295	0.88766	0.50038	0.839276
NPC2	0.38917	0.352426	-0.398047	0.0700914	0.153581	0.47143	0.311432	0.772343
UBE2D3	0.389083	0.735792	0.857179	0.0595944	0.505556	0.239666	-0.177993	0.936636
HLA-DRA	0.387516	0.662702	-0.515709	0.184663	-0.293721	0.442307	0.713196	0.488461	MHC-II
PBDC1	0.387364	0.365616	0.376711	0.0676666	-0.0682975	0.774665	0.374924	0.704356
CCDC57	0.384734	0.430594	-0.41502	0.108808	0.108363	0.677521	0.290655	0.806309
ACTR10	0.384674	0.490823	-0.134574	0.633239	-0.0645546	0.824094	0.455867	0.390379
MPHOSPH10	0.384584	0.415049	0.377853	0.0846553	-0.173355	0.439826	0.523874	0.627722
TMED8	0.383872	0.860848	0.0408891	0.970875	0.116472	0.89809
TMEM199	0.383821	0.660584	-0.233752	0.57089	-0.385505	0.313809
ITFG1	0.383175	0.549498	-0.297559	0.325909	-0.148592	0.631062	0.548219	0.503979
TMEM134	0.383039	0.726231	-0.469755	0.31087	-0.00925912	0.986026	0.462874	0.784006
P2RY8	0.382121	0.866864	0.193471	0.824615	0.0511192	0.954737
RPF1	0.3815	0.620569	0.458373	0.158097	0.482726	0.10258	-0.0930911	0.950903
SP100	0.381366	0.66515	0.122638	0.78854	0.259164	0.524257	0.161791	0.921261
ARL1	0.381303	0.64985	-0.155569	0.696819	-0.0133662	0.974639
EAPP	0.380624	0.126849	0.431759	0.00285747	0.125706	0.375511	0.208464	0.710622
PEX2	0.379724	0.501986	0.235567	0.363057	-0.0114506	0.969582	0.344696	0.736446
ESCO1	0.377738	0.653363	0.194991	0.608859	0.240135	0.495933	0.141841	0.925942
C19orf25	0.376887	0.838042	-0.419859	0.563928	-0.0515769	0.947345	0.4809	0.812636
RPUSD2	0.376209	0.564854	0.440025	0.0875161	-0.301211	0.271412
EML4	0.376051	0.813843	0.915566	0.0997653	0.335533	0.545631	-0.064412	0.981668
SMIM15	0.376015	0.362281	0.133101	0.53435	-0.238924	0.236157	0.538647	0.2347
C1orf52	0.375824	0.455868	0.582776	0.0116394	-0.0145166	0.958655	0.276608	0.817865
C19orf70	0.375523	0.498296	-0.55706	0.0472844	0.0227254	0.94302	0.424768	0.656001
TAGAP	0.375444	0.796543	0.369679	0.500454	-0.080699	0.890303	0.405649	0.784454
RFTN1	0.375434	0.818137	1.27959	0.0259126	0.029928	0.962551	0.0576554	0.987423
ADD3	0.374757	0.843108	-1.32711	0.085821	-0.164581	0.848666	0.676455	0.799312
ODC1	0.373509	0.850283	0.238199	0.738957	0.255423	0.706968	0.1223	0.968242
KRAS	0.372711	0.824451	0.441066	0.480041	0.123273	0.854213	0.198942	0.946324
RAB22A	0.372628	0.691126	0.578319	0.101606	0.201465	0.583623	0.113554	0.947255
C1D	0.372554	0.709793	0.101537	0.821237	-0.099446	0.815467	0.431949	0.803057
RAMMET	0.372501	0.563673	0.68723	0.0158011	0.267591	0.326547	0.0353909	0.985234
FAM107B	0.37202	0.852859	-0.416646	0.529286	0.224882	0.735851	0.234865	0.946997
MBD5	0.371374	0.714623	-0.401499	0.355258	0.0146293	0.975619	0.42964	0.713487
MAP3K2	0.371182	0.75654	1.09015	0.0168332	0.446021	0.303903	-0.197961	0.926709
TMEM87A	0.369726	0.554782	1.18455	1.72835e-05	0.325073	0.239574	-0.12607	0.946764
MRPS22	0.369253	0.186681	0.449892	0.000881638	-0.286464	0.030753	0.432101	0.654422
TMEM138	0.368692	0.39308	0.497267	0.0136222	0.0190008	0.938004	0.239436	0.806309
PCF11	0.368674	0.330734	0.310568	0.103533	0.169257	0.369017	0.171634	0.806309
AC243960.1	0.368062	0.900905	-1.96656	0.0455142	-0.533322	0.58602
ABRAXAS2	0.366332	0.773772	0.637653	0.177465	-0.0361706	0.949662
NOL8	0.366176	0.717379	-0.115529	0.807529	-0.342949	0.410077	0.673441	0.47068
ARPC5L	0.36589	0.798047	0.379262	0.490361	0.0506935	0.933317	0.263542	0.903262
FCRL1	0.365583	0.906879	-2.06647	0.0569863	-0.209005	0.863396	0.784552	0.847519
ZNF581	0.36536	0.284687	-0.117211	0.557271	0.00409506	0.984956	0.388458	0.343272
HSP90AB1	0.365324	0.743197	0.946211	0.03475	0.247993	0.583741	-0.00993852	0.997042
MGAT5	0.36473	0.865095	0.584392	0.458553	0.410104	0.596832	-0.0750353	0.983891
LGALS8	0.364635	0.541687	0.65145	0.0129373	0.223948	0.404654
ZMAT1	0.364389	0.861774	-2.17369	0.00993838	-0.154616	0.861473
GOLGA4	0.364381	0.76416	0.669948	0.131996	0.2013	0.665472	0.0754421	0.97275
RAP2C	0.36414	0.70236	0.969491	0.0107742	0.492126	0.158896	-0.211211	0.899298
KDM6B	0.364083	0.897022	2.49372	0.00520068	0.968474	0.247766	-0.925234	0.781708
MIDN	0.362913	0.860848	1.1188	0.116661	0.841206	0.214713	-0.526998	0.847866
AP5Z1	0.362592	0.836717	0.431328	0.520742	-0.0585271	0.936711
WAPL	0.362483	0.705137	0.154971	0.719212	-0.139842	0.744603	0.445509	0.741727
GTF2H5	0.36242	0.811198	-1.46343	0.0206612	-0.369296	0.552155
KPNA5	0.362335	0.752487	0.803767	0.0675834	0.249241	0.590986
TRIM38	0.361478	0.84266	-0.985634	0.158275	-0.474328	0.493989	0.912518	0.581309
CPEB4	0.361231	0.519258	0.919468	9.93992e-05	0.447526	0.0421974	-0.153655	0.891517
RNF44	0.360812	0.767152	-0.0850655	0.887966	-0.183297	0.738552
PRDX5	0.359687	0.560477	-0.826637	0.00621315	-0.163674	0.584544	0.608553	0.534635
MYO1G	0.358589	0.836404	-1.33264	0.0524474	-0.473097	0.482677	0.936434	0.65548
SRFBP1	0.358409	0.452067	0.451212	0.0406569	-0.036374	0.889853	0.290762	0.775699
BOD1	0.358397	0.422851	-0.141113	0.535939	-0.0336086	0.889853	0.452333	0.235123
MED6	0.358245	0.659897	0.731413	0.0307568	0.286115	0.383687	-0.0247117	0.990302
XPO4	0.35802	0.773162	1.11754	0.0115659	0.382348	0.383974	-0.145498	0.946997
RABEP2	0.357666	0.773772	-0.349974	0.515159	-0.374774	0.458523	0.724068	0.585357
ATF2	0.357633	0.632857	0.386939	0.222368	-0.167428	0.628181
C4orf3	0.356839	0.719073	-0.255932	0.562311	-0.149041	0.737913	0.521572	0.650238
MPP6	0.356509	0.676447	-0.0216195	0.96516	0.0705182	0.866004	0.298885	0.845312
ZBTB7A	0.355769	0.736178	0.371654	0.408544	0.084132	0.865301	0.215722	0.890552
ZSWIM7	0.355666	0.753952	-0.792115	0.106708	-0.0765597	0.888241
SNHG15	0.35532	0.875847	1.60169	0.0327608	0.740287	0.299028	-0.554031	0.855053
PDCD6IP	0.35497	0.825907	-0.348045	0.599555	-0.12223	0.860689	0.508716	0.805857
GNL3	0.35425	0.578697	0.693398	0.00929326	-0.0335512	0.914314	0.284913	0.866005
CSNK1D	0.354203	0.851155	1.53924	0.0156115	0.470688	0.444305	-0.353223	0.920866
IKZF1	0.353562	0.719593	-0.81046	0.0554106	-0.250689	0.554221	0.674834	0.596057
S100A6	0.35261	0.805878	-0.456445	0.432598	-0.143062	0.817516	0.548174	0.663998
SNN	0.35217	0.656339	0.548445	0.0832972	0.0480768	0.895094	0.224271	0.887218
HLA-DMB	0.352158	0.770902	-0.783693	0.105797	-0.545068	0.233696	0.941386	0.455283	MHC-II
YDJC	0.352144	0.807669	-0.267212	0.66325	-0.472077	0.390222
PARP8	0.351727	0.525378	0.562207	0.0213222	0.355184	0.126342	-0.0546766	0.963701
SEL1L	0.350812	0.718898	0.542787	0.133326	0.0221072	0.959244
CWC15	0.348511	0.725568	0.396965	0.315603	0.0644824	0.883131	0.215833	0.91281
FBXW2	0.348335	0.672313	-0.265105	0.471246	-0.202358	0.579939
CHRAC1	0.348152	0.773772	0.668676	0.140468	0.263161	0.573447	0.0376335	0.987974
UNC119	0.346853	0.639646	-0.0349322	0.932872	-0.109325	0.758639	0.447505	0.654422
PSAP	0.346612	0.611837	0.474328	0.116146	-0.00518456	0.988309	0.245863	0.847519	PSAP
NUDCD3	0.346538	0.588389	0.0329236	0.926078	0.270119	0.328131	0.114379	0.917938
INTS6	0.346212	0.794092	1.18346	0.0172475	0.434007	0.363303	-0.219665	0.924557
GPM6B	0.346053	0.692652	-0.838826	0.0309393	-0.53653	0.125908
HBP1	0.345606	0.659966	0.976111	0.00352614	0.166845	0.631062	-0.0101891	0.99691
RGS10	0.345497	0.788042	0.300775	0.565671	-0.152931	0.77684
NIFK	0.345114	0.543219	0.327828	0.214894	-0.0247234	0.936164	0.30206	0.733904
BTF3L4	0.344726	0.500949	0.356878	0.141069	0.0812905	0.75846	0.212194	0.74987
SEC11C	0.344713	0.718898	-0.00917761	0.990551	0.140538	0.742163	0.216683	0.900536
SNX2	0.344621	0.771356	-0.811126	0.108778	-0.395956	0.421804	0.804333	0.529658
HSH2D	0.343352	0.814295	-0.0716584	0.922532	-0.0313544	0.962551	0.380618	0.847519
IGHM	0.342852	0.796384	-1.29357	0.0107909	-0.282363	0.578382	0.736322	0.667744
KLHL20	0.34178	0.444456	0.341381	0.0650705	0.235193	0.157271
UBE2G1	0.339939	0.581565	0.0235822	0.944771	0.0775899	0.793112	0.262071	0.780581
RAB3GAP1	0.339702	0.630122	0.890223	0.00315061	0.562707	0.032772	-0.282079	0.812373
RABGAP1L	0.33967	0.717855	0.0393143	0.937048	0.20197	0.625982	0.149395	0.93033
SDF2	0.338574	0.751865	-0.228732	0.631002	-0.177942	0.706256
ATP6V1G1	0.338478	0.692652	-0.511671	0.164803	0.175712	0.647227	0.241239	0.871936
ODF2L	0.338289	0.611324	-0.140509	0.676382	0.0886008	0.793815	0.276946	0.803057
CAPZA1	0.337823	0.691153	-0.149928	0.71949	-0.0245586	0.955885	0.383763	0.738548
RAP1A	0.335962	0.704895	-0.346411	0.38104	-0.00187556	0.996633	0.382999	0.762226
NCOA3	0.335273	0.692183	0.240985	0.527697	-0.0762162	0.852341	0.361544	0.755541
AMZ2	0.335203	0.380085	0.226585	0.215966	0.068869	0.728751	0.23714	0.701832
USP6NL	0.335075	0.533875	-0.057037	0.844849	-0.159521	0.545631	0.490808	0.321882
SDHAF2	0.334466	0.660072	-0.100659	0.79	-0.281346	0.394351	0.587578	0.442957
DAZAP2	0.333476	0.562356	0.593014	0.0244353	0.433289	0.0601306	-0.122581	0.920013
NAA50	0.332229	0.797475	0.421407	0.386876	-0.127249	0.810712	0.382054	0.860277
SCAMP3	0.331808	0.639646	0.399626	0.187835	0.0770608	0.825264
MOB4	0.330992	0.631744	0.440517	0.143389	0.268356	0.36052	0.0257443	0.988747
ERP44	0.330464	0.690486	-0.253904	0.498762	-0.150815	0.688083	0.488086	0.687257
CNOT6L	0.330461	0.850299	0.939178	0.115527	0.29473	0.630618	-0.100712	0.974887
LRBA	0.330227	0.435115	-0.0761725	0.739758	-0.0973499	0.653055	0.436039	0.337139
PTK2B	0.329409	0.853921	-0.174004	0.824501	0.0803803	0.917488
DTD1	0.329278	0.621531	-0.107849	0.732863	-0.05812	0.859269
NCF1	0.328891	0.911582	-2.23184	0.0244266	-0.639818	0.519021	1.12593	0.708512
CYB561D2	0.328472	0.888736	-1.02422	0.226393	-0.559194	0.503621
C19orf53	0.328242	0.12007	-0.0901796	0.506304	-0.0118185	0.936763	0.374883	0.00292405
OGFR	0.328221	0.522214	0.518662	0.0238039	-0.15405	0.516317	0.341083	0.780043
HEATR1	0.327745	0.533863	0.707085	0.000236793	-0.0415173	0.866313
KDSR	0.327584	0.550583	-0.0208291	0.946896	-0.114096	0.665023
DCAF5	0.327173	0.656504	0.339342	0.26348	-0.0503496	0.888192	0.296371	0.819094
COMMD6	0.326422	0.509842	-0.151125	0.556959	-0.0197722	0.943357	0.36708	0.540233
PAWR	0.326329	0.615473	0.0190435	0.959168	0.176792	0.528721	0.191482	0.872091
PPDPF	0.325937	0.753082	-0.382033	0.376103	0.291856	0.477708	0.131083	0.948212
CSNK1G3	0.325136	0.793076	0.583739	0.195445	0.13715	0.779516	0.112019	0.947863
CIR1	0.325124	0.777773	0.881096	0.046426	0.381305	0.36687	-0.156934	0.933708
PSMC6	0.324197	0.607743	0.0864817	0.796131	-0.0214933	0.949662	0.331217	0.663998
PCSK7	0.323525	0.788042	0.518368	0.291071	0.112988	0.833277	0.128403	0.954982
TRIM52	0.322957	0.792648	-0.0540143	0.928605	-0.0996171	0.857514
ZNF91	0.322774	0.818205	-0.358597	0.52125	-0.175393	0.75846	0.519937	0.776702
POLR2J3.1	0.322165	0.800608	0.418336	0.452647	0.239251	0.669972	0.047123	0.985234
CD22	0.32199	0.874676	-1.15538	0.105719	-0.341337	0.642092	0.781611	0.750051	CD22, CD45
HSPH1	0.321716	0.820503	0.51099	0.355171	-0.227782	0.696387	0.406061	0.800456
ORAI2	0.321533	0.817188	-0.309547	0.588386	0.00877881	0.988649	0.375066	0.841054
ZNF688	0.32133	0.850799	-1.00958	0.116043	-0.495166	0.425535
SIRT7	0.319017	0.284396	0.0387724	0.822515	-0.210449	0.146901	0.437747	0.330483
HLA-E	0.318747	0.708491	-0.362083	0.344607	-0.102484	0.803567	0.478264	0.693486	MHC-I
SS18L2	0.31871	0.387384	0.500446	0.00584599	0.304805	0.0626796	-0.00947025	0.992011
CORO7	0.31813	0.852306	1.35714	0.0205324	0.42732	0.457902	-0.314606	0.920866
UBE2F	0.318125	0.807669	0.344083	0.480466	-0.436295	0.343103	0.615266	0.676675
DNAJC10	0.318064	0.809042	-0.557997	0.266785	-0.096383	0.86313	0.493251	0.722791
VOPP1	0.318033	0.805878	1.03706	0.0274042	0.501578	0.269669	-0.229214	0.920013
TBPL1	0.3176	0.606694	0.128876	0.659767	0.221988	0.39478	0.101375	0.940097
USP28	0.317487	0.805121	-0.665607	0.205088	-0.171786	0.75846
GGNBP2	0.317422	0.842828	0.863693	0.126716	0.442268	0.420541	-0.203066	0.938774
CACUL1	0.317351	0.726965	0.564733	0.109452	0.450641	0.173511	-0.153562	0.920866
KIAA1551	0.317169	0.802165	0.316832	0.543858	0.0375642	0.947345	0.230223	0.914202
EEF1D	0.316802	0.0116244	0.25591	0.00320588	0.295274	4.43639e-06	0.0264671	0.936787
ELOVL1	0.316471	0.661863	0.3013	0.338365	-0.182393	0.574595	0.366218	0.788729
IQCB1	0.315982	0.742594	0.0127791	0.985048	-0.165713	0.699263	0.457169	0.616845
EMG1	0.315259	0.789508	-0.263162	0.587257	-0.37616	0.40169	0.688826	0.348718
PRMT2	0.314354	0.827641	-1.04448	0.0643977	-0.177702	0.767637	0.603768	0.745664
BANK1	0.313819	0.920115	-1.47282	0.163857	-0.403575	0.719244	0.882606	0.807451
NKAP	0.313812	0.62897	0.276638	0.326835	-0.0349068	0.913254	0.28976	0.799312
ANXA7	0.313413	0.577511	0.713021	0.00417611	0.150847	0.554878	0.0446956	0.975659
RBM3	0.313329	0.844645	1.0001	0.0611015	0.484233	0.347139	-0.244025	0.926709
ASNSD1	0.313105	0.639646	0.391981	0.163153	0.124934	0.686356	0.127653	0.887296
ELK4	0.312893	0.678669	0.317031	0.310076	-0.0795831	0.82019	0.320464	0.745664
SLC30A5	0.312671	0.776063	0.44358	0.28122	0.55471	0.144937	-0.210714	0.9081
ZNF652	0.312222	0.807669	-0.17254	0.757458	0.0573753	0.919074	0.290533	0.865365
CORO1A	0.311984	0.857025	-1.27617	0.0487658	-0.460397	0.467946	0.884504	0.661889
GLIPR1	0.311645	0.885049	-1.39403	0.0761929	-0.272029	0.746277
SLC39A10	0.311555	0.8098	-0.655948	0.208537	-0.393992	0.437293	0.747945	0.555923
CWC22	0.310624	0.822306	-0.31085	0.563476	-0.42479	0.391876	0.730213	0.419885
GPBP1L1	0.309962	0.337588	0.306471	0.0444336	0.17011	0.251818	0.118766	0.810634
RAB3GAP2	0.309904	0.735792	0.606307	0.0929247	-0.0201164	0.962171	0.206814	0.879561
SRSF7	0.309093	0.265153	0.124113	0.442753	-0.0617264	0.709083	0.33845	0.163615
EPC1	0.308497	0.868483	0.643883	0.293584	0.708471	0.210064	-0.389994	0.876429
GOLT1B	0.308214	0.844643	0.902321	0.0957172	-0.0294795	0.962512
PLEKHB2	0.307518	0.743477	0.846012	0.0207308	0.388126	0.274844	-0.169883	0.926709
UBE2Q2	0.306503	0.825228	0.383816	0.429277	-0.0375117	0.945323	0.299026	0.887218
CRYBG1	0.306467	0.889444	-0.00955006	0.99264	-0.265973	0.749834	0.528731	0.838372
TOR1AIP1	0.306386	0.659435	0.234294	0.437127	-0.19054	0.52962	0.418188	0.542484
RC3H1	0.306218	0.800608	1.03056	0.0244792	0.393342	0.37474	-0.226647	0.912805
RRN3	0.306088	0.509256	1.02866	6.06232e-13	0.156762	0.37474
TAPBP	0.305427	0.158021	0.485592	0.000104469	0.35379	0.000402196	-0.0693026	0.917326
FKBP2	0.30539	0.827963	-0.734606	0.165899	-0.632445	0.209351	0.95275	0.418618
HAGH	0.304875	0.880381	-1.28182	0.0857819	-0.565991	0.435133
CD47	0.304738	0.717855	-0.489655	0.182651	-0.00744133	0.986069	0.375827	0.794233	THBS
PRDX4	0.304701	0.83146	0.446911	0.384448	0.000927221	0.998834	0.221279	0.925942
SLC12A2	0.303883	0.450556	0.150788	0.404959	0.0417071	0.822428	0.243253	0.718621
C6orf89	0.303717	0.767152	-0.282421	0.481909	-0.265709	0.495689
LYN	0.303625	0.815076	0.223912	0.651711	-0.0998567	0.845928	0.369761	0.851711
SQLE	0.302855	0.820977	1.03862	0.0247258	0.353993	0.437833	-0.194007	0.928441
FBXW11	0.302494	0.802154	-0.0130724	0.987404	0.207439	0.676265	0.135653	0.936798
ARL4C	0.301468	0.898744	0.403268	0.614267	0.251281	0.750976	0.0243461	0.996008
RWDD1	0.300817	0.803511	0.296643	0.523253	0.380937	0.368542	-0.0626836	0.977982
BRAF	0.300705	0.865097	1.34272	0.0223392	0.566196	0.312364	-0.413462	0.840809
LIN7C	0.300601	0.725578	0.235293	0.505506	0.0298051	0.941723
TXLNG	0.300436	0.852859	0.406366	0.483077	-0.0720597	0.909433
NFATC3	0.300405	0.853271	-0.391306	0.553304	-0.17335	0.799411	0.508718	0.806273
MRPL10	0.300165	0.655435	-0.0990592	0.754772	-0.322108	0.251227	0.579045	0.439842
SEPHS2	0.298875	0.742291	-0.402761	0.278253	-0.407775	0.249055	0.719457	0.274477
ATM	0.298505	0.87291	-0.902018	0.191615	-0.16915	0.822942	0.574158	0.799312
CDC42SE2	0.297288	0.615698	1.2449	6.62136e-07	0.396519	0.0997852	-0.268207	0.849082
LTV1	0.297067	0.733057	0.591274	0.0680082	-0.260367	0.441875	0.455104	0.786678
NCBP2-AS2	0.296947	0.815676	0.402942	0.367904	0.246513	0.57956	0.0276009	0.990607
PHF20	0.296281	0.768003	0.817653	0.0423729	0.298786	0.452642	-0.106905	0.954982
HERC4	0.295854	0.887605	-0.874541	0.251598	-0.297868	0.707282
GNB5	0.295286	0.709868	0.387698	0.246327	0.245201	0.459277	0.0391109	0.968138
TXNDC9	0.295268	0.81997	-0.703862	0.158238	-0.501571	0.295576
TMEM70	0.294389	0.671771	0.595397	0.0304851	0.505195	0.0395926	-0.220373	0.847519
UBE2L6	0.294024	0.898744	-1.54368	0.0701997	-0.59093	0.485012	0.998868	0.70071
TNFRSF14	0.293771	0.337197	0.121474	0.471389	0.0519062	0.769639	0.236223	0.687257	BTLA, LIGHT, LT
POLR2M	0.29357	0.817233	0.495815	0.273201	0.272498	0.549219	-0.0200576	0.991979
SERTAD2	0.292761	0.690486	0.615436	0.0467363	0.357138	0.235701	-0.113119	0.914826
WDR36	0.292583	0.790564	0.74699	0.0554539	-0.0813345	0.862085
GABPB1-AS1	0.292433	0.860848	0.481785	0.443843	0.284939	0.657472	-0.0224578	0.992011
WDFY2	0.291906	0.506315	0.844771	9.14679e-06	0.204327	0.303258	-0.0428392	0.975491
NUDT16L1	0.291895	0.706862	0.0441261	0.904601	-0.127954	0.69471	0.390869	0.710622
ELOVL5	0.291742	0.484045	-0.033421	0.890973	0.0815067	0.709083	0.23001	0.70071
MAPKAPK5	0.291277	0.558505	0.342915	0.101094	0.0864304	0.707251	0.175463	0.852305
TUSC2	0.291051	0.643646	-0.184209	0.509332	-0.127173	0.647458	0.423748	0.615629
RPA2	0.290973	0.83146	-0.710953	0.193604	-0.394089	0.465562	0.734767	0.598818
WSB1	0.290795	0.83146	0.0802202	0.900235	-0.117761	0.841395	0.375293	0.814861
WDR11	0.29022	0.726814	0.670395	0.0446132	0.338479	0.299029	-0.12962	0.939752
CTSC	0.290122	0.852859	-0.667469	0.271896	-0.27793	0.656973
TM2D1	0.289956	0.789508	-0.495083	0.254476	0.0894737	0.854054	0.25904	0.881329
RAB21	0.289952	0.888478	1.12683	0.0900889	0.414636	0.53492	-0.266098	0.934379
BCL11A	0.289788	0.815676	-0.398065	0.449047	-0.0966687	0.865301	0.434986	0.796438
UTP4	0.289768	0.691597	0.634165	0.0185758	0.131116	0.66558
PRKAR2A	0.289554	0.705067	0.635991	0.0257822	0.100747	0.754442	0.144367	0.936787
GADD45GIP1	0.28715	0.322377	0.222856	0.147437	0.0445274	0.797454	0.191204	0.738633
RAB5A	0.28705	0.848097	0.575365	0.244196	0.2451	0.629275	-0.0175823	0.995617
ZNF506	0.287004	0.833661	0.220356	0.694734	-0.0656004	0.910324	0.308661	0.830108
PITPNB	0.285798	0.685747	0.187222	0.543809	-0.0657015	0.841875	0.30528	0.704356
CLK3	0.28509	0.666323	0.043132	0.899207	-0.198769	0.489786	0.453591	0.418618
ZNF160	0.28472	0.754349	0.115247	0.769709	0.168341	0.653371	0.129116	0.925942
SREK1IP1	0.284631	0.68885	0.620886	0.0339593	0.369229	0.183754	-0.118206	0.933718
VPS41	0.284232	0.88605	-0.984856	0.166937	-0.314054	0.674374
RBL2	0.284105	0.777644	-0.56085	0.173015	-0.243849	0.558992	0.562741	0.563199
TFIP11	0.283958	0.68067	0.322083	0.233901	-0.222879	0.441446
TRMT1	0.283825	0.666855	0.435351	0.109131	-0.0907191	0.770255
BMI1	0.283756	0.612512	0.580717	0.00620912	-0.119139	0.619678
KAT6A	0.283367	0.797475	0.782222	0.0521552	0.240715	0.557529	-0.0611175	0.972662
UTP23	0.283041	0.584574	0.344762	0.115525	0.0668387	0.787582	0.146188	0.847352
PHF21A	0.281581	0.800225	-0.286214	0.555858	-0.153093	0.756886	0.474088	0.676675
CNOT7	0.281032	0.642772	0.0198818	0.955147	0.079056	0.791287	0.201652	0.849297
KIAA1191	0.280746	0.670113	0.183259	0.488524	-0.117459	0.674807
ALG13	0.280431	0.625711	0.624877	0.0131296	0.447482	0.0458959	-0.211524	0.726827
LIMD2	0.27968	0.690017	-0.213368	0.500454	0.0122873	0.971306	0.316235	0.74024
HEXA	0.279654	0.646534	-0.145647	0.617645	-0.117675	0.683025	0.383019	0.679889
ARID5B	0.278754	0.85721	-0.0285976	0.97022	0.392438	0.469695	-0.041093	0.986143
WDR83OS	0.278309	0.574932	-0.0938025	0.720508	0.0359995	0.891824	0.257645	0.760971
ZNF518B	0.278307	0.814295	0.122227	0.79871			0.209993	0.789001
ABCG1	0.278223	0.948989	0.991714	0.389114	0.299227	0.807963	-0.140985	0.976608
ZNF770	0.278034	0.821256	-0.0772887	0.885934	-0.289953	0.529757	0.530616	0.657185
AGPAT2	0.277284	0.831067	-0.665449	0.17958	0.00944152	0.986792
TBC1D10C	0.277196	0.908704	-1.66231	0.045717	-0.615999	0.450075	1.01602	0.678448
SP110	0.277033	0.907671	-1.27007	0.12923	-0.345839	0.696387	0.746203	0.774848
RAB6A	0.275954	0.654624	-0.243601	0.379238	-0.16923	0.536323	0.503706	0.274477
MYL12A	0.275161	0.890781	-1.61424	0.0277699	-0.352088	0.645654	0.757632	0.745664
ARHGAP15	0.275088	0.876296	-1.36517	0.0371942	-0.419715	0.514799	0.822907	0.678115
SDHD	0.274556	0.818825	-0.692204	0.125097	-0.390608	0.369473	0.735574	0.321372
SAV1	0.274392	0.820503	-0.0836792	0.880011	-0.0320071	0.95339	0.302544	0.840809
TXNIP	0.273497	0.879093	0.291206	0.694082	0.228863	0.760928	0.0361235	0.990313
PIKFYVE	0.27344	0.831526	1.13684	0.0185862	0.440414	0.345313	-0.322029	0.872624
COA5	0.273043	0.758786	-1.25436	0.00122365	-0.381255	0.272752
MRPS18A	0.272438	0.847774	-0.257419	0.652096	-0.345442	0.516329
AASDHPPT	0.272415	0.70236	-0.0202415	0.958023	-0.22601	0.442041	0.498273	0.245101
SMIM20	0.271887	0.745225	-0.977794	0.00706753	-0.399869	0.218546	0.744075	0.484974
MAGED2	0.27168	0.900905	-1.09879	0.14244	-0.165115	0.840218
ELF1	0.27123	0.838042	0.869272	0.0725204	0.377459	0.425852	-0.188393	0.927318
CRTC2	0.271214	0.790564	1.38504	0.000106638	0.320857	0.388082	-0.293557	0.881329
CMTM6	0.271022	0.635472	0.920861	0.000134214	0.181631	0.451608	-0.0245192	0.990302
CAST	0.270218	0.767046	-0.091222	0.821935	-0.123251	0.745763	0.393949	0.701081
EXOSC7	0.269928	0.723111	0.0651832	0.848834	-0.230229	0.443162
USP24	0.269847	0.788352	1.03534	0.00407006	0.159833	0.68488	-0.0689722	0.974726
SLC25A33	0.268115	0.929855	0.830365	0.324473	0.456916	0.588384
TMED4	0.267959	0.499214	0.23157	0.212745	0.136649	0.462378	0.116835	0.841806
SARS	0.267196	0.844807	0.0245593	0.97265	0.00488979	0.99374
ADK	0.266819	0.887916	-1.35065	0.0492071	-0.700614	0.28516	1.05398	0.584503
WIPF1	0.266729	0.610899	0.576801	0.0129726	0.1837	0.426842	0.00345335	0.997753
IL16	0.266304	0.907178	0.00775874	0.993487	0.0389106	0.963014	0.229259	0.941264	IL16
EXOSC6	0.26614	0.934168	0.213868	0.827237	0.407063	0.643694	-0.107375	0.983377
FOXN2	0.265931	0.742862	-0.0894246	0.806933	0.234936	0.457902	0.126283	0.900394
RBM23	0.265694	0.647002	1.04935	6.41718e-06	-0.000277214	0.999417	0.067337	0.97275
TOLLIP	0.265497	0.817301	-0.293064	0.52861	-0.136606	0.777593
AIDA	0.264905	0.885803	-1.10171	0.107851	-0.105805	0.890492	0.488888	0.841527
ZNF37A	0.264733	0.782089	-0.272527	0.488199	-0.334632	0.363616	0.586186	0.549292
WASHC2C	0.264686	0.562813	-0.0608797	0.770806	-0.210712	0.213355
ZNF83	0.264359	0.839348	-0.568969	0.281798	-0.143031	0.806427
BEND5	0.263135	0.891091	-1.27661	0.0706257	-0.460225	0.497701
SEC23IP	0.263104	0.829757	-0.2384	0.622648	0.0252926	0.960803
GUCD1	0.262074	0.738767	-0.380994	0.245933	-0.151133	0.657472	0.436046	0.717386
SH3BGRL3	0.260348	0.644729	-0.558269	0.0305703	-0.0719922	0.797168	0.397853	0.642937
USF3	0.260217	0.814295	0.651367	0.0922492	0.414655	0.26115	-0.199792	0.898505
HECA	0.259755	0.907671	0.714482	0.302437	0.0585078	0.942029	0.0581306	0.983891
CBLL1	0.259713	0.73001	0.426658	0.138287	0.05111	0.878125	0.142925	0.917938
FBXL15	0.259515	0.777494	-0.198606	0.622648	0.0663713	0.87648	0.22193	0.8747
ZNF224	0.259049	0.896695	-0.645194	0.358464	-0.187761	0.803876
TMEM170A	0.258769	0.571257	0.95797	1.10747e-07	0.386781	0.0282062	-0.249753	0.77865
TINF2	0.258602	0.867339	-0.469572	0.384448	-0.458379	0.371977	0.713992	0.678448
FBRS	0.258275	0.871647	1.31532	0.0102552	0.612776	0.20221	-0.462172	0.839358
ARL2BP	0.256617	0.627176	0.341443	0.118142	0.196253	0.369036	0.0352019	0.974779
SMIM14	0.256445	0.94371	-2.26865	0.0477079	-0.574496	0.631062	0.9812	0.784859
NXT1	0.25639	0.861932	0.695397	0.165246	0.377557	0.444476	-0.172382	0.937966
ZNF654	0.256192	0.772426	0.641317	0.0357149	-0.314445	0.335466
CRLF3	0.256019	0.885892	-0.308965	0.641468	-0.144229	0.831891
SCAF8	0.25567	0.82788	1.16383	0.0032391	0.207146	0.61596	-0.116606	0.962111
DNAJB14	0.2551	0.752934	0.800724	0.0106471	0.454064	0.109642	-0.264522	0.834406
SRGN	0.254976	0.880192	1.8461	0.00118409	0.594254	0.282255	-0.559112	0.806309
ZNF622	0.254793	0.803457	0.339102	0.365339	0.0499317	0.905683	0.150211	0.918829
AFTPH	0.254257	0.872839	0.145865	0.811709	-0.0743298	0.9036	0.290379	0.880179
ANAPC16	0.253899	0.909648	-1.39852	0.0745018	0.0875171	0.922244	0.319389	0.924024
FBXO21	0.253834	0.851235	1.08419	0.0201542	0.243374	0.612076	-0.143066	0.954982
TMEM106B	0.253115	0.880381	-0.859883	0.149412	-0.213146	0.738056
ITM2B	0.252822	0.710204	-0.351336	0.243785	0.145399	0.639166	0.174219	0.883888
OXLD1	0.252342	0.885173	-1.12891	0.0702047	-0.33249	0.596101
CD37	0.252339	0.817567	-0.700426	0.101282	-0.130172	0.776709	0.478575	0.728153
ELMSAN1	0.252316	0.829896	-0.0800506	0.875939	0.0363272	0.943123	0.230053	0.865365
LFNG	0.251297	0.90891	-1.42186	0.0436638	-0.576428	0.389444
PDCD10	0.249724	0.851162	-0.567509	0.264226	-0.26216	0.610831	0.560031	0.716361
TGFBR2	0.249016	0.822306	-0.159088	0.727377	-0.189111	0.662839	0.466958	0.485026	GDF, TGFb
TOMM20	0.248813	0.805878	0.651433	0.0822763	0.370831	0.298244	-0.16689	0.922888
RNF149	0.248548	0.899884	0.825644	0.212745	0.120237	0.874252
VMP1	0.248422	0.666855	0.0333952	0.908621	0.0284286	0.918098	0.290086	0.524891
HIGD2A	0.248162	0.601514	-0.443658	0.0410628	-0.044363	0.854213	0.342545	0.653103
LTA4H	0.247523	0.895481	-1.09343	0.110126	-0.512623	0.444476
RNF167	0.247057	0.869061	-0.725175	0.187427	-0.0435415	0.944873	0.37567	0.85061
MTMR4	0.246889	0.887681	-1.31502	0.0384325	-0.372775	0.550654
USP8	0.244226	0.83146	0.725954	0.0940718	0.254216	0.567576	-0.100154	0.959458
CASP8	0.24422	0.814671	0.429183	0.252496	0.135905	0.737503	0.0490719	0.977453
ARRDC3	0.243959	0.929008	-0.449107	0.563733	-0.264976	0.738028	0.524336	0.844396
TXNDC15	0.243402	0.845867	-0.375792	0.44953	-0.20964	0.676054
DDX24	0.243006	0.819633	0.728593	0.0598227	0.135311	0.744055	-0.0128234	0.996324
ACTR3	0.242554	0.872571	-0.620871	0.255922	-0.508643	0.326024	0.771254	0.521132
SIRT1	0.24204	0.766975	0.633505	0.0283454	-0.0157542	0.963062
RASSF5	0.241873	0.810614	0.687859	0.0523821	0.121318	0.754635	0.0103628	0.996661
HERPUD2	0.241565	0.824451	0.361791	0.368755	0.452889	0.225874	-0.218492	0.859859
RNF166	0.24037	0.719073	-0.125439	0.67807	0.123518	0.667689	0.158327	0.867928
KLHL36	0.240014	0.646605	0.0204461	0.940486	0.0392684	0.875626	0.24815	0.625853
FAM117B	0.239962	0.909678	-0.338698	0.652949	-0.0645674	0.935167
SP2	0.239216	0.718053	0.729999	0.0015166	-0.576304	0.014438
LPP	0.237164	0.819633	-0.346543	0.403485	-0.187775	0.65639	0.439444	0.737732
MALT1	0.236866	0.802512	0.200028	0.596888	-0.185004	0.611936	0.345058	0.780043
CCDC66	0.236493	0.876031	-0.607865	0.242907	-0.552405	0.263038	0.819422	0.334201
FGD2	0.236093	0.947753	-1.97094	0.0948277	-0.047677	0.971306
UBL3	0.236009	0.826689	0.381942	0.33296	-0.00962265	0.983366	0.169979	0.873921
MAX	0.235726	0.803511	0.464944	0.182073	0.302926	0.370355	-0.095729	0.931079
RPRD2	0.234387	0.763676	0.24953	0.413085	0.135588	0.671603
NUTM2B-AS1	0.233651	0.58387	0.666665	0.00015234	0.227481	0.187836	-0.0815245	0.928587
EIF5B	0.233164	0.402009	0.289292	0.0299768	-0.1021	0.452642	0.264736	0.621576
XPA	0.233158	0.546222	-0.259733	0.138678	-0.042884	0.821368	0.301648	0.639085
DTNBP1	0.233007	0.789601	-0.331132	0.318588	-0.368617	0.237534	0.596131	0.492533
PLEKHM2	0.232683	0.949747	0.53595	0.595579	0.312934	0.754442	-0.110411	0.984876
CCDC88C	0.232127	0.72346	0.513046	0.0365106	0.309073	0.195069	-0.0979344	0.937292
NOP53	0.231622	0.655435	0.231013	0.294547	0.202992	0.329489	0.0229024	0.983172
CXXC5	0.231541	0.851162	-0.511165	0.234461	-0.0898401	0.8518	0.363208	0.786876
SEPT7	0.231106	0.650074	0.0643073	0.797721	0.23614	0.26239	0.0221332	0.985379
MICAL3	0.230764	0.851301	0.512298	0.245747	0.153358	0.749417	0.00712328	0.997042
MT-CYB	0.230565	0.727817	0.555645	0.0553463	0.0649529	0.839513	0.0743128	0.95655
WIPF2	0.230234	0.766891	1.05835	0.000106638	0.135976	0.659691	-0.134628	0.942704
MED10	0.22989	0.862887	0.746361	0.0935571	0.478458	0.255718	-0.295441	0.86447
DYNLT3	0.229742	0.74772	0.429664	0.116043	0.166066	0.557831	0.0129346	0.992287
ARPP19	0.229283	0.780111	0.630732	0.0426367	0.0897918	0.795797	0.0400857	0.976091
WBP4	0.229249	0.829916	0.304137	0.451575	0.044259	0.922386	0.144864	0.931079
RETREG3	0.229154	0.8824	0.20129	0.730811	0.350484	0.509442
LAMTOR5	0.229138	0.730903	0.302248	0.273472	0.0217448	0.945145	0.161003	0.896118
VPS33A	0.229033	0.786788	0.17378	0.59226	-0.15062	0.65462
SRA1	0.227877	0.717379	0.199564	0.426844	-0.174018	0.485906	0.315584	0.740561
CITED2	0.22716	0.871647	0.368438	0.45721	-0.138026	0.794946
ZNF675	0.226946	0.803813	0.034877	0.933598	-0.359501	0.285852
BRK1	0.226099	0.892244	-0.902343	0.121626	-0.195534	0.75677	0.511164	0.805857
RNF213	0.225842	0.904398	-0.624475	0.359884	-0.0122586	0.987373	0.314795	0.897026
TMEM59	0.22558	0.831526	-0.343223	0.413224	-0.136519	0.75434	0.387061	0.803156
NOC3L	0.224938	0.898284	-0.326592	0.617811	-0.387119	0.52521
ZCCHC10	0.224043	0.844725	0.463357	0.253152	0.364639	0.354255	-0.146693	0.936636
SOD1	0.222504	0.583149	-0.538717	0.00650207	-0.228032	0.211917	0.501804	0.292012
NDEL1	0.222016	0.807129	0.432232	0.160128	-0.315799	0.333978
METTL16	0.221565	0.790298	0.622912	0.0309791	0.000230595	0.999532	0.0751483	0.968138
SEC23A	0.221537	0.770902	0.482158	0.0865716	0.0493991	0.883086
ZNF791	0.221371	0.924247	0.811368	0.248961	0.648074	0.326942	-0.459324	0.818826
C9orf78	0.221064	0.733694	0.32291	0.209458	0.105503	0.699029	0.0820508	0.94512
ANAPC13	0.220802	0.833743	0.178253	0.682012	0.0377427	0.93586
FNTA	0.220573	0.850283	-0.830225	0.0605048	-0.404244	0.340203	0.703344	0.415539
EEF1E1	0.219846	0.57189	-0.215281	0.203188	-0.143355	0.369026	0.390781	0.444399
RHEB	0.219512	0.839464	-0.0753614	0.86092	-0.0457875	0.913663	0.281755	0.86447
TMEM179B	0.218988	0.91175	-0.925176	0.158777	-0.216777	0.75854	0.521851	0.819938
IFNAR1	0.218651	0.926566	-0.649401	0.384067	-0.397819	0.59034	0.655573	0.788636	IFN-I
ATP6AP2	0.218208	0.730839	-0.165339	0.535939	-0.0482743	0.866562	0.277487	0.788683
TCF25	0.217593	0.764412	1.08254	0.000104469	0.47935	0.0525503	-0.37974	0.770613
DPM1	0.217527	0.54805	0.349548	0.0117657	-0.12644	0.363288	0.245084	0.810634
DUSP22	0.217172	0.907178	-0.905749	0.155418	-0.117478	0.869741	0.430985	0.861265
TPT1	0.216442	0.790564	0.36392	0.243003	0.283968	0.33509	-0.0805487	0.955374
PATL1	0.215338	0.886472	0.985252	0.0444336	0.0268867	0.962537
SEPT1	0.214975	0.861437	-1.20605	0.00805541	-0.363425	0.398787	0.681424	0.625853
ATF7IP2	0.214853	0.935392	0.996263	0.179601	0.977941	0.146901	-0.766027	0.796438
NAA15	0.214742	0.808983	0.383779	0.223683	-0.0930774	0.790617	0.247343	0.87459
RPS14	0.214154	0.624274	0.0804826	0.709115	0.0540783	0.79989	0.155478	0.808363
UHMK1	0.214012	0.661378	0.533764	0.00824451	0.125709	0.550322	0.0222722	0.986513
FOXP1	0.213678	0.82788	0.928435	0.0118962	0.345833	0.325755	-0.228331	0.872885
AC118549.1	0.213391	0.713786	0.20319	0.354531	-0.0243211	0.923523	0.198589	0.80042
ZNF721	0.211208	0.88605	-0.195603	0.715454	-0.171067	0.743553	0.392134	0.789484
MYDGF	0.211065	0.755823	0.483359	0.0614812	0.0418975	0.88766	0.084572	0.945472
EIF1	0.209928	0.91355	0.922033	0.113015	0.647481	0.236674	-0.480807	0.826607
IDH3A	0.209919	0.805878	-0.414934	0.195965	-0.266711	0.386267	0.498759	0.596057
SEC14L1	0.209865	0.770106	1.12075	4.88187e-06	0.400088	0.0906616	-0.25702	0.877317
TRMT112	0.2093	0.879818	-1.00267	0.0432418	-0.268636	0.593681	0.583042	0.700555
TCEAL8	0.209127	0.885892	-1.15047	0.0316765	-0.274924	0.606918
VTI1B	0.207961	0.686583	-0.226627	0.295849	-0.232348	0.261425	0.428403	0.455283
GRINA	0.207955	0.830839	0.152523	0.704315	0.177149	0.645025	0.0193791	0.991045
BRIX1	0.207875	0.727292	0.486589	0.0306242	0.124734	0.594881	0.0595868	0.963864
NFATC1	0.207501	0.823287	0.48911	0.12923	0.16871	0.625673	-0.025077	0.985465
BLK	0.205529	0.886183	0.175988	0.75946	0.0656956	0.91056	0.122869	0.956741
DDX21	0.205169	0.948174	1.22109	0.149971	0.145369	0.878284	-0.164112	0.965617
CHMP4B	0.203177	0.831526	0.717051	0.03475	0.346933	0.290905	-0.197806	0.902296
MCCC2	0.202876	0.887916	0.30536	0.529416	0.26205	0.58694
RAB18	0.201944	0.737982	0.154812	0.533009	0.145083	0.546386	0.0575257	0.946997
DRAP1	0.201285	0.875522	-0.841083	0.0722891	-0.205011	0.675134	0.490162	0.781423
PPIG	0.2011	0.484698	0.480569	0.00022696	0.0164514	0.914232	0.12051	0.897026
TMUB2	0.200922	0.727456	0.410956	0.0540516	0.0700239	0.771804	0.0642441	0.958017
RBM48	0.200557	0.852306	0.551775	0.133043	0.0747847	0.861641	0.0259044	0.987423
PNKP	0.200221	0.835519	-0.636467	0.0784778	-0.242143	0.495933	0.497683	0.59539
CNST	0.199704	0.80603	0.0948834	0.775334	0.144048	0.64268	0.114817	0.865621
ST3GAL5	0.199602	0.627291	0.767384	1.04823e-07	0.663796	3.93981e-09	-0.486273	0.242832
ZC3H8	0.198659	0.867349	0.649148	0.111215	0.384991	0.338148
LLPH	0.198016	0.706968	0.404929	0.0503887	0.353041	0.0567536	-0.168109	0.845871
C2orf49	0.197419	0.871719	0.329599	0.433146	-0.00411104	0.99356	0.142437	0.914202
C9orf72	0.197056	0.926051	0.905948	0.132664	0.410712	0.503606	-0.343904	0.838325
SQSTM1	0.196992	0.94398	1.63676	0.040108	0.737191	0.324916	-0.764435	0.785064
TMBIM4	0.19696	0.929911	-1.07323	0.127158	-0.321241	0.663155	0.605612	0.803156
UBE2B	0.19622	0.767539	0.158291	0.561283	0.0236784	0.936164	0.14476	0.842834
CLPTM1	0.195889	0.76416	-0.0514114	0.853546	-0.194632	0.422723	0.321564	0.784454
PDE4B	0.195378	0.953866	1.03562	0.255508	0.290682	0.768218	-0.176623	0.9581
PHKB	0.195367	0.934168	-0.746512	0.337188	-0.257407	0.7538	0.516613	0.842834
ITFG2	0.195365	0.907084	-0.375054	0.500197	-0.349034	0.511012
COA4	0.194513	0.880381	-1.16056	0.0149514	-0.575243	0.188715	0.858604	0.377897
PCNX1	0.193575	0.854457	0.502192	0.155962	0.0761592	0.854469
ZFYVE27	0.193266	0.770902	0.568441	0.0111079	-0.262314	0.273077
BCL10	0.192425	0.842828	0.467903	0.165875	0.369151	0.252207	-0.202286	0.873002
COMMD5	0.192228	0.880381	-0.292692	0.530546	-0.452042	0.297524
HSD17B11	0.191893	0.863556	-0.810937	0.0482362	-0.0774328	0.865301	0.352219	0.834747
ARID5A	0.191046	0.956192	1.38864	0.140651	0.413971	0.674381	-0.416896	0.925942
SNX5	0.190545	0.83146	0.0236307	0.957411	-0.204902	0.553731	0.34868	0.780043
SLC25A32	0.190216	0.880486	0.813941	0.0429715	0.220062	0.611097
RAB14	0.190164	0.818137	0.339099	0.265599	0.12708	0.688739	0.017084	0.990607
CDC123	0.190032	0.766891	0.0642379	0.811684	-0.341756	0.125336	0.47127	0.614036
TBK1	0.188764	0.771104	0.422159	0.0572717	0.041459	0.878284
TMEM165	0.18864	0.87291	-0.0177495	0.975432	-0.0219929	0.961925	0.208774	0.888029
BRD2	0.188431	0.672469	0.631658	0.00100501	0.0189616	0.933379	0.0259227	0.985379
EIF4E	0.187908	0.713786	0.386485	0.0552165	-0.0571686	0.804236	0.169868	0.847519
TMEM248	0.187457	0.829757	-0.342796	0.294704	0.0419372	0.907624	0.180973	0.901083
WBP2	0.187012	0.896393	-0.534608	0.264065	-0.153009	0.762167	0.393208	0.816118
EMC7	0.186921	0.817567	0.724611	0.0113417	0.0492123	0.880082	0.0244686	0.990302
DNAJB2	0.186863	0.880789	0.792503	0.0543282	0.504507	0.205516
EIF2B4	0.18635	0.828377	0.628643	0.0244472	0.16514	0.588321
KRR1	0.184268	0.887605	0.68068	0.11148	0.270296	0.525856	-0.159313	0.937292
EBLN3P	0.183503	0.798047	-0.473273	0.0933202	-0.048483	0.878078	0.292257	0.75414
ZRANB1	0.182765	0.913794	0.551374	0.270146	0.214694	0.686356	-0.0845621	0.969724
PRRC2C	0.182671	0.914398	0.774685	0.129595	0.134952	0.809052	-0.0861706	0.972962
GSTK1	0.182473	0.866452	-0.607388	0.126342	-0.277866	0.477416	0.508552	0.710622
EIF5	0.1824	0.900057	0.63215	0.165761	-0.114338	0.819991	0.149469	0.952151
NRBP1	0.182094	0.681454	0.342076	0.0406383	0.0389876	0.839189	0.089734	0.89804
EEF1A1	0.181396	0.749178	0.20243	0.37781	0.179913	0.404654	-0.00204554	0.998599
ZNHIT3	0.180708	0.704176	0.0353729	0.872637	-0.27633	0.124616	0.395368	0.432067
JADE2	0.180183	0.923597	0.00697661	0.992701	-0.0878913	0.898772
RELT	0.18017	0.87054	0.102636	0.807529	-0.252073	0.506416	0.365034	0.648342
XAB2	0.179914	0.882269	0.612914	0.127068	-0.274556	0.516814
CNIH4	0.179746	0.900905	0.241078	0.617337	-0.0382431	0.942682	0.162099	0.928538
OTUB1	0.179084	0.770902	0.439282	0.0576862	0.0213753	0.936711	0.0799448	0.936505
SGF29	0.179074	0.915	-0.401043	0.485159	-0.305065	0.590236
UBR4	0.178792	0.819633	0.66582	0.0117848	-0.0923659	0.760661	0.106358	0.953811
BBIP1	0.178356	0.878237	-0.0739393	0.868806	-0.127599	0.762208
TIMM23	0.178216	0.853108	0.4638	0.133134	-0.129161	0.708771
HMGCS1	0.177569	0.898744	1.02995	0.0164311	0.210239	0.650906
TYW3	0.177511	0.659966	-0.428004	0.0132691	-0.259107	0.0709922	0.466598	0.455283
MRPL35	0.177167	0.920115	-1.42543	0.0158385	-0.534541	0.326024
ECHDC1	0.176747	0.941983	-1.68641	0.0305931	-0.55104	0.466129
TDP2	0.17674	0.872084	-0.203538	0.616183	-0.24511	0.525442
KANSL1	0.176597	0.711218	0.556844	0.00352614	0.542723	0.00030282	-0.321969	0.0609248
TEX264	0.175485	0.918976	-1.06765	0.0644958	-0.284393	0.62851
HLA-F	0.175446	0.934619	-0.677216	0.350001	-0.367811	0.611175	0.610225	0.763217	MHC-I
MRPL54	0.175349	0.838384	0.9507	0.0017728	0.31854	0.269669	-0.253325	0.845943
EPS15	0.175068	0.77528	0.641481	0.0054665	0.225973	0.318959	-0.132683	0.892174
SELENOS	0.174091	0.738767	0.310593	0.109041	0.295504	0.0950604	-0.147372	0.780602
PNRC2	0.173458	0.779175	-0.469328	0.0503419	-0.405746	0.0550436	0.603084	0.0125336
USP36	0.173388	0.934168	1.56529	0.0118651	0.250167	0.704454	-0.402963	0.866005
FOPNL	0.173075	0.885892	-0.67034	0.10546	-0.240902	0.563235
CLIC4	0.172885	0.756227	0.411228	0.0312337	-0.290171	0.13124	0.264847	0.839276
C6orf48	0.172509	0.911156	-0.0886893	0.861371	0.146865	0.753584	0.0609337	0.980616
STAG3	0.172499	0.920622	1.15471	0.051338			-0.856061	0.551372
APC	0.172351	0.889976	-0.119653	0.799337	-0.165479	0.709529
SART3	0.172205	0.880192	0.0736311	0.861678	-0.0841778	0.837389	0.258981	0.788636
ANKRD49	0.172023	0.85994	0.547367	0.103549	0.343437	0.292596	-0.212085	0.780043
CDC14A	0.171145	0.94632	0.880129	0.202467	0.55722	0.398106
YPEL5	0.17087	0.950047	0.639253	0.400283	0.785253	0.260109	-0.591405	0.847682
UBQLN2	0.170771	0.661228	-0.182628	0.237376	-0.166784	0.209273	0.338268	0.434525
OST4	0.17044	0.852306	-0.33684	0.337549	-0.129325	0.725415	0.330743	0.781678
SRPK2	0.170382	0.920115	-0.774747	0.161206	-0.323179	0.565413	0.555021	0.770768
FAAP20	0.169423	0.798547	-0.610988	0.0192733	-0.135032	0.603436	0.366334	0.704455
DCAF13	0.168665	0.753679	0.460011	0.0175999	-0.176307	0.376158	0.241526	0.844396
PSMB9	0.167646	0.953336	-1.90428	0.0398037	-0.774819	0.387486	1.08405	0.679889
PCID2	0.167616	0.926729	-0.91833	0.12387	-0.396605	0.502103
RAC2	0.166839	0.957422	-2.20589	0.0247115	-0.57584	0.557529	0.91873	0.780043
DOCK11	0.166699	0.915	-0.393407	0.470625	-0.142995	0.804213
HUS1	0.166582	0.870521	0.308232	0.34504	0.405885	0.177928	-0.234162	0.84691
SNU13	0.166486	0.73269	0.460694	0.0189882	0.0624336	0.768252	0.0459954	0.962167
TAP1	0.165818	0.893709	-0.108009	0.829828	-0.191375	0.68488	0.339997	0.810315
EIF4E2	0.165805	0.844807	-0.473287	0.111961	-0.269795	0.343584	0.462843	0.656018
PACS1	0.165278	0.938829	-0.512987	0.455179	-0.121177	0.869926	0.351661	0.882402
MTRNR2L8	0.165228	0.955579	3.32605	0.000155511	1.62661	0.0342959	-1.92078	0.503979
LNPEP	0.165203	0.893962	-0.490654	0.254193	-0.096271	0.838361	0.307446	0.845312
EPC2	0.165113	0.905655	0.689614	0.0996285	-0.00125451	0.99812	0.0378453	0.989258
PARVG	0.164967	0.947018	-1.2625	0.101752	-0.442294	0.57098	0.710569	0.789047
ZBTB20	0.164281	0.913542	-0.45177	0.382355	0.184194	0.731883	0.0708959	0.975659
MTERF4	0.163689	0.850799	0.456971	0.124984	-0.0329536	0.92514	0.100228	0.946448
MT-ND3	0.16335	0.893135	0.832335	0.0633506	0.685266	0.0910446	-0.54273	0.616845
DYRK1A	0.163144	0.889444	0.886953	0.0165781	0.0257789	0.953123	0.00423159	0.998691
MALAT1	0.163038	0.866415	0.127306	0.717488	0.4855	0.0885834	-0.274819	0.830711
CBLB	0.163004	0.880381	0.610593	0.0846415	0.338245	0.329677	-0.225897	0.865365
BIRC2	0.162811	0.920115	1.27025	0.00647602	0.633499	0.137192	-0.573062	0.723493
TMEM167B	0.162802	0.870254	0.948526	0.00202161	0.533985	0.0525503	-0.44297	0.733675
METTL21A	0.162757	0.934168	-0.875872	0.134681	-0.334951	0.572219
MGRN1	0.162683	0.82783	1.0194	1.47263e-05	0.279072	0.262543	-0.272359	0.814267
PTPN7	0.162453	0.904398	0.986959	0.0228727	0.667449	0.0845273	-0.578259	0.650238
PEX16	0.161687	0.845434	-0.149077	0.641432	-0.0704869	0.831477	0.228938	0.849082
TMED3	0.160237	0.806605	-0.346963	0.14343	-0.121726	0.609138
UFM1	0.159798	0.787547	0.674695	0.00267476	0.361383	0.0729425	-0.257315	0.651714
TAP2	0.159253	0.92899	-0.515038	0.390663	-0.225308	0.718574
MKRN1	0.158625	0.711961	0.212393	0.204229	-0.0063921	0.973938	0.130898	0.788474
RGP1	0.158452	0.912035	-0.809307	0.0957376	-0.670431	0.131812
HERPUD1	0.158174	0.930951	0.9402	0.0630833	0.409495	0.406413	-0.322136	0.880475
VAMP5	0.157876	0.867763	-0.440448	0.202376	-0.279526	0.398106	0.457954	0.701652
CCDC137	0.157107	0.91504	0.268794	0.591458	-0.175949	0.728078	0.238156	0.899593
CSKMT	0.156344	0.941395	1.12991	0.0727757	0.300247	0.65639
GTF2IRD2	0.156219	0.925861	0.536062	0.243044	-0.0501104	0.925093	0.106976	0.963788
NAA25	0.156191	0.867349	0.598737	0.0486342	0.214651	0.498714
PIAS1	0.15543	0.838987	0.306896	0.270146	0.0177198	0.95708	0.0769658	0.952502
SBDS	0.155364	0.96342	1.3342	0.144643	0.89051	0.305826	-0.810999	0.806309
TMEM219	0.15529	0.836404	-0.907748	0.00202161	-0.345706	0.187943	0.588911	0.574681
LARP7	0.154797	0.719073	0.35096	0.0322736	-0.0909294	0.600709	0.186746	0.848246
RILPL2	0.154593	0.902702	0.861854	0.0437565	-0.166222	0.72768
REL	0.153366	0.953646	1.3624	0.0643444	0.126045	0.878284	-0.259185	0.936636
WDR20	0.153212	0.893709	0.55764	0.124617	-0.0599999	0.889689
FAM49B	0.152752	0.810614	-0.215474	0.379709	-0.110454	0.659656	0.273926	0.755969
AEBP2	0.152607	0.881446	0.37935	0.24078	0.0344072	0.929177	0.0553255	0.970323
SLC25A42	0.15257	0.95192	-1.63104	0.0422003	0.017028	0.984821
MEAF6	0.152439	0.923692	-1.13925	0.026851	-0.343493	0.497433	0.584388	0.725559
RASGRP2	0.151618	0.926252	-0.610651	0.248973	-0.222073	0.686539	0.429238	0.820455
DDX18	0.151469	0.937658	-1.55392	0.013873	-0.255321	0.694756	0.549753	0.818005
APRT	0.150961	0.855108	-1.02974	0.00098931	-0.272497	0.35362	0.521737	0.673561
DIMT1	0.150845	0.866354	-0.191665	0.544428	-0.123632	0.695476
SAR1B	0.150361	0.880192	0.75618	0.0181779	0.179086	0.591395	-0.134266	0.942704
FBXL12	0.15034	0.898373	0.615789	0.0711447	0.148009	0.692595
GLOD4	0.150315	0.921697	-0.304021	0.542443	-0.173177	0.732563
RNF220	0.150215	0.825228	0.615904	0.00731712	0.251322	0.264752	-0.162045	0.810634
ATP6V0D1	0.149985	0.844643	0.220384	0.438148	-0.158426	0.580465	0.237683	0.810634
MTMR14	0.14938	0.805878	-0.0789983	0.73499	-0.400332	0.0359591	0.49038	0.513782
ASB8	0.149181	0.814038	0.592223	0.00616987	0.0859887	0.71975	-0.0157959	0.991025
TOMM7	0.149053	0.849364	0.201116	0.494697	0.121603	0.678471	0.0176643	0.989258
RAB7A	0.148936	0.734828	0.0406004	0.832412	-0.136862	0.419246	0.261022	0.676393
PIK3CA	0.148852	0.948577	1.25064	0.0467489	0.0110899	0.987644	-0.145849	0.964722
GPAT4	0.14871	0.853921	0.382562	0.138287	0.122694	0.665281
MXD4	0.148652	0.8098	0.278788	0.207281	0.297751	0.150848	-0.122916	0.913954
SLC2A3	0.148633	0.958924	1.02384	0.181487	0.847071	0.240731	-0.682441	0.785694
ZMAT2	0.147198	0.844136	0.027979	0.934141	-0.27901	0.28969	0.365574	0.695662
GOLGA2	0.146978	0.887916	0.185813	0.605846	0.0204104	0.958841
MAP4K1	0.146934	0.937808	-0.972498	0.0929574	-0.333738	0.565387
GSPT2	0.145794	0.899262					0.638292	0.342483
PRH1	0.14558	0.934194	-0.84454	0.122851	-0.568731	0.277112
NDUFA13	0.145389	0.927215	-0.2595	0.626926	-0.26914	0.594881	0.41306	0.816596
PRELID1	0.14527	0.885892	-0.453431	0.196233	-0.111115	0.767637	0.298341	0.819938
NSD1	0.144548	0.824451	-0.273324	0.25951	-0.161137	0.497701	0.331729	0.528815
LAMTOR3	0.144298	0.878021	0.678043	0.0159171	0.227009	0.424361	-0.174954	0.895116
SNRK	0.144111	0.825907	0.289613	0.168209	-0.15884	0.475318	0.20895	0.812878
PYROXD1	0.143765	0.850673	0.651142	0.00643283	0.371684	0.0920611	-0.256081	0.8157
IER5	0.14362	0.96716	1.03743	0.274801	0.94187	0.286903	-0.792579	0.845312
PAPOLA	0.142875	0.79279	-0.0166315	0.94964	0.146462	0.465687	0.0173101	0.989147
ZNHIT6	0.142857	0.89663	0.48755	0.154676	0.10199	0.793915	-0.0184493	0.992287
CARD8	0.141827	0.960735	-1.28364	0.149029	-0.410055	0.657915
RNF139	0.141494	0.912487	0.810126	0.0378002	0.662743	0.0564326	-0.640456	0.0234904
TMEM50A	0.139567	0.718918	0.182493	0.233233	0.0749863	0.642148	0.0483359	0.946569
NCBP2	0.139526	0.705621	0.0821324	0.585806	0.0499103	0.74399	0.0768856	0.889625
TTC3	0.139356	0.838042	0.676447	0.005938	0.110923	0.666738	-0.076979	0.955191
HIP1R	0.139097	0.921163	0.69014	0.0880713	0.357336	0.361886	-0.276854	0.87349
TTC14	0.138932	0.909852	-0.681828	0.0851202	-0.147082	0.723958	0.360095	0.796438
EVL	0.138838	0.956192	-1.83954	0.0190357	-0.344106	0.671047	0.636288	0.833019
DEF6	0.138253	0.934879	-0.804332	0.142156	-0.370116	0.490645
UBC	0.136594	0.94371	0.859811	0.108934	0.433679	0.400028	-0.373076	0.865365
N4BP2L1	0.136518	0.929817	-0.355184	0.449366	0.393297	0.358098	-0.163201	0.946399
ELMO1	0.136154	0.893709	1.00758	0.00185755	0.443466	0.144481	-0.414139	0.710622
FDFT1	0.135449	0.930711	-0.370596	0.472804	-0.202917	0.694737	0.364463	0.840809
SRPRA	0.135118	0.881706	0.383091	0.181313	-0.214953	0.457083	0.247665	0.834331
REV3L	0.134886	0.916832	-0.391568	0.354307	-0.177259	0.685809	0.344443	0.798506
CRIPT	0.134852	0.941791	-0.950071	0.105197	-0.455822	0.421809
ZNF638	0.134345	0.953866	-0.748524	0.274986	-0.561577	0.392456	0.721888	0.710622
INTS12	0.134259	0.854457	0.322795	0.133043	-0.0884873	0.716675	0.222789	0.868984
TSR3	0.134179	0.93896	-1.25788	0.0278437	-0.189301	0.751556
ZBTB10	0.133828	0.96716	1.17015	0.17751	0.38208	0.67252	-0.398389	0.922061
CENPC	0.133694	0.94234	0.384878	0.460772	-0.305896	0.544208	0.303533	0.896544
MGST3	0.133439	0.943298	-2.25068	0.000134214	-0.249579	0.667134	0.602032	0.839431
ZNF7	0.133006	0.948174	-0.0988683	0.892118	0.0831062	0.904497
TNRC6A	0.132526	0.92932	0.88334	0.0418905	0.271732	0.53983	-0.267084	0.893249
RAB5C	0.131926	0.740732	0.300161	0.0487991	0.133498	0.374064	-0.0284222	0.967139
EEF1B2	0.131277	0.886659	0.282168	0.367904	0.0795667	0.812012	0.0185783	0.990302
MPPE1	0.130725	0.773772	0.375833	0.00869603	0.186409	0.148228	-0.0874023	0.903262
CIRBP	0.130568	0.926729	0.625586	0.125889	0.38056	0.330246	-0.284727	0.858299
ZDHHC3	0.130162	0.862887	0.0187833	0.952169	-0.160199	0.527646
N4BP1	0.129767	0.912487	0.0959491	0.800069	0.0632748	0.869741	0.0629094	0.970323
RRAGC	0.129473	0.900057	0.734883	0.0191948	0.573993	0.0417735	-0.441375	0.70493
DNAJC30	0.129345	0.927755	-0.237205	0.598138	-0.197553	0.653408
REX1BD	0.128545	0.925861	-0.703122	0.11367	-0.0142694	0.977225	0.233801	0.914202
FNIP1	0.12846	0.944184	0.85084	0.0896513	0.747042	0.096132	-0.628968	0.725559
PFDN2	0.127845	0.849463	0.258955	0.274801	0.158932	0.500117	-0.0473627	0.96347
MRPL18	0.127577	0.934168	-1.10704	0.0242255	-0.501657	0.278932	0.712962	0.588292
XPNPEP3	0.127265	0.854717	0.0838052	0.719364	0.0918842	0.650797
ARHGAP45	0.127154	0.91355	-0.716658	0.0643559	-0.441927	0.223738	0.596941	0.609017
PATZ1	0.12648	0.909521	0.237689	0.4724	-0.0106266	0.977561
KLHL5	0.126288	0.936468	0.767687	0.0952641	0.0409752	0.939732	-0.0639026	0.977135
ZBTB24	0.125887	0.927233	0.708077	0.0674123	0.201953	0.612162	-0.167135	0.930677
UIMC1	0.12566	0.722811	0.385702	0.000611974	0.273244	0.00208892	-0.165827	0.733675
C6orf62	0.125192	0.909648	0.105933	0.792222	0.314733	0.362077	-0.162411	0.91281
UBE2E2	0.125052	0.940955	-0.831207	0.120788	-0.376333	0.482678	0.553943	0.741727
HM13	0.124416	0.87054	-0.463816	0.0871933	-0.20804	0.425535	0.355107	0.710622
MECP2	0.123698	0.929594	1.27202	0.00227723	0.462919	0.237768	-0.522307	0.763217
TAF1D	0.12359	0.907178	0.689056	0.0425181	0.095222	0.797454	-0.0962734	0.954982
MBIP	0.123342	0.953336	0.00350561	0.99634	-0.028177	0.96257	0.152698	0.953949
DYNLT1	0.122595	0.886183	0.0290558	0.935566	-0.220859	0.442041	0.299147	0.731305
EIF6	0.122244	0.839174	0.0881237	0.705799	-0.203783	0.326361	0.292713	0.722956
PARP4	0.121318	0.961808	-0.543067	0.486216	-0.369382	0.637081
SRP19	0.121298	0.853921	0.380566	0.0898721	0.156928	0.485317	-0.0572425	0.959458
SELENOK	0.121184	0.929911	0.997627	0.0130391	0.306362	0.432782	-0.318386	0.83314
RAB4A	0.120842	0.896843	0.454129	0.108318	0.196363	0.4923	-0.0950839	0.949515
PRR13	0.120794	0.93008	-0.633829	0.149342	-0.201671	0.661247	0.379708	0.803156
YIPF4	0.119947	0.954541	-0.188697	0.7837	-0.310577	0.61929	0.398511	0.840809
MORF4L2	0.119807	0.920115	-0.0605302	0.883334	-0.169218	0.652635	0.279619	0.843604
PAIP1	0.119516	0.889375	0.180313	0.530984	0.0522586	0.866944	0.0481927	0.970323
SRSF5	0.119367	0.875949	0.150674	0.572981	-0.0638223	0.814056	0.144877	0.889596
FAM126B	0.119293	0.925698	1.01564	0.00652697	0.396929	0.275722	-0.413628	0.789047
PTTG1IP	0.119139	0.89162	-0.529846	0.0737774	-0.15799	0.590934
RNF4	0.11913	0.922081	0.663747	0.0574577	0.0928264	0.813456	-0.0821931	0.960753
TBC1D23	0.118052	0.926566	0.0799257	0.850568	-0.0100183	0.981753
GPBP1	0.117851	0.855108	0.557308	0.0129999	0.12746	0.572557	-0.0884682	0.942886
ZC3H15	0.117752	0.947604	0.778619	0.115675	0.272429	0.585628	-0.253831	0.913954
ABCA1	0.11746	0.947819	0.729947	0.11839	-0.273035	0.581828	0.249701	0.92786
RALA	0.11709	0.949636	0.164485	0.775828	-0.253031	0.638266	0.316029	0.882061
FGD3	0.117029	0.960735	-1.21743	0.0830478	-0.387828	0.580272
TRMT6	0.115905	0.896393	0.0546422	0.859503	-0.267666	0.324916	0.317914	0.737389
SMAD5	0.115883	0.919717	-0.272875	0.446894	-0.129815	0.728751
PRKD2	0.115711	0.935763	-0.144992	0.765762	-0.0423509	0.932932
EPS15L1	0.114837	0.949119	-0.636149	0.261767	-0.236887	0.68488
COMMD8	0.11428	0.948174	-0.675514	0.188454	-0.237476	0.657472	0.426854	0.780213
ZNF580	0.114249	0.899165	-0.568298	0.0574327	-0.174242	0.558992	0.339077	0.747244
C18orf21	0.114165	0.919571	0.429548	0.183932	0.0588909	0.877903
TM9SF2	0.11372	0.886183	-0.165865	0.54986	-0.20395	0.433003	0.368675	0.177403
CSTB	0.113643	0.957278	-0.814087	0.256618	-0.372534	0.613786	0.570843	0.783225
RNF145	0.113637	0.967748	1.68204	0.0320749	0.713022	0.347919	-0.747369	0.789047
RABEP1	0.113411	0.95083	-0.630046	0.247898	-0.290556	0.596943	0.451849	0.784466
CAP1	0.112971	0.956165	-1.06894	0.0932148	-0.471078	0.452642	0.667662	0.730867	RESISTIN
SDF2L1	0.112555	0.941659	-0.825759	0.0587924	-0.4287	0.295324	0.606734	0.650221
GLS	0.112261	0.923423	0.0228818	0.962774	-0.128766	0.74401	0.223604	0.77865
GRK3	0.111812	0.944434	-0.397906	0.431796	-0.00896227	0.987373	0.179592	0.926709
YBX1	0.111475	0.944287	0.406042	0.367353	0.0383519	0.939568	0.0111273	0.996828
PLEK	0.110801	0.972169	-0.626558	0.56073			0.687848	0.809287
CAAP1	0.110655	0.91827	-0.339654	0.278727	-0.207176	0.509812	0.333563	0.733154
AIP	0.110509	0.948174	-0.694318	0.187537	-0.438473	0.387115	0.59689	0.633156
SSR1	0.109751	0.910496	-0.173427	0.605423	-0.11839	0.724272	0.227638	0.847682
ZDHHC4	0.109751	0.86234	-0.236792	0.268615	0.079762	0.711058	0.0756239	0.939752
WWC3	0.109256	0.95601	-0.8273	0.104331	0.0879386	0.875233	0.147667	0.95938
PCNX4	0.109248	0.964029	-0.4093	0.594284	-0.455487	0.52962
RIOK3	0.109037	0.943298	0.398366	0.359884	0.0151611	0.974847	0.0235589	0.991221
SHPRH	0.108902	0.940975	-0.436367	0.304504	-0.332155	0.42004	0.459805	0.734364
RALGAPA1	0.108462	0.953081	0.776662	0.111385	0.13256	0.810109
IMP4	0.107982	0.887735	0.748376	0.00206815	0.203368	0.39939	-0.195037	0.866005
KMT2E	0.107657	0.926051	0.688508	0.0446689	0.382066	0.236157	-0.333308	0.781403
CHD2	0.107559	0.866216	0.51561	0.013873	0.260537	0.18531	-0.199612	0.761269
PDK1	0.107068	0.902819	0.505382	0.0529186	0.368051	0.132193
SUN1	0.106811	0.922489	0.386475	0.223836	0.141565	0.677799	-0.0741537	0.956908
RBM26	0.106662	0.94371	0.469722	0.303728	0.35715	0.414577	-0.278783	0.868214
RNF181	0.10651	0.942984	-0.353926	0.447621	-0.238986	0.602896	0.365615	0.788683
DPP7	0.106369	0.886376	0.15867	0.536649	0.0607104	0.82383	0.0299218	0.983111
SDCBP	0.106163	0.955459	0.334852	0.553539	0.0219262	0.971306	0.0347709	0.989858
ACYP2	0.105604	0.957752	-1.06595	0.0609199	0.0103028	0.987174
EDEM1	0.10539	0.880577	0.262166	0.2347	0.0862879	0.719406	-0.0146771	0.989147
SMIM19	0.105195	0.878834	-0.130496	0.587257	0.0350219	0.890963	0.0955302	0.929105
ITSN2	0.105161	0.885892	0.182453	0.459319	0.0619515	0.814056	0.0310166	0.976139
NUPL2	0.104826	0.934168	-0.672578	0.0955099	-0.485694	0.196968	0.614563	0.590188
INIP	0.10482	0.950836	-0.946403	0.0742568	-0.469961	0.356846
ARRDC2	0.104593	0.959445	1.18931	0.035595	0.562069	0.305451	-0.567352	0.775699
EIF1B	0.104431	0.956165	0.894322	0.0885909	0.613272	0.207396	-0.568524	0.756411
ZDHHC12	0.104012	0.895691	-0.520993	0.0428945	-0.49842	0.0264266	0.600119	0.305098
TULP4	0.103847	0.909678	0.0741638	0.815222	0.123594	0.678122	-0.0263955	0.982836
WAC-AS1	0.102999	0.922388	-0.132546	0.708671	-0.182578	0.581857	0.289151	0.75414
NR1D2	0.102847	0.937262	1.00563	0.00750157	0.324892	0.383974	-0.357448	0.806309
ORMDL1	0.102754	0.933484	-0.735549	0.0572607	-0.102	0.809288	0.284313	0.853634
MGAT2	0.102656	0.911765	0.121111	0.668825	-0.564451	0.0216934	0.518287	0.654422
CYTH1	0.102629	0.900057	0.303618	0.235134	-0.0877371	0.754496	0.126552	0.907623
RANBP2	0.102607	0.96104	1.23495	0.0313581	0.235721	0.695819	-0.354796	0.882402
ASCC2	0.102564	0.893709	0.304379	0.188262	-0.295462	0.207122	0.227919	0.862218
ARFGEF2	0.102534	0.948174	0.881508	0.0353328	0.380265	0.360144
KDM4C	0.10205	0.900057	-0.262368	0.321496	-0.028798	0.921683	0.168804	0.840809
CD83	0.10183	0.98292	1.329	0.351137	0.236428	0.879661	-0.360415	0.946569
ABHD17A	0.101383	0.964029	-1.37647	0.0523821	-0.538866	0.431796	0.753785	0.750051
CXCR4	0.100776	0.970413	0.758496	0.332945	0.223036	0.791285	-0.199345	0.953949	CXCL, MIF
ZMPSTE24	0.100483	0.939656	0.163416	0.67807	-0.0592648	0.889351
CMPK1	0.100341	0.83146	-0.302719	0.0794837	-0.0330903	0.86346	0.175981	0.805857
GPATCH4	0.10015	0.927661	0.533625	0.105326	-0.133593	0.712886	0.0703595	0.965617
VCPIP1	0.0997765	0.851155	0.400734	0.00538617	-0.0529271	0.740681	0.0542193	0.957074
FNBP4	0.0995624	0.941659	0.33293	0.387031	-0.0850976	0.837361	0.109698	0.954982
KMT5B	0.0991501	0.953081	-0.11886	0.830501	-0.305838	0.537169	0.378081	0.803156
LSM8	0.0989882	0.91355	0.291803	0.314155	-0.0234939	0.943123	0.0739296	0.93595
ACSL3	0.0988143	0.949612	-0.197389	0.6743	-0.167521	0.71545	0.240537	0.842834
CCDC50	0.0986539	0.887605	-0.182154	0.443843	-0.132749	0.571206	0.234059	0.790561
CALCOCO1	0.0985243	0.972658	-1.67447	0.0781461	-0.377666	0.702771
CFLAR	0.0983512	0.950954	1.55789	0.000901579	0.716103	0.0876311	-0.8083	0.650238
LINC00476	0.0983076	0.941797	0.290551	0.46082	-0.138791	0.744949	0.153712	0.925942
CDC26	0.097303	0.96716	-1.29949	0.106423	-0.482772	0.55138
SVIP	0.097214	0.944718	0.563843	0.150581	0.417887	0.264614	-0.33778	0.810634
ARID4B	0.0971718	0.944718	0.90076	0.0213222	0.157482	0.696341	-0.219622	0.920902
DDX56	0.0971223	0.956836	-0.12577	0.838256	-0.596932	0.259664
TMEM208	0.095782	0.868771	-0.198636	0.304596	-0.178404	0.33509	0.22701	0.806309
HDAC7	0.0956815	0.966748	1.15989	0.0630833	0.674527	0.254046	-0.683835	0.803057
RNF38	0.0955093	0.957422	0.708727	0.141442	0.25549	0.612162
CAPZA2	0.0954635	0.906477	0.125118	0.652406	-0.0284948	0.922244	0.102413	0.912298
DHX36	0.0953572	0.937492	0.676839	0.0533305	0.164423	0.657425	-0.158583	0.933991
JMJD1C	0.0953397	0.955459	0.270994	0.579007	0.47991	0.26329	-0.349193	0.859943
NHLRC3	0.0949755	0.961808	-0.618458	0.289995	-0.253445	0.673783	0.393478	0.857211
PGGT1B	0.0947232	0.922201	-0.0415689	0.903036	-0.0464973	0.884837	0.137187	0.86572
TSTD1	0.0942117	0.97462	-2.16543	0.0271695	-0.0635431	0.954731	0.371058	0.936636
MAP2K7	0.0938399	0.947343	0.87899	0.0231111	-0.0331124	0.942494	-0.0478244	0.984876
CDV3	0.0938211	0.975874	0.523783	0.569417	0.474307	0.585489	-0.38726	0.933124
EED	0.0938165	0.92517	-0.129318	0.685936	-0.451128	0.0979119
SPPL2A	0.0936467	0.933554	1.00808	0.00128392	0.253909	0.407986	-0.303419	0.86455
SMPD2	0.0926259	0.944061	-0.547666	0.1666	-0.359294	0.339417
RPS6KB1	0.0925991	0.956192	1.33763	0.00512222	0.15593	0.764442	-0.311918	0.903262
ARPC2	0.0924276	0.900905	-0.227493	0.371374	-0.134362	0.595029	0.235397	0.803156
MED21	0.0922403	0.943815	0.428458	0.255143	0.0683436	0.874768
FAM214A	0.092019	0.941983	-0.094999	0.821935	0.122354	0.758333	0.00549029	0.997281
TRIM56	0.0918811	0.967579	-0.351573	0.656774	-0.32292	0.669418	0.417296	0.872483
TLE1	0.0918356	0.966642	1.42588	0.0243098	1.10526	0.0479973	-1.03013	0.579478
ICOSLG	0.0916309	0.962015	1.7105	0.0014276	0.906533	0.0534125	-0.975555	0.54316
TAF10	0.0916158	0.889976	-0.406443	0.0726003	-0.0626017	0.799622	0.193445	0.81681
SNRPN	0.0914014	0.961808	-1.03339	0.0647757	-0.276368	0.626601	0.474188	0.798506
SPTLC1	0.0912708	0.922201	0.383452	0.139437	-0.0948693	0.750439
ETS1	0.0909204	0.961808	0.488252	0.377371	0.295435	0.592627	-0.240835	0.912611
NUDT4	0.0906373	0.92052	0.73114	0.00832471	0.424606	0.0993592	-0.388129	0.644179
CCNL2	0.0900689	0.920622	0.321263	0.21237	-0.119325	0.668937	0.118273	0.926709
POLK	0.0891284	0.945483	-0.154694	0.713946	-0.0811544	0.852341
GNPAT	0.0887397	0.931008	-0.122545	0.707381	-0.242228	0.411309	0.30111	0.796438
ITCH	0.0884921	0.948174	0.666927	0.0722072	0.250982	0.509442	-0.237778	0.865621
ZFP36	0.0879057	0.961808	0.754149	0.165099	0.72837	0.148851	-0.650483	0.618246
NEPRO	0.0876572	0.94371	0.569843	0.0787561	-0.0666623	0.86385
PWP1	0.0875913	0.926566	0.577113	0.0408395	0.0919468	0.766741	-0.103674	0.949475
STRN4	0.0874902	0.891335	0.337924	0.0436332	-0.0683078	0.707251	0.105096	0.928587
SYAP1	0.0870277	0.957514	0.89699	0.0425255	0.171557	0.718933	-0.186681	0.935641
STAT2	0.086769	0.973376	-1.6865	0.0579124	-0.263235	0.787242
SBNO1	0.0866208	0.885173	0.306169	0.0929441	-0.16361	0.380798	0.16884	0.865741
EIF5A	0.0865554	0.960735	0.770339	0.105326	0.127151	0.807963	-0.157034	0.946324
CLN5	0.0863907	0.910351	0.305232	0.164207	0.24778	0.240968	-0.187882	0.842846
LYRM2	0.0854926	0.871074	0.498166	0.00154217	0.126174	0.430654	-0.0914425	0.931079
CALR	0.0853108	0.939668	0.415039	0.189614	0.0855402	0.804213	-0.0593838	0.968138
GNG2	0.0850509	0.966415	1.1616	0.0389334	-0.0474452	0.943123	-0.0732736	0.983111
RNF6	0.0850262	0.925249	0.541385	0.0309064	-0.00296875	0.992647	-0.0204828	0.989858
BRI3	0.0837079	0.97189	-0.012094	0.992526	0.718013	0.237473	-0.52887	0.861265
HIVEP1	0.0831204	0.975326	1.11184	0.130596	0.277354	0.725671	-0.350975	0.920902
TWISTNB	0.082758	0.96716	0.927171	0.105656	0.000872912	0.999055	-0.106305	0.97114
SERPINB1	0.0826461	0.934168	-0.658452	0.0354452	-0.309549	0.295202	0.440477	0.650238
ZBTB8OS	0.0813562	0.940239	-0.305711	0.351161	-0.159371	0.634917	0.270284	0.770768
DCLRE1C	0.0808905	0.970679	-0.804759	0.266891	-0.717743	0.300801
MPV17	0.0806832	0.970675	-2.09064	0.00716754	-0.529341	0.466406
ARIH1	0.0805767	0.959224	0.906059	0.0356432	0.299669	0.490551	-0.324845	0.847519
ZNF134	0.0805305	0.956165	0.998444	0.00766317	0.476746	0.18531	-0.516143	0.710622
TYW5	0.0802254	0.949954	0.987569	0.00260049	0.161433	0.657958
AZI2	0.0800244	0.945076	-0.388729	0.259837	-0.0523916	0.890492
ZNF302	0.0796288	0.96985	-0.900245	0.162825	-0.367393	0.574164
HERC1	0.0793645	0.944184	0.394721	0.221063	-0.0478555	0.898014	0.0506585	0.967987
SLC35E1	0.0790055	0.950836	0.601389	0.075464	0.511209	0.103803	-0.407107	0.788636
MRPL14	0.0789641	0.934619	-0.560315	0.0643444	-0.378099	0.18531	0.480246	0.55234
CCDC130	0.0783038	0.960735	-0.373377	0.409607	-0.35347	0.41176	0.439664	0.750051
GOLGB1	0.0781795	0.957422	0.526899	0.183223	-0.192598	0.643538	0.127331	0.95655
ZNRD1	0.0779329	0.953646	-0.217182	0.605595	-0.148614	0.72143	0.235674	0.862697
ARL5A	0.0779212	0.933554	0.406999	0.103533	0.14731	0.58158
UBE2W	0.0774407	0.967522	-0.656524	0.295221	-0.104506	0.882735
NAT9	0.0769545	0.936389	-0.00551598	0.991344	-0.303473	0.228111
RSRP1	0.0768753	0.955628	-0.266116	0.539321	-0.151715	0.726782	0.250926	0.857211
GTF2E2	0.0764984	0.96104	-0.186192	0.706869	-0.111536	0.823613
ZNF451	0.0763422	0.966489	0.964191	0.0622004	0.336895	0.512465	-0.389526	0.845312
ZFAS1	0.0759767	0.948989	0.55433	0.097728	0.306629	0.338806	-0.272186	0.838965
GLTP	0.0758809	0.914754	0.43872	0.0334893	0.178659	0.38673	-0.144399	0.87836
CBWD1	0.0754913	0.94371	0.0776674	0.821541	-0.405128	0.176297	0.367522	0.77872
EMC10	0.0753437	0.884781	0.407387	0.0096842	0.0190525	0.918847	-0.0294132	0.976264
EXOC1	0.0746846	0.96716	-0.388074	0.498133	0.0424467	0.945413
DHRS7	0.0742014	0.96342	-0.717691	0.127064	-0.199718	0.684234	0.331098	0.861265
BECN1	0.0738068	0.920115	0.372063	0.0756929	0.0131123	0.958655	-0.00401656	0.997042
CCDC6	0.0734413	0.970675	1.46524	0.0167825	0.486518	0.415579	-0.599679	0.828136
BRMS1	0.0731993	0.909852	-0.0165864	0.944715	-0.104101	0.594881	0.145311	0.80418
SNRNP35	0.0730034	0.964364	-0.581233	0.245472	-0.472459	0.323929
NTMT1	0.0725467	0.947018	0.576525	0.0446689	0.037932	0.911525	-0.0698858	0.962228
MXI1	0.072486	0.978814	0.0818784	0.93525	-0.480368	0.5523	0.460499	0.873921
LSM6	0.0724147	0.961808	-0.761832	0.100278	-0.410168	0.361573	0.551464	0.701832
UBE2H	0.0721629	0.961342	-0.340183	0.451902	-0.156299	0.738056	0.261471	0.858196
RSBN1L	0.0717931	0.978814	-1.17264	0.203714	-0.432296	0.652457	0.596876	0.838325
SF1	0.0715464	0.957422	0.50008	0.176876	0.329173	0.351986	-0.281642	0.829571
RIPOR1	0.071513	0.967142	0.724021	0.117833	0.592347	0.166176	-0.547502	0.770768
ANKRD44	0.0708858	0.973376	-0.373073	0.625388	0.320504	0.663261	-0.141217	0.959458
THUMPD2	0.0701924	0.960735	0.425836	0.240554	0.0518436	0.901451	-0.00330415	0.998691
GIGYF2	0.0695321	0.969823	-0.610537	0.308892	-0.404554	0.491953
TMEM147	0.069532	0.953336	-0.676245	0.0508476	-0.235973	0.480647	0.359139	0.80042
RAP1B	0.0691044	0.939594	0.025912	0.940908	-0.378187	0.142664	0.377005	0.730659
HSF1	0.0688322	0.91355	-0.0873352	0.660914	-0.294052	0.0810203	0.321723	0.586538
RC3H2	0.0686916	0.960735	0.597071	0.100116	0.129511	0.745642	-0.153445	0.910862
CALM1	0.0685716	0.960735	-0.0183911	0.973365	-0.184601	0.647458	0.225219	0.874651
GABPB1	0.0685642	0.976971	1.67464	0.0168332	0.348112	0.627804	-0.556557	0.886489
SENP6	0.0684667	0.952659	0.31779	0.329512	-0.0832455	0.815169	0.0751484	0.958097
JKAMP	0.068185	0.969638	-0.441022	0.43787	-0.044267	0.944889
PIAS2	0.0671562	0.939594	0.228105	0.348696	-0.0845335	0.754442	0.0931976	0.933837
MRPS26	0.0671312	0.961523	-0.0643366	0.891967	-0.40347	0.296548	0.437121	0.627722
TMX2	0.0669801	0.956636	-0.574366	0.113051	-0.423147	0.214713	0.486203	0.738002
TMEM167A	0.0666493	0.936389	-0.0988697	0.715692	-0.00170685	0.995984	0.090965	0.937292
INPP5D	0.0660369	0.96579	0.615211	0.175565	0.238618	0.610831	-0.253539	0.902296
SIPA1L3	0.0657195	0.975326	-0.338485	0.651406	0.0678239	0.931609
CHD7	0.0653947	0.957752	0.039543	0.92253	-0.334091	0.295201	0.352647	0.796946
PTPN18	0.0650907	0.974787	-1.16554	0.0976121	-0.423657	0.550203
AC008105.3	0.0646903	0.963209	0.43463	0.265599	0.106559	0.806427	-0.0957447	0.946324
SERP1	0.0643227	0.861437	-0.204144	0.113377	-0.0669441	0.612076	0.153113	0.743369
CAPG	0.064148	0.974787	-1.31282	0.0566337	-0.564421	0.397002	0.723749	0.74987
HMBOX1	0.064048	0.975874	-0.536153	0.484207	-0.06454	0.939434
AP001157.1	0.0636383	0.939594	-0.0901466	0.724233	0.156367	0.470305
PRRC1	0.0634511	0.949954	0.168203	0.56109	-0.0994299	0.741663
ANGEL2	0.0629189	0.967522	0.485538	0.248973	0.162383	0.720013	-0.153385	0.946569
SMIM26	0.0628139	0.919344	-0.125417	0.516773	-0.0588606	0.768385	0.139587	0.796438
GATAD1	0.0627527	0.97589	-1.0098	0.158369	-0.209591	0.788561
PIM3	0.0622347	0.981487	1.08971	0.174446	0.26236	0.761161	-0.340862	0.92535
TNKS2	0.0621516	0.958211	0.39017	0.198394	-0.139717	0.67252	0.121337	0.939392
CCL28	0.0619275	0.944054	-0.550073	0.0303084	-0.00344949	0.990058			CCL
CCDC174	0.0616585	0.950038	0.558269	0.0394764	-0.0755373	0.807595	-0.0158059	0.991865
PCGF5	0.0616544	0.972658	0.429774	0.429277	0.343018	0.511255	-0.300867	0.864185
PML	0.0615403	0.970578	0.215731	0.710634	-0.169504	0.770963
HLA-DOA	0.0612932	0.981141	-2.0764	0.016633	-0.999863	0.205248			MHC-II
MAPKAPK5-AS1	0.0607764	0.957514	0.298072	0.347782	0.161023	0.614084	-0.121708	0.933718
MIA3	0.0605141	0.961523	0.0125669	0.980811	-0.335576	0.307788	0.333525	0.764874
MRPL42	0.0595011	0.961808	-0.28301	0.46082	-0.150224	0.699725	0.229058	0.861265
MORF4L1	0.0592102	0.964397	0.265476	0.486582	0.0352509	0.933317	-0.00859172	0.997042
JUNB	0.0588185	0.978175	1.51804	0.0283602	1.38171	0.0193424	-1.34055	0.360295
CCDC59	0.0586974	0.975142	0.740166	0.188519	0.376601	0.49664	-0.383857	0.856251
NLRP1	0.0583635	0.928801	-0.316643	0.0841364	0.182723	0.241561	-0.0567622	0.956908
USE1	0.0572248	0.969295	-0.437808	0.341023	-0.247969	0.59051	0.350404	0.716812
MRPL39	0.057193	0.972169	-0.839198	0.0968548	-0.522299	0.28429
NACA	0.0566875	0.947018	-0.0626957	0.823458	0.0885428	0.736058	-0.00824163	0.995617
ATG5	0.0565691	0.911482	0.304768	0.0141682	0.00170406	0.990863	0.0421518	0.96647
RPS6KA5	0.0564718	0.974787	-0.725028	0.224856	-0.19054	0.764502
PSMB8-AS1	0.0562961	0.989278	-2.10279	0.101282	-0.78845	0.545211
MESD	0.0562889	0.975326	-0.422261	0.491398	-0.284338	0.644615	0.364046	0.851711
GNB4	0.0562803	0.965673	-0.486328	0.2037	-0.28525	0.442198	0.357043	0.819076
NFYC	0.0553174	0.970161	-0.604436	0.222172	-0.372277	0.443484
TBP	0.0550817	0.96985	-0.164674	0.732247	-0.269075	0.548854
RBM41	0.0549644	0.975339	-0.715832	0.209321	-0.578857	0.287957
CCDC107	0.0548858	0.976917	0.071665	0.929413	-0.229339	0.74401	0.233426	0.919123
SLC25A1	0.0548619	0.96849	-0.792746	0.0811698	-0.352198	0.418425	0.474029	0.753033
WDR43	0.0547799	0.97462	0.814586	0.105155	-0.0776079	0.891374	-0.0337099	0.989858
LAMTOR1	0.0546838	0.954039	-0.479352	0.0803518	-0.0522098	0.865628	0.15779	0.896118
TMSB10	0.0543525	0.976424	-1.61607	0.0107716	-0.299524	0.644615	0.503314	0.831923
CHMP2B	0.0541999	0.959685	0.607613	0.0333094	0.269093	0.33408	-0.312479	0.544575
APOBEC3G	0.0537701	0.976917	-1.20941	0.0563234	-0.512329	0.39915
NBN	0.0537337	0.970161	-0.364724	0.430885	-0.510106	0.238243	0.543338	0.628255
UBE2D2	0.0533359	0.911895	-0.189206	0.210668	0.0616542	0.696387	0.0286966	0.969724
SATB1	0.0529864	0.967747	-0.419362	0.305159	-0.400726	0.304482	0.484157	0.353394
STXBP2	0.0526993	0.966377	-0.454412	0.222046	-0.264906	0.466909	0.348442	0.760378
MRPS36	0.0524139	0.934168	-0.319606	0.0893075	-0.214005	0.229001	0.275359	0.656292
NUS1	0.052402	0.964501	0.662854	0.0191948	-0.0214514	0.950907
KRIT1	0.0521723	0.976917	-1.06537	0.0798838	-0.642629	0.263087
PIGBOS1	0.0520375	0.980706	-1.50865	0.0436478	-0.650666	0.363479
ZNF350	0.0520005	0.975326	0.92517	0.0490642	0.417051	0.365289	-0.433881	0.819989
RASA2	0.0517521	0.96342	-0.114194	0.757648	0.0111743	0.97685	0.0588472	0.964472
GTF2B	0.0517044	0.96716	0.374145	0.305084	0.127975	0.741468	-0.125441	0.936636
METTL14	0.051603	0.970161	0.337017	0.392741	-0.271595	0.504833
SUPV3L1	0.0501309	0.977893	1.42841	0.00673795	0.483437	0.335466	-0.64485	0.789047
POLR3GL	0.0500733	0.982773	-1.82007	0.0311945	-0.197425	0.831836	0.403767	0.903262
IL10RA	0.0498051	0.979754	0.809997	0.174089	-0.104749	0.878249			IL10
MAPRE2	0.0496949	0.96716	-0.273577	0.487025	-0.506145	0.153776	0.528058	0.501556
JAK1	0.0496709	0.964364	-0.316183	0.33258	-0.294871	0.341054	0.352534	0.672466
PUM2	0.0492035	0.969638	-0.145833	0.729988	-0.279769	0.460407	0.304985	0.814699
SCAF11	0.0484369	0.957422	0.014376	0.96776	-0.109561	0.687799	0.145787	0.809698
DCK	0.0483054	0.981565	-1.25742	0.076234	-0.677201	0.326024	0.788881	0.723559
UBAC2	0.0482963	0.96985	-1.1896	0.00518748	-0.383057	0.324746	0.524244	0.750387
MARCH8	0.0481315	0.970675	1.13486	0.00191131	0.260298	0.491587
CERS4	0.0481233	0.97711					-0.137828	0.936787
IFRD2	0.0480766	0.961808	-0.522748	0.0643444	-0.234516	0.373781
CUL2	0.0480102	0.966415	0.551787	0.066598	-0.285739	0.354766	0.199087	0.903778
CCDC82	0.0480005	0.949563	0.0727584	0.755611	-0.231699	0.260897	0.207737	0.761269
C16orf91	0.0479892	0.957523	-0.251057	0.304411			0.325367	0.703438
ARHGEF1	0.0476777	0.957755	-0.031342	0.922804	-0.15263	0.5697	0.177683	0.85183
NEMF	0.0473801	0.964397	0.131102	0.691053	-0.086986	0.793531	0.0860481	0.954982
HPS1	0.0473533	0.970122	-0.652565	0.0951167	-0.225527	0.557529	0.336945	0.846899
ZDHHC5	0.0473159	0.974737	0.532019	0.198093	0.0802099	0.868887
PSMB5	0.0468854	0.96985	-0.389511	0.323288	-0.525723	0.148814
RPL7L1	0.0467762	0.953081	0.168887	0.458864	-0.241281	0.264174	0.195978	0.830002
CDK11A	0.046702	0.972781	0.466301	0.235197	-0.0955744	0.828068	0.0673977	0.974167
TLNRD1	0.0465583	0.960735	0.2725	0.266074	-0.0869448	0.749258	0.0589176	0.946764
ZNF33A	0.046557	0.980524	-0.872202	0.15883	-0.408662	0.506261
BBX	0.0458268	0.961808	-0.0314515	0.929189	0.00136516	0.996642	0.0428142	0.968405
TEN1	0.0457482	0.97707	0.567374	0.204204	0.18574	0.695918	-0.211208	0.90978
TMEM259	0.0456991	0.941449	0.533629	0.0014772	0.126361	0.454576	-0.151922	0.876429
CWF19L2	0.0456406	0.962929	0.00559673	0.991719	-0.100862	0.733671	0.139987	0.882061
RSU1	0.0453037	0.984356	-2.05566	0.0111322	-0.313187	0.70147
SUMO3	0.04518	0.97462	0.103133	0.831946	0.0198294	0.96658	0.00756576	0.996828
MFF	0.0450556	0.931863	0.00947716	0.962614	0.0280053	0.870948	0.0261139	0.962111
USP10	0.0439171	0.964029	0.160071	0.556959	-0.26472	0.300018	0.231411	0.817787
UBLCP1	0.0438773	0.971654	-0.288482	0.452152	-0.393002	0.274973	0.433004	0.619318
AKAP17A	0.0434552	0.962015	0.145538	0.585806	0.0499659	0.859391	-0.0155237	0.991221
GDAP2	0.0432285	0.96838	-0.445249	0.153845	-0.569434	0.0455588
PTCD3	0.042935	0.964587	0.344362	0.199562	-0.10309	0.731884	0.0510154	0.972108
ZNF644	0.042232	0.975324	0.797549	0.0503641	0.0837886	0.854213	-0.199678	0.919122
ZNF493	0.0417655	0.969295	-0.369107	0.272956	-0.132526	0.706374	0.208364	0.855053
BTG1	0.0417626	0.980461	0.463928	0.402497	0.202017	0.731883	-0.187539	0.936787
PSMG4	0.0417347	0.978175	-0.95684	0.0591285	-0.257085	0.611279
DESI1	0.0416751	0.976917	-0.932597	0.0547195	-0.364167	0.425647
PIM2	0.0416038	0.973376	0.493363	0.178103	0.473982	0.166745	-0.441521	0.748045
KIAA2026	0.0412814	0.96985	-0.540765	0.105797	-0.300427	0.35224	0.383186	0.695308
FAM96B	0.0410082	0.97371	-0.492304	0.214918	-0.272488	0.489028	0.347664	0.761269
BACH1	0.0392804	0.98957	1.17016	0.147874	0.24489	0.778366	-0.391732	0.913954
CALM2	0.0385886	0.984326	-0.687463	0.25642	-0.536272	0.362148	0.590727	0.773217
ALDH16A1	0.0379591	0.985264	-1.29342	0.0617805	-0.443063	0.513132
LINC00909	0.0378504	0.979935	0.128985	0.800849	-0.286244	0.538212	0.233107	0.90388
RELA	0.0361154	0.967522	0.625417	0.0115659	0.0712519	0.79989	-0.156285	0.916897
METTL23	0.0358161	0.985103	-1.02147	0.114348	-0.37968	0.560689	0.504362	0.796438
ZNF195	0.0357463	0.96716	-0.0066707	0.986633	-0.228961	0.321829
MMGT1	0.0357238	0.975339	0.245248	0.466983	-0.184337	0.598306
FKBP8	0.0356804	0.969295	-0.6431	0.0293439	-0.232789	0.407818	0.320378	0.794482
MAP3K8	0.035601	0.990562	2.0582	0.0143254	0.850237	0.28263	-1.07941	0.662275
CCNC	0.0351524	0.96716	0.288531	0.22804	0.303595	0.174592	-0.264944	0.75011
ZNF281	0.0350003	0.981565	0.788687	0.0882577	0.335334	0.460673	-0.394658	0.810315
CXorf38	0.0348793	0.970122	-0.35591	0.199669	0.186427	0.485012	-0.0796318	0.956741
CD46	0.034876	0.975161	-0.371487	0.298331	-0.287787	0.404345	0.333331	0.77872	CD46
ARHGEF2	0.0342768	0.982526	-0.700764	0.16928	-0.736063	0.116206
DGLUCY	0.0342753	0.987808	-1.58098	0.0287425	-0.412035	0.546476
ATF6	0.0340446	0.973376	0.311463	0.287884	-0.0863807	0.797454
FUT8	0.0339458	0.990132	-1.56867	0.0594877	-0.688809	0.374064
CDC42	0.0338937	0.968741	0.256124	0.34647	0.0264904	0.930893	-0.0342693	0.980019
ZFAND2B	0.0338518	0.976792	-0.520312	0.157599	-0.321191	0.362148	0.38254	0.798918
EIF3G	0.0327015	0.961808	-0.131298	0.53009	-0.0853804	0.681295	0.122414	0.854977
COIL	0.0322813	0.96716	0.262236	0.21821	-0.0751952	0.748856	0.0618715	0.958791
NFX1	0.0320822	0.982526	-0.0645517	0.906144	-0.0627225	0.903031
CWF19L1	0.0315142	0.976917	0.482623	0.122463	0.0770635	0.835323
ZCCHC17	0.0312973	0.984356	-1.35264	0.0151819	-0.333044	0.541114
PAF1	0.0310856	0.981487	-0.192741	0.683123	-0.425607	0.309335
HCLS1	0.0307878	0.988918	-0.917883	0.157235	-0.481475	0.450717	0.570066	0.796946
FLNA	0.0302656	0.977036	0.361833	0.270146	-0.14048	0.690522	0.076138	0.962228
CTR9	0.0292304	0.981487	-0.170646	0.689073	-0.480904	0.19667	0.46003	0.659628
AHSA1	0.0290447	0.989278	-0.824475	0.223389	-0.430713	0.522151	0.535077	0.762226
LPGAT1	0.0288835	0.976971	-0.0928697	0.790148	-0.0513581	0.883205	0.0878106	0.953465
LYPLA2	0.0284601	0.980034	-0.166393	0.66325	-0.14377	0.699583	0.160468	0.918972
DCTN6	0.0277523	0.982526	0.529078	0.152639	-0.112089	0.791287	0.00733873	0.997361
DDIT4	0.0274231	0.983501	2.52239	4.60012e-10	1.31681	0.000206162	-1.54722	0.192034
DYNC1I2	0.0270285	0.993431	-0.941817	0.28901	-0.377671	0.679604
ZPR1	0.0269851	0.96716	0.441153	0.00732387	0.0535093	0.775541	-0.131078	0.891522
SLC16A7	0.0268253	0.990562	-1.18663	0.100081	-0.132266	0.868142
CHORDC1	0.0265904	0.981487	-0.0766671	0.855399	-0.306356	0.389757	0.378644	0.412663
OTUD6B-AS1	0.0250932	0.981487	0.109936	0.766751	0.0688126	0.854054	-0.0353008	0.975491
DNTTIP2	0.0250912	0.985982	0.560166	0.194687	0.165079	0.718057	-0.201013	0.925942
TRAPPC10	0.0249853	0.990294	0.154503	0.795299	0.0390158	0.948557	-0.0239329	0.99448
CERS5	0.0245849	0.976917	-0.123644	0.641489	-0.0863566	0.746132	0.110511	0.920902
KTI12	0.0244066	0.988936	0.354272	0.462772	0.261135	0.581105	-0.24396	0.907623
ARRB2	0.0242218	0.981487	-0.798359	0.0255128	-0.385511	0.240505	0.461398	0.710914
PPWD1	0.0237871	0.989366	-0.381481	0.480035	-0.289417	0.585628
MBD4	0.0235458	0.98732	-0.735283	0.117529	-0.307622	0.506595	0.397734	0.780043
ZNF736	0.0232803	0.988936	0.480861	0.291074	-0.0209389	0.967901
PJA2	0.0232599	0.984356	0.320127	0.392476	-0.256993	0.477416	0.164353	0.925942
NUP54	0.0230584	0.989278	0.462859	0.342574	0.124176	0.813866	-0.154699	0.946569
DCTD	0.0225549	0.972658	-0.309732	0.110839	-0.108314	0.541373
SUB1	0.0217884	0.985982	-0.35646	0.381986	-0.12358	0.772541	0.17865	0.91743
MRPL32	0.0214844	0.978175	0.139062	0.584497	-0.243632	0.298229	0.197548	0.810315
MANF	0.0212476	0.991183	-0.498316	0.384448	-0.31222	0.582464
NKAPD1	0.0209251	0.979935	0.285217	0.21903	-0.19343	0.421809	0.118572	0.936775
PHPT1	0.0208989	0.992292	-0.882203	0.148603	-0.459637	0.438413
E2F5	0.0204597	0.993431	-0.660729	0.309417	-0.238459	0.726588	0.311656	0.896118
MAGEH1	0.0202419	0.979055	-0.112624	0.640716	0.071109	0.744603
CELF1	0.0198895	0.978761	0.384285	0.0929574	-0.0564072	0.828706	-0.0124882	0.991221
NINJ1	0.0198529	0.997213	1.63602	0.185762	0.192889	0.889822
ZDHHC6	0.0198152	0.972781	0.404912	0.00490021	0.0216551	0.893874	-0.0762394	0.936354
MALSU1	0.0195344	0.983792	-0.00122404	0.996722	-0.400581	0.147778	0.345187	0.716335
RSL1D1	0.019433	0.980184	0.487489	0.0389889	-0.116561	0.635487	0.0453387	0.976229
AKT2	0.01943	0.978175	0.67521	0.000948812	0.251263	0.206891	-0.328826	0.752236
RTCB	0.0181222	0.989554	0.29909	0.46082	-0.323611	0.40169	0.221163	0.912625
CNBP	0.0178295	0.976917	-0.00157217	0.995145	-0.229866	0.213674	0.206656	0.796946
MIA2	0.0172431	0.988006	-0.173985	0.627188	-0.134563	0.705056	0.176392	0.868214
FTX	0.0169017	0.995865	-0.776854	0.397033	-0.21585	0.827832
NOC2L	0.0168074	0.970261	0.0979646	0.408899	-0.189296	0.0625738	0.165837	0.779528
STAU1	0.0165732	0.985585	0.555999	0.047612	0.0648627	0.838508	-0.119191	0.936636
INO80C	0.0163801	0.990562	-0.0284447	0.955621	-0.283207	0.481006	0.269069	0.85061
ANAPC10	0.0162924	0.993431	0.0486905	0.937048	-0.23833	0.650123
RNF216	0.0161521	0.991097	0.299994	0.453767	-0.253797	0.519158	0.157192	0.937292
C21orf2	0.0157824	0.98718	0.359886	0.172316	0.0857431	0.770255	-0.0875462	0.952151
FAM30A	0.0150811	0.995364	-1.73234	0.00733858	-0.649055	0.279679	0.798097	0.738633
GABARAPL2	0.0149425	0.993726	-0.814804	0.120656	-0.0902769	0.878539	0.191525	0.931079
SEMA4D	0.0145602	0.993726	0.327338	0.508196	0.23793	0.631062			SEMA4
TMUB1	0.0145324	0.991183	-0.334249	0.400955	-0.0113466	0.979164	0.0715789	0.96647
GAK	0.0141366	0.989278	0.985422	0.000263371	0.155218	0.592396	-0.255415	0.887368
PPP6C	0.0140111	0.985585	0.180623	0.45165	0.105614	0.666954	-0.100578	0.925942
DPH7	0.0122122	0.987808	-0.360631	0.110453	-0.265586	0.203706	0.300952	0.710622
MRPL46	0.0121259	0.995364	-0.383939	0.461894	-0.699356	0.137431
ATF6B	0.012099	0.993919	-0.302481	0.485305	-0.205197	0.631062	0.232089	0.877262
EPM2AIP1	0.012066	0.991183	-0.493666	0.110567	-0.490878	0.0810394	0.520347	0.322241
C11orf58	0.0112748	0.979824	0.203137	0.132047	-0.0587052	0.683806	0.0178759	0.983172
WDR82	0.0111106	0.992761	0.695136	0.0249698	0.0884656	0.79989	-0.208539	0.883888
OXA1L	0.0111044	0.990194	-0.0015855	0.99638	0.0150171	0.959468	-0.00663927	0.996769
DTX4	0.0110926	0.993431	0.84977	0.00251675	-0.0730783	0.832052
WDR46	0.0110828	0.997144	-1.02467	0.175437	-0.407731	0.593719
TBC1D15	0.0110722	0.995865	0.571623	0.232801	0.238421	0.632444	-0.284694	0.874736
CLDND1	0.010731	0.993726	0.616117	0.0718738	0.442633	0.167835	-0.458325	0.455283
USP9X	0.0107008	0.995163	0.554761	0.149412	-0.0105361	0.981594	-0.0694022	0.97114
FAM96A	0.0103297	0.997213	-1.73566	0.027537	-0.259228	0.757615	0.40632	0.896106
RAB11FIP2	0.0102543	0.995865	0.49678	0.25809	0.270619	0.542089	-0.296412	0.872988
TRIP11	0.0101698	0.997144	-0.91516	0.165807	-0.678699	0.282255	0.729657	0.668196
AL392172.1	0.0101211	0.995402	0.112929	0.797112	0.310275	0.406923
PDXK	0.0096157	0.995364	0.912787	0.0142698	-0.0309022	0.944476	-0.152346	0.945597
CYP20A1	0.00920962	0.995865	0.358181	0.420865	-0.309734	0.478191	0.177103	0.924024
CD164	0.00914856	0.993212	-0.205085	0.498152	-0.198417	0.490271	0.203108	0.850112
VAMP7	0.00818437	0.995865	0.007034	0.991719	-0.169355	0.647458
TIMM17A	0.00793632	0.995865	0.852617	0.00960641	0.0134116	0.971808	-0.139459	0.948272
PPIB	0.0073714	0.991097	-0.236882	0.199562	-0.172211	0.326942	0.19309	0.740768
ELL	0.00667739	0.997144	0.323711	0.415768	-0.122241	0.776659
CNPY3	0.00643601	0.996662	-0.56985	0.122712	-0.371454	0.293341	0.404897	0.751013
SVBP	0.00643279	0.994182	-0.421523	0.0568725	-0.130129	0.5523	0.18093	0.850127
STUB1	0.00633342	0.997518	-0.806437	0.116055	-0.261086	0.617166	0.340222	0.861265
CASP7	0.00604209	0.995889	0.177939	0.532743	-0.0583338	0.852589
SNRPA1	0.00601121	0.998625	0.741407	0.243426	0.130974	0.853967	-0.217886	0.946569
FBXO7	0.00594435	0.995364	0.480915	0.0293439	0.142117	0.527646	-0.181807	0.840809
CNOT2	0.00583488	0.993431	0.539509	0.00159248	0.0992469	0.580465	-0.182307	0.823543
PDP1	0.00548913	0.997144	-0.076162	0.849901	-0.0995308	0.803349
RBM38	0.00470815	0.998956	0.383919	0.712075	0.23128	0.822426	-0.264176	0.95655
PRPF40A	0.004534	0.996976	0.23402	0.366193	-0.113596	0.671243	0.0677463	0.958728
DFFA	0.00365083	0.997625	-0.465993	0.109216	-0.403811	0.13131
RIOK2	0.00337889	0.998697	-0.226094	0.599652	0.17464	0.673455	-0.102878	0.95909
ACOT9	0.00329811	0.998625	0.80681	0.0215486	-0.469463	0.201206
TMED5	0.00292296	0.99841	0.278305	0.33296	0.0237205	0.942789	-0.0611086	0.955191
TRAPPC4	0.00276418	0.998697	-0.478443	0.174813	-0.656311	0.0346969	0.645457	0.230281
SMIM10L1	0.00270451	0.99841	-0.138438	0.610118	-0.204647	0.404654	0.209741	0.842834
MRPS23	0.00218996	0.998956	-0.467905	0.168263	-0.313432	0.343066	0.358354	0.685485
RNF41	0.00216973	0.998956	-0.0776511	0.90321	0.0859482	0.887299	-0.0656962	0.976091
C1orf122	0.00208413	0.998625	-0.283804	0.181505	0.0656506	0.767637	0.00172611	0.998734
VPS37B	0.00153305	0.998999	1.36682	0.000160559	0.373221	0.298244	-0.597279	0.734364
MED4	0.00136268	0.998697	-0.18117	0.291103	-0.3471	0.0206597	0.319515	0.574388
USP16	0.00119444	0.999649	1.04536	0.0537595	0.231531	0.682488	-0.383264	0.87575
ADRM1	0.0011712	0.998956	-0.0512983	0.830501	-0.326086	0.0917647	0.276707	0.709922
GOLPH3	0.000843615	0.999649	0.111324	0.804063	-0.270886	0.5093
CCNY	0.000768373	0.999749	0.220658	0.782935	0.040635	0.959831	-0.0475439	0.991221
CINP	0.000714905	0.999649	-0.662515	0.0406383	-0.225034	0.466129
POLR2B	0.000270098	0.999749	0.204033	0.352451	0.0821767	0.726064	-0.0950848	0.931149
ORMDL3	0.000250348	0.999749	-1.09772	0.0158332	-0.832487	0.0291742
QTRT2	0.000246166	0.999749	0.504534	0.00664471	-0.200992	0.301331	0.178849	0.925942
ANAPC1	0.00023411	0.999749	0.320222	0.284665	0.167734	0.590236
SLU7	-0.000101032	0.999749	0.367499	0.0965862	0.0538206	0.830833	-0.109959	0.880475
SLC35C2	-0.000409772	0.999749	-0.0879414	0.853392	-0.0974418	0.833273
POP4	-0.000632815	0.999622	-0.349236	0.146284	-0.381135	0.0821391	0.38482	0.374732
C12orf45	-0.000822169	0.999299	-0.701539	0.00533941	-0.176129	0.432297	0.29592	0.784859
ZNF3	-0.00169418	0.998956	0.638806	0.00607877	-0.227904	0.373781
MIS12	-0.00199674	0.998956	0.163064	0.738125	-0.190216	0.695798
RBX1	-0.00252027	0.998625	-0.237026	0.410653	-0.326764	0.219291	0.330369	0.718097
PDPK1	-0.00406291	0.997144	0.256656	0.299731	-0.352459	0.143575	0.223566	0.838965
CAPZB	-0.004405	0.998325	-0.63784	0.139175	-0.354776	0.395638	0.387102	0.796946
PRPF38B	-0.0051748	0.995865	0.655858	0.00405692	0.154426	0.494463	-0.259984	0.788276
PPP1CB	-0.00524409	0.994225	0.647874	0.000175104	0.0247428	0.90275	-0.120459	0.92535
PSMD7	-0.00545206	0.997144	0.346403	0.285442	-0.0681553	0.850622	0.00106452	0.9991
NFAT5	-0.00559898	0.998625	1.2606	0.0570512	0.157321	0.831513
KLF7	-0.00568186	0.998131	0.455216	0.377748	0.242296	0.654155
SETDB1	-0.00665652	0.997213	0.1231	0.792103	0.0848326	0.855894	-0.0915692	0.963956
RAP2B	-0.00712334	0.995364	0.255598	0.352786	0.0812744	0.789508	-0.122506	0.912885
RBM5	-0.0071906	0.993726	0.442371	0.0636446	-0.031465	0.908542	-0.072248	0.946764
WDR55	-0.0072959	0.995889	0.999282	0.00235764	0.258173	0.445802
NSA2	-0.00767004	0.989278	-0.190155	0.252746	0.0602389	0.733688	-0.0311481	0.963701
PMAIP1	-0.0079207	0.99841	1.62802	0.0302203	1.26442	0.0526528	-1.32929	0.5076
RSRC2	-0.00802189	0.997399	0.840524	0.136475	0.374898	0.498669	-0.476201	0.821704
DDHD1	-0.00835319	0.995163	0.443102	0.157603	0.308382	0.30742	-0.34299	0.738633
DPF2	-0.00880875	0.995865	0.0738567	0.878461	-0.123397	0.785753	0.0764871	0.963001
LRPAP1	-0.00881592	0.982693	0.119553	0.306141	-0.330778	0.000760927	0.187499	0.812798
NDUFB2	-0.00944533	0.994225	-0.804774	0.022212	-0.282571	0.403539	0.34563	0.784466
TACO1	-0.00981806	0.992303	0.0393688	0.891208	-0.441949	0.0555623	0.34698	0.793786
DEDD2	-0.00997933	0.993726	-0.137347	0.704889	0.038944	0.915264	-0.00961169	0.995617
SNAP47	-0.0100607	0.994353	-0.329029	0.360467	-0.207309	0.568024
HINT1	-0.0105044	0.990194	0.101225	0.708841	0.0470406	0.864585	-0.0641993	0.946997
SPSB3	-0.010708	0.995865	-0.504395	0.360495	-0.126772	0.832052	0.173722	0.920866
IQSEC1	-0.0110526	0.995364	0.512071	0.272324	0.0386757	0.942848	-0.139377	0.946569
ZNF639	-0.0110914	0.997144	0.897379	0.165747	0.301725	0.656385	-0.441872	0.861265
SYNE1	-0.0112561	0.995889	-0.397413	0.530546	-0.32206	0.602126
UBE4A	-0.0113988	0.993726	0.613908	0.0785865	0.311837	0.371651	-0.37569	0.747244
CCNT2	-0.0116484	0.994225	0.798847	0.0395696	0.25849	0.506764	-0.359409	0.828509
ZNF121	-0.0117768	0.994382	0.598552	0.137242	0.174887	0.693885
SNAPC5	-0.0121585	0.993534	-0.838758	0.0450729	-0.653759	0.0804885
RBM7	-0.0131344	0.993431	1.02783	0.0109607	0.77074	0.0248273	-0.826732	0.483011
CPNE1	-0.0135694	0.997122	-1.57073	0.0672058	-0.26134	0.774939	0.405422	0.901083
SNRPB2	-0.0146821	0.980161	0.17165	0.347616	0.0961337	0.606266	-0.119153	0.865365
PTPN12	-0.0152547	0.993726	-0.00771918	0.992526	0.168488	0.775937
CUL5	-0.0152588	0.985772	0.405559	0.104242	0.0704985	0.801418	-0.146199	0.892524
HAX1	-0.016378	0.993212	-0.782626	0.118272	-0.460989	0.335855	0.494837	0.738633
LUC7L	-0.016791	0.985264	0.29417	0.298331	-0.16085	0.582161	0.0525564	0.962111
RABGAP1	-0.0170476	0.993207	0.511099	0.29687	0.179231	0.733476
CD2BP2	-0.0172998	0.993431	-1.17303	0.040454	-0.646944	0.228437
TBRG1	-0.0175141	0.987753	0.101646	0.794115	0.279332	0.408223	-0.272774	0.810634
RAB2A	-0.0179165	0.978175	0.149191	0.446586	-0.148858	0.428236	0.0945325	0.926709
MRPL30	-0.0181847	0.984356	-0.614598	0.0342957	-0.25875	0.314601
PPP4R3A	-0.0187341	0.985915	0.663764	0.0420906	0.167366	0.617031	-0.275408	0.847519
ZNF280D	-0.019039	0.989278	-0.520658	0.196435	-0.149167	0.723958	0.182786	0.916897
ATP6V1B2	-0.0195274	0.981487	-0.226163	0.372579	-0.254193	0.280191
LRMP	-0.0195946	0.984326	-0.369744	0.244314	-0.226147	0.465389	0.252431	0.704455
PAK1IP1	-0.0196104	0.978825	-0.207434	0.337629	-0.0812299	0.706225	0.0834795	0.936787
VIRMA	-0.0199916	0.980161	0.535567	0.0168169	-0.216346	0.342538	0.0894306	0.957074
NSUN2	-0.0206347	0.984356	-0.20008	0.556123	-0.475915	0.121325	0.405348	0.702098
ZNF394	-0.0212499	0.984356	0.890225	0.00787026	0.309747	0.33509	-0.446869	0.751013
BCAS4	-0.0214727	0.990294	-1.20851	0.0265562	-0.126862	0.828068	0.242789	0.928694
HSPE1	-0.0219738	0.97036	0.432095	0.0161057	-0.125687	0.482358	-0.0156547	0.99049
OSTF1	-0.021996	0.995163	-2.11378	0.0250683	-0.386624	0.69445
SKAP2	-0.0222912	0.995865	-2.94516	0.013873	-0.553045	0.64861
ZNF131	-0.0224226	0.973581	0.320301	0.0943655	-0.0100237	0.963715	-0.072465	0.946769
VPS4B	-0.0226193	0.978825	0.133665	0.644179	-0.184311	0.489984	0.0951679	0.922375
SERPINB6	-0.0226599	0.98741	-0.70784	0.140086	-0.441915	0.341527
EPN1	-0.022698	0.967212	0.369983	0.00950028	-0.116008	0.434614	0.0116073	0.991723
TIMM10	-0.0228959	0.988936	-0.980708	0.052318	-0.312099	0.543597	0.400516	0.788683
SUPT20H	-0.0229225	0.990562	-1.17046	0.0449062	-0.250498	0.675158
TSFM	-0.0231098	0.968136	-0.505192	0.00171578	-0.534665	5.78596e-07	0.509925	0.142771
NFE2L2	-0.0241623	0.993431	0.593995	0.445976	-0.221032	0.788484	0.0352692	0.991025
GRWD1	-0.0244414	0.974104	0.953657	1.93706e-09	-0.202649	0.298229
TMEM242	-0.0246531	0.980161	0.629769	0.0275828	0.259849	0.354602	-0.328536	0.809433
METTL17	-0.0250874	0.982684	-0.197377	0.620805	-0.232065	0.544266	0.200231	0.882439
TFG	-0.0259004	0.973721	0.362963	0.0949029	-0.119066	0.612376	0.0203224	0.989858
PAFAH1B2	-0.0262798	0.981613	0.919206	0.00896873	0.580353	0.059835	-0.675228	0.507498
SCAMP1	-0.0263846	0.979497	-0.275145	0.406294	-0.389967	0.216107
TAX1BP1	-0.0268725	0.96716	0.118935	0.529576	-0.146803	0.404493	0.0862033	0.933837
CCDC85B	-0.0272035	0.982526	-0.714847	0.0926357	-0.110664	0.811269	0.164451	0.926864
DNAJC15	-0.0276495	0.982526	-0.606939	0.131946	-0.101071	0.818192	0.148718	0.914202
VHL	-0.0278238	0.975324	0.600167	0.0214904	0.0494083	0.869741	-0.169234	0.912892
CHURC1	-0.0279923	0.984356	-0.450437	0.371374	-0.355287	0.468003	0.33858	0.833019
ARHGAP5	-0.0280095	0.978175	0.0626096	0.857458	0.0890171	0.791759	-0.101747	0.944944
PANK3	-0.0283032	0.984334	0.613601	0.148473	0.248511	0.57587	-0.348085	0.842834
THUMPD3-AS1	-0.0285484	0.980461	-0.130922	0.754203	-0.474232	0.174129	0.379166	0.725559
POLE4	-0.0286669	0.975161	-0.178878	0.572223	0.00030125	0.999421	-0.00607251	0.997042
C6orf106	-0.0286741	0.981617	0.364269	0.334241	-0.244967	0.527646	0.0891628	0.96024
MRFAP1	-0.0295045	0.961808	-0.112523	0.526046	-0.174848	0.285029	0.123916	0.861265
CDKN1B	-0.0295934	0.976917	-0.438139	0.163912	-0.603879	0.0299167	0.544328	0.40254
FLOT2	-0.0297532	0.988936	-1.08751	0.10211	-0.207977	0.769135
SUPT4H1	-0.0297542	0.964029	-0.421959	0.0262485	-0.329905	0.0457541	0.305311	0.651714
MRGBP	-0.0297727	0.975729	-0.149307	0.627528	-0.19611	0.505154
NDUFA9	-0.0301182	0.970161	-0.125538	0.631012	-0.303122	0.187203	0.249122	0.770613
TMEM33	-0.0303358	0.984356	0.522425	0.286739	0.0758359	0.893111
RBM18	-0.0303645	0.976917	0.67799	0.0202226			-0.337842	0.75011
SSR2	-0.0306431	0.937262	-0.248883	0.0295523	-0.148546	0.157271	0.138059	0.59169
RAB10	-0.0313231	0.991097	-0.793107	0.352998	-0.73698	0.368309
FADS3	-0.0316346	0.978175	0.459489	0.191255	0.246433	0.48273	-0.321358	0.803057
SOS2	-0.0320516	0.989278	-0.174447	0.800652	0.0313605	0.962551	-0.024312	0.995532
PIGT	-0.0324957	0.982526	0.949883	0.0330502	0.408108	0.34542	-0.539921	0.780043
SMCHD1	-0.0327541	0.975216	0.494707	0.126974	-0.103952	0.767638	-0.0329427	0.986802
MCM3AP	-0.0338879	0.980161	-0.18535	0.691514	-0.221374	0.618364
MYCBP2	-0.0343571	0.976917	-0.446019	0.260124	-0.351627	0.351539	0.331325	0.806309
YWHAZ	-0.0348791	0.958972	0.16563	0.402497	0.0262765	0.904242	-0.0883844	0.907421
KLHDC4	-0.0349455	0.980461	0.218453	0.643134	-0.520865	0.225929	0.347331	0.859859
NSUN5	-0.0349615	0.984789	-1.28624	0.0421791	-0.491738	0.421109
UBA3	-0.0355906	0.98149	-1.06591	0.0395034	-0.451797	0.352983
PSMF1	-0.0357126	0.967142	-0.426126	0.0856615	-0.192367	0.422951	0.189983	0.840529
RSPRY1	-0.0357236	0.981487	-0.191316	0.728461	-0.550729	0.261959
ATP6V0A2	-0.0377324	0.97707	0.54271	0.159002	0.152967	0.721107
GNPTG	-0.0381243	0.975161	-0.380343	0.323304	-0.104062	0.803999
COL4A3BP	-0.0382071	0.972658	-0.160244	0.665343	-0.0612499	0.872748	0.0412372	0.976366
SPIB	-0.0386449	0.992292	-2.28501	0.0330501	-1.11424	0.280124	1.17449	0.697447
S100A10	-0.0389804	0.977036	-0.939905	0.0397613	-0.0978564	0.847557	0.134815	0.953465
SETBP1	-0.0391009	0.984356	-0.848683	0.177962	-0.727606	0.217741
FBXO22	-0.0391645	0.981487	-0.374062	0.497396	-0.400492	0.442095
PLEKHA3	-0.0396412	0.96716	0.974976	0.000114051	0.155365	0.574108	-0.309285	0.849082
PUM1	-0.0400032	0.94907	0.686165	2.1538e-05	0.107846	0.535735	-0.302284	0.736446
C1orf43	-0.0401477	0.934619	0.349401	0.00819548	-0.132497	0.32171	-0.0116887	0.991221
MMADHC	-0.0407576	0.964501	-0.168643	0.529284	-0.169155	0.507557	0.134861	0.907623
FUNDC1	-0.0410804	0.967579	-0.650274	0.0365106	-0.302648	0.295576
PI4KB	-0.0414439	0.953336	0.0191298	0.926297	-0.122733	0.433003	0.0570283	0.946997
ISCA1	-0.041764	0.982518	1.08808	0.0636392	0.393317	0.498031	-0.580866	0.738633
UFL1	-0.0421849	0.973757	-0.130868	0.769709	-0.18232	0.665281	0.125012	0.939922
PABPC1	-0.0424528	0.955562	-0.139133	0.527816	-0.107982	0.611279	0.0657504	0.946764
GFER	-0.0426324	0.963295	-0.110396	0.692989	-0.0724737	0.797454	0.0281979	0.984078
BAG5	-0.0431003	0.97139	0.509112	0.144508	0.116406	0.760661	-0.211058	0.886821
TAOK3	-0.0432846	0.978814	-0.924099	0.0976121	-0.313242	0.578106	0.355843	0.861301
ARL8B	-0.0434055	0.971668	0.473536	0.179614	0.124655	0.749339	-0.212294	0.900759
PDCD6	-0.0434159	0.97462	-0.41313	0.350572	-0.114148	0.810317	0.116262	0.946997
APOBEC3C	-0.0435637	0.985915	-1.86488	0.0309387	-0.565855	0.503458
BCCIP	-0.0441616	0.957752	0.27151	0.205657	-0.168467	0.441875	0.0458733	0.974741
MARCH9	-0.0441894	0.981565	-1.32317	0.0316014	-0.263703	0.675837	0.362433	0.88275
NSL1	-0.0445859	0.979438	-0.669202	0.253409	-0.652084	0.24016
DIS3	-0.044736	0.96716	0.859886	0.00568275	0.0415659	0.906749	-0.263626	0.861639
LCMT1	-0.0448728	0.972169	-0.633937	0.131001	-0.373269	0.354018
DNAJC4	-0.0450345	0.966415	-1.12237	0.000663489	-0.310455	0.308714	0.363398	0.796145
PSME2	-0.0451812	0.976792	-0.502937	0.340897	-0.4126	0.410891	0.380282	0.842834
GGA1	-0.0453078	0.950047	0.547942	0.00298193	-0.0123281	0.956421	-0.145465	0.907421
UPF1	-0.0454935	0.975324	0.316175	0.478976	-0.187056	0.688739
MAIP1	-0.0462873	0.958907	0.155145	0.473302	0.0212727	0.92514
WASHC1	-0.047551	0.96716	0.544965	0.108546	0.284485	0.40169	-0.400977	0.755089
PRKRA	-0.0479253	0.973376	0.574109	0.156482	0.137569	0.755149	-0.245446	0.883888
DDHD2	-0.0480949	0.960894	-0.0763543	0.783707	0.034841	0.898781
ZNF274	-0.0482183	0.970679	0.402144	0.304504	0.19564	0.629991	-0.272037	0.788683
FKBP4	-0.0483029	0.976278	-1.88071	0.00116831	-0.348182	0.511494
DDX42	-0.0485213	0.970675	-0.616996	0.124577	-0.538601	0.146799	0.50251	0.738633
RAB11B	-0.0488869	0.97034	-0.108693	0.820652	-0.179366	0.68488	0.111267	0.949188
SLC12A6	-0.0495253	0.976917	-0.198241	0.753877	-0.429945	0.443972
FERMT3	-0.0512211	0.984326	-1.7692	0.0483637	-0.854988	0.312941
ZNF292	-0.0521009	0.96104	0.647319	0.0284414	0.202002	0.488589	-0.34605	0.738633
MMP24OS	-0.0521751	0.937262	-0.484026	0.0136222	0.0724106	0.711048	-0.0652889	0.958017
ISG20L2	-0.0522473	0.961808	0.556005	0.0508494	-0.03885	0.908269
ERLEC1	-0.0523574	0.960735	0.569044	0.0369693	0.0415148	0.894833	-0.197417	0.877262
CDK12	-0.052999	0.966642	0.550995	0.126916	-0.0626398	0.878725	-0.132612	0.942886
GPANK1	-0.0530503	0.973376	-0.361217	0.477525	-0.402074	0.395266
EIF3E	-0.0534144	0.936156	-0.303305	0.142171	-0.0442209	0.848178	0.0284985	0.975318
TRIAP1	-0.0534657	0.966332	0.257576	0.479495	0.103961	0.785753	-0.176938	0.905821
ZBTB44	-0.0537132	0.967522	0.0190653	0.973125	-0.0893569	0.842228	0.0129684	0.995532
IKBKB	-0.0537158	0.970161	-0.50864	0.259818	-0.321738	0.467465
ATG12	-0.0537461	0.943875	0.595016	0.00583315	0.192893	0.354783	-0.338747	0.663167
MON2	-0.054433	0.959156	0.259287	0.362988	0.0504889	0.877856	-0.138794	0.89804
STXBP3	-0.0548707	0.970679	-0.782392	0.103356	-0.737592	0.0888004
SPCS1	-0.0551512	0.95876	-0.336648	0.27959	-0.0884392	0.79229	0.070965	0.958017
TRAPPC3	-0.0551715	0.964587	-0.585158	0.122026	-0.285745	0.439282	0.27097	0.843797
EXOC6	-0.0553216	0.938744	-0.177203	0.379731	-0.196293	0.298679	0.113069	0.920902
UQCR11	-0.0554359	0.966415	-0.31808	0.443304	-0.0664149	0.883205	0.0432527	0.983172
ICA1L	-0.0561474	0.967579	-0.379579	0.372105	0.284144	0.480957
LMAN2	-0.0561743	0.972169	-1.01603	0.0465975	-0.494004	0.306929	0.510178	0.787332
BTK	-0.0565567	0.985982	-2.22775	0.0468624	-0.667406	0.558603
HPCAL1	-0.0566029	0.981487	-0.87509	0.320516	-0.332637	0.719966
ATP6V1E1	-0.0571099	0.972658	0.0655056	0.916891	0.0681205	0.906626	-0.128193	0.954125
TAF1	-0.0572071	0.964364	0.0588967	0.886915	-0.301405	0.393521
DAXX	-0.0572346	0.981487	-1.25364	0.139446	-0.776751	0.346335
ALKBH5	-0.0575565	0.930331	0.269998	0.134914	0.196038	0.262143	-0.266723	0.650238
RNMT	-0.0576461	0.981207	0.920728	0.199562	0.540997	0.435512	-0.672961	0.783705
VTI1A	-0.0578159	0.962478	0.385799	0.236434	0.190936	0.565387	-0.283578	0.810315
ABRACL	-0.0578448	0.97431	-1.21288	0.0412245	-0.460676	0.42476	0.49931	0.822887
OARD1	-0.0578617	0.96716	-0.605063	0.167005	-0.164627	0.723847	0.169374	0.922356
FBXO42	-0.0580664	0.964587	0.189445	0.624784	-0.105865	0.798179
ERAP2	-0.05848	0.980461	-0.395642	0.651419	-0.830892	0.278709
PGM2L1	-0.0591053	0.978175	-0.724259	0.29278	0.440219	0.507608	-0.372091	0.903262
UBE2N	-0.0591688	0.926566	-0.0755163	0.720643	-0.261218	0.140571	0.180559	0.810634
MED15	-0.0599147	0.94398	0.619951	0.00381574	0.192373	0.374024	-0.282901	0.806309
ZFAND2A	-0.0601394	0.980161	1.07886	0.130556	0.631862	0.356105	-0.780384	0.745664
OFD1	-0.0604103	0.95192	-0.577877	0.0392524	-0.356089	0.166211	0.327518	0.657391
CASP8AP2	-0.0606372	0.978825	-1.40688	0.0726418	-0.588937	0.433573
THUMPD1	-0.0607371	0.947743	0.268737	0.321216	0.226866	0.380437	-0.292692	0.677762
BICD2	-0.0615074	0.975366	-0.325698	0.666595	0.260526	0.720577
JARID2	-0.0617285	0.96849	0.62353	0.157251	0.172142	0.71586	-0.312882	0.858103
CLIC1	-0.0622489	0.970161	-1.26343	0.0232303	-0.484831	0.361793	0.539974	0.780043
FAM32A	-0.0623452	0.934879	0.104808	0.665343	0.0347257	0.890303	-0.113586	0.896106
ZNF706	-0.062477	0.964397	-1.00728	0.0156696	-0.554479	0.145838	0.546771	0.569717
TSC22D2	-0.0632755	0.96716	1.09597	0.0185147	0.111096	0.83158	-0.396412	0.828136
TOE1	-0.0633411	0.967142	0.596469	0.145998	-0.219849	0.617423
BLNK	-0.0634385	0.981613	-1.67257	0.0796984	-0.748993	0.416584
RAD17	-0.06369	0.960205	-0.27807	0.42617	-0.220746	0.518126
ZBED5	-0.0644402	0.96716	-0.396262	0.430012	-0.455437	0.333834
USP15	-0.0644504	0.877623	0.285252	0.0270483	-0.0182544	0.901421	-0.0954757	0.87836
PPP3CC	-0.0647275	0.948577	-0.322072	0.275491	-0.0795121	0.803567	0.0593913	0.95777
ZNF26	-0.0651172	0.955562	0.720278	0.0195547	0.0874671	0.806926	-0.290825	0.833706
ANKRD13A	-0.0653982	0.949563	0.518479	0.0598761	-0.0449932	0.889351	-0.133138	0.933718
COPS2	-0.0656468	0.96716	0.652786	0.157603	0.255788	0.588669	-0.398199	0.806309
NDUFC1	-0.0656907	0.961342	-0.446903	0.251589	-0.379812	0.308264	0.341304	0.650238
SIKE1	-0.0657059	0.948989	-0.467284	0.108791	-0.153598	0.603185
MAN2A1	-0.0659809	0.963633	0.774239	0.049481	0.018136	0.968737
VPS36	-0.0660939	0.970679	-1.26051	0.039719	-0.562616	0.334934	0.584892	0.770756
KAT5	-0.0664893	0.953336	-0.00540323	0.992526	-0.426011	0.152629
HLA-DRB5	-0.0677271	0.990132	1.09944	0.549771			1.31162	0.811252	MHC-II
ZNF136	-0.0686785	0.966415	1.03652	0.0219679	0.458689	0.291102	-0.655738	0.712693
RBMS1	-0.0688686	0.943298	-0.314766	0.24149	-0.258038	0.317735	0.206043	0.808811
CAMLG	-0.0689503	0.900057	0.351906	0.0344421	0.41779	0.00208892	-0.488194	0.0512745
C8orf76	-0.0691484	0.966332	0.590746	0.156119	0.461757	0.244835	-0.558315	0.726718
USF1	-0.069307	0.96342	0.257197	0.567783	-0.252528	0.558474
CFAP97	-0.0694651	0.964029	-0.737678	0.0963452	-0.0738135	0.881832	0.0890942	0.96432
SESTD1	-0.0698387	0.939594	0.0502326	0.868925	-0.337337	0.188715	0.185702	0.883365
EXOSC1	-0.0700346	0.966415	-0.711527	0.166065	-0.42544	0.393979	0.400749	0.798735
COG2	-0.0703349	0.957514	0.0351327	0.939053	-0.506654	0.152856
YIF1A	-0.0705786	0.970261	-1.49952	0.014403	-0.495519	0.381404
RHOT2	-0.0709272	0.952659	-0.390097	0.241649	-0.355286	0.264095	0.286285	0.813722
ZNF880	-0.0713529	0.964029	-0.882697	0.0525286	0.0624138	0.896681
NOB1	-0.0718101	0.886376	0.157573	0.286575	-0.174071	0.232013	0.023461	0.981899
USF2	-0.0721956	0.921824	0.237353	0.270063	0.114825	0.600709	-0.207241	0.830002
GRN	-0.072244	0.97371	-0.912616	0.18062	-0.566913	0.389128	0.540464	0.803156	GRN
ARCN1	-0.0724399	0.953336	0.207308	0.548681	-0.391461	0.224674	0.20054	0.890768
MKNK2	-0.0725539	0.96716	0.986953	0.0514027	0.260434	0.614917	-0.456065	0.844982
TFRC	-0.0725849	0.955459	1.03265	0.00235888	0.340637	0.312364	-0.523532	0.70071
THOC3	-0.0725894	0.97578	-1.31384	0.104206	-0.574285	0.469434
IPO7	-0.072593	0.882876	0.421909	0.00118291	-0.189262	0.13124	0.0127411	0.991221
MT-ND6	-0.0726655	0.96849	-0.193904	0.775334	-0.170794	0.79782	0.0895771	0.963701
MAP1S	-0.0733133	0.964397	0.0773396	0.890098	-0.577994	0.212168
CARS2	-0.0733202	0.96716	-1.17632	0.0428356	-0.340123	0.552155	0.371294	0.876455
MRPL19	-0.0734731	0.948392	-0.294627	0.385099	-0.177055	0.602007	0.299687	0.457254
ADIPOR1	-0.0742193	0.947018	0.354647	0.24267	0.0866537	0.797454	-0.200176	0.857211	ADIPONECTIN
PSMD11	-0.0750396	0.883926	0.398477	0.0109753	-0.208292	0.177893	0.000630743	0.999161
SUCO	-0.0754297	0.975366	0.673839	0.35423	0.0519427	0.949082	-0.244779	0.944959
METTL5	-0.075746	0.966415	-0.830591	0.135335	-0.296737	0.601173	0.283723	0.896118
HDAC9	-0.0764188	0.976917	-1.64662	0.0668139	-0.50875	0.569552
BABAM2	-0.0765665	0.954596	-1.25551	0.00252499	-0.156213	0.695918
MED1	-0.0767156	0.947819	0.543992	0.0899783	-0.22999	0.497747	-0.030251	0.989147
DAD1	-0.0767333	0.968741	-1.42938	0.0262485	-0.337385	0.603185	0.386196	0.87623
MAEA	-0.0769872	0.950836	-0.583097	0.108711	-0.288382	0.41657
MRPS10	-0.0770346	0.88605	-0.0689102	0.709332	-0.415339	0.00408463	0.259419	0.687257
PYCARD	-0.077089	0.976424	-2.41802	0.00766317	-0.832266	0.325383
MARCH7	-0.0774361	0.96104	-0.147369	0.756417	-0.621558	0.112715	0.460001	0.777954
ZRSR2	-0.0774742	0.934168	-0.234927	0.41316	0.0984367	0.737503	-0.118924	0.859859
QTRT1	-0.0778464	0.941797	-0.21653	0.502669	-0.369469	0.204478
DERL2	-0.0791428	0.953539	0.719351	0.0478267	0.331637	0.345786	-0.480481	0.663998
SRI	-0.0793109	0.93117	-0.601101	0.0366781	-0.057733	0.856718	0.0443079	0.973168
DNAAF2	-0.0793131	0.957422	0.77857	0.0452746	0.415879	0.273695	-0.555844	0.710622
RETREG2	-0.0798496	0.940636	-0.478624	0.1223	-0.233679	0.440892	0.183506	0.896843
FAM208B	-0.0798584	0.946643	0.952893	0.00267861	-0.26492	0.408939	-0.0174347	0.996008
FBXW4	-0.0799094	0.944718	0.751244	0.0122033	0.699877	0.00613265	-0.803061	0.249157
DNAJA2	-0.0803244	0.929047	-0.14205	0.630223	-0.130351	0.647458	0.102654	0.852305
CMSS1	-0.0803706	0.978814	1.69301	0.0752893	0.927677	0.304885
FAM210A	-0.0804306	0.952256	0.723703	0.0304415	0.0213949	0.958655
BTBD7	-0.0805567	0.961808	0.333212	0.498308	-0.0177465	0.97436
EEF1AKMT2	-0.0809355	0.919344	0.257415	0.195979	0.062387	0.768252
PUS7L	-0.0809408	0.964397	-0.700369	0.199587	-0.206395	0.718574
DPH3	-0.0811302	0.949954	0.0822798	0.842637	0.142545	0.706014	-0.212425	0.893265
POLR2K	-0.0813058	0.896574	-0.390308	0.0592544	-0.228233	0.244527	0.173292	0.803057
LAMP1	-0.0818764	0.937262	0.396317	0.183542	0.147321	0.636692	-0.277843	0.805633
SHKBP1	-0.0820013	0.967522	-1.3644	0.0348955	-0.718047	0.236157	0.71543	0.738548
PNO1	-0.0820425	0.961808	1.19196	0.0085527	0.30629	0.506052	-0.498808	0.796438
SNX29	-0.0825182	0.964029	-0.721028	0.169372	-0.473724	0.347139	0.436454	0.825645
PLEKHG1	-0.0827598	0.949747	0.597858	0.0922154	0.0912187	0.819203	-0.25861	0.878592
SMC6	-0.0830874	0.96894	-1.01253	0.130676	-0.409837	0.536968	0.416086	0.876429
DHTKD1	-0.0834552	0.976424	-1.29264	0.197765	-0.637756	0.525974
LSM1	-0.0834813	0.930951	0.0698889	0.831127	0.0818011	0.797454	-0.164012	0.896118
DBNL	-0.0840612	0.972169	-1.6463	0.0395034	-0.552764	0.477708	0.604651	0.841661
PIP4K2A	-0.0842474	0.96716	-1.06674	0.0920292	-0.317978	0.617334
FAM199X	-0.0842707	0.937262	0.16863	0.581165	0.125369	0.683798
VPS25	-0.0842874	0.936156	-0.934291	0.00387403	-0.547943	0.0475111	0.508123	0.598477
CLK1	-0.0845362	0.945483	1.04247	0.00601683	0.616181	0.0632303	-0.7819	0.321372
TSR2	-0.086064	0.897295	0.0192175	0.939797	-0.22088	0.261425	0.0835979	0.936636
RHOH	-0.0862829	0.931008	0.485428	0.103533	0.223616	0.442307	-0.35739	0.670548
RBPJ	-0.0863265	0.953098	0.94243	0.0164311	0.242788	0.54722	-0.438709	0.808
LMBR1L	-0.0865454	0.953336	0.581976	0.132441	0.117664	0.785752	-0.274741	0.88601
DICER1	-0.0865661	0.943298	0.160339	0.677067	-0.252149	0.477708	0.0646888	0.968138
JTB	-0.0869657	0.911292	-0.226107	0.379731	-0.0741242	0.785927	0.00850421	0.995617
MPLKIP	-0.0873365	0.967142	-1.2848	0.0445566	-0.768518	0.200517	0.762485	0.616845
AIMP1	-0.0876346	0.890277	-0.0177846	0.946896	0.267724	0.161156	-0.321247	0.700555
FOXN3	-0.0878016	0.97133	-0.43841	0.560845	0.563425	0.401164	-0.519273	0.87617
MRPL40	-0.0878663	0.95836	-1.36545	0.00955684	-0.511356	0.293341	0.532065	0.777607
CBX6	-0.0880899	0.924247	0.483524	0.0479493	0.0707839	0.803842
NCKAP1L	-0.0888467	0.957994	-0.691922	0.161018	-0.222264	0.666748	0.190658	0.932813
ARHGAP17	-0.0889339	0.972781	-1.23366	0.142279	-0.307487	0.730363	0.329413	0.913954
CAMK2D	-0.0892851	0.956192	-0.686613	0.148806	-0.135244	0.794946	0.101195	0.962882
COA6	-0.0894117	0.961808	-1.15307	0.0449411	-0.666527	0.209679
EIF2B5	-0.0897017	0.861893	0.043811	0.79109	-0.288784	0.0263	0.125737	0.882061
ABHD14B	-0.0899516	0.926729	-0.508197	0.0987923	-0.211102	0.485317	0.158337	0.912356
CD19	-0.089966	0.96994	-1.56472	0.0426245	-0.878023	0.23113	0.857694	0.725291
SECISBP2	-0.0900852	0.892155	0.257082	0.215344	-0.140772	0.504275	-0.0285176	0.976091
SELENOF	-0.0901007	0.963083	-0.872577	0.136091	-0.19614	0.754635	0.192971	0.940097
AQR	-0.0902936	0.95601	0.135706	0.790821	-0.0895583	0.86385
TWF2	-0.0906833	0.970982	-1.28218	0.132412	-0.78704	0.336034
NOP10	-0.091109	0.948299	-0.804199	0.0654458	-0.491296	0.233696	0.451274	0.727573
TMEM41B	-0.091344	0.948174	0.340521	0.388565	0.00840673	0.985105	-0.154842	0.936787
ASNA1	-0.0917623	0.933554	-0.352536	0.294455	-0.299365	0.351272	0.226727	0.84323
MBNL2	-0.0921778	0.96342	1.3939	0.013873	0.44677	0.420421	-0.728099	0.70071
TNIP1	-0.0923971	0.936389	0.605297	0.0732097	0.0616776	0.873368	-0.285336	0.861265
TRAPPC1	-0.0924418	0.966415	-1.57138	0.0229211	-0.526427	0.436772	0.543347	0.818005
RAB30-AS1	-0.0932407	0.967012	-1.64231	0.0190357	-0.824189	0.197817
KDM5A	-0.0935352	0.947018	0.0193182	0.973176	-0.259342	0.526573	0.114777	0.946324
ECSIT	-0.0939444	0.952659	-0.303168	0.520124	-0.29555	0.506052
NDE1	-0.0943754	0.937262	0.310831	0.384845	-0.191281	0.601173	-0.00132386	0.998991
XPC	-0.0945471	0.956165	-0.0583705	0.922831	-0.161526	0.761161
SURF1	-0.0945597	0.885173	-0.19242	0.375539	-0.248979	0.219379	0.146249	0.844712
PSMD10	-0.0945669	0.943298	-0.114983	0.772151	-0.276564	0.445917
ARHGAP30	-0.094677	0.972169	-1.34029	0.134611	-0.649579	0.459677
MIB2	-0.0955431	0.922489	-0.656828	0.0320457	-0.14399	0.630591
BANP	-0.0957303	0.909099	-0.0848471	0.760669	-0.0188026	0.947345	-0.0796911	0.942886
ATG16L2	-0.0958823	0.949747	-0.626759	0.185482	-0.258585	0.580839
TBC1D20	-0.0959074	0.930951	0.215433	0.519588	0.00866864	0.981818
PMS2	-0.0967573	0.933857	-0.419361	0.204965	-0.36768	0.241561
CDC73	-0.0970979	0.887916	0.475678	0.017815	-0.294106	0.136012	0.14397	0.92786
BCAP31	-0.0971644	0.95601	-1.14953	0.0292247	-0.579808	0.239878	0.56747	0.75825
RAD23A	-0.0973361	0.921273	-0.118766	0.726942	-0.10611	0.747502	0.00695908	0.997042
TBCB	-0.0978368	0.930951	-0.524377	0.122567	-0.238975	0.473088	0.181669	0.880475
NIT2	-0.0989722	0.951181	-1.49787	0.00588081	-0.386987	0.437761
[truncated: 3,876 more rows]

## Sheet: erythroid lineage cell
gene	Log fold change (MYCN amplified vs control)	Adjusted p-value (MYCN amplified vs control)	Log fold change (ATRXmut vs control)	Adjusted p-value (ATRXmut vs control)	Log fold change (sporadic vs control)	Adjusted p-value (sporadic vs control)	Log fold change (MYCN amplified vs MYCN wildtype)	Adjusted p-value (MYCN amplified vs MYCN wildtype)	Pathways
IFI27	7.6441	0.000123959	4.41222	0.0154186			1.69014	0.604579
HBG2	6.27929	0.169977	2.44803	0.518601			2.44983	0.760268
HSPA1A	4.78528	0.020592	0.584741	0.885461	1.94805	0.00057998
ADM	4.68915	0.346628	3.8431	0.192614			0.905517	0.916895	CALCR
SLC7A5	4.51476	0.00783683	3.0583	0.0119444	3.16538	1.47237e-05
IFI6	4.35581	0.0262315	0.754931	0.819769			0.213513	0.977848
CDKN2D	3.77931	0.0927468	2.22353	0.272173	1.71178	0.159993	1.98606	0.562888
KIF14	3.67499	0.0101822	1.63547	0.108221	1.26025	0.0222137
SLC14A1	3.62849	0.0166441	1.47921	0.316499	0.634793	0.540776	2.94227	0.141723
ISG15	3.56109	0.030354	0.640658	0.790892	2.94563	9.38854e-06	0.66332	0.879772
CCNF	3.45817	0.155549	1.9515	0.304147	1.27857	0.258736	2.04216	0.532637
H1F0	3.09796	0.0309952	1.9453	0.073745	2.08804	0.000764998	1.03961	0.654873
UBE2H	2.96009	0.164158	3.13559	0.00334777	2.41388	0.000620758
PI4K2B	2.93597	0.00014516	0.185693	0.98993	1.17725	1.40333e-09
E2F2	2.92662	0.500328	2.77593	0.271075			0.623668	0.937288
AQP1	2.92532	0.409496	2.58786	0.233077			1.45624	0.775938
TSPO2	2.84584	0.481932	1.08564	0.803937	0.826877	0.718233	1.95455	0.645763
GTSE1	2.825	0.0496671	0.960127	0.456293	0.758824	0.254031	2.00222	0.151778
FAM53B	2.70287	0.0971701	1.44162	0.194056	1.38009	0.0142188
ASPM	2.68717	0.047261	1.75676	0.0800317	0.207635	0.817582
ACHE	2.68623	0.261201	1.81027	0.275861	1.30842	0.205401	1.28584	0.721021
RAB6B	2.6724	0.233061	1.32654	0.445746	1.59169	0.0945084	1.13189	0.724337
PLK1	2.6662	0.137414	1.60861	0.166026	0.376877	0.660206
SLC2A1	2.65758	0.300942	3.05735	0.0412961	1.94933	0.0596275	0.421529	0.943088
MBNL2	2.65686	0.262999	2.33436	0.073745	3.0587	3.75658e-06
CEBPB	2.65671	0.353053	0.593765	0.860019	1.87472	0.042066
UBE2C	2.65548	0.0558422	1.43217	0.152424	0.664933	0.28518
BCL2L1	2.62154	0.119872	2.22571	0.0144925	2.00087	0.000257521
SPTB	2.60318	0.453142	1.94777	0.377259	1.0912	0.465294	1.42227	0.799827
OSBP2	2.58903	0.422834	1.92516	0.403589	0.944738	0.563467	1.45949	0.772712
CENPE	2.58783	0.0927468	1.26454	0.289845	-0.30969	0.722388	2.59319	0.195084
GOT1	2.56679	0.000349904	0.300084	0.822575	1.0437	4.4448e-09
SOX6	2.56295	0.404838	1.67816	0.461885	0.605056	0.714545	1.74283	0.663681
CPEB4	2.54901	0.395163	3.11179	0.0424183	2.35108	0.0198604	0.0636814	0.999592
SLC4A1	2.53913	0.594502	2.30608	0.450022	1.44255	0.465948	0.925772	0.910294
SLC2A4	2.51963	0.300966	0.369118	0.937255	1.56157	0.00777875
NUF2	2.49543	0.0685371	1.00169	0.424036	0.472139	0.540776
ARL6IP1	2.4732	0.00111695	2.36336	1.29891e-07	0.722849	0.0512813	1.48009	0.465812
CDK1	2.4575	0.0878466	0.772117	0.586105	0.729195	0.31381
CIT	2.44793	0.0664003	1.7862	0.0195158	1.26257	0.00523596	1.1771	0.598498
KIAA0232	2.44085	0.0272832	1.49985	0.0530175	1.11164	0.0186951	1.36223	0.471588
XPO7	2.40582	0.0685377	2.29812	0.000199037	1.41503	0.000359042
SPIN4	2.3998	0.0270586	-0.534373	0.753357	0.700477	0.00458339
AC007240.1	2.39851	0.57536	2.31326	0.295214	2.65423	0.013964
CDCA2	2.37926	0.164158	1.02895	0.429269	0.285116	0.743563
BCL2L11	2.3764	0.134681	2.17749	0.0116513	1.53302	0.00559265
TUBB2A	2.3764	0.309558	2.2728	0.097977	1.36708	0.137114	0.841448	0.777573
PIM1	2.34432	0.261201	1.574	0.270805	1.06055	0.23998	1.20714	0.718839
SGO2	2.33328	0.0176819	0.545138	0.6048	0.00272782	0.997489	2.14664	0.000490106
TRAK2	2.33324	0.163302	1.66152	0.180858	0.551229	0.550929
UBE2S	2.32461	0.0791468	1.63572	0.119397	0.646772	0.407565	1.54345	0.448298
CTSL	2.32304	0.27263	0.597894	0.834888	0.767169	0.535645	1.56928	0.479702
DLEU2	2.31669	0.306601	0.782565	0.713752	0.545448	0.61944	1.67195	0.449211
MKI67	2.31545	0.321891	1.60764	0.307561	0.338405	0.783943	1.69917	0.637974
KIF20A	2.28785	0.327087	0.653303	0.765692	-0.264673	0.807758
PARP12	2.28731	0.0833844	0.944976	0.43329			0.768338	0.750697
HBA1	2.28442	0.558098	1.51121	0.618536	0.89075	0.648197	1.31316	0.791792
LINS1	2.27856	0.0652869	0.212284	0.970826	0.553828	0.0375577
G2E3	2.27581	0.0180334	0.430944	0.673701	0.172089	0.698806
GYPE	2.27284	0.486206	0.53411	0.943604	0.757587	0.627129
RAD54L	2.25886	0.0541614	-0.0370245	0.99935	0.174481	0.651871
DMTN	2.25814	0.455279	1.69564	0.414217	1.08851	0.412953	1.04875	0.820812
IFIT3	2.25633	0.171105	1.26848	0.250882	1.6261	0.000642832
CYBRD1	2.25172	0.0489304	0.620132	0.604491	0.758314	0.143221	1.51586	0.027144
MXD3	2.25041	0.366364	1.77799	0.285063	0.880898	0.406586
GABARAP	2.24978	0.0240823	1.37207	0.0471402	1.13167	1.05518e-05
ECT2	2.24428	0.406123	1.42772	0.437802	0.548043	0.653991	1.51702	0.646621
AURKA	2.23554	0.237868	0.602081	0.780063	0.351396	0.73409
CIP2A	2.23031	0.0233962	-0.105051	0.99935	0.240141	0.688896	1.68735	0.0311126
MED7	2.22896	0.00115438	-0.234468	0.922651	0.269539	0.264179
YPEL3	2.20992	0.193782	1.23251	0.411836	1.23999	0.145196
RNF139-AS1	2.20031	0.149669	-0.247174	0.980545	0.406023	0.227523
TAF5	2.18434	0.0516659	0.072494	0.99935	-0.0116212	0.984481
AL138900.3	2.17778	0.188935	0.431937	0.807802	0.769854	0.0095553
TRIM59	2.17073	0.129504	1.55123	0.0845605	1.35938	0.00543821
HJURP	2.15873	0.407363	2.20916	0.128246	1.25823	0.176497	0.714645	0.892832
FAM104A	2.1489	0.220709	1.54124	0.200277	0.831315	0.295462
TENT5C	2.1487	0.215363	2.84488	0.000989867	1.2557	0.062298
CLIC2	2.14467	0.0314589	1.43219	0.0298521	1.31633	1.58947e-08	0.850304	0.615505
DEPDC1	2.13905	0.366593	0.431631	0.936273			1.58146	0.048459
STOM	2.13833	0.0535492	1.90812	0.00869762	0.770806	0.179202	1.15962	0.588814
PCK2	2.1154	0.264006	-0.191458	0.99935	1.82796	0.00107537
HLA-A	2.11172	0.365122	0.594662	0.794468	1.27951	0.136318	0.973147	0.726774	MHC-I
KIF20B	2.11039	0.000123959	0.886657	0.0545246	0.416819	0.145205
SLC25A39	2.10553	0.269722	1.45629	0.281454	0.687413	0.471806	1.26398	0.593743
NMU	2.09698	0.427202	0.0993978	0.99935	0.506986	0.651871			NMU
KIF2C	2.08894	0.15712	0.586213	0.655941	1.19946	0.0152159
HECA	2.06945	0.434309	1.65304	0.271075	1.60191	0.0349325
DNAJB2	2.0644	0.559168	1.72555	0.452799			1.07577	0.729669
YOD1	2.05656	0.187957	2.28464	0.000906341	1.64693	0.000231091
PHLPP2	2.04538	0.271907	2.50276	0.00047238			0.26062	0.951154
RNF144A	2.03785	0.18742	1.85562	0.0100596	1.29166	2.43015e-05
CDKN3	2.03208	0.0731929	1.09487	0.206572	0.412366	0.503543	1.3197	0.00592395
C18orf32	2.00525	0.241097	1.16978	0.194056	-0.459321	0.348152
SKA1	2.003	0.399831	1.52473	0.277328	1.41372	0.0639017	0.510744	0.892832
SESN3	1.99698	0.414729	2.32058	0.0400723	1.07543	0.159462
RORA	1.96453	0.476134	2.06033	0.122681	1.27111	0.116563
FAM214B	1.95352	0.516683	1.27132	0.491592	1.56181	0.0704949	0.502136	0.933719
GPCPD1	1.94931	0.261201	1.85167	0.0591718	0.944751	0.150245
IFNGR1	1.94885	0.365122	-1.28694	0.581007	-0.530975	0.596232			IFN-II
PTTG1	1.94026	0.121738	1.36245	0.12238	0.425092	0.526903	1.3796	0.324467
CCNB1	1.93637	0.137231	0.439385	0.749888	-0.239107	0.734096	2.10743	0.0799108
HBM	1.92146	0.719625	0.783053	0.947286	0.360362	0.905178	1.49122	0.809589
SLC3A2	1.91999	0.0685377	1.07347	0.165842	1.43278	0.000270341	0.560784	0.79589
GARS	1.91814	0.254648	1.05954	0.37372	1.49384	0.0115825	0.47329	0.9015
SMIM13	1.91451	0.237868	0.747048	0.566855	0.86764	0.00817372	1.04753	0.643167
BACE2	1.91133	0.401373	0.326452	0.980887	0.370352	0.753885
PYROXD1	1.8978	0.0237083	0.50407	0.613909	1.74565	5.86653e-24	0.617156	0.814106
EMC9	1.88785	0.129504	0.315796	0.865704	0.168052	0.798245	1.51736	0.0493951
CDCA3	1.87831	0.308688	0.426202	0.844884	-0.138981	0.890012
EPB42	1.86856	0.421894	0.807038	0.689671	0.0153047	0.996029	1.59517	0.366109
SPDL1	1.86672	0.175006	-0.63469	0.629664	-0.492801	0.399918
REEP4	1.85946	0.402798	1.36025	0.225705	0.800376	0.224377
RGCC	1.85475	0.364433	-0.857482	0.651575	-0.247594	0.850942	2.16713	0.128237
RAP2A	1.85282	0.376223	0.69433	0.658204	1.07479	0.0852883
AARS	1.85203	0.357472	-0.38698	0.91646	0.580466	0.465149
TANGO2	1.84698	0.30294	0.811757	0.578119	0.621127	0.452877	1.16069	0.569695
CENPO	1.84554	0.469535	0.749405	0.640856	0.594075	0.45204	1.23879	0.731337
CEBPG	1.8315	0.324058	1.41782	0.151062	1.51957	0.00216439	0.329592	0.938277
CDKN1B	1.82105	0.395163	0.867379	0.60577	0.460017	0.639812
NEK2	1.80974	0.40065	1.79193	0.100556	0.716273	0.34171
PBK	1.80496	0.3584	1.05107	0.488221	0.349663	0.733569
TTK	1.80401	0.146103	1.22322	0.0734074	0.499966	0.250125
BET1	1.80243	0.165837	-0.439771	0.823253	0.130301	0.851509
UBALD1	1.80212	0.293471	0.624696	0.630429	0.915775	0.0672887	0.884894	0.68969
CCZ1B	1.79448	0.548114	1.02511	0.624783	0.548389	0.634073
MARCH3	1.79076	0.477959	1.0416	0.57674	1.18717	0.193367	0.579635	0.883403
SPC25	1.78448	0.349876	-0.340695	0.910051	0.457951	0.501576
SLC1A5	1.77872	0.462167	1.58964	0.28925	1.5132	0.0831121	0.247039	0.962918
KIFC1	1.77307	0.3584	0.928215	0.518295	0.460845	0.590708
KAT2B	1.77284	0.537296	1.71209	0.309754	0.483721	0.711482	1.00314	0.789129
CA2	1.76857	0.541599	1.46744	0.482255	1.10321	0.411875	0.602391	0.879772
RHEB	1.76454	2.93408e-13	-0.273032	0.474832	0.384998	2.31363e-07	1.27664	0.0311126
ZNF436-AS1	1.76433	0.578963	0.200724	0.99935	1.10243	0.305313
TBC1D22B	1.76393	0.251779	1.45756	0.0722073	1.6056	1.70086e-09
SKA3	1.7602	0.0184516	0.992624	0.0154186	1.14026	3.66609e-17
NPL	1.75906	0.227082	-0.0770658	0.99935	0.588038	0.436797	1.19519	0.438963
ARHGAP11A	1.7572	0.271123	1.91583	0.00410961	0.859175	0.0756711
ARHGAP19	1.75705	0.421692	2.49984	0.00101845	1.27115	0.0239962
CENPF	1.75692	0.146188	1.42392	0.0725684	-0.0345934	0.970815	1.54775	0.425268
CCNB2	1.7552	0.0557283	0.745906	0.301769	0.128412	0.817032	1.57222	0.000490106
ALAS2	1.74942	0.566029	0.683734	0.834484	-0.0272496	0.993962	1.64177	0.549202
TRIOBP	1.74661	0.251801	0.363057	0.847193	0.472899	0.437728	1.49527	0.509117
SLC30A7	1.73762	0.1979	0.994419	0.249014	0.837056	0.00210605
ATP6V1C1	1.73016	0.360404	-0.504299	0.794553	-0.248233	0.773307	2.31681	0.00192829
CA1	1.72674	0.578041	1.19925	0.595371	0.929701	0.511788	0.801673	0.84497
ALG1	1.72632	0.418823	-0.222003	0.99935	-0.101717	0.9297
MFN2	1.72385	0.237386	1.11101	0.176038	0.844741	0.042602
CCNA2	1.72293	0.259928	0.553391	0.703211	0.491142	0.482231
H2AFJ	1.72212	0.191902	1.37688	0.0995218	0.996363	0.0513799	0.659328	0.785795
TSTA3	1.72073	0.259584	0.853052	0.461243	0.105013	0.913865	1.50617	0.404471
MOV10	1.71843	0.445303	1.52241	0.167978			0.66598	0.856227
UBIAD1	1.7098	0.0795521	0.416949	0.703211	0.330976	0.224814
ZNF419	1.69764	0.434598					1.28513	0.636745
KIF11	1.69277	0.409496	1.06683	0.441126	0.604948	0.478853	1.02916	0.730889
MAD2L1BP	1.68975	0.0558111	0.270573	0.832104	0.399616	0.0672562
TOP2A	1.68253	0.305827	0.608425	0.67388	-0.0241811	0.986258	1.59733	0.15071
PARP9	1.66556	0.192817	0.336381	0.854207	0.713943	0.183953	0.97197	0.49096
NUSAP1	1.66173	0.433845	1.38966	0.331561	0.213472	0.856158	1.21611	0.611341
HSPA13	1.65813	0.369333	1.39832	0.109551	1.01377	0.0349023	0.673348	0.830374
HTRA2	1.65605	0.122935	0.426551	0.698144	-0.0494178	0.948543	1.58207	0.0802085
PLSCR1	1.65234	0.16994	0.149581	0.99935	0.717572	0.194499	0.976356	0.575866
GYPA	1.64847	0.541599	0.909848	0.696724	0.276297	0.85818	1.2729	0.62559
TMEM86B	1.64596	0.477455	0.681785	0.732465	0.18061	0.88259	0.972196	0.43395
AC003102.1	1.64581	0.55112	1.88629	0.116041	1.5813	0.022181
HEMGN	1.64438	0.643808	0.878252	0.809558	0.515204	0.785861	1.0668	0.791706
NCAPG	1.63557	0.39137	0.974889	0.437134	0.406439	0.619604
HMBS	1.62991	0.479696	1.08432	0.534378	0.382183	0.752184	1.11638	0.68969
SMOX	1.62894	0.704606	1.54495	0.493571			0.343609	0.949255
SGPP1	1.62693	0.284093	-0.406569	0.849652	0.362431	0.504185	1.48674	0.194934
HMMR	1.62415	0.281443	0.18505	0.99935	-0.170445	0.825079	1.51332	0.0234332
BICRAL	1.62266	0.503275	0.262371	0.992643	0.545847	0.405699
FAXDC2	1.62252	0.610536	0.872661	0.727102	-0.155641	0.921871
TRIM58	1.62053	0.00442952	0.800543	0.0456959	0.297906	0.0698388
XRCC4	1.61867	0.343817	-2.51227	0.230632	0.0322157	0.973632
KDM7A	1.61325	0.325314	1.84535	0.00212724	1.11161	1.21773e-05	0.50618	0.866892
CDC25B	1.61007	0.337443	1.61598	0.0425705	0.990402	0.000603883
TATDN3	1.60644	0.206591	-0.233821	0.962087	0.254714	0.627503
U2AF1L4	1.60388	0.161014	0.399304	0.766587	0.751257	0.00175855
LMF1	1.60173	0.496545	0.485867	0.848203			1.66401	0.493941
KNL1	1.58827	0.477455	0.570292	0.805323	-0.0427183	0.978565	1.47967	0.557152
EZH1	1.58735	0.392252	0.659146	0.597312	0.728446	0.169758
NCAPG2	1.58647	0.452903	0.366734	0.909239	0.392781	0.660427	1.19625	0.657379
KCTD9	1.58537	0.353053	1.34862	0.1118	1.02303	0.0213674
RAB30-AS1	1.57477	0.131186	-0.381233	0.801844	0.436526	0.208685
UHRF1	1.5664	0.149669	-0.159257	0.992643	0.257896	0.582641	1.15675	0.598602
MKNK1	1.56177	0.084171	0.288734	0.794176	0.666711	0.000149019
C1GALT1C1	1.56158	0.519925	-0.748995	0.761034	0.27185	0.820896
TSG101	1.56069	1.98197e-05	-0.156618	0.865704	0.531899	8.58322e-08	0.960739	0.347606
ABHD5	1.55958	0.362879	1.19149	0.2627	0.904787	0.148224	0.588786	0.824294
SAMD9	1.55911	0.315215	-0.198571	0.99935	0.472189	0.50894
NUDT4	1.55833	0.363639	2.10199	0.0073819	1.11866	0.0485569	0.341253	0.936047
HBA2	1.55685	0.7756	1.60783	0.658498	0.837006	0.718577	0.639947	0.938206
ZNF345	1.54428	0.480848	0.495768	0.745068	0.361748	0.466127
NEDD1	1.53964	0.0927468	-0.208801	0.923651	0.53876	0.066439	1.03687	0.402062
BUB1	1.53353	0.406798	0.48065	0.794245	-0.142598	0.886339	1.50516	0.077414
HK1	1.52902	0.13498	0.802228	0.250693	0.536863	0.178554	1.00893	0.584115
RFESD	1.52786	0.542569	-0.107584	0.99935	0.238188	0.872364
ENDOD1	1.52629	0.430434	0.453268	0.847614	-0.229702	0.815527
AC016394.1	1.52252	0.481932	-2.41819	0.451954	-0.563437	0.357793
FLCN	1.51945	0.475883	0.534368	0.780159	0.0300516	0.983011
CLDND2	1.51406	0.447479	-0.328753	0.951433	0.282626	0.514144
ATP6V1E1	1.50941	0.000349904	0.203606	0.778826	0.738671	3.3181e-12
KIF22	1.50825	0.301183	0.841161	0.424036	0.665245	0.254825
TBPL1	1.50777	0.000909695	0.759777	0.0273547	0.912946	1.59364e-18
BPGM	1.50776	0.335365	0.793136	0.455953	0.363125	0.610749	0.500015	0.702931
PREB	1.50503	0.271907	0.00787392	0.99935	-0.422257	0.483006
RNF121	1.50174	0.177176	0.0558456	0.99935	0.438322	0.046584
SNCA	1.49694	0.452903	0.921692	0.556604	0.362593	0.744737	1.04491	0.604579
KIF18A	1.49688	0.409496	1.35841	0.149207	0.435447	0.499321
HAUS8	1.49403	0.539622	0.0825853	0.99935	0.624345	0.447359
FOXO3	1.49297	0.40065	2.02697	0.0125025	1.44847	0.00740866	0.0267419	0.999592
AFTPH	1.49027	0.143194	0.264889	0.830626	0.67652	0.000161088
SLC25A37	1.48965	0.663391	1.5095	0.493969	1.03153	0.442875	0.352867	0.954717
HMGB2	1.48812	0.324058	1.0603	0.296763	0.551704	0.410516	0.834751	0.63134
B4GALT5	1.48749	0.414286	1.0343	0.271075	0.427117	0.460446	0.94958	0.583024
RNF11	1.48661	0.446506	1.53541	0.110372	0.95934	0.115986	0.445741	0.895181
TAB3	1.48626	0.613669	2.0517	0.0879422	2.03075	0.00143088	-0.537666	0.91407
KPNA2	1.48415	0.137414	1.32619	0.014172	0.478597	0.205988
TMEM63B	1.48302	0.591801	1.80347	0.124013	1.52051	0.0184451	-0.0450017	0.999592
RACGAP1	1.48237	0.395643	0.635288	0.6104	0.74814	0.178447
CDC25C	1.47915	0.412264	-0.33632	0.910938	0.587115	0.04099
DDX60	1.47729	0.104526	1.192	0.0786599	1.60166	2.28032e-15	-0.125913	0.95532
PIGQ	1.47665	0.596136	1.24278	0.474281	1.16499	0.214991
SREBF2	1.47661	0.471979	1.77156	0.0500878	1.13504	0.0380773
BUB1B	1.47518	0.40065	0.172812	0.99935	0.342438	0.602197
AEN	1.47492	0.478702	0.822427	0.460115	0.526819	0.374275
PSMA6	1.47169	0.389399	1.20134	0.16003	0.612687	0.283776
HBB	1.47166	0.633565	0.758794	0.78813	0.0264416	0.994067	1.33966	0.637974
FADD	1.46785	0.491948	-2.17359	0.335414	-0.535761	0.496602
PNPLA6	1.46714	0.366593	1.53807	0.0639537	0.720627	0.187051	0.924704	0.773119
HACD2	1.46641	0.27263	-0.501367	0.764919	0.100089	0.798726	1.36608	0.37492
HAGH	1.46608	0.420956	0.449648	0.847113	0.155333	0.892206	1.26239	0.449211
RHNO1	1.45919	0.0958427	-0.339474	0.760128	0.497819	0.0929859
KNSTRN	1.45761	0.429008	0.418342	0.819769	-0.252429	0.756839
ZNF746	1.45637	0.476588	1.15503	0.160153	-0.172987	0.727698	1.593	0.449211
NDC80	1.45542	0.430084	0.884654	0.483419	0.599482	0.371245
EMSY	1.45315	0.604378	0.622983	0.810982	0.487413	0.639812
BCOR	1.44759	0.541599	1.58021	0.125108	1.45904	0.0116132	-0.000598331	0.999592
RAD51AP1	1.4472	0.132846	0.481836	0.540304	0.938351	0.00190277	0.528942	0.786247
AGPAT4	1.44531	0.477959	1.89259	0.0154186	1.46657	0.000281677
PEX14	1.44052	0.355888	0.124526	0.99935	0.696749	0.0617219
ATG2B	1.43769	0.506869	1.45266	0.16492	1.44464	0.0055988
UHRF1BP1	1.43337	0.395163	0.495442	0.730849	1.25416	0.000463651
SLC7A1	1.43309	0.604944	1.49021	0.331982	1.08987	0.235666
MINDY3	1.42924	0.42522	-0.115082	0.99935	0.255041	0.736502	1.21019	0.503966
MAT2B	1.41474	0.122308	-0.279852	0.844884	0.457792	0.176497
MAP4K3	1.41249	0.580941	1.04028	0.33514	0.638991	0.0981882
SP100	1.40784	0.0248286	0.913968	0.0273404	0.755709	0.000905142	0.624258	0.449211
DIAPH3	1.40274	0.481932	0.588851	0.706029	-0.384542	0.639656
MVD	1.40047	0.234879	1.22881	0.047549	0.551879	0.0491709
TUBE1	1.3993	0.247749	1.28841	0.0368648	0.480604	0.105025
PANK3	1.39876	0.393041	1.5022	0.0609348	0.92671	0.0636703
ATL2	1.39842	0.321522	1.79258	0.00012037	0.762885	0.00167612
TMOD1	1.39804	0.3584	0.784277	0.482255	0.504182	0.459109	0.840979	0.631837
CLCN3	1.39659	0.532805	1.19551	0.402393	0.508431	0.594959	0.0603407	0.985454
SEC22A	1.39302	0.389399	-0.614207	0.793462	0.139014	0.776487
HECTD4	1.38675	0.409496	1.42468	0.0972568	0.757148	0.187083	0.480665	0.864746
EPN2	1.38438	0.6561	0.78814	0.745103	-0.20733	0.894719	1.28117	0.646023
DNA2	1.38205	0.541599	-0.620094	0.766018	0.546335	0.430956
LGALS3BP	1.38052	0.610536	0.323084	0.960987	0.624011	0.497116
ERMAP	1.38001	0.559168	1.58967	0.230671	0.364571	0.728914	0.773788	0.82921
BTG2	1.37995	0.680987	1.72795	0.334297	0.403384	0.76933	0.638804	0.906666
CALCOCO1	1.37909	0.430447	1.73511	0.0273894	0.941569	0.0580154
LIN54	1.37712	0.516683	0.980778	0.384711	1.16225	0.0171249
TTPAL	1.37322	0.468924	2.18243	9.72163e-05	1.03107	0.00891563
TRIP13	1.36799	0.164158	-0.69814	0.460073	-0.549353	0.0104511	1.92058	0.0173638
YAE1D1	1.36644	0.448334	-2.23543	0.283834	-0.788622	0.1022
TMBIM1	1.36619	0.538223	1.75003	0.0847962	0.786256	0.270033	0.449328	0.921209
ATP6V1B2	1.3657	0.110764	-0.00253208	0.99935	0.0578432	0.851659
SP2	1.3637	0.481932	1.32184	0.163049	0.962465	0.0761757
CKAP2	1.36215	0.2117	0.676326	0.409047	0.0775712	0.905967	1.1769	0.324467
RRM2	1.36187	0.665865	0.634403	0.840623	1.08565	0.331312	0.338397	0.948529
SMUG1	1.36044	0.366068	-1.0447	0.553709	-0.221424	0.596232
FAM126A	1.35918	0.406123	-2.2741	0.271075	-0.330067	0.365726
CLK4	1.35805	0.343332	1.02242	0.195894	0.574777	0.223447
FECH	1.35593	0.355888	0.978793	0.302301	0.109993	0.897391	1.09993	0.483635
ABCF2.1	1.35429	0.289833	-0.746769	0.527692	-0.196449	0.703143
ARHGAP11B	1.35378	0.646662	1.44046	0.27963	0.59694	0.47498
XAF1	1.34991	0.475883	0.746909	0.630429	1.12968	0.0962438
TROAP	1.34192	0.583251	1.60555	0.218966	0.172692	0.880905	0.915353	0.773612
MBD6	1.34191	0.61832	0.221153	0.99935	1.17207	0.0454498
CKS2	1.34174	0.107113	0.907446	0.0879422	0.464297	0.175457
CDC20	1.33678	0.506625	0.431107	0.832822	-0.391996	0.638125	1.63083	0.0787366
PHF13	1.33246	0.755011	0.082078	0.99935	1.19013	0.232788
KIAA0930	1.33075	0.311491	0.0240358	0.99935	0.54082	0.0155276
JADE1	1.33035	0.369172	0.840928	0.344707	0.587375	0.208691
CPOX	1.32997	0.584792	0.80932	0.701085	0.517735	0.667193
CRY1	1.32755	0.446506	0.00842459	0.99935	0.208188	0.626203
RHAG	1.32676	0.481832	0.887627	0.52091	0.664149	0.411619	0.611248	0.78535
MZT1	1.32315	0.0134134	0.218771	0.752665	0.389229	0.0858372	0.959679	0.12785
STX7	1.31849	0.25418	-0.673873	0.479148	0.0790502	0.893247
UCP2	1.3152	0.535062	0.58259	0.76757	0.30832	0.769546	0.958118	0.72857
FBXO25	1.31404	0.223776	0.676092	0.350016	0.476565	0.0349698
CORO1C	1.31097	0.23606	1.07693	0.0398314	0.635397	0.0406147	0.449358	0.850236
EIF2AK1	1.30792	0.4636	0.815584	0.517831	0.409504	0.618281	0.804821	0.751233
ZNF134	1.30606	0.502525	-0.013127	0.99935	0.211262	0.767769
TFRC	1.30467	0.585976	1.20974	0.416674	0.576655	0.57101	0.598636	0.878438
PTMS	1.30333	0.357473	0.457911	0.738058	-0.0473926	0.960849	1.27076	0.401195
PRC1	1.30328	0.580045	1.23832	0.312062	0.696046	0.376019	0.416099	0.891855
AGA	1.30278	0.573147	-0.00456323	0.99935	0.442822	0.588945
PDXK	1.30189	0.186935	0.157635	0.98144	1.10681	1.53053e-12
AURKB	1.30117	0.537296	0.613008	0.664965	0.627461	0.323218
NPRL3	1.29392	0.27263	0.177136	0.976621	-0.299758	0.614547	1.56439	0.155029
WASHC1	1.29281	0.308576	1.24264	0.0538864	1.08355	0.00201819
NDUFA7	1.29002	0.3584	-0.263062	0.919351	-0.0897333	0.894082
MINPP1	1.28912	0.372689	-0.370706	0.820078	0.175764	0.817582	1.16347	0.321203
CR1	1.28477	0.576482	-0.445814	0.889934	-0.633446	0.452339
MAPK14	1.27743	0.222556	0.876478	0.150277	1.02502	6.5879e-05
TOP1MT	1.27705	0.127462	-0.2657	0.815558	-0.0193299	0.951307
C14orf119	1.27596	0.647818	-2.01838	0.331143	-0.511462	0.689298
CMAS	1.2736	0.297723	0.364843	0.750043	0.209902	0.721893	1.03585	0.419195
TNPO2	1.26852	0.300966	0.705311	0.387046	1.30706	1.32336e-12	-0.0443323	0.999015
SPTA1	1.26577	0.645865	1.50763	0.343407	0.571135	0.61221	0.474343	0.915196
DCAF8	1.26381	0.25606	0.39518	0.680915	0.715959	0.000149467
YY1AP1	1.26166	0.224587	0.825235	0.193588	0.909538	0.00109551
ZNF701	1.26109	0.50245	-0.698713	0.654931	0.334993	0.270331
NSD2	1.25706	0.444655	0.723655	0.528834	0.427791	0.519113
CCDC15	1.25541	0.541599	-2.49586	0.114057	-1.1155	0.101942
CHMP5	1.25458	0.0731929	-1.15712	0.0867517	0.287027	0.369536
LBR	1.25396	0.308193	0.315414	0.825759	-0.0202285	0.985229	1.17196	0.20296
STEAP3	1.25394	0.101829	-0.0641523	0.99935	-0.197904	0.337079	1.39841	0.064087
PNP	1.25262	0.461506	0.911239	0.428253	0.649333	0.350898
DBF4	1.25206	0.237868	1.0442	0.0756961	0.662878	0.0531153
SVIP	1.24968	0.0106095	0.984738	0.00019007	0.975086	2.42984e-11	0.253271	0.840841
TMEM39A	1.24939	0.559168	-0.0337045	0.99935	0.0613052	0.94208
CTSB	1.24775	0.0939208	0.790282	0.113748	0.320845	0.33014	0.976366	0.366109
JAZF1	1.24645	0.766587	2.02531	0.322645	0.579992	0.713532	0.419806	0.95531
KIF23	1.24583	0.582192	1.46876	0.233895	0.545512	0.514857
PARP14	1.24548	0.23067	0.684383	0.318134	0.483288	0.13121	0.728406	0.597265
GCLC	1.24412	0.477703	1.2833	0.198448	0.461381	0.518047	0.653677	0.791869
RAD23A	1.2441	0.466352	0.685125	0.599141	0.408787	0.607414	0.770583	0.709042
EIF5A2	1.24223	0.522376	0.136614	0.99935	0.83057	0.00378174	0.405858	0.902233
RIPOR3	1.23706	0.453977	0.803843	0.41527	0.874108	0.0506686
LYSMD4	1.23426	0.557246	0.0465825	0.99935	1.02096	6.88708e-05
SEC62	1.23404	0.166193	1.10845	0.0398314	0.603608	0.108277	0.571811	0.687248
C8orf88	1.23289	0.365483	0.134772	0.99935	0.580839	0.189522
DLGAP5	1.23243	0.550825	0.784549	0.590147	-0.0175073	0.992835
OPA1	1.23236	0.177176	0.525179	0.414603	0.583619	0.00854244	0.698615	0.629613
APEX2	1.23182	0.231251	0.196703	0.924774	0.768399	0.00158944
CD59	1.2289	0.00442952	1.36795	5.35961e-13	0.398215	8.00044e-05	0.656067	0.595547
HES6	1.22764	0.541599	1.92256	0.0442241	1.47153	0.023477	-0.279729	0.938754
HNRNPH2	1.22528	0.409496	-0.149946	0.99935	0.356934	0.554075
ABHD12	1.22357	0.258564	-0.23342	0.951433	1.0232	2.05068e-08
PDE6D	1.22338	0.389939	-1.83121	0.277328	-0.685676	0.0220414
SPECC1L	1.22011	0.559168	0.266354	0.957039	0.470348	0.185094
GTPBP1	1.2198	0.656043	1.70951	0.139336	1.3289	0.0478208
TRMO	1.21881	0.562303	-0.327453	0.930126	-0.424401	0.392402
RFX5	1.21704	0.430447	0.483944	0.696724	-0.0498927	0.941859
CSTF2T	1.21284	0.416899	-0.651141	0.597312	-0.533865	0.259307	2.03591	0.0106284
RTL8A	1.21161	0.254118	-2.33835	0.123982	-0.120707	0.706439
ST6GALNAC4	1.20952	0.661871	0.797715	0.711335	-0.0761753	0.961825	1.0917	0.732829
HEXIM1	1.20945	0.585566	1.18122	0.302988	0.701247	0.232959
RBM42	1.20917	0.00238185	0.247648	0.589228	0.490967	1.14391e-07
PEX7	1.20851	0.353946	0.571268	0.566966	0.674826	0.00524662
SRA1	1.20842	0.0237083	-0.146561	0.907359	0.846779	2.16094e-17
SGO1	1.20738	0.47337	1.05112	0.246128	0.50366	0.376019
BORA	1.20728	0.475883	-0.198263	0.99935	0.551113	0.0679227
PFKM	1.20597	0.40065	-0.525206	0.700498	0.332626	0.517412
DCLRE1C	1.20427	0.409496	0.0580323	0.99935	0.595769	0.121313
STARD5	1.2031	0.657219	0.962634	0.452034	0.456666	0.465085
B4GALT1	1.20166	0.300966	0.334837	0.732465	0.758222	9.24743e-06
JPT2	1.19922	0.135422	-1.06887	0.193059	-0.28115	0.164361
TUBA1C	1.19726	0.0667669	-0.117303	0.970826	-0.345405	0.213717	1.59853	0.0106284
CNIH4	1.19368	0.297855	0.51967	0.515058	0.510625	0.124366	0.860758	0.377016
AP5M1	1.19364	0.389399	0.150376	0.99935	-0.00722558	0.996029
OAT	1.19306	0.429462	0.397446	0.794176	0.371249	0.612272	0.793338	0.579971
ADAM15	1.19148	0.711818	0.847592	0.629577	0.469973	0.607053
TXNL4B	1.19125	0.475883	0.447648	0.753329	0.638582	0.0261096	0.554324	0.824294
STPG1	1.19078	0.547401	0.598123	0.622917	1.03969	4.38005e-05
INPP5K	1.1902	0.556268	1.26006	0.129172	0.300656	0.627151
FZD5	1.18825	0.495097	1.7271	9.72163e-05	0.832974	0.000242049			ncWNT, WNT
ARL5A	1.18542	0.44783	0.609493	0.583082	0.304394	0.567955
MCAT	1.18369	0.409496	-0.636181	0.604002	-0.39017	0.458251
UBE2B	1.18223	0.189758	0.829795	0.126308	0.930559	0.000989204
FRYL	1.18147	0.471979	1.11679	0.194663	0.893439	0.0470052
COCH	1.17863	0.722076	0.0806585	0.99935	0.639747	0.54783
SEC22C	1.1733	0.27263	1.2287	0.014172	0.699887	0.0288824	0.509164	0.801245
TOP1	1.16979	0.308193	0.605722	0.50703	-0.168248	0.793594	1.25129	0.409719
NUP133	1.16907	0.533314	0.353859	0.867039	-0.301248	0.669006
UNKL	1.16899	0.453977	-0.575239	0.755004	1.05543	3.48142e-06
SLC10A3	1.16753	0.338126	0.775833	0.257732	0.504433	0.0262431	0.665755	0.687248
RCCD1	1.16734	0.222556	0.267901	0.776788	-0.0936612	0.762925
SUGP1	1.1669	0.389939	0.21321	0.96925	-0.247826	0.511614
ISG20	1.16619	0.767377	0.54536	0.947151	0.500812	0.787156
TAL1	1.1648	0.477821	1.24119	0.190012	0.4946	0.456917
ORC5	1.16355	0.396483	-0.538964	0.744458	0.29395	0.345506
CKAP2L	1.16277	0.592453	1.85568	0.0609348	0.692285	0.332458
CKS1B	1.1622	0.116756	0.604205	0.201787	0.232276	0.439546
CNN3	1.16117	0.657652	0.530436	0.809938	1.11558	0.0942537	0.0716561	0.999015
AAGAB	1.15946	0.360404	-0.0599749	0.99935	0.614607	0.0577046
TIMM23	1.15921	0.248209	0.500221	0.465511	0.284136	0.424818	0.889164	0.35007
MIR4435-2HG	1.15702	0.527956	1.09342	0.281454	1.34709	0.0105241	-0.17794	0.964348
NFE2	1.15563	0.470555	0.181194	0.99935	-0.628909	0.382878	1.65626	0.168172
GUK1	1.15317	0.392396	1.00507	0.227067	0.433511	0.468379	0.618576	0.758611
DHRS13	1.15208	0.731153	0.733115	0.796907	0.017941	0.996029	1.00441	0.795794
ALDOA	1.15054	0.660125	0.608366	0.733362	0.0599703	0.961416
CENPW	1.14901	0.0909014	0.438789	0.392609	0.553626	0.0199782	0.576042	0.604486
ZDHHC17	1.14546	0.430447	0.598817	0.530625	0.387458	0.176311	0.719214	0.735289
PPP2R5B	1.14533	0.771566	1.07902	0.633496	0.428389	0.759664	0.668324	0.909208
PPP1R8	1.14525	0.34136	0.330612	0.749888	0.027952	0.95981
TRIM23	1.14394	0.722561	0.499369	0.855143	0.106216	0.925233
SLC22A4	1.14088	0.631919	-0.394796	0.915596	-0.380555	0.692174
TPX2	1.13787	0.573147	0.943198	0.441126	0.28652	0.739434	0.72461	0.782427
GPR89A	1.13759	0.430447	1.2721	0.0127853	0.508196	0.0479533	0.630527	0.758708
AL121658.1	1.1372	0.627534	0.505917	0.718022	-0.24569	0.587754
NEAT1	1.13705	0.403958	1.43498	0.0363884	1.45079	0.000181121
CBWD1	1.1349	0.57845	-0.806759	0.609796	0.19788	0.787156
ACSL1	1.13365	0.559168	-0.820876	0.701085	0.231678	0.725468
TMEM60	1.13362	0.477959	-0.50175	0.793014	0.00172088	0.998178
RNF123	1.1328	0.6357	0.602797	0.759876	0.307164	0.770602	0.847065	0.814785
SMIM5	1.1307	0.73581	0.373737	0.996933	-0.509934	0.750031
PRR5	1.13028	0.49931	0.315465	0.876684	0.0533678	0.951305
GCLM	1.12999	0.664687	0.552947	0.83679	-0.011307	0.996029	1.00517	0.693854
ZCCHC10	1.12986	0.135422	0.991593	0.00793396	0.526749	0.000617937
CDK7	1.12873	0.501391	0.0858952	0.99935	0.678016	0.164616
TOE1	1.1269	0.513992	-1.72945	0.209012	-0.733631	0.162763
TMUB1	1.12227	0.305827	0.0059415	0.99935	0.24618	0.531687
PDHX	1.12062	0.457322	0.280883	0.89257	0.102887	0.869827
AHSP	1.11565	0.681485	0.526591	0.85662	-0.0931478	0.951307	1.10215	0.651595
DSTYK	1.11542	0.47135	1.73219	0.00101845	0.775695	0.0416448
METTL4	1.11383	0.614552	-0.211205	0.99935	0.7586	0.162732
RFFL	1.11371	0.599914	1.36341	0.105431	0.833755	0.0947937
ANP32E	1.11262	0.41927	0.793288	0.391715	0.162484	0.817835	0.841343	0.648123
PC	1.11253	0.676861	1.34184	0.152424	0.137296	0.862701
CHST2	1.11013	0.538795	0.220817	0.97963	-0.290618	0.703278
GPSM2	1.10898	0.306601	0.24054	0.847614	-0.432861	0.0542342
ENTPD5	1.10772	0.42351	-0.457597	0.769347	0.945619	2.80486e-06
CTPS1	1.10508	0.394657	-0.805984	0.423626	-0.00354398	0.996029
TMEM131L	1.10441	0.642437	1.98545	0.0298521	0.602424	0.402128
GYPB	1.1034	0.806824	-0.491967	0.992643	-0.122098	0.961512	1.2719	0.787364
KLHL12	1.10127	0.490482	-0.725247	0.627106	0.539592	0.214814
HIC2	1.10063	0.694109	0.547837	0.777212	0.920689	0.116209
ARHGAP5	1.1002	0.446506	0.218217	0.935884	0.693856	0.0297279
POLA2	1.0972	0.159466	-0.736852	0.308151	0.050409	0.838583
TGDS	1.0959	0.739554					1.08685	0.765517
AP2A1	1.09276	0.541599	1.01975	0.335789	0.199356	0.81192	0.766838	0.758798
RMI1	1.09259	0.595956	-0.182275	0.99935	0.377671	0.540064
EHBP1L1	1.09148	0.658536	1.20947	0.388679	0.812446	0.337334	0.221493	0.962918
ARHGEF12	1.08984	0.610643	1.84956	0.0338587	0.877321	0.13547	0.152716	0.982495
FAM110A	1.0898	0.731048	1.16934	0.476152	0.989867	0.239933
MT2A	1.08861	0.74575	0.163386	0.99935	1.81529	0.0711356
SMC4	1.08549	0.430434	1.00623	0.205489	0.403596	0.459065	0.567628	0.816755
PXN-AS1	1.08212	0.515919	-0.171782	0.99935	0.0104308	0.99107
KLF3	1.08199	0.586153	1.47751	0.122799	1.00018	0.107916	-0.0199978	0.999592
BBS7	1.08049	0.451731	-0.0278249	0.99935	0.0656772	0.864463	1.03528	0.532637
ANKLE1	1.07908	0.478702	0.799136	0.368465	-0.134649	0.846446
HBQ1	1.07906	0.531111	0.361942	0.853025	0.113882	0.90333
FAM98A	1.0773	0.708237	-1.4659	0.486309	-0.0884031	0.947761
DNAJB4	1.07664	0.633053	0.905661	0.376541	0.508898	0.330664
CPPED1	1.07499	0.542569	-0.614011	0.693586	0.00969749	0.996029
ARAF	1.07376	0.278281	0.751119	0.193059	0.831729	1.92689e-07
FAM192A	1.07338	0.020592	-0.163717	0.841451	0.108026	0.473011
TUBB4B	1.07291	0.391385	0.945228	0.245156	-0.0214471	0.983115	0.96716	0.575058
SETD1A	1.06939	0.531744	0.949133	0.181236	0.782007	0.000690907
FZR1	1.06707	0.650083	1.42443	0.115764	1.31024	0.00508748
CNPY4	1.06595	0.671283	-2.14428	0.34302	-0.71067	0.352572
RHCE	1.06514	0.77173	0.673206	0.863447	-0.453111	0.78855	1.30816	0.709107
GEN1	1.06281	0.617886	0.202615	0.999314	0.339571	0.602805	0.63863	0.81275
ATP2B1	1.06205	0.27263	0.497139	0.499937	0.92349	3.84319e-09	0.106053	0.965614
RXRA	1.06192	0.762731	0.546024	0.856053	0.347096	0.772346	0.681828	0.896272
CHAF1B	1.0595	0.376223	0.280122	0.820078	0.446669	0.0337791	0.613706	0.713974
ARRDC3	1.05931	0.707459	-0.0491517	0.99935	1.17576	0.0761757
DCAF12	1.05678	0.553886	0.202006	0.993231	0.450375	0.459109	0.681715	0.793867
CUL4A	1.05651	0.264006	0.750844	0.153627	0.846873	0.000784081	0.20493	0.920552
RNF149	1.05491	0.697141	-0.229931	0.99935	-0.113261	0.913397
PTS	1.05391	0.407325	-0.0483041	0.99935	0.589687	0.118525
GINS3	1.05148	0.554488	-0.0786765	0.99935	-0.372603	0.381992	1.36031	0.367483
METTL3	1.05057	0.5704	-0.305578	0.921098	-0.480374	0.409019
C8orf76	1.04843	0.669885	0.0187121	0.99935	0.244952	0.777974	0.912388	0.774919
SLC9B2	1.04824	0.300966	0.219238	0.855008	0.120375	0.637312	0.934879	0.391034
REXO5	1.04414	0.387215	-0.322554	0.860019	1.10343	1.17072e-10
DCUN1D1	1.04365	0.439354	1.14037	0.0791156	0.521183	0.221487	0.447273	0.844921
DENND1A	1.04364	0.564024	0.642814	0.439533	0.701528	0.00154444
ALG2	1.04349	0.491061	0.133658	0.99935	-0.546188	0.0694546
AC002467.1	1.04263	0.73049	-2.67531	0.41527	-0.141451	0.913865
TMEM189	1.0398	0.536777	-0.250824	0.99935	0.92373	0.00116735
SLC25A17	1.03677	0.631919	-1.29039	0.438657	-0.286511	0.733379
GNPDA2	1.03664	0.585075	-0.00975057	0.99935	0.401852	0.22057	0.64317	0.800859
CHMP7	1.03405	0.705386	-3.32771	0.278113	-0.541071	0.581119
TUBGCP5	1.03094	0.532805	-1.79756	0.218966	-0.361447	0.439399
GAL	1.0305	0.73049	-2.72713	0.403731	0.905433	0.22788			GALANIN
TRAF2	1.0304	0.365122	-0.0455172	0.99935	0.905269	4.93113e-07
IBA57	1.03029	0.553015	0.218542	0.977786	1.24834	1.29828e-08
FN3K	1.02954	0.439354	-0.398622	0.713142	-0.480427	0.210922
DAG1	1.0294	0.575994	0.0921696	0.99935	0.454925	0.157979			AGRN, HSPG, LAMININ
C2orf88	1.02806	0.475883	1.49424	0.0106037	0.555469	0.196816
EIF2B4	1.02568	0.451037	-1.33865	0.320903	-0.345429	0.238675
BAP1	1.02558	0.541599	0.434302	0.730604	0.99152	0.0122183
ZW10	1.02532	0.42296	-1.13646	0.318896	-0.134815	0.664337
ATP1B2	1.02482	0.743518	0.538194	0.869099			-0.224548	0.912835
SLC18B1	1.02475	0.564647	0.394914	0.809384	0.540115	0.0761757
FAM222B	1.0241	0.654276	0.723283	0.564083	1.29336	1.05292e-06
MPHOSPH9	1.02387	0.446506	0.00980026	0.99935	0.402184	0.366832
RBM14	1.0235	0.41791	-0.0428638	0.99935	-0.143021	0.782417
GABPB1	1.02187	0.338906	0.667367	0.232383	0.423796	0.0222049
PPM1A	1.0216	0.422081	1.20828	0.0254588	1.05457	0.000302894	-0.0274462	0.999592
GLE1	1.02011	0.430434	-2.04715	0.202473	-0.550877	0.0479329
PET117	1.01959	0.477954	0.687594	0.413531	0.348411	0.228897	0.683888	0.731337
GOLGA1	1.01775	0.719263	-0.136239	0.99935	-0.249731	0.744922
GHITM	1.01723	1.98197e-05	0.163695	0.596272	0.359387	6.36147e-09	0.661613	0.0198757
C5orf30	1.01608	0.357472	1.39777	0.000521053	0.414737	0.175178	0.863134	0.68969
C9orf64	1.01571	0.593381	-0.686485	0.71549	-0.242128	0.565281
KCTD5	1.01444	0.571862	0.134442	0.99935	0.245764	0.54783
YPEL4	1.01372	0.793544	1.49854	0.429167	1.26485	0.224814
BCL2L13	1.01261	0.394657	0.109837	0.99935	0.494625	0.0839746
HLA-B	1.01208	0.645497	0.68644	0.635903	1.07571	0.131736	-0.0639492	0.997974	MHC-I
MTFR2	1.012	0.475883	0.233895	0.906295	0.661073	0.00116735
MTMR3	1.01109	0.71869	2.71051	9.72163e-05	1.93384	4.38005e-05
TSC1	1.01093	0.495832	0.635665	0.434547	0.495472	0.0377037
CTBP2	1.00715	0.433359	0.295105	0.830626	0.0720452	0.911349	0.551029	0.595896
COPG1	1.00689	0.34136	0.33622	0.740468	0.0632096	0.851659
SELENOT	1.00653	0.516486	0.307685	0.849846	-0.0164269	0.989232
APTX	1.00558	0.308688	0.119606	0.99935	0.0827459	0.762494
LYRM9	1.00254	0.614164	-0.518701	0.827404	0.234878	0.577493
CCNE2	1.00193	0.798225	0.107087	0.99935	0.265922	0.855959
CRELD2	0.999708	0.519925	0.44566	0.708038	-0.393452	0.237884
SPATA33	0.997534	0.661871	-0.482218	0.79813	0.180307	0.834907	1.10841	0.742822
LCORL	0.997059	0.607442	-2.56123	0.202465	-0.31626	0.499321
FAM118B	0.994315	0.723043	-0.451945	0.906195	-0.261167	0.798793
JMY	0.993496	0.705386	1.43718	0.150277	1.08594	0.0611363
COQ6	0.993261	0.580045	-1.20224	0.413531	-0.42502	0.335419
UBR7	0.992714	0.433359	-0.42998	0.715911	0.682933	0.0309538
SFI1	0.992151	0.445039	1.10397	0.0341668	0.709641	0.000396792
USF1	0.991035	0.532238	0.808792	0.221553	0.204275	0.499985
STIL	0.990685	0.705728	1.42829	0.206929	0.932983	0.150164
TRAPPC4	0.990311	0.490791	0.31408	0.785306	0.347122	0.482141	0.575101	0.799827
KIF4A	0.988588	0.643808	0.700358	0.572624	-0.0745754	0.935561	0.900726	0.4762
MAD2L1	0.98813	0.0189515	0.00374503	0.99935	0.305209	0.00181685	0.675368	0.194934
ANAPC10	0.986639	0.231821	-0.0698653	0.99935	0.326428	0.0740835
WNK1	0.986213	0.613832	1.67177	0.0627535	0.59859	0.377082	0.172699	0.972235
NCOA4	0.985617	0.334167	0.865132	0.103625	0.335549	0.346921	0.633562	0.668258
DPM2	0.983948	0.65581	0.808635	0.576734	0.564565	0.497488	0.361202	0.925648
XPOT	0.981022	0.293471	0.628272	0.252298	0.763329	1.35906e-07
RMI2	0.979552	0.653144	-0.0906253	0.99935	0.198974	0.830965
PDLIM7	0.976148	0.415332	0.507096	0.503244	0.0377797	0.930912	0.974103	0.377016
ASF1A	0.975963	0.516683	-1.68299	0.0697863	0.0392096	0.96346	1.03319	0.603972
ARF4	0.975219	0.183262	-0.506961	0.402403	0.392226	0.148549	0.561815	0.694387
RECQL4	0.9739	0.553756	0.217002	0.953702	0.845089	0.00575822
NHLRC4	0.973666	0.792167	0.740152	0.754867	0.572302	0.617862
NUP93	0.973141	0.146519	0.100922	0.99885	0.277024	0.0809391
DCK	0.9726	0.671233	0.505056	0.813002	0.173826	0.878798	0.741891	0.817067
GLA	0.972411	0.604378	0.30521	0.881121	-0.3725	0.535058
SUV39H1	0.972194	0.656644	0.842566	0.425059	1.11774	0.00204825
CCAR2	0.970707	0.428884	-0.0823917	0.99935	0.38857	0.0818722
SNX8	0.970008	0.658536	0.199802	0.99935	0.325436	0.708118
MAP3K8	0.96941	0.780826	0.208219	0.99935	0.721541	0.480745
CDCA8	0.967891	0.702265	1.5524	0.148505	0.745519	0.274266	0.089588	0.995079
SNX29	0.964843	0.718468	0.267029	0.969538	-0.33924	0.479126
SGMS1	0.963772	0.621011	0.672816	0.575003	0.17823	0.81266
RAD1	0.962645	0.487438	-0.643314	0.527993	0.231187	0.633938
USP1	0.962527	0.439354	0.501862	0.544507	0.416382	0.317628	0.566705	0.793165
FDFT1	0.961244	0.0926133	0.183557	0.809384	0.552822	7.2073e-07
RFC4	0.960077	0.353946	-0.767373	0.250693	0.073657	0.887082	0.994505	0.461735
USP49	0.959937	0.73581	0.714421	0.679386	0.621929	0.376019	0.558159	0.904357
PIGA	0.958659	0.813362	1.42487	0.360586			-0.267849	0.967839
CMPK2	0.958055	0.502938	1.4669	0.0119444	1.43441	4.47961e-06
AC074117.1	0.95725	0.762173	0.492579	0.829338	0.218638	0.713787
TET3	0.95718	0.702741	1.646	0.0720791	0.963822	0.109666	0.0138337	0.999592
TFDP1	0.957107	0.578364	0.432282	0.757538	0.179339	0.820896	0.72093	0.688851
CDC45	0.957086	0.40065	-0.0699371	0.99935	0.569923	0.0269322
EXO1	0.956847	0.698976	-0.482725	0.82381	-0.0859001	0.926428
EZR	0.95554	0.439354	0.619611	0.384711	0.988765	0.00107965
INTS6-AS1	0.953266	0.658536	0.106612	0.99935	0.357894	0.352743
MAIP1	0.95219	0.658536	-0.805015	0.615287	0.514571	0.462035
PNPLA2	0.951357	0.604378	0.969747	0.333903	0.898051	0.0869866
SBF1	0.951273	0.676861	1.22616	0.144194	0.815523	0.00836322
ERCC2	0.94992	0.617353	0.480756	0.759415	-0.0548609	0.923507
CARD8	0.94979	0.373763	-0.0877991	0.99935	0.0516171	0.868107	0.899903	0.439595
MTHFD2	0.948708	0.674846	-0.578075	0.737973	0.739769	0.263178
TEX261	0.948689	0.519925	0.607095	0.470283	0.0297211	0.94667
MAFG	0.94802	0.665865	0.650591	0.625845	0.82888	0.174607	0.389205	0.930929
CALM2	0.947699	0.340509	-0.0781567	0.99935	0.213675	0.649502	0.672953	0.65897
ZNF268	0.947488	0.676398	-0.285128	0.972123	-0.381227	0.511823
CR1L	0.947311	0.780408	0.850163	0.734785	0.128339	0.940883
RANBP3	0.943477	0.433845	0.0171504	0.99935	0.459457	0.0292481
GOSR2	0.942775	0.4636	-0.517624	0.633415	0.312558	0.432524
NAA30	0.941673	0.57536	1.59012	0.00225417	0.580196	0.0572192
SEC24C	0.941326	0.736604	-0.891182	0.678789	0.15088	0.885552	0.590231	0.825559
PSMD5	0.939352	0.462167	-0.283747	0.867809	-0.164214	0.579598	1.10788	0.34614
MELK	0.938617	0.716991	0.0765214	0.99935	0.474035	0.511863
ATF6	0.93794	0.302148	0.662771	0.204998	0.790448	2.05068e-08
BNIP3L	0.937188	0.41791	0.561081	0.509364	0.104456	0.867726
ZMPSTE24	0.937177	0.577723	0.0246571	0.99935	-0.480359	0.207045
PGM2L1	0.936599	0.681485	0.54512	0.725983	0.963337	0.094511
EMC3	0.936496	0.263272	0.667892	0.16492	0.4881	0.0723885	0.427542	0.726774
PRKAA1	0.9358	0.463709	0.7394	0.184923	0.478966	0.0109588	0.461074	0.808447
NCSTN	0.934044	0.590596	-0.177498	0.99935	0.469807	0.348152
NIF3L1	0.933773	0.680361	-0.81699	0.612931	0.199029	0.803936
DNAJB11	0.929372	0.181246	0.690036	0.0867517	0.198437	0.244512
PLK4	0.929162	0.415862	1.28761	0.000633657	1.01237	3.98601e-11
PNPLA8	0.924334	0.633565	0.494672	0.725752	0.520657	0.419256	0.266328	0.925049
ATP1A1	0.9239	0.413868	0.308095	0.741103	-0.00911557	0.992423	0.811547	0.650695
MRPL39	0.92306	0.591508	-0.0949168	0.99935	0.184604	0.78896
PPM1B	0.921467	0.585959	0.627708	0.511256	0.394776	0.418983	0.523908	0.83106
SNX22	0.920754	0.763179	-0.0189857	0.99935	0.0238795	0.993367
TMPRSS9	0.920733	0.775459	-0.206144	0.99935	-0.515283	0.650821
TMEM267	0.920289	0.629715	0.0261139	0.99935	-0.166276	0.720902
SLC38A5	0.919917	0.633565	0.737762	0.51593	-0.0719869	0.939481	0.893387	0.751756
TRIM13	0.91969	0.338906	0.442817	0.462932	0.656191	2.70703e-06	0.270275	0.890918
MUT	0.918628	0.451102	-0.579757	0.558027	0.326507	0.109069	0.586963	0.815774
PIAS4	0.915833	0.613832	0.210764	0.983326	-0.476452	0.211873	1.36824	0.404916
TANK	0.913013	0.360558	0.672042	0.204998	0.713248	0.00165787
FANCC	0.912732	0.767523	-0.0430601	0.99935	1.14	0.0114459
TRAPPC2B	0.912407	0.434598	-1.00173	0.354927	0.507225	0.0085708
JAK2	0.911441	0.591801	-0.411103	0.770466	-0.409882	0.404943
EPB41	0.910699	0.578372	0.619621	0.541003	0.0199056	0.986087	0.798151	0.710516
ZNF266	0.909325	0.701263	0.880748	0.354927	0.527342	0.113909
GRINA	0.908376	0.805384	1.68253	0.329649	1.09207	0.311994	-0.16094	0.992081
UTP25	0.908023	0.704635	-2.23071	0.296488	-0.866404	0.115644
CKB	0.907405	0.706992	0.403397	0.873363	0.215855	0.808889
ANLN	0.907136	0.738894	0.4216	0.877034	0.118122	0.912927
HUS1	0.90653	0.617353	0.614539	0.589183	0.229544	0.745428
VPS25	0.906215	0.0602945	0.0859447	0.972258	0.151207	0.227315	0.754548	0.149881
RNF219	0.905947	0.770068	-1.42751	0.474832	-0.558336	0.564416
HBD	0.904169	0.798186	0.119167	0.99935	-0.86727	0.566904	1.59998	0.541617
PICALM	0.90393	0.500328	1.13658	0.044161	0.67983	0.0679424
CBX6	0.903739	0.647818	0.864517	0.387905	0.141901	0.849203
LMTK2	0.902466	0.777462	0.730901	0.601074	0.412093	0.495933
TUBB6	0.902455	0.593381	0.262347	0.888811	-0.0830136	0.905178	1.00209	0.425268
CHTOP	0.901596	0.122807	0.0221312	0.99935	0.0935354	0.574577	0.46666	0.760063
LRR1	0.901077	0.600659	-0.0457267	0.99935	0.0377767	0.967186
CLP1	0.900955	0.654276	-0.150645	0.99935	-0.807242	0.0772189
MGST3	0.900588	0.72676	0.210909	0.99935	-0.216932	0.859158	1.0232	0.660511
FOXM1	0.899691	0.602685	0.772944	0.383359	0.680711	0.104777
CEP295	0.899151	0.607442	-0.329941	0.841004	0.317332	0.526881	0.763488	0.781857
MBNL3	0.898378	0.734349	0.818709	0.570935	0.801406	0.239377
BUB3	0.897062	0.0274144	0.265822	0.470424	0.0585043	0.674475	0.836131	0.0445808
TARS	0.896941	0.427364	-0.0066293	0.99935	0.5663	0.0840808
HIST3H2A	0.896884	0.726619	1.14901	0.360586	0.94995	0.167071
TMPO-AS1	0.896604	0.541599	-0.187974	0.959891	-0.383942	0.12222	1.2752	0.350221
SLC11A2	0.895989	0.539622	0.658041	0.436276	0.339358	0.495318
CCDC82	0.895478	0.371368	-0.386234	0.671902	0.106138	0.657243
FBXO34	0.895434	0.457292	0.698769	0.221553	0.806037	1.60022e-07
TMEM107	0.894924	0.786619	-0.428912	0.947151	-0.349342	0.754382
BTG3	0.894337	0.608733	1.18822	0.157762	1.18961	0.0120059	-0.345398	0.870588
RNF14	0.893988	0.6561	0.435744	0.749046	0.285033	0.420247
MYL4	0.893321	0.739554	0.663096	0.732465	-0.408054	0.703278	1.05621	0.68969
TMEM209	0.893213	0.644129	-0.583339	0.713142	0.854815	0.054922	0.329751	0.935815
GGPS1	0.891343	0.715997	0.305636	0.95408	0.057045	0.956177
EMC2	0.889985	0.795774	-1.18056	0.557214	0.250683	0.821527
NUDT16	0.889868	0.684421	-1.78666	0.335547	-0.316479	0.618281
LSM8	0.889849	0.0297649	0.293606	0.402393	0.574398	7.14075e-07	0.312962	0.579971
AC026304.1	0.888706	0.755011	0.319857	0.910051	0.742675	0.0138359
GTF3C2	0.88769	0.622756	0.792395	0.373376	0.0706663	0.912902
AL163051.1	0.884634	0.738894	-0.168469	0.99935	0.249777	0.606845
ANKRD49	0.884542	0.532238	1.18195	0.0226055	0.886534	0.0011386
FAM208B	0.883717	0.680624	1.04815	0.245156	0.192658	0.775931
ISCA1	0.881841	0.358942	1.07087	0.0144925	0.670029	0.0241506	0.190556	0.925903
TRIM10	0.880782	0.842796	1.31282	0.622647	-0.360135	0.843973
TSPAN5	0.880727	0.789864	1.07777	0.651575	-0.162463	0.927724
IFT80	0.878999	0.646926	-2.18026	0.291813	-0.932378	0.0045086
DEDD	0.878912	0.611476	0.641631	0.437134	0.12411	0.735516
CMC2	0.878327	0.222659	0.667272	0.0716196	0.641529	0.00016409
PSMC2	0.877979	0.191902	0.201265	0.766999	0.0418544	0.90333	0.699725	0.471588
PSMA2	0.877129	0.71693	0.0934556	0.99935	0.45449	0.561927	0.444723	0.895605
C1orf112	0.875797	0.552229	-0.463855	0.742051	0.169079	0.578407
NFYA	0.873213	0.73049	-0.156451	0.99935	-0.51802	0.20932	1.35916	0.609686
KLF1	0.87263	0.715997	-0.753925	0.67388	-0.474381	0.6509	1.39128	0.49096
EPSTI1	0.872551	0.530751	-0.555177	0.608738	0.804259	0.060693	0.152697	0.95531
SKIV2L	0.871612	0.700679	0.331717	0.900589	0.267316	0.524398
POC5	0.871281	0.659216	0.706532	0.491795	1.04688	1.3313e-05
FASTKD2	0.871197	0.686004	-0.512948	0.765713	-0.016176	0.99107
RAB10	0.870342	0.439354	-0.323145	0.76782	-0.319869	0.491091
GLMP	0.86974	0.569761	-0.491017	0.803102	0.211917	0.569367
PFDN4	0.869276	0.318058	0.269884	0.72893	0.624209	0.0208339
AMZ2	0.868991	0.47965	-0.361119	0.782952	-1.09815	2.20569e-06
NAPA	0.866979	0.564647	0.665962	0.501405	0.25895	0.693101
MARK3	0.861603	0.554906	1.092	0.103561	0.400489	0.401673	0.40342	0.878864
C3orf58	0.859684	0.757271	2.32587	0.00569439	0.897502	0.169184
ACOT7	0.859651	0.491512	-0.05234	0.99935	0.218524	0.588932
RNF138	0.859494	0.25418	0.723604	0.0627535	0.401981	0.0239626	0.450845	0.632798
FKBP8	0.857532	0.362289	0.442859	0.509999	0.269059	0.503355	0.53992	0.630861
SAP30BP	0.855604	0.337443	0.534951	0.307233	0.834348	2.44869e-05
LNX2	0.855167	0.731153	0.180139	0.99935	0.73236	0.0171729
ENTPD1-AS1	0.854086	0.692669	-1.44931	0.425	-1.23701	0.000425168
UBB	0.853516	5.02457e-11	0.230184	0.0757767	0.224389	1.29828e-08	0.629848	1.32202e-05
INCENP	0.852239	0.780408	1.60003	0.19926	-0.198635	0.854204
SPC24	0.851295	0.729355	0.58479	0.733865	0.225545	0.812437	0.525859	0.86589
UBLCP1	0.850266	0.370158	-0.77236	0.287044	0.078915	0.734802
EMG1	0.849208	0.540911	-0.944343	0.329098	0.0409726	0.949889
MOB1B	0.848542	0.707995	2.62574	0.000102181	1.33899	0.00902677
THAP5	0.847357	0.624562	-1.19378	0.270805	-0.22646	0.697507	0.905023	0.515613
BRCA2	0.847073	0.631919	-0.0622534	0.99935	0.246126	0.686874	0.653239	0.798134
RAD51D	0.846744	0.740863	-1.03981	0.573346	-0.709721	0.293395
SUMF1	0.845701	0.739554	-0.203701	0.99935	0.0914793	0.916031
TEDC1	0.845514	0.674429	-0.429557	0.817811	0.798217	0.0671044
SETD4	0.84484	0.760809	-2.46524	0.249847	-0.546795	0.452784
VPS35L	0.844016	0.582556	-0.724799	0.632692	-0.219101	0.551392
RNF167	0.84386	0.329092	-0.519076	0.428253	0.499495	0.0331294
CNPPD1	0.843497	0.433086	0.85217	0.0892363	0.674167	0.00357097
DLD	0.843115	0.543395	0.0314245	0.99935	0.438786	0.308326	0.394635	0.858647
LRP10	0.842894	0.706992	1.39341	0.156397	0.235454	0.774754
ZNF480	0.842389	0.650296	-0.587303	0.678521	-0.369344	0.46644
PITRM1	0.841199	0.56545	0.888229	0.13233	0.117326	0.721975
CARS	0.841154	0.757568	-0.0302557	0.99935	1.17844	0.049121
YIPF6	0.841073	0.503275	-0.285801	0.833139	0.117615	0.825268	0.422719	0.693095
SERINC1	0.840648	0.659216	1.45849	0.0552429	1.00735	0.0345034
CCDC9	0.837521	0.783101	1.09372	0.435855	1.04866	0.100371
ACTR1A	0.835159	0.329659	0.625493	0.149443	0.427758	0.00209304
PPP1R9B	0.834911	0.75655	0.657647	0.6411	0.543642	0.376633
EPOR	0.831445	0.52131	0.191646	0.948085	0.134345	0.821776			EPO
CCNDBP1	0.831188	0.479991	0.0633519	0.99935	0.183977	0.735516	0.585503	0.632654
PPME1	0.830086	0.702895	0.895927	0.501405	0.0227289	0.989232
KIF15	0.829713	0.692669	0.513623	0.703676	0.298644	0.658271	0.511365	0.834024
EIPR1	0.829579	0.707459	-1.21777	0.379304	-0.598136	0.365576
MMD	0.827623	0.77647	1.80049	0.124368	1.13155	0.144339
NCAPH	0.825636	0.679926	1.04501	0.276891	0.144038	0.855385
IVNS1ABP	0.824718	0.475929	0.449559	0.568847	0.355476	0.0941934
CCP110	0.823391	0.742769	0.753955	0.602021	0.570043	0.452164	0.208522	0.964689
POLR3C	0.821342	0.448334	0.0977435	0.99935	0.601061	0.000286668
DSCC1	0.820809	0.697141	-1.66723	0.192614	-0.270409	0.722001
XK	0.819366	0.677638	1.6326	0.029024	0.614935	0.267738
HIGD1A	0.815178	0.0412668	0.237743	0.558518	0.392742	5.65117e-06	0.421906	0.493941
TSPAN3	0.81271	0.681485	-1.09435	0.409931	0.119811	0.883854
CDC27	0.812501	0.657219	0.546993	0.66375	-0.436852	0.511863	1.10191	0.609686
WWP1	0.81182	0.717448	-0.544995	0.748109	0.41366	0.163244
IKZF5	0.810982	0.633178	1.27139	0.0659163	0.740929	0.00684632
SLC22A16	0.809581	0.778999	-0.33024	0.989638	-0.973112	0.368886
NFIX	0.809149	0.681485	-0.174532	0.99935	-0.464592	0.488456
CENPS	0.808904	0.499741	-0.162534	0.983799	0.0598658	0.852937
GMPR	0.807616	0.585976	0.00702992	0.99935	-0.00302448	0.997231
TBC1D31	0.807606	0.663391	-2.58169	0.193059	-0.379181	0.236043
NDUFAF1	0.806076	0.673892	-1.63253	0.305657	-7.0636e-05	0.999893	0.685975	0.828798
BAZ2A	0.805664	0.724318	0.836102	0.456258	0.338582	0.637527
GOLT1B	0.805534	0.541599	1.24169	0.00655606	0.812407	2.55325e-05
ASH2L	0.804212	0.47337	-0.448504	0.597312	0.102783	0.81623
DCTN6	0.803597	0.600659	0.543827	0.530429	0.536707	0.200022
FBXO42	0.803377	0.654276	0.702251	0.389659	0.703989	0.00181969
ZWILCH	0.802499	0.509142	-0.372435	0.752665	0.376151	0.0633709
ZFPL1	0.800984	0.538795	-0.0761331	0.99935	0.466021	0.131791
CTSZ	0.798841	0.707098	0.0472844	0.99935	-0.275827	0.745323	1.03587	0.637974
CISD1	0.798766	0.808905	-1.73637	0.360586	-0.131502	0.925328
CDCA4	0.797796	0.615564	0.634318	0.449264	0.333394	0.5219	0.387602	0.844921
RAD21	0.797305	0.557246	0.967816	0.194056	0.27051	0.6312	0.398614	0.871439
SEPSECS	0.79679	0.749573	0.922639	0.349079	1.08493	3.93162e-05
MAX	0.796289	0.633053	1.12974	0.0962036	0.754146	0.041516
NR2C2AP	0.796168	0.764029	-1.47067	0.365201	-0.0932574	0.92919
PYCR2	0.795759	0.477959	-0.3812	0.677977	-0.0272543	0.964394	0.869627	0.541957
MAN2A1	0.79462	0.550825	1.28171	0.00698399	1.20458	5.4716e-13	-0.433678	0.83106
AKAP10	0.794102	0.660125	0.106012	0.99935	0.475982	0.10142
WIPI1	0.792262	0.835772	0.68232	0.799381			0.203861	0.936588
ARL4A	0.791031	0.740863	0.988473	0.408971	1.39785	0.0216894	-0.655008	0.554842
C1orf198	0.79085	0.629427	-0.338624	0.865083	0.55862	0.016463
WDR4	0.789916	0.694109	-0.872425	0.547223	-0.08726	0.887508
CDC16	0.789576	0.453977	-0.326484	0.727963	-0.246908	0.473959
CITED2	0.789171	0.647713	1.27304	0.0847962	-0.182196	0.793594	0.782639	0.787364
STAT1	0.788855	0.402434	0.638706	0.28925	0.789118	5.60988e-07
CEP120	0.788311	0.734349	-0.0126197	0.99935	1.40991	8.57245e-07
S100PBP	0.787448	0.636808	-0.359062	0.810982	0.511099	0.170919
RNF34	0.786836	0.812959	-1.31123	0.490221	-0.387539	0.738735
PKMYT1	0.78623	0.849056	1.35744	0.508959	1.09556	0.318619
PSMC1	0.785854	0.404297	-0.385498	0.569878	0.112289	0.783044	0.747551	0.410569
MTMR14	0.784205	0.65725	0.0402972	0.99935	0.242468	0.660065
KCNN4	0.783187	0.487438	-0.572089	0.455122	0.449812	0.115802
RHBDD3	0.782987	0.621082	-0.54255	0.706831	-0.00463547	0.996029
SELENOK	0.782964	0.390082	0.616836	0.212878	0.692456	0.00771965	0.117537	0.942686
RILP	0.780899	0.562303	0.805834	0.254766	0.143205	0.791557
SLC25A21	0.77901	0.702895	0.489971	0.704486	-0.320986	0.660617
TMEM11	0.778144	0.212439	0.282696	0.555271	0.207196	0.113886	0.571472	0.449211
AMMECR1	0.776557	0.594239	0.582265	0.466953	0.103878	0.856723	0.630299	0.720666
NSDHL	0.775905	0.676047	-1.04339	0.4868	-0.567059	0.0778381
ARPP19	0.775758	0.568764	0.978993	0.0989527	0.605402	0.0945746	0.24905	0.85853
CYB5R1	0.775548	0.516683	0.741755	0.195894	-0.0610391	0.8539
DYRK1A	0.774725	0.663956	1.66984	0.00380916	0.969487	0.0140955
RNF5	0.77315	0.579605	-0.147292	0.99935	-0.131823	0.83307	0.907468	0.49096
EBP	0.773089	0.401317	0.00104169	0.99935	0.0928672	0.798726	0.85547	0.0811839
VPS33A	0.771994	0.629276	-0.232057	0.95408	-0.338974	0.267738
COG1	0.771963	0.681485	0.954001	0.209501	0.148488	0.709988
TSC22D4	0.771162	0.358942	-0.0261945	0.99935	0.234014	0.382349	0.636033	0.643607
AMDHD2	0.769859	0.658536	-0.764066	0.607581	0.443312	0.100798
POLR2K	0.769744	0.16994	-0.358611	0.45521	0.273439	0.145277	0.426895	0.700663
POR	0.769587	0.825761					1.98406	0.204735
RDH14	0.768956	0.428884	0.142469	0.960803	0.180803	0.486157
OXNAD1	0.768726	0.657219	-0.556742	0.717926	-0.420628	0.192484
SC5D	0.768175	0.658536	0.556555	0.567318	0.172744	0.629889
CENPN	0.767765	0.638486	1.17941	0.090824	0.392202	0.459844	0.294953	0.887271
NPIPB5	0.766797	0.798225	0.853879	0.55936	0.0259201	0.985739
C21orf58	0.766446	0.800407	-0.124837	0.99935	-0.388112	0.753489
CMTR2	0.765226	0.661993	-0.674783	0.644284	-0.00900489	0.989689
NAGK	0.765056	0.748328	-24.2922	0.99935	-0.783354	0.207796
AKIP1	0.76475	0.413868	-1.18383	0.150277	-0.0846845	0.733569
TEDC2	0.762859	0.67684	-0.880148	0.502354	0.0680567	0.906013
THOC3	0.762517	0.663391	-0.989303	0.335101	-0.538543	0.341325
TRAFD1	0.761491	0.665903	-0.594017	0.729648	0.838133	0.000281677
GRPEL2	0.759464	0.792395	1.32261	0.190621	0.950767	0.0674228
COMMD10	0.759412	0.798039	-2.2289	0.197188	0.118424	0.914399
SEC23B	0.759228	0.592145	-0.649669	0.643357	-0.11597	0.75301
ZFAND5	0.75852	0.474937	1.36586	0.000207554	0.80097	6.43862e-05	-0.0041527	0.999592
PSMD4	0.758459	0.0427114	-0.567441	0.0662958	-0.0882641	0.577224	0.744392	0.244092
CSTF3	0.758206	0.673077	-1.97871	0.106137	-0.0408326	0.958757
TSPAN4	0.755908	0.749385	-0.370941	0.880329	-0.0407603	0.969972	0.97532	0.59863
ACP1	0.755219	0.231067	0.452813	0.235966	0.500452	0.00971745	0.291325	0.596658
COX20	0.755092	0.155549	-0.315472	0.55953	0.236981	0.0504171	0.683464	0.422483
DCAF11	0.754742	0.636783	0.396417	0.738149	0.0844064	0.90708	0.614604	0.726503
MLH1	0.753693	0.516683	-0.121222	0.99885	0.341784	0.257281
STMP1	0.752366	0.526242	0.767158	0.250498	0.50524	0.229089	0.187161	0.923899
RBX1	0.752138	0.356693	0.252406	0.731954	0.154961	0.69619	0.576634	0.499379
C12orf4	0.751948	0.77173	0.597806	0.651575			0.171044	0.973031
RGS10	0.749775	0.594239	0.730949	0.354556	0.372422	0.467461	0.307273	0.865883
MAP2K3	0.748663	0.755011	1.3853	0.227879	0.355306	0.69511	0.182378	0.963468
SMC2	0.748396	0.530751	0.439288	0.576734	0.124987	0.803948	0.58521	0.67295
PPM1D	0.747146	0.752748	0.284766	0.929459	0.626803	0.211678
TEX30	0.746368	0.7466	-0.517873	0.762872	0.358867	0.650597
MTFR1	0.745244	0.767523	-1.19749	0.445935	-0.656544	0.209235
ISCU	0.744625	0.421505	0.141324	0.936273	0.286735	0.391068
GCA	0.744345	0.736557	-3.33285	0.0890727	-0.297233	0.706644
UCK2	0.743804	0.560193	0.432017	0.625619	0.237662	0.366087
TAX1BP1	0.742929	0.366068	0.573715	0.195894	0.220625	0.408075
INAFM1	0.74216	0.784021	0.080863	0.99935	1.07753	0.0306931
DONSON	0.741564	0.740294	-0.851181	0.561379	0.498279	0.413868	0.406422	0.915323
CANT1	0.740908	0.739554	-0.0973272	0.99935	-0.0444291	0.931326
PPOX	0.740488	0.579605	0.77436	0.250745	0.185833	0.721092	0.468728	0.785795
SNHG10	0.73912	0.637765	0.505354	0.586105	0.370416	0.441357	0.195566	0.902233
HMGB3	0.738458	0.412264	0.507192	0.317491	0.264387	0.39028	0.446223	0.709042
HAT1	0.738012	0.292364	-0.416093	0.407706	0.461154	0.0266303	0.377922	0.786963
RELT	0.737684	0.794948	0.202301	0.99935	0.501514	0.35307
RICTOR	0.737355	0.762173	2.18739	0.00156562	1.00855	0.0624256
HDGFL3	0.73598	0.762173	0.665296	0.613278	0.533137	0.406093	0.126427	0.978539
BLZF1	0.735056	0.732823	-0.828732	0.585321	-0.509023	0.413248
NUP85	0.731157	0.701263	0.733501	0.398106	0.547848	0.197406
POLD1	0.728334	0.707229	-0.284795	0.917517	0.209366	0.754568
BSG	0.724134	0.691781	0.730289	0.510827	0.53623	0.420095	0.154672	0.956318
DVL2	0.722608	0.557401	0.0447815	0.99935	-0.121304	0.668319	0.843082	0.496733
C16orf91	0.722142	0.599831	-1.26103	0.150153	0.0288512	0.950058
ELOVL1	0.721898	0.677638	0.291733	0.881252	-0.274644	0.684175	0.546279	0.49096
MGAT2	0.721835	0.779987	-0.62857	0.715548	-0.667583	0.406509	1.3934	0.545975
CCDC71L	0.721187	0.72199	1.39262	0.0432091	1.41816	0.000172043
YIF1A	0.718527	0.354415	0.133909	0.917007	-0.25724	0.23264	0.957004	0.120948
FBXO5	0.717657	0.866651	1.2455	0.55781	0.316022	0.833698	0.368025	0.955475
RELL1	0.717278	0.936539	1.03238	0.710715	0.116549	0.953335
C3orf38	0.71716	0.654276	0.941857	0.119646	0.533954	0.164479	0.172303	0.939601
GPBP1L1	0.71693	0.593913	0.612966	0.353353	0.26941	0.481506
WWOX	0.715946	0.768511	0.437071	0.787965	0.282971	0.634675
CDK2AP2	0.714799	0.758767	-0.523594	0.782952	-0.155275	0.862931
SHCBP1	0.71261	0.766007	0.658932	0.621353	0.33667	0.651991	0.30038	0.931865
BIRC5	0.712461	0.729413	0.8507	0.438884	0.150525	0.85818	0.475943	0.843711
SUN2	0.712106	0.779987	1.00507	0.371112	0.763182	0.178447
CINP	0.711496	0.4636	-0.370413	0.626654	0.0290583	0.941859	0.682816	0.543128
WSB1	0.711294	0.59217	1.19046	0.028384	0.675739	0.0504108
ANK1	0.710558	0.750782	1.38872	0.199212	0.540466	0.486173	-0.0270375	0.999592
HMGCL	0.709502	0.659216	-0.782042	0.551607	0.325553	0.435652
ASCC2	0.708968	0.524136	0.209077	0.834888	0.112659	0.760859
ZNF530	0.708291	0.731153	-0.206511	0.996953	0.3418	0.275799
CENPQ	0.707909	0.582556	-1.28318	0.246337	0.584107	0.00176291
TRAIP	0.707579	0.755011	-2.06194	0.323767	0.195796	0.6044
THEMIS2	0.707333	0.694507	-0.301833	0.92194	0.755607	0.0120762
TBC1D23	0.706464	0.492235	0.300167	0.661511	-0.147514	0.623575
USP3	0.705921	0.706992	0.453476	0.662813	0.197683	0.727578
RPIA	0.705881	0.436664	0.68918	0.134138	0.249258	0.437728	0.42468	0.582518
MGME1	0.705445	0.669605	0.39765	0.724	0.0608225	0.930023
C1orf50	0.705244	0.812959					0.908929	0.806078
SUSD6	0.704681	0.736604	0.938724	0.271075	0.712966	0.0091027
BIN3	0.704284	0.703435	-0.0530253	0.99935	-0.0350468	0.9582	0.748104	0.641947
CHFR	0.704161	0.697141	0.94325	0.177743	0.618302	0.0478369
RRM1	0.703868	0.731744	-0.087059	0.99935	0.227762	0.767864	0.532029	0.86589
RNF26	0.703435	0.77173	1.27137	0.150277	0.265115	0.704786
CSTF1	0.702806	0.735349	-1.30577	0.300724	-0.234677	0.736187
ATG4A	0.702051	0.756248	0.289461	0.933339	0.501861	0.442995
FAM214A	0.701452	0.684971	1.24479	0.0538864	1.04616	4.10927e-06
AAMDC	0.700416	0.740294	-0.411348	0.820078	-0.0283569	0.981986
NCEH1	0.699981	0.849076	1.25802	0.503252			0.401978	0.911637
TUBB	0.698095	0.584214	0.330336	0.739709	0.0986453	0.865771	0.565403	0.739295
SMG9	0.697534	0.676233	-2.34832	0.238293	0.257141	0.412311
SART1	0.697344	0.604476	0.602122	0.371117	0.382798	0.279629	0.311967	0.851164
DMC1	0.697328	0.81041	-0.666054	0.739099	0.573132	0.360628
TUBA1B	0.697002	0.365125	0.431411	0.398106	-0.0169751	0.972622	0.654429	0.370428
DLAT	0.695785	0.6357	-0.442156	0.753248	-0.292522	0.313279	0.99106	0.471588
HGS	0.69576	0.69075	0.414714	0.698144	0.613513	0.0827934
TMEM70	0.695118	0.716436	-0.611862	0.595674	0.42114	0.453731
CDK8	0.694995	0.722777	-0.085751	0.99935	-0.267218	0.473011
PIM2	0.692648	0.8538	0.0292289	0.99935	-0.507802	0.587306
METTL7A	0.689868	0.749654	1.25268	0.227777	0.630338	0.37063	-0.0971551	0.984055
SEC61A1	0.689166	0.595098	0.280103	0.794184	0.364724	0.262068
IGHMBP2	0.688876	0.731153	-0.640485	0.653225	-0.330372	0.297972
RAB1A	0.688585	0.484549	-0.100714	0.99935	-0.0275	0.949531
WRAP53	0.687851	0.738904	-0.0569924	0.99935	-0.251534	0.513117
POP4	0.687725	0.437456	-0.122125	0.98144	0.0932497	0.707991
OGFOD2	0.68754	0.676833	-0.490727	0.721071	-0.246782	0.583757
TAF6L	0.687222	0.697141	-0.0789501	0.99935	0.238816	0.465085
TMX2	0.68677	0.627667	-0.317197	0.794468	-0.0485776	0.941506	0.72254	0.645794
MED27	0.686409	0.616709	-0.388863	0.757441	0.439994	0.0284004
CALM3	0.685648	0.311491	0.12786	0.899859	0.00172028	0.996408	0.459244	0.282709
COQ10B	0.684335	0.772023	-0.251952	0.96925	0.333084	0.667193
ZNF273	0.684128	0.697141	0.317892	0.805249	0.200145	0.726419
PSMC3	0.683257	0.251801	-0.339661	0.426215	-0.116423	0.636552	0.780218	0.174377
CC2D1A	0.681903	0.66407	-0.81576	0.541052	0.529052	0.0247301	0.68224	0.800779
ZDHHC12	0.681641	0.637765	-0.376643	0.732996	0.199569	0.66422
PEX10	0.680726	0.813442	-0.668913	0.751541	-0.568903	0.495826
UBXN11	0.680139	0.758767	-0.0667842	0.99935	0.0255419	0.968672
TTLL12	0.67783	0.487438	-0.0894927	0.99935	0.0814379	0.80392	0.601271	0.500609
CD47	0.677581	0.0927468	0.568865	0.00980333	0.264303	0.00179665	0.412444	0.461719	THBS
CCDC167	0.677547	0.697141	0.551578	0.58474	0.177118	0.783044	0.263717	0.847385
ABCB10	0.675602	0.83279	0.616832	0.782947	0.0780228	0.957303	0.452536	0.91081
BBC3	0.672949	0.885822	1.19389	0.522433	1.60506	0.0776998	-0.832853	0.882864
SLC20A1	0.672677	0.798225	1.43713	0.193059	0.999591	0.121158	-0.344904	0.942267
RBM12	0.671597	0.793817	-0.012557	0.99935	-0.0559507	0.950718
KAT6A	0.670994	0.73581	0.658689	0.518298	0.21343	0.742153	0.628476	0.83106
UBXN6	0.67013	0.784659	0.890801	0.410189	0.535213	0.394023
C9orf85	0.669913	0.79845	0.0500139	0.99935	-0.156073	0.850295
NCKIPSD	0.667382	0.867149	-1.26959	0.625845	-1.30123	0.011126
TGIF1	0.667366	0.804314	0.505288	0.771972	0.471531	0.532251
WASHC4	0.667072	0.791506	-0.524077	0.806945	-0.137164	0.856158	0.582447	0.815774
HSF2	0.666999	0.672493	-0.134013	0.99935	0.176034	0.559427
MORC3	0.666913	0.654276	0.646471	0.348327	0.3629	0.366444	0.278002	0.888171
MFSD2B	0.664113	0.660972	0.140981	0.993552	-0.0514649	0.934347
PGS1	0.662588	0.838498	0.324697	0.935923	-0.165764	0.87857
DERL3	0.661148	0.845342	-0.0686394	0.99935	-0.478182	0.62503
PIP5K1B	0.660549	0.622756	0.010284	0.99935	0.290865	0.467069
OIP5	0.659397	0.692669	-0.600419	0.586105	-0.189958	0.731674
SART3	0.659103	0.534713	-0.00711007	0.99935	0.0610968	0.80392
SLFN11	0.658303	0.783543	-2.86242	0.15488	-0.265729	0.706644
SELENOF	0.657853	0.716602	-0.522618	0.66465	0.465731	0.449269	0.261971	0.92428
MARCH5	0.657548	0.734151	0.676293	0.502547	0.638649	0.235254
RB1CC1	0.657419	0.762173	1.6287	0.0325341	0.82137	0.126323	-0.335723	0.926862
DHX15	0.656922	0.352417	0.060156	0.99935	0.0573409	0.757872
WDR44	0.656873	0.848274	-0.652387	0.822554	0.158943	0.776246
TENT4A	0.656849	0.793412	-0.668716	0.769842	0.670204	0.0478208
GPN3	0.656269	0.604616	-0.456777	0.595311	0.038364	0.942796
SLC35A2	0.655957	0.681987	-1.45106	0.258526	-0.100046	0.767174
DNAJC30	0.655761	0.830799	-1.14834	0.537366	-0.268494	0.79956
ZNHIT3	0.65464	0.530751	-0.270079	0.762715	0.283628	0.377661
NAA50	0.65369	0.217886	0.0618189	0.99935	0.322176	0.000617584	-0.0112954	0.999592
TUBG1	0.653653	0.859365	0.650442	0.80951	0.334327	0.815076	0.27649	0.956318
EXOSC3	0.65322	0.839204	-1.26993	0.429773	-0.459856	0.651683
C20orf96	0.652234	0.818023	-1.27565	0.508948	-0.290981	0.737945
EBLN3P	0.652199	0.673077	0.680559	0.325409	0.654645	0.038824
WBP4	0.649984	0.48942	-0.367099	0.58474	-0.450292	0.0305901
ERAP1	0.649168	0.73101	0.322501	0.847614	0.67356	0.00644797
VRK1	0.648895	0.622756	-0.137853	0.98321	0.248985	0.574564	0.420726	0.81631
ADIPOR1	0.64872	0.576482	0.648694	0.254766	0.496596	0.110134	0.239903	0.806812	ADIPONECTIN
CLSPN	0.647448	0.716436	-0.0101606	0.99935	-0.0462393	0.951445	0.72598	0.737947
ZNF324	0.646236	0.837065	-1.78723	0.424036	-0.783343	0.0506686
UBXN10	0.644642	0.796895	-0.403997	0.893695	0.498391	0.145678
MND1	0.644464	0.780455	-0.44626	0.771972	0.201462	0.786306
TARBP2	0.644004	0.808042	-1.88309	0.336804	-0.0857212	0.937183
ULK1	0.643913	0.880668	2.45255	0.032139	2.16188	0.00152555
TMPO	0.64271	0.708673	0.791259	0.401062	0.0415226	0.961746	0.496955	0.851934
PECR	0.642012	0.856248	-1.70398	0.37372	-0.0289538	0.987133
ABHD3	0.641545	0.825025	-0.797316	0.732111	-0.161259	0.864643
CPSF2	0.64151	0.73044	-0.217625	0.967819	-0.11998	0.864869	0.744844	0.705994
ORMDL2	0.641309	0.716991	-0.601569	0.611511	-0.099107	0.881294
PARPBP	0.641194	0.626709	0.603971	0.339279	-0.223399	0.545501	0.834159	0.575866
PRMT7	0.639581	0.785579	-0.443615	0.819006	-0.175239	0.820381
ZWINT	0.639412	0.478702	0.183475	0.825771	0.419123	0.0692716	0.215243	0.890918
LINC01023	0.638789	0.858982	1.20241	0.333593	0.989726	0.0978574
CCDC50	0.637927	0.798869	-0.451323	0.818212	0.818715	0.109096
WBP2	0.636339	0.746372	1.12688	0.161473	0.600892	0.227961	0.057504	0.999505
CD58	0.635931	0.784659	0.0439406	0.99935	0.149811	0.879888
KLF13	0.635428	0.876271	1.07562	0.591025	-0.0408618	0.985357	0.482991	0.935231
CHEK2	0.634854	0.799135	-0.25065	0.97963	0.269568	0.719528
STX4	0.634716	0.818023	-0.701971	0.700498	-0.222574	0.817123
CYB5R3	0.634673	0.393028	0.281638	0.565715	-0.0627693	0.815901	0.601024	0.284257
SSSCA1	0.632486	0.248209	-0.352215	0.397676	0.201283	0.0521254	0.259125	0.856227
AC064807.1	0.631997	0.783798	-0.404383	0.908073	0.0953215	0.866788
PIDD1	0.631636	0.819263	-1.08583	0.541003	0.862627	0.141781	0.263369	0.960589
MTG2	0.630985	0.638955	-0.0699081	0.99935	0.492949	0.0134014
CDK16	0.630257	0.605016	0.870008	0.102308	0.645806	0.000261654
STAU2	0.628331	0.761785	-0.609198	0.687396	-0.654977	0.137459
RPN1	0.627853	0.487438	-0.073744	0.99935	0.0337132	0.932466
TIMM8A	0.627574	0.808042	-1.41253	0.341869	-0.494545	0.531019
ACER3	0.627196	0.791535	0.911625	0.362657	0.237855	0.587306
EXOC8	0.625559	0.857407	0.71557	0.588746	-0.112946	0.852937
FRMD8	0.625253	0.802482	1.03532	0.256899	0.269046	0.677337
NIP7	0.624803	0.638486	-0.803135	0.32656	-0.0736728	0.883854
TEPSIN	0.623037	0.789874	0.33078	0.910103	0.411801	0.278416
ZNF302	0.622498	0.85155	-0.700115	0.771776	0.259853	0.809433
RPS6KL1	0.622114	0.806188	1.23018	0.0609348	0.871517	0.000241757
STX2	0.62182	0.791506	1.1606	0.285063	0.372632	0.631881
OPTN	0.620369	0.869216	1.07212	0.509645	0.479358	0.651744	-0.0743565	0.999147
JPT1	0.620001	0.388935	0.435724	0.272624	-0.0647077	0.793594	0.724897	0.370428
YIPF4	0.619915	0.463709	0.0877857	0.99935	0.398218	0.0031001
FAH	0.619701	0.671884	0.43281	0.622847	-0.181548	0.719789
CAPZA2	0.61951	0.51454	0.00398716	0.99935	0.0370057	0.941859	0.590802	0.582518
TESC	0.619079	0.707195	0.169818	0.992643	-0.144955	0.839856	0.629005	0.579971
RAD9A	0.618147	0.730921	-0.914524	0.398724	0.207091	0.661662	0.911677	0.742822
TRIM25	0.61807	0.796898	0.324373	0.913906	0.219846	0.749378
TMEM68	0.615445	0.703435	-0.606432	0.596403	0.00265109	0.996029
PIAS1	0.615416	0.576482	0.60837	0.271075	0.547843	0.000497685
MRPL49	0.61409	0.701329	-0.257868	0.89	0.145507	0.76635	0.563695	0.65573
CCDC47	0.613868	0.326726	-0.134173	0.861527	0.075779	0.599781
PSMB3	0.612713	0.232654	-0.544626	0.0782914	-0.065043	0.787156	0.66126	0.341824
ZNF263	0.612598	0.858982	-0.112753	0.99935	0.226731	0.814114
BLOC1S2	0.612489	0.481061	0.432973	0.389506	0.4315	0.0146503	0.215488	0.866596
WDR34	0.611052	0.732823	0.0446549	0.99935	0.139758	0.851275
UFD1	0.610321	0.385985	0.139091	0.863766	0.0796444	0.718011	0.569408	0.579971
OGA	0.610033	0.713521	0.408859	0.682231	0.598298	0.13053
PCNP	0.609089	0.427568	0.0639702	0.99935	0.216248	0.398751
HDAC6	0.608708	0.719263	-0.598332	0.630429	0.1687	0.574854	0.439018	0.851158
PCBD2	0.608487	0.601325	0.204964	0.86448	0.204588	0.322535
MORN2	0.606705	0.731569	-0.942297	0.41527	0.253494	0.639812	0.400054	0.865763
APOL2	0.604638	0.827824	-0.0673133	0.99935	-0.249594	0.591306
EIF2S1	0.604598	0.614164	-0.363911	0.646444	0.216932	0.574015	0.187601	0.953262
GNA13	0.604426	0.708062	1.49663	0.00101845	1.01284	6.08572e-07	-0.397494	0.863353
TPST2	0.603505	0.789137	0.87306	0.429167	0.993955	0.0708793
TIMM23B	0.603015	0.72676	1.4845	0.00295404	1.0327	1.89948e-06
FAM210B	0.601787	0.802482	0.907397	0.515058	0.1362	0.902447	0.319248	0.911497
RETREG2	0.600715	0.593238	0.906231	0.019506	0.571116	0.00771045
TPRA1	0.60069	0.714769	1.36785	0.00598224	0.650987	0.0408475
TCEAL9	0.600138	0.866075	-0.906743	0.62171	0.467354	0.6445
ACAT2	0.59841	0.465919	-0.41016	0.517546	-0.456561	0.000988931
MTG1	0.596896	0.869216	-2.44357	0.434547	-0.670142	0.144011
UBA3	0.596383	0.729355	-0.164678	0.99935	0.142274	0.803413
PSMG2	0.595447	0.13149	0.287607	0.297607	0.383688	2.08806e-08
MBOAT2	0.59534	0.706992	0.554681	0.537366	0.238819	0.683938	0.201617	0.916937
DEF8	0.595182	0.716389	-0.301501	0.878792	0.341288	0.185083
AIP	0.594818	0.883208	-1.49485	0.498762			1.53604	0.520327
TXNDC16	0.593739	0.73049	0.894433	0.127893	0.633001	0.00113293	-0.0330901	0.999592
RCL1	0.591745	0.746372	-0.144476	0.99935	0.0700821	0.920861	0.516826	0.890823
TMEM56	0.590287	0.836511	0.29106	0.986759	-0.140219	0.915936	0.633375	0.785334
CLIC4	0.588741	0.837653	1.07951	0.334659	1.42697	0.00607025
MASTL	0.588678	0.845342	0.191508	0.99935	1.14328	0.0232533
TSNAX	0.585692	0.487438	0.0679061	0.99935	0.184177	0.287114	0.404962	0.720914
RNF13	0.585083	0.792395	-0.203987	0.99935	-0.129247	0.850882
GMNN	0.584626	0.494829	0.0823975	0.999296	0.0153691	0.96814	0.291934	0.889738
ELOF1	0.584211	0.406123	-0.277298	0.655941	-0.0653521	0.721912	0.655084	0.331758
GCC1	0.583617	0.863967	-0.585809	0.867039	0.0845331	0.900278
FEM1A	0.583434	0.793412	0.526848	0.670421	0.0242144	0.978445
TM2D3	0.582504	0.73049	0.133919	0.99935	-0.250761	0.634512
FAM96A	0.581682	0.667352	-1.15672	0.115303	-0.215279	0.664422
NUP37	0.581568	0.639116	-0.582917	0.441103	0.16896	0.684228
C1D	0.581495	0.742134	0.487569	0.620991	0.23302	0.702255	0.248136	0.941245
IFI16	0.58143	0.870755	-1.34164	0.483772	0.206711	0.877367
GPAT4	0.581374	0.833625	1.21076	0.193059	-0.162448	0.826205
ACYP1	0.580821	0.487438	-0.65859	0.256144	0.526321	0.00326699	0.466678	0.825559
DUSP28	0.580596	0.739554	0.619671	0.452661	0.416603	0.103775	0.170783	0.953647
CARHSP1	0.580435	0.798225	0.387197	0.847107	0.297789	0.720269	0.268416	0.940505
OFD1	0.580013	0.642437	-0.785997	0.306956	0.225865	0.495475
N4BP2	0.579917	0.835966	0.487981	0.79999	0.0956843	0.926552
PRPSAP1	0.579087	0.754724	0.155636	0.99935	0.0038937	0.996092
NRM	0.578709	0.812959	-0.713951	0.70441	-0.183874	0.7936
MED24	0.577759	0.68143	-0.357192	0.75901	0.114086	0.77812
ZNF850	0.577052	0.803603	1.63942	0.00445322	0.703114	0.0158445
STX6	0.57665	0.83546	-0.439709	0.832263	-0.566845	0.181288
FAM122A	0.575258	0.745645	-0.158436	0.992643	0.198297	0.68642
UBXN7	0.574429	0.833576	1.57376	0.0757767	0.693196	0.270517	-0.201125	0.967001
WASF2	0.573602	0.675055	0.616504	0.389451	0.376432	0.380955	0.148206	0.956318
LONP1	0.572892	0.807563	-0.132622	0.99935	0.488959	0.37834
CLN8	0.572556	0.818023	0.482584	0.730841	0.665003	0.108391
EIF2B5	0.572512	0.579995	-0.440397	0.570684	0.0673522	0.77499
NIPSNAP3A	0.571418	0.682564	-1.05371	0.18202	-0.108909	0.849237
SKA2	0.570966	0.593381	0.486885	0.378729	0.347236	0.218353	0.18743	0.897813
NAPEPLD	0.569728	0.797478	0.083537	0.99935	-0.463671	0.458251
ARHGEF39	0.569416	0.857433	-0.977446	0.596272	-0.626469	0.460703	0.907981	0.657544
BLVRB	0.569146	0.748082	0.0403522	0.99935	-0.199004	0.798028	0.701769	0.621949
TMEM237	0.568319	0.878799	0.12742	0.99935	0.424941	0.666215
SLC52A2	0.567002	0.776642	-0.6169	0.630855	-0.559184	0.266585
ATG13	0.566787	0.813562	1.20719	0.148603	0.731078	0.131691
CHUK	0.56583	0.793412	0.856898	0.319071	0.158989	0.701625
ZNF224	0.564894	0.768239	-0.194148	0.98993	-0.718544	0.0221208
PRKAB1	0.564276	0.658536	0.328092	0.684859	0.643427	0.020796
TACC3	0.564232	0.769069	1.11626	0.159225	0.250237	0.681977	0.218836	0.940888
UROD	0.563047	0.696944	0.167999	0.977289	-0.298899	0.606452	0.787655	0.562888
LMBRD1	0.562607	0.789864	-0.376984	0.844532	0.291153	0.556634
ZNF451	0.562402	0.837718	2.53778	0.00224187	1.39155	0.0233701	-1.10939	0.736532
PCNA	0.562191	0.806188	0.369685	0.834484	0.189499	0.813588	0.410823	0.911637
DMXL1	0.561465	0.793412	0.176243	0.992894	0.690112	0.128098
ETFDH	0.559804	0.665865	0.149934	0.961178	0.504378	0.0483927
NPAT	0.559195	0.852302	-0.600847	0.777212	0.230622	0.79956
MRPL50	0.559045	0.809075	-0.665144	0.644244	0.517526	0.439207
PSMD14	0.558682	0.582556	-0.248618	0.752665	-0.0989161	0.795898	0.650934	0.549202
NADK	0.558162	0.707459	0.0588022	0.99935	-0.220146	0.547912	0.874579	0.449211
GRIPAP1	0.557481	0.689651	0.364272	0.65456	0.0291033	0.932466
GPR137	0.557274	0.784758	0.427732	0.709711	0.382431	0.380287
RAB6A	0.557214	0.677981	-1.30793	0.194056	0.0890431	0.754339	0.483011	0.781777
SP1	0.555052	0.814132	1.36844	0.0698898	1.24437	0.0022545
MED4	0.555037	0.519925	0.0726305	0.99935	0.174495	0.534482
COQ3	0.552692	0.86592	-1.17331	0.475761	-0.352732	0.692325
MRFAP1L1	0.5518	0.661993	0.106006	0.99935	0.141372	0.555296
CHMP4A	0.551694	0.582556	-0.289304	0.675824	-0.492769	0.0443801
C6orf62	0.551658	0.708673	0.828128	0.191046	0.703903	0.0269413	-0.077838	0.98934
ANKHD1	0.550557	0.801409	1.26112	0.0588105	1.04528	0.00178404
MTX2	0.550208	0.727053	-0.96491	0.308583	0.171386	0.747213
FAM89B	0.548743	0.77137	-0.001315	0.99935	0.0819995	0.916698
ZNF569	0.547758	0.849076	0.423303	0.790414	-0.0992306	0.848172
ANXA7	0.546829	0.769178	0.0762854	0.99935	0.331643	0.575848	0.257413	0.916895
MRPS28	0.546049	0.860442	-2.72284	0.100494	-0.807433	0.341044
RRP15	0.545626	0.705363	-0.129961	0.99935	-0.0465837	0.932779	0.575299	0.735289
RAB8B	0.543508	0.872678	0.74005	0.58528	1.27822	0.0166161
PPP1R37	0.542535	0.827166	-0.596413	0.723694	0.0624165	0.89076
TIMM21	0.54196	0.793412	-0.339398	0.844884	-0.487706	0.321637
LGALS3	0.541576	0.879347	0.951856	0.6411	-0.523048	0.677991	0.734225	0.843526
ARF6	0.53955	0.522933	0.631748	0.108955	0.471167	0.031434
EIF4E	0.539385	0.499177	0.0964537	0.976621	0.0454669	0.887681
SPAG5	0.538553	0.832407	0.943156	0.31876	0.303162	0.629889
HOOK2	0.538443	0.874964	-1.48638	0.570935	-0.238703	0.759664
C1orf109	0.537569	0.719413	1.46774	0.000148379	0.893223	1.14391e-07
PIGT	0.536791	0.730123	0.673145	0.33514	0.331384	0.41531
ALAS1	0.53488	0.835946	-0.599228	0.803695	0.135033	0.787156
HP1BP3	0.534362	0.605016	0.521854	0.365201	-0.235317	0.540064	0.695244	0.59863
UBE2A	0.53404	0.682587	0.27985	0.766018	0.587421	0.0812569
STK11	0.534018	0.811842	0.568354	0.621793	0.536694	0.342763
SACM1L	0.533743	0.81041	-1.3056	0.388403	-0.16004	0.791557
SFT2D1	0.533711	0.801397	-1.08034	0.307439	0.437754	0.500399
SLC35A4	0.533663	0.784659	0.308144	0.853674	-0.161203	0.785168
DYNLT1	0.532114	0.68143	-0.645873	0.371112	-0.134922	0.757955	0.937317	0.0787366
AL118516.1	0.5318	0.819501	-1.46493	0.320239	0.368304	0.486157
POLR3K	0.531649	0.718468	-1.22729	0.103561	-0.715069	0.0557125	1.32557	0.120948
HIST1H2BH	0.531648	0.90475	0.305571	0.999288	0.110489	0.941102
SLBP	0.531041	0.599894	-0.727983	0.149443	-0.0200794	0.967004	0.549402	0.713852
NCAPH2	0.529847	0.793679	0.0627083	0.99935	0.558449	0.201308
ACSF3	0.529028	0.766587	-0.522935	0.63265	-0.428857	0.264622
AL359513.1	0.529026	0.851151	0.264099	0.967217	0.271637	0.540004
ZNHIT2	0.528655	0.89327	-0.816203	0.717334	0.145466	0.899745
FBXO21	0.528246	0.774365	-0.184754	0.989625	-0.131699	0.709309
TFG	0.527698	0.784659	0.140944	0.99935	0.239494	0.703031
MPDU1	0.527697	0.417395	0.291695	0.476152	0.137573	0.2828
KAT5	0.527565	0.675945	0.283605	0.749888	-0.0955526	0.72714
TMEM199	0.526837	0.814229	-1.09853	0.41527	-0.279803	0.654781
USP12	0.526735	0.878088	0.842207	0.573346	0.738338	0.368645	-0.0994295	0.997115
COX17	0.526443	0.73581	0.162097	0.97714	-0.0203164	0.981986	0.52288	0.739274
COPS8	0.525632	0.509822	0.0972657	0.996024	0.102078	0.594373
STRN3	0.524385	0.87851	0.503026	0.853815	0.449854	0.660206
B2M	0.52376	0.749409	-0.0244768	0.99935	0.784604	0.118864	-0.26249	0.923899
PIP4P1	0.522166	0.838595	0.947757	0.32899	0.408699	0.531133
CLPTM1	0.521869	0.708971	0.331532	0.696301	-0.0101624	0.981432
SERINC3	0.521439	0.386995	0.601505	0.0444416	0.451647	4.01049e-06
TRAPPC3	0.521412	0.636808	-0.127263	0.976621	-0.194215	0.576559	0.836469	0.144825
DBR1	0.521082	0.796942	0.148084	0.99935	-0.0758564	0.891272
TMBIM6	0.520221	0.323345	0.201828	0.595488	0.32334	0.0317729	0.263149	0.567985
KLHL20	0.52018	0.780324	0.692434	0.409047	0.0367638	0.938489
WDR61	0.520136	0.751742	-0.245662	0.887404	-0.116036	0.85235
SHLD1	0.519081	0.729355	-0.0231697	0.99935	0.314091	0.145678
ALG6	0.518724	0.845395	-1.4773	0.374848	-0.657246	0.253233
FOXRED1	0.518295	0.705713	-0.449643	0.616724	-0.120644	0.727958
LYL1	0.518214	0.622972	-0.274354	0.739834	-0.462581	0.14389
RINT1	0.517108	0.800869	-1.52741	0.386806	-0.55981	0.0947686
UGP2	0.515907	0.808042	-1.38367	0.183566	-0.393929	0.542723
C6orf136	0.515108	0.790456	-0.796123	0.58528	0.076309	0.851072
GXYLT1	0.51497	0.777483	0.0612887	0.99935	0.195316	0.575128
NRBP1	0.514487	0.480974	0.0914815	0.975378	-0.00896276	0.970084
PYCR1	0.513873	0.72676	-0.0627793	0.99935	0.312093	0.376633
TMEM203	0.513847	0.75747	-0.876463	0.343498	-0.574561	0.145169
SAMD1	0.513823	0.872678	0.987009	0.461063	0.799185	0.276287	-0.303014	0.948237
MIS12	0.512976	0.81768	0.0834498	0.99935	0.155129	0.780519
BCCIP	0.512449	0.544063	0.122936	0.924946	-0.07844	0.76933	0.473588	0.704031
TSPAN13	0.512399	0.798225	-0.971688	0.370665	-0.0351093	0.972622
GCFC2	0.512205	0.758412	0.0622377	0.99935	0.00432542	0.996029
GATA1	0.510666	0.669885	-0.378807	0.651575	-0.0778593	0.890012	0.621802	0.477307
CAMTA1	0.510277	0.366872	0.584574	0.0323643	0.540877	3.90525e-10
MFSD8	0.50948	0.843278	0.306457	0.910103	-0.0567199	0.916583
TRMT112	0.509183	0.475883	-0.308618	0.509364	0.014472	0.971574	0.47226	0.619584
GYPC	0.509176	0.716436	0.430134	0.641628	-0.00732628	0.996029	0.41045	0.767543
B3GALNT1	0.508618	0.899687	-1.38141	0.473817	-0.656917	0.541929	1.16983	0.75268
HSPH1	0.508258	0.771103	-0.10836	0.99935	0.0242362	0.972622
TTC38	0.506856	0.800407	-1.08511	0.456293	-0.569499	0.0654674
DHRS3	0.506825	0.662361	-0.588698	0.498762	0.424487	0.0123883
TMEM9	0.506778	0.585959	-0.0694048	0.99935	0.177416	0.377082	0.316691	0.779844
TADA1	0.506278	0.846876	0.315019	0.867809	0.11114	0.795377
IGF2R	0.505901	0.879347	0.488688	0.697124	0.177791	0.659979			IGF
DDX39A	0.503751	0.535062	-0.0603506	0.99935	0.37955	0.0451475	-0.0286055	0.999397
PANK2	0.50306	0.549307	-0.38241	0.563338	0.0521788	0.798793
SPA17	0.502854	0.767757	-0.819773	0.371112	-0.709809	0.00508333
PCYT1A	0.502156	0.822855	-0.345253	0.873357	-0.02474	0.976793
LRRC37B	0.501568	0.903867	0.830296	0.584515	1.24773	0.0499587
AAK1	0.501316	0.825744	-0.0264014	0.99935	0.401013	0.248476
MED14	0.50075	0.81736	-0.186759	0.99935	0.299031	0.330124	0.779753	0.807562
PRPS2	0.499398	0.758767	-0.647832	0.479633	0.271184	0.564209	0.275764	0.920552
ARMH3	0.499168	0.861057	1.74948	0.000358466	0.118643	0.798057
PPP2R2A	0.498793	0.780408	0.295267	0.82845	0.290071	0.491602
WDR26	0.498713	0.800375	1.70634	0.000507464	0.621519	0.0970326
RRP7A	0.498455	0.796898	-0.947292	0.282485	0.385406	0.462035	0.458393	0.914439
TPRKB	0.497955	0.663391	-0.285529	0.717334	0.127807	0.753489	0.372092	0.83106
MRPL46	0.497695	0.802279	-1.17065	0.279913	0.0299638	0.973564
SLC2A8	0.496828	0.89989	-1.74165	0.434547	-0.630532	0.123002
ERCC8	0.496799	0.890472	-1.50424	0.556604	-0.0125267	0.995774
PROSER1	0.496429	0.794189	-0.325154	0.917007	0.4761	0.0971433
B4GALT3	0.494396	0.764539	0.784426	0.271075	0.350735	0.354137
ERH	0.493835	0.635531	-0.295392	0.679474	0.186567	0.634431
DDX56	0.491054	0.833625	-1.15178	0.327798	-0.627337	0.296428
TMLHE	0.490159	0.818885	-0.841911	0.653225	-0.0241791	0.9677
COPS7B	0.489102	0.872678	-0.304572	0.95408	-0.262962	0.76319
C7orf50	0.487776	0.613923	-1.44111	0.0144925	-0.626672	3.00689e-06
SPCS2	0.487435	0.57386	-0.306176	0.598001	-0.0365655	0.927872	0.523606	0.632798
ZMAT2	0.486423	0.646289	0.771101	0.0659163	0.246276	0.404943
ITM2C	0.486356	0.925698	-0.353109	0.99935	0.249737	0.873206
ITM2B	0.485958	0.595098	-0.00880159	0.99935	0.360057	0.233381	0.188566	0.915789
TBL1XR1	0.485687	0.777483	-0.0623461	0.99935	0.319697	0.503277	0.352713	0.903501
MFHAS1	0.484487	0.890472	0.167176	0.99935	0.082679	0.95327
VPS8	0.483965	0.843487	-0.188477	0.99935	0.154412	0.716346
MAL	0.483685	0.921716	0.607714	0.861314	0.758821	0.533798	-1.33384	0.438651
ERI1	0.483548	0.771566	-0.569006	0.549035	0.0316684	0.952105	0.439988	0.791869
NIPA2	0.482439	0.762731	-0.418675	0.70824	-0.361615	0.386551	0.717225	0.702183
EXOSC1	0.481375	0.613832	-0.49801	0.431488	0.144185	0.540064
HOXB2	0.480778	0.767022	0.751395	0.320974	0.376055	0.167298
DPH3	0.480697	0.85259	0.137904	0.99935	0.237817	0.750808
DCLRE1B	0.480358	0.861177	-0.0472951	0.99935	0.361524	0.561927
LASP1	0.480212	0.84091	0.324081	0.862327	0.236936	0.712665
SMPD4	0.480197	0.793719	1.42205	0.00501871	0.895134	0.00664053	-0.492016	0.864671
HACL1	0.479633	0.779449	0.0417086	0.99935	-0.187801	0.609523
PDK1	0.479602	0.919565	1.33028	0.34066	0.480753	0.581847
BAG6	0.478644	0.658536	0.164888	0.883131	-0.132746	0.654637	0.646908	0.43395	BAG
C5orf15	0.477878	0.844808	-0.610789	0.655941	0.0779795	0.929042
KIAA0586	0.477538	0.72676	0.237744	0.791598	-0.481532	0.00817372
TRAPPC9	0.477056	0.860442	0.104109	0.99935	-0.165866	0.736867
POLR2J	0.477028	0.269722	0.129935	0.752665	0.179925	0.0313811	0.287111	0.635386
RANGAP1	0.476158	0.827258	1.08511	0.149443	1.01078	0.00857502
SSX2IP	0.475896	0.77754	1.65391	0.000376785	0.971119	0.00388511	-0.453445	0.864746
PRELID3B	0.474788	0.495195	0.0167653	0.99935	0.0593133	0.727062
BRMS1	0.474186	0.766587	-0.25589	0.866569	0.0365853	0.948543
PIGS	0.472916	0.702265	0.388605	0.592215	0.704024	2.50261e-06
APLP2	0.472565	0.590809	0.849522	0.00876071	0.135157	0.651683	0.379785	0.81631
GINS2	0.472521	0.665865	-0.776709	0.153097	-0.268867	0.322535	0.84719	0.200048
IKBKG	0.471893	0.755233	0.039361	0.99935	0.108054	0.716612
MID1IP1	0.469632	0.839204	0.209529	0.967741	-0.0988413	0.899616
KRIT1	0.469154	0.864005	-1.15864	0.432413	-0.337556	0.701625	0.870607	0.735289
CCDC115	0.468943	0.894604	-1.65699	0.33381	-0.10232	0.934945
GLCE	0.468543	0.845151	1.14132	0.0666968	0.41635	0.145117
SKP2	0.468535	0.795774	-1.47413	0.223188	-0.277852	0.53508
CEP44	0.468375	0.834264	-1.4822	0.198448	-0.192406	0.741125
CNOT11	0.468191	0.866248	-0.153655	0.99935	-0.168518	0.858849
UBE3C	0.467695	0.80503	0.194818	0.960803	0.435773	0.235501
LUC7L2	0.467473	0.706992	0.265207	0.749888	0.242913	0.473636	0.196514	0.921454
ATP1B3	0.467394	0.635453	-0.213071	0.796417	-0.102815	0.777806	0.572884	0.472733
MPC1	0.467321	0.517119	-0.150553	0.847341	-0.13673	0.324571	0.287212	0.860735
ITFG1	0.467119	0.707098	-0.395199	0.657561	-0.284782	0.155629
TMCO6	0.466781	0.876212	-0.58279	0.769959	-0.963955	0.0740112
SLC33A1	0.466654	0.864281	-2.49081	0.226981	-0.556635	0.290238
CCAR1	0.466428	0.700849	0.273031	0.719477	0.0999948	0.798726
MAN1A1	0.465718	0.795774	0.646219	0.350195	0.294453	0.215556
DIAPH1	0.465025	0.840064	0.949801	0.308583	0.466462	0.411113	0.0676932	0.998439
TNXB	0.464926	0.906058	1.75998	0.039218	-0.686236	0.309529			TENASCIN
CHMP1B	0.464529	0.779449	1.3574	0.00334277	0.899398	0.00529104	-0.349468	0.83208
IFITM3	0.464411	0.95014	-1.09049	0.787965	2.14703	0.201098
ATP7A	0.464148	0.839204	0.377999	0.785572	0.15663	0.800841
CAT	0.464072	0.475883	0.358389	0.350803	0.206152	0.37834	0.240136	0.782559
RSU1	0.463762	0.836216	0.129541	0.99935	-0.42394	0.497672	0.782479	0.781777
ERCC3	0.463542	0.831023	-0.215309	0.97963	-0.0600151	0.915994
HMG20A	0.46317	0.852302	-0.202685	0.99935	-0.547579	0.179071
ACSL3	0.462777	0.783543	-0.0843128	0.99935	-0.758085	0.0265108
PSMD9	0.462233	0.83449	0.844798	0.37372	-0.131283	0.867127	0.546206	0.656586
CYREN	0.461968	0.705728	-0.319716	0.752665	-0.173345	0.446891
FLOT2	0.461503	0.775459	0.474022	0.56812	0.135955	0.795848	0.425675	0.86031
HARS	0.461254	0.56187	-0.0796666	0.99935	-0.173752	0.21476
EED	0.460726	0.864824	-0.959534	0.510887	-0.249976	0.754339
MFSD12	0.460444	0.822202	-0.477451	0.734785	0.41104	0.0969244	0.0355942	0.999592
GUF1	0.460225	0.754471	-0.638082	0.525688	0.0236627	0.947346
FBXO4	0.460198	0.72676	-1.2359	0.165326	-0.079301	0.772346
PCGF5	0.459842	0.679228	0.911658	0.0188523	0.737173	0.000134426	-0.29915	0.808447
DYNC2LI1	0.45948	0.849056	-3.49876	0.215224	0.172891	0.795633
DEPDC1B	0.459305	0.8666	0.0295975	0.99935	-0.420434	0.57165
PDCD10	0.459084	0.629276	0.178634	0.823253	0.18977	0.513137	0.237553	0.871778
PRMT6	0.459072	0.870847	-0.683819	0.717852	-0.342169	0.627129
PRPS1	0.458757	0.477455	0.301589	0.479148	0.434248	8.37823e-06	0.0169261	0.999592
CDC73	0.458566	0.694109	0.276229	0.684405	-0.0912922	0.767861	0.454008	0.690148
SAP130	0.458052	0.848894	1.23494	0.0627535	1.15239	4.48526e-07
PRR11	0.457997	0.776642	1.27729	0.00598224	-0.0329286	0.927069	0.584414	0.847643
FRG1	0.457619	0.508898	0.464792	0.167907	0.625694	7.29143e-06	-0.15188	0.856386
CYB561D2	0.457613	0.833625	-1.44291	0.25522	-1.55211	0.0001163
RNF19A	0.457241	0.882328	1.59575	0.158059	0.518383	0.544067
ZNF672	0.456693	0.753905	-0.505904	0.6098	-0.049312	0.87676	0.506494	0.766018
SNRNP25	0.455704	0.795038	-0.579081	0.541293	-0.0532183	0.942192	0.534545	0.791869
BTF3L4	0.455679	0.393789	0.0843663	0.939382	0.338479	2.96519e-05	0.114432	0.907737
MRPL18	0.454486	0.770841	-0.446259	0.615764	-0.213442	0.678293	0.644123	0.71387
PMAIP1	0.454055	0.906058	1.38976	0.225705	1.41695	0.0174996
ADRM1	0.453312	0.413868	-0.137366	0.791409	0.0546288	0.745425	0.37439	0.515613
MFAP1	0.452323	0.849568	-1.19054	0.291083	-0.609216	0.328152	1.05586	0.160859
EMC4	0.451872	0.720662	-0.220341	0.843658	-0.18922	0.656113
SMC3	0.451584	0.729355	0.65787	0.249494	0.426251	0.209721	0.00292966	0.999592
PIGL	0.45138	0.826336	-2.0203	0.336725	-0.169275	0.688115
FUCA2	0.450704	0.768239	-0.711687	0.408893	-0.377611	0.310665
MRPL35	0.450521	0.798844	-0.845819	0.354556	0.0541239	0.941859
CHD2	0.450403	0.857212	0.832637	0.414844	0.83871	0.116047	-0.393217	0.896377
SZRD1	0.449861	0.717646	0.640583	0.249494	0.451259	0.0616692	-0.00885409	0.999592
EYA3	0.449756	0.867149	-0.394603	0.85467	-0.174827	0.800468
CCNH	0.449571	0.805384	-0.209804	0.937444	0.4982	0.267469
PRPF18	0.449049	0.845271	0.425968	0.734092	0.9683	0.0210533	-0.442495	0.85735
RP2	0.448902	0.930439	0.39772	0.929796	0.791496	0.314875
ZNF217	0.448804	0.852302	0.681487	0.437795	0.704918	0.00266972
ADAT1	0.44792	0.868806	0.521249	0.726885	0.951939	0.000800097
PATL1	0.446496	0.867289	0.556927	0.651575	0.762321	0.0738974
PGRMC2	0.446376	0.761917	1.13426	0.0141316	-0.0962821	0.842654	0.358966	0.899396
WASHC2C	0.445703	0.804551	0.911521	0.160522	0.0258662	0.953438
TRAPPC2L	0.445158	0.729355	-0.434553	0.5641	-0.0431016	0.93103
FDXR	0.444083	0.85911	-0.748752	0.675144	-0.96098	0.0100943
NABP2	0.444069	0.763179	0.152258	0.967346	-0.369185	0.226702
SFR1	0.444005	0.872678	0.060311	0.99935	0.363097	0.559311	-0.0515999	0.999592
NBR1	0.443839	0.796898	0.570102	0.433036	0.871354	0.000360025
GNB2	0.441608	0.554519	0.243194	0.597312	0.302235	0.121313	0.150227	0.896741
NAA60	0.440608	0.831558	0.543188	0.609557	0.241614	0.486173	0.203481	0.945701
RAB3IL1	0.439151	0.89607	0.0575958	0.99935	-0.899169	0.295516
KEL	0.438943	0.837919	1.16002	0.225705	0.441862	0.53508	-0.159277	0.956318
LSM1	0.438811	0.712947	-0.185558	0.883131	-0.0146829	0.978817	0.415678	0.801253
BRWD1	0.438617	0.749759	0.693334	0.195894	0.426848	0.0981882
VPS37A	0.437888	0.877463	-2.98845	0.138747	0.0142533	0.993732	0.489066	0.904632
RNF181	0.43754	0.735991	-0.580593	0.403589	0.0699098	0.887197	0.430342	0.751635
CEP152	0.437429	0.857228	0.136164	0.99935	0.470537	0.367231
TMEM115	0.437288	0.839204	-1.63706	0.177399	-0.688001	0.113143
BLOC1S5	0.436467	0.807963	-1.07749	0.343407	-0.140691	0.765368
VPS13A	0.435286	0.706992	0.36023	0.582259	0.471379	0.00556985
ST3GAL3	0.435186	0.880707	-0.855838	0.603922	-0.268759	0.735389
RPUSD2	0.435185	0.807563	0.868379	0.126308	-0.638471	0.0147928
SLC25A16	0.434825	0.868667	0.755974	0.407597	0.428977	0.171226	-0.00862392	0.999592
FIGNL1	0.434743	0.839204	-1.93259	0.115303	-0.728965	0.0217226
RAB40B	0.433587	0.911891	-0.805085	0.732465	-0.79427	0.326179
ATPAF2	0.433419	0.717646	0.611755	0.225705	0.271143	0.144959
PPIL1	0.432877	0.860975	-0.455446	0.763311	-0.655132	0.276287	1.06385	0.614567
ALS2	0.432804	0.894252	-0.573332	0.829314	0.0597771	0.920861
ELOC	0.431407	0.386342	0.325108	0.249156	0.248415	0.0199455	0.237737	0.68969
GNG2	0.430779	0.89582	0.149581	0.99935	0.799872	0.176857
PPP2R1B	0.429813	0.783543	-0.0179707	0.99935	0.206305	0.543893
DPP3	0.42931	0.798212	-0.600861	0.548573	-0.339883	0.376019
CRKL	0.428999	0.849668	1.1786	0.0880118	0.725229	0.0835309
POMP	0.428444	0.62497	0.175241	0.796907	0.422839	0.0746423	-0.0259331	0.999592
TFIP11	0.428076	0.805384	-0.0750246	0.99935	0.134898	0.676346
RAF1	0.42752	0.73049	0.913063	0.0138268	0.142556	0.617367
WDR11	0.42722	0.839204	0.246986	0.905403	0.724006	0.0515444	-0.198525	0.933104
FBXO7	0.427159	0.687504	0.742778	0.100556	0.375921	0.211318	0.0129883	0.999592
MOSPD3	0.42628	0.852903	0.65198	0.541003	0.403447	0.489286
RAP1A	0.425905	0.599246	-0.201694	0.746592	0.384161	0.028672	0.0245954	0.999592
TDP2	0.42583	0.875003	0.229519	0.979741	0.332671	0.629889
CBX5	0.424478	0.694109	-0.271656	0.693334	-0.160928	0.623375
ZNF43	0.424423	0.806898	-0.396853	0.738058	0.273905	0.237767
C6orf89	0.424123	0.638015	-0.0206897	0.99935	0.0891979	0.704805	0.321108	0.731337
ASNA1	0.423551	0.704606	-0.307739	0.679386	0.206998	0.501394
SSRP1	0.422704	0.600659	-0.0745815	0.99935	0.152349	0.524957	0.257925	0.83106
ZEB1	0.422533	0.878799	-0.141636	0.99935	-0.0214512	0.973996	0.473824	0.891855
LRRC57	0.421909	0.847724	0.862932	0.306013	0.937852	0.0185113	-0.535244	0.811974
UBE2T	0.421371	0.874964	0.332158	0.911106	0.367421	0.664841	0.0557554	0.997115
PPP3CC	0.420927	0.860779	0.706557	0.475763	0.492577	0.233664
AC106707.1	0.420919	0.881821	-0.981034	0.585321	0.198379	0.629158
MCMBP	0.420671	0.837653	-1.18538	0.324947	-0.419333	0.395002
NFX1	0.420509	0.812408	-0.316412	0.795083	-0.0525312	0.89076
RHBDD1	0.420488	0.885703	0.970004	0.299281	0.811209	0.0722276
MARCH2	0.420116	0.878799	0.53174	0.699516	-0.0503903	0.956393
MT-ND6	0.419843	0.845342	-1.15678	0.214138	-0.657638	0.167071
EIF4A3	0.419765	0.808905	0.145548	0.992427	0.388995	0.376019	-0.0103928	0.999592
RBM17	0.418985	0.444655	0.0809574	0.935456	0.178614	0.221051	0.178559	0.785795
BUD31	0.418221	0.701329	0.29987	0.640937	0.741493	0.00127537
ATP6V0B	0.417999	0.707098	0.222054	0.787813	0.38619	0.203204	0.0501592	0.992081
AFF1	0.417646	0.830081	1.04806	0.118367	0.223939	0.676192	0.338518	0.913249
VAC14	0.417365	0.825929	0.235689	0.918019	0.0412501	0.920953
AC009005.1	0.4173	0.916327	-0.900637	0.655941	0.0913096	0.934577
ERLIN1	0.416595	0.805384	-1.51918	0.181701	0.0292856	0.936388
ZBTB7A	0.414712	0.837919	0.340651	0.830484	-0.111676	0.887197	0.456205	0.866458
CCDC189	0.414161	0.875357	-0.633222	0.671902	-0.172651	0.649502
GPATCH1	0.413286	0.871984	-0.947211	0.535785	-0.739317	0.0184984
RCE1	0.413172	0.81041	0.252059	0.85511	-0.576557	0.0192569
TIMELESS	0.412845	0.752609	-0.559766	0.477115	0.251309	0.163917
BYSL	0.412774	0.89812	-0.548797	0.74953	-0.421166	0.57112
U2AF2	0.411984	0.658536	-0.157852	0.885753	0.0415046	0.841051
BLVRA	0.411598	0.73763	-0.228032	0.807378	-0.0324857	0.95039
FOXK1	0.411071	0.89642	0.695985	0.507646	-0.680209	0.134312
IL15RA	0.41026	0.919227	1.4001	0.165326	0.912619	0.128659			IL2
PCLAF	0.410227	0.749003	-0.346559	0.63872	0.317738	0.388954	0.0507508	0.99763
CHAMP1	0.410013	0.822452	0.0901723	0.99935	0.0579906	0.925594
SEL1L	0.409176	0.845395	0.180411	0.993129	0.4913	0.0580816
COX7A2L	0.407212	0.624562	-0.381803	0.392249	0.420114	0.0298611
CCDC93	0.407064	0.870377	-0.377196	0.896437	0.274718	0.465294
ELP2	0.406504	0.875357	0.314141	0.889934	0.0570173	0.951583
MECR	0.406502	0.87648	-1.47768	0.256144	-0.25074	0.744737
ARL14EP	0.406287	0.879957	-0.581127	0.71618	0.236132	0.756802
MYBL2	0.405801	0.912689	0.915835	0.557619	0.729774	0.404651	-0.335033	0.942686
SS18	0.405555	0.867539	0.252106	0.925481	0.309102	0.616768
TMCO3	0.405438	0.795922	0.515621	0.435985	0.431915	0.134934
ATAD1	0.404382	0.871224	-1.17431	0.335152	0.411867	0.519039
TGM2	0.403462	0.7665	0.623978	0.307233	0.773653	8.03812e-07
ASB6	0.403322	0.834092	0.536418	0.528716	0.348364	0.169287
DOLPP1	0.402864	0.881049	-0.277518	0.937662	0.150324	0.827625
PHF23	0.402471	0.898848	-25.9091	0.99935	-1.05563	0.0595052
ISOC1	0.40232	0.90918	-1.66405	0.222754	0.249469	0.79533
ABCB8	0.402217	0.784659	-0.809981	0.304071	-0.498942	0.00628787
TMEM59	0.401729	0.702832	0.0195751	0.99935	0.313146	0.32173	0.0937107	0.962815
UBXN2A	0.400396	0.739634	0.385192	0.542768	0.297558	0.0867685
SLC25A20	0.400045	0.875257	-0.0296181	0.99935	-0.930164	0.0532353
PAPOLG	0.39996	0.89394	0.334241	0.898232	0.167326	0.723711
IRF9	0.399101	0.846898	2.13378	8.43828e-05	1.65649	5.26961e-12	-1.25231	0.386017
RHOT2	0.397475	0.811657	-0.209022	0.920239	-0.130581	0.780592	0.79608	0.392953
MAP2K1	0.397368	0.913832	-0.529888	0.842794	0.12562	0.914167
MYO19	0.396813	0.855495	-0.167027	0.999314	0.183421	0.736502
TMEM183A	0.396319	0.538008	0.137986	0.803102	-0.18888	0.0929859	0.47654	0.576715
COMMD8	0.395907	0.886217	0.0292546	0.99935	0.314169	0.654178
IK	0.395432	0.61832	0.454182	0.218966	0.171961	0.483006	0.167013	0.864746
RPA1	0.39486	0.764539	-0.479712	0.515244	0.0622369	0.89181
CEP85	0.393577	0.9084	-0.0253614	0.99935	0.60548	0.258598
STAG2	0.393477	0.762731	0.630731	0.271075	0.430308	0.195348
MTFR1L	0.392761	0.838595	-0.966391	0.425621	-0.477543	0.218389
ESCO2	0.392616	0.904074	-0.177757	0.99935	-0.152566	0.882764	0.45185	0.875562
AUH	0.391674	0.89394	-0.970485	0.53368	-0.478959	0.45204
RNF40	0.391491	0.743518	0.187831	0.867039	0.426147	0.00508333	-0.0355466	0.999147
NUTF2	0.391207	0.659216	-0.0331436	0.99935	0.128949	0.66039
GSE1	0.390687	0.807963	-0.128229	0.99935	0.159974	0.743177
JMJD6	0.390657	0.793412	0.255867	0.827401	0.173818	0.486866
EIF5B	0.390343	0.64695	-0.169209	0.796907	-0.0459985	0.883382	0.567686	0.206884
FARP2	0.390229	0.910222	-0.276102	0.972417	-0.666156	0.0854447
MXI1	0.389273	0.916132	0.844246	0.597895	0.713489	0.414255
DHRS1	0.389113	0.86592	0.587563	0.620837	0.838425	0.00163002
VPS26A	0.388792	0.784659	-0.117831	0.99935	0.273496	0.484912
NDUFA13	0.388786	0.820987	0.0912615	0.99935	0.10362	0.870538
TARS2	0.387931	0.837528	-0.322416	0.867996	-0.270252	0.429571	0.659626	0.720914
FAM126B	0.387593	0.859365	1.27996	0.0435255	0.760955	0.00153493
SPSB3	0.38711	0.790629	0.486884	0.468438	0.652064	0.0232533	-0.138075	0.955985
FGFR1OP2	0.385868	0.6357	0.919382	0.000189879	0.297699	0.0740112
SVBP	0.385115	0.713521	-0.144081	0.919708	0.448667	0.0380773	-0.0343789	0.997783
ZNF654	0.383568	0.869377	1.05326	0.113748	0.399993	0.226798
GEMIN2	0.383493	0.903867	-1.15551	0.456293	0.579964	0.384162
BRD8	0.382979	0.815862	-0.153334	0.97963	0.14643	0.735663
TFR2	0.382856	0.65725	0.574223	0.109551	0.211142	0.295703
WDR76	0.382314	0.901052	-0.413877	0.849652	0.343002	0.670662	0.149228	0.978133
HSD17B11	0.382297	0.858397	-0.112861	0.99935	0.22558	0.744825
CHAC2	0.38224	0.920702	-2.37616	0.150277	-0.705921	0.433494
ISCA2	0.38218	0.746339	-0.42451	0.52091	-0.126868	0.733569
PCGF6	0.382141	0.835192	-0.991528	0.385851	-0.154206	0.628493
WWP2	0.381195	0.909716	1.23572	0.176038	1.21733	0.00270995
C17orf99	0.38063	0.928498	0.315161	0.983799	-0.436376	0.713908
CENPU	0.378821	0.841561	0.230062	0.888412	-0.067898	0.916583	0.394711	0.8883
SAC3D1	0.377775	0.909444	-0.228096	0.993932	0.501112	0.470167	-0.081894	0.999505
CCDC174	0.377484	0.780888	0.267466	0.785306	0.499951	0.00388482	-0.127863	0.952459
GLB1	0.377302	0.88067	-0.704038	0.608738	-0.153712	0.825268
CTNNA1	0.376965	0.689533	-0.0274398	0.99935	0.0322386	0.915755	0.313555	0.742064
UPF2	0.37696	0.802801	0.327094	0.711335	0.457403	0.182637	-0.0536688	0.995126
TCTEX1D2	0.376702	0.877347	0.221948	0.959402	0.30658	0.618994
ULK3	0.374669	0.821045	-0.968241	0.426215	-0.481683	0.0723885
PPRC1	0.374018	0.921035	-0.820079	0.621004	-0.171462	0.834473
SRSF8	0.37386	0.85517	0.753654	0.402393	-0.293352	0.651427	0.563424	0.78205
YIPF2	0.373435	0.732823	-0.424555	0.591835	-0.0734046	0.755099
PLA2G12A	0.373233	0.930606	-1.10635	0.565633	-0.280062	0.80392
KIAA1551	0.373116	0.845395	0.287493	0.847614	-0.924238	0.042066
NELFCD	0.373067	0.630749	-0.519015	0.249602	-0.122968	0.384028
MAD1L1	0.373061	0.762173	-0.282047	0.776788	0.203608	0.307417
ESF1	0.372986	0.883208	-1.21209	0.278549	0.163361	0.83778
DCAF10	0.372783	0.902736	-0.0284199	0.99935	-0.205366	0.79169
ITSN1	0.372092	0.939358	-1.63511	0.390181	-0.678304	0.503753
FAAP100	0.371818	0.922668	-0.421338	0.89187	-0.654761	0.343529
PPP4C	0.371815	0.689689	-0.420576	0.426475	-0.0568336	0.876566	0.437756	0.657544
LAMP2	0.371613	0.740854	0.165061	0.903071	0.195007	0.29183
AC100810.1	0.371458	0.752864	0.371739	0.518794	-0.047863	0.844867	0.449891	0.757078
ABT1	0.370627	0.898606	-0.444504	0.782884	-0.228104	0.774018
SMIM37	0.370488	0.905154	-1.64649	0.176888	0.164323	0.869808
ST7L	0.370476	0.885446	-0.982024	0.586105	-0.447666	0.24143
BST2	0.370123	0.937541	-0.669307	0.800639	1.04464	0.346983
DCTN5	0.370062	0.825929	0.288355	0.82381	-0.0926845	0.809202	0.465011	0.793165
CRTC2	0.369144	0.885822	1.05995	0.205211	0.94064	0.000507467
SDHB	0.366965	0.794967	-0.640504	0.364314	0.093106	0.843937	0.213327	0.92428
MCUB	0.366466	0.844739	-0.781784	0.394981	0.319525	0.499321
RAB28	0.365265	0.895742	-0.0613846	0.99935	-0.85351	0.0714318
PHF11	0.364651	0.89582	-0.671715	0.708157	0.537108	0.343354
RCOR3	0.364409	0.825761	0.307493	0.744458	0.621845	0.0269413
NKIRAS2	0.364233	0.802482	-0.0847102	0.99935	0.280965	0.215994
ODF2L	0.363807	0.89989	-0.840105	0.568259	-0.447152	0.540679
MTERF3	0.363636	0.934561	-1.14631	0.530625	-0.523775	0.617862
BABAM2	0.363515	0.89966	-1.20169	0.384711	-0.207647	0.797784
RHD	0.362449	0.984802	0.449836	0.99935			-0.323063	0.979903
RABGGTB	0.36211	0.825459	0.322673	0.736905	0.0805993	0.866788
RFC5	0.361972	0.708971	-0.220653	0.797047	0.265332	0.066909	0.0910851	0.955484
HAUS2	0.36149	0.866611	0.919323	0.249494	0.798332	0.0692716	-0.461786	0.845932
MACO1	0.359907	0.932999	1.86107	0.0762245	1.30085	0.0479335	-1.07243	0.793165
SNRNP40	0.359838	0.793412	-0.750585	0.272523	0.077817	0.881963
NUP155	0.35955	0.807923	-0.277782	0.82752	0.367231	0.0530685	-0.0242206	0.999592
LNPK	0.359212	0.905154	-0.0167539	0.99935	0.0786435	0.932779
NUP62	0.358764	0.845926	-1.14432	0.169246	-0.171522	0.738648
COPE	0.358675	0.452597	-0.0030935	0.99935	0.0202837	0.91525	0.425112	0.154095
USP32	0.358668	0.89582	1.04659	0.218966	0.493543	0.349631
MBTD1	0.356886	0.899376	-0.339276	0.906696	-0.303711	0.443995
MKRN1	0.356466	0.739634	0.574011	0.178962	0.0606016	0.855516
MROH1	0.356314	0.938726	-0.687566	0.820078	0.648012	0.122041
GART	0.356046	0.850173	-1.24016	0.133568	-0.225996	0.689319
CD2AP	0.356031	0.866075	0.799448	0.324307	0.513484	0.250125
MED26	0.355335	0.904667	0.703623	0.528109	0.34321	0.368787
SNHG21	0.354596	0.922445	-0.300567	0.964805	-0.196251	0.809433
OTUD7B	0.354132	0.91689	0.867579	0.408893	1.1995	4.55118e-06
UFSP2	0.352398	0.826249	-0.436568	0.715911	-0.109873	0.722388
SEC13	0.351972	0.810479	-0.209076	0.888264	-0.124592	0.779771	0.402789	0.830119
CXXC1	0.35166	0.802482	-0.535788	0.530471	0.226743	0.448514
BSDC1	0.351566	0.853899	1.29341	0.0183196	0.548266	0.16888
POGZ	0.350519	0.88067	-0.0738526	0.99935	0.314182	0.539351
COX7B	0.350483	0.675378	-0.197626	0.739709	0.187249	0.488129	0.15598	0.91737
TTF1	0.350306	0.783543	0.283715	0.727102	-0.0833048	0.742284
ARFIP1	0.349672	0.864005	-1.38457	0.242572	-0.350113	0.185422
ELP4	0.349349	0.878799	-0.583435	0.644231	-0.303692	0.605547
RIOK3	0.348726	0.898492	1.13818	0.230833	0.690958	0.247669	-0.415184	0.902233
PKD1	0.348596	0.946842	0.0895185	0.99935	1.54766	0.00642222
DCTN3	0.348385	0.742022	0.587634	0.201859	0.0353096	0.935177	0.25487	0.866266
GNL3	0.348143	0.926368	-1.35515	0.312153	-0.369931	0.694483
CYB5B	0.346542	0.90918	-0.709763	0.636956	-0.0651911	0.946131
DDX20	0.34509	0.877465	0.537077	0.510101	-0.624508	0.0199782
SCOC	0.344738	0.855128	-0.186621	0.96625	-0.25376	0.644678
BRPF3	0.344727	0.944939	1.53797	0.124154	0.64527	0.332742
NARS	0.344116	0.811184	0.0717551	0.99935	0.0247855	0.964718
SOCS4	0.343226	0.89418	-0.222917	0.958003	0.00422757	0.996029
MAPKAPK3	0.343001	0.938726	-0.706916	0.749888	-0.429792	0.697108
ZNF622	0.342551	0.886493	0.283349	0.873646	-0.0535726	0.946073
COPS4	0.342157	0.871984	-0.495623	0.658204	-0.177883	0.770218
RELA	0.341746	0.882794	0.294884	0.855194	0.959421	0.00650014
PRDX2	0.341729	0.905112	-0.015928	0.99935	-0.371472	0.685276	0.600663	0.755972
TBCD	0.341557	0.837387	-0.0331832	0.99935	0.133064	0.633938
SLC30A9	0.340262	0.764318	-0.633717	0.356538	-0.467589	0.0031001
RBM43	0.340248	0.88067	0.750876	0.334297	0.660013	0.0491783
USP14	0.339966	0.82644	0.299331	0.776089	-0.265696	0.576242	0.511513	0.682413
CRYZL1	0.339593	0.844051	-0.288977	0.888264	0.167467	0.58448
FTL	0.33905	0.305827	-0.192302	0.348917	0.152802	0.116943	0.235327	0.438963
RBM48	0.33852	0.841772	0.23631	0.867996	0.0477687	0.890379
FARSB	0.338085	0.92034	0.319097	0.919219	0.500877	0.495134
RABAC1	0.33779	0.939266	0.516593	0.843658	-0.419678	0.713147
LSM3	0.337507	0.74575	-0.0551841	0.99935	0.189466	0.536363	0.0582759	0.98934
COQ5	0.337495	0.931456	-1.29367	0.441126	0.0687987	0.954293
C11orf58	0.337333	0.34136	0.0805079	0.844026	0.306136	2.44024e-08
CYC1	0.337064	0.406123	-0.119225	0.732465	-0.0162423	0.886512	0.348757	0.452873
AP2S1	0.337033	0.789394	-0.00275132	0.99935	-0.0593115	0.909462	0.357219	0.751635
AKT1S1	0.336056	0.818023	0.119174	0.99935	0.554346	0.000902289
ZCCHC8	0.334806	0.89582	1.68674	0.00876071	0.820849	0.0682456	-0.582814	0.851595
TRNAU1AP	0.334791	0.876656	-0.544302	0.610841	0.163442	0.77623
GOT2	0.334305	0.797208	-0.171993	0.933398	0.104866	0.743704
PRPF38A	0.334288	0.846876	-0.629685	0.429773	-0.0109111	0.99107	0.327886	0.897464
XRCC3	0.334098	0.867149	-1.0343	0.426215	-0.215028	0.505757
BARD1	0.333939	0.938722	0.876178	0.604112	0.282538	0.782926
ZNF606	0.333126	0.921462	-0.687274	0.617343	-0.750172	0.0106596
CCDC43	0.332862	0.908364	-0.391754	0.834484	0.0166266	0.989386	0.297984	0.88069
ARID2	0.332275	0.867149	0.597359	0.405538	0.571135	0.0775598	-0.29958	0.878708
C2orf69	0.331819	0.886217	0.210459	0.953702	0.162094	0.783166
PIGC	0.331552	0.823583	0.20527	0.865262	-0.101531	0.795863	0.467624	0.696696
NT5C3A	0.331114	0.844099	-0.20312	0.916683	-0.021587	0.975054	0.223346	0.853885
GAPVD1	0.330636	0.866611	0.775645	0.271075	0.193796	0.69619	0.096217	0.979903
TMEM101	0.330571	0.89582	-0.61099	0.653225	-0.282913	0.646478
NDUFA6	0.33011	0.658536	-0.0849286	0.958914	0.0484138	0.850278	0.225837	0.85064
ECE1	0.329315	0.940245	-0.0641286	0.99935	0.336641	0.688896
KPNA1	0.329055	0.873206	0.38145	0.684405	0.14868	0.73839
ERF	0.328985	0.929651	-1.08179	0.699511	0.935912	0.00652528
DUSP12	0.328909	0.919563	0.21175	0.989625	0.148193	0.86498
WDR20	0.328369	0.89888	-0.817472	0.576734	0.0575338	0.894921
VEZF1	0.327227	0.905224	0.863046	0.369651	0.311626	0.627129	0.0788579	0.996195
HIRA	0.327084	0.905154	0.467653	0.665046	0.550895	0.131258
NSL1	0.325739	0.86592	-0.0286395	0.99935	0.0607265	0.927972
ANP32B	0.324633	0.752864	0.507908	0.331433	0.255977	0.45598	0.0455363	0.992894
CRLF3	0.324459	0.90475	0.937787	0.296763	-0.234536	0.731674	0.37119	0.83106
DNAJB9	0.323274	0.88648	1.03196	0.124368	0.91722	0.0022545
USP9X	0.322154	0.862549	1.05936	0.0579242	0.196182	0.676192
CENPM	0.321655	0.848894	-0.269359	0.828082	0.0800709	0.887197
STOML1	0.319648	0.89679	-0.0947917	0.99935	0.577906	0.0513799
PKN2	0.319493	0.869216	0.336425	0.738058	0.147066	0.769017	0.193745	0.949729
SLC43A1	0.318421	0.922445	0.481996	0.766999	0.122444	0.895261	0.147167	0.977848
CAPN15	0.317697	0.908918	-0.244419	0.935456	-0.303314	0.576217
RRP8	0.317322	0.88478	-0.10332	0.99935	0.381184	0.307311
RFX2	0.315848	0.950078	0.0993745	0.99935	0.828141	0.236794	-0.474001	0.923885
LEMD3	0.315805	0.905871	0.830496	0.299281	0.222006	0.664841
ZBTB24	0.315752	0.960103	-0.262734	0.99935	0.446521	0.709261	-0.0682866	0.999592
PTPMT1	0.315588	0.916351	-0.276899	0.933841	0.275019	0.703695
CKAP5	0.315138	0.883905	0.602885	0.461432	0.265177	0.594959
ELMSAN1	0.314719	0.94211	1.03445	0.365201	0.892565	0.124003
CENPC	0.314057	0.88872	0.391352	0.715911	0.31905	0.537694	-0.0327467	0.999592
ODR4	0.313788	0.946807	-0.461154	0.896437	0.61849	0.486173
MMADHC	0.313469	0.735991	0.141082	0.86775	0.174219	0.504692
CASC3	0.31278	0.861807	0.027829	0.99935	0.506974	0.060324
DERL2	0.312666	0.813442	0.0362576	0.99935	0.190355	0.35841
FAR1	0.312146	0.851255	1.17665	0.00845362	1.05372	3.76389e-11
CCHCR1	0.311129	0.867539	-0.321684	0.796967	-0.311693	0.190889
KIAA1586	0.311088	0.843829	0.279272	0.761671	-0.0399906	0.939481
ZNF256	0.310858	0.953167	0.549	0.768263	-0.282597	0.744737
GID8	0.310436	0.722694	0.615685	0.0627535	0.598519	2.8084e-09
GGA3	0.31035	0.921462	0.45383	0.716889	0.395162	0.202264
PRMT3	0.309739	0.912352	-0.0388849	0.99935	-0.154175	0.792932	0.60621	0.752577
AIFM1	0.309532	0.793539	-0.483068	0.485826	-0.311126	0.063062	0.504627	0.742822
CBR4	0.308569	0.897726	-1.15033	0.307901	0.0419922	0.953436	0.370623	0.83106
KLF6	0.308511	0.886217	1.98014	0.000113801	1.52718	8.58522e-07	-1.27116	0.114749
ZNF136	0.308362	0.89989	0.681438	0.406536	0.277964	0.359539
TERF1	0.307361	0.871984	-1.34092	0.152257	-0.00166241	0.998178
NCS1	0.307039	0.928291	0.271893	0.896086	-0.0753802	0.89076
N4BP2L2	0.306725	0.800191	0.21333	0.794184	0.435076	0.0881053
SRP9	0.306079	0.745899	-0.358736	0.489667	0.211924	0.467454	0.0894679	0.963747
SNX1	0.305315	0.878799	-0.744527	0.437856	-0.63188	0.144068
RDH11	0.305019	0.923638	-0.608856	0.711335	-0.238874	0.77499
KARS	0.304911	0.899687	-0.235245	0.923196	0.147072	0.824038
SNAP23	0.304605	0.782404	-0.808063	0.218966	-0.0708874	0.751992
ZNF776	0.303929	0.954803	1.48606	0.200827	0.84391	0.218353
NHLRC2	0.30364	0.878078	0.0149168	0.99935	0.623598	0.00198993
ZSCAN21	0.301971	0.938774	-0.0633947	0.99935	-0.48135	0.209235
DTYMK	0.301296	0.831023	-0.0136881	0.99935	-0.479562	0.157106	0.728503	0.563661
PPP6R3	0.300776	0.885822	1.47804	0.000677096	0.800893	0.00747841	-0.764534	0.779056
PPP1R12A	0.300551	0.798098	-0.22665	0.779829	-0.136825	0.689298	0.449163	0.709042
NUP58	0.300472	0.896474	0.615148	0.473474	0.54691	0.177908	-0.170812	0.96396
TAF7	0.300197	0.89394	-0.180387	0.982054	0.181205	0.780519
DDB1	0.300125	0.692504	0.917868	1.4043e-05	0.297559	0.00388511
SNAPC2	0.299543	0.926945	-0.0341907	0.99935	-0.359495	0.597422
MYNN	0.298913	0.874952	-0.127826	0.99935	-0.128872	0.676962
TERF2IP	0.298824	0.762731	0.400495	0.371117	0.395599	0.0615648	-0.100156	0.950952
LSM5	0.298776	0.842198	-0.363499	0.664947	0.15936	0.75069	0.161821	0.942686
PSMC3IP	0.297882	0.913814	-3.17772	0.0903974	0.363383	0.443995	0.155283	0.990958
NUCB1	0.297282	0.836567	-0.0275934	0.99935	0.408005	0.171226	-0.103605	0.962892
NFYB	0.296547	0.824807	-0.474048	0.493571	0.0551951	0.863842
GTPBP10	0.296243	0.91689	-0.435675	0.798392	-0.537872	0.0796234
MEN1	0.296102	0.943551	-1.42979	0.493571	-0.98776	0.178054
PIH1D1	0.296035	0.852302	-0.252385	0.820078	-0.127135	0.783405
ANGEL2	0.296025	0.919612	0.272439	0.903071	0.354718	0.444676
STK10	0.295435	0.936907	0.834915	0.454094	-0.0542656	0.953498
PPA2	0.295235	0.899687	-0.641678	0.528834	-0.193959	0.77509
FBXO9	0.294646	0.900367	0.384939	0.78813	-0.446983	0.482484	0.554601	0.83106
SLC41A3	0.294277	0.908784	-0.0317701	0.99935	0.0103635	0.989075
TAF9B	0.294236	0.907387	0.806783	0.323487	-0.397268	0.255696
KANSL1-AS1	0.293674	0.974941	0.774605	0.793462	1.71622	0.0740112
ZNF100	0.292836	0.936539	0.42923	0.762774	0.16204	0.804967
CIAPIN1	0.292627	0.880224	-0.0465383	0.99935	0.254892	0.590708
RPA2	0.292173	0.857648	-0.404955	0.620837	0.123506	0.781264	-0.171411	0.96422
NEK4	0.291892	0.92177	-1.73532	0.235491	-0.739942	0.0722017
ZNF143	0.29173	0.93962	-0.221538	0.999314	0.0246166	0.985739
MIS18BP1	0.291119	0.827602	0.232618	0.780632	0.0728483	0.865369	0.222837	0.906346
MAGOHB	0.291028	0.845372	-0.855813	0.199614	0.0834088	0.846053
SAAL1	0.29099	0.922445	-0.287567	0.92194	-0.108672	0.891018
HERC1	0.289456	0.909342	1.60348	0.0141255	0.203386	0.753601	0.170369	0.972549
ANAPC13	0.288835	0.902088	0.0416077	0.99935	0.635351	0.147294
MAEA	0.28823	0.87207	0.118326	0.99935	0.0936878	0.845815
NUTM2A-AS1	0.288226	0.875357	0.777391	0.194056	0.452824	0.173433
ZDHHC6	0.287345	0.91327	-0.506344	0.732111	0.0418181	0.953438
MED28	0.287128	0.89582	-0.441313	0.691361	-0.0492606	0.947168
STX5	0.286335	0.886265	-0.349812	0.779909	0.347589	0.366444
AP1S1	0.285744	0.937882	-1.43063	0.34556	-0.340374	0.716142
CYB5R4	0.285069	0.919227	-0.241545	0.967595	0.141577	0.820896
GPAA1	0.284755	0.748545	-0.361655	0.444615	-0.198211	0.295592	0.504462	0.425268
ANAPC11	0.284753	0.830039	-0.361645	0.615789	-0.12221	0.782593	0.241766	0.726774
AHSA1	0.283556	0.878799	-0.578765	0.491592	-0.389689	0.388964	0.687589	0.636953
SYNGR2	0.283415	0.863532	-0.360712	0.692217	-0.283893	0.515163
KBTBD2	0.281069	0.952595	1.66672	0.118198	0.964787	0.150915
CLK1	0.280878	0.927942	1.06637	0.256144	0.722439	0.199346	-0.484025	0.873711
CBLL1	0.280846	0.866075	-0.303434	0.765909	-0.0948152	0.815901
ARFGEF2	0.280203	0.921035	0.748389	0.390447	0.37136	0.214991
ACLY	0.28016	0.85259	0.305154	0.733752	0.355572	0.197084
DRAM2	0.280017	0.951703	-1.51127	0.384826	0.268383	0.795633
NDUFB8	0.278435	0.849568	-0.407422	0.590222	-0.110267	0.824536	0.472308	0.632798
WRN	0.278264	0.89394	1.09216	0.0623558	0.427749	0.277704
SEPT2	0.277861	0.660656	0.180555	0.66349	0.415099	1.54983e-07	-0.131927	0.897464
KLHDC2	0.277564	0.825929	0.0660572	0.99935	0.262634	0.333634
CDC6	0.27577	0.946842	-0.19554	0.99935	0.315723	0.692325	0.0137695	0.999592
GFM1	0.27576	0.83449	0.144767	0.922559	-0.573191	0.000205808
MKNK2	0.275237	0.935522	0.0772535	0.99935	-0.115329	0.913865	0.315209	0.913518
LAMTOR3	0.275093	0.89582	0.0623042	0.99935	0.486934	0.163738
CRAT	0.274206	0.916827	0.13359	0.99935	-0.500528	0.298369
ECPAS	0.273709	0.916827	0.730323	0.377085	0.257434	0.594832
AP5Z1	0.273149	0.914563	-0.257785	0.966126	0.907803	6.57824e-05
MITD1	0.273094	0.799547	-0.697046	0.295274	0.512846	6.19362e-05
PTBP2	0.272158	0.936539	1.45222	0.0309051	0.931711	0.0146503
STRADB	0.272136	0.85259	-0.155433	0.94872	-0.261606	0.533683	0.526006	0.699232
FAM193B	0.271088	0.953555	0.421786	0.855143	0.689001	0.232049
ATPAF1	0.270882	0.849056	-0.35424	0.639255	-0.246603	0.463895	0.743388	0.244078
DPM1	0.269182	0.931456	-0.0520828	0.99935	0.179088	0.803661
SNF8	0.268881	0.691279	-0.166	0.718233	-0.265166	0.0164499	0.558095	0.244078
SUPT7L	0.268384	0.850682	-0.187701	0.951433	0.00273228	0.996029
NUDT21	0.268185	0.703059	0.0878756	0.95341	0.294013	0.00190986	-0.17107	0.905485
PCSK7	0.267887	0.909437	0.28899	0.861797	-0.114208	0.86984
DVL3	0.267764	0.919565	0.946187	0.194056	0.452745	0.102313
DNAJC6	0.267749	0.900298	0.169374	0.99294	0.432085	0.0832554
B9D1	0.26709	0.909224	-0.825457	0.481792	-0.545569	0.0331294
UBE2F	0.266153	0.861429	0.00556131	0.99935	-0.012379	0.986258	0.301685	0.846585
OTUD6B-AS1	0.26605	0.872678	-0.254885	0.819516	-0.108988	0.813588
NDFIP1	0.265516	0.762173	0.309712	0.450635	0.22115	0.288693	0.0106371	0.999592
NUBP1	0.264741	0.926945	-0.0362347	0.99935	-0.0473462	0.950193
FBXL3	0.264719	0.875357	1.42018	3.11348e-05	0.605949	0.00243427	-0.331793	0.891855
COPS9	0.264621	0.783543	0.00934667	0.99935	0.214801	0.376019	0.052235	0.979722
KIAA1468	0.264434	0.950197	-0.763128	0.710398	-1.13932	0.00446921	1.40258	0.595547
PCMT1	0.264348	0.771566	-0.351923	0.441103	-0.0598201	0.849629	0.297565	0.804626
RBM18	0.263685	0.863202	0.767648	0.128244	0.057242	0.843937	0.306615	0.887271
DOT1L	0.262296	0.953167	0.977928	0.427153	0.261755	0.744737	0.144139	0.989988
DNAJC15	0.262153	0.904074	-0.655203	0.460507	0.0273319	0.973725	0.32041	0.868247
TUSC2	0.261498	0.89989	-0.378119	0.72302	-0.229216	0.630074	0.52451	0.68969
JMJD4	0.260598	0.907438	-0.0382784	0.99935	0.51771	0.0373417
SHOC2	0.26014	0.878799	0.269484	0.769842	0.31975	0.304472
GOLPH3L	0.259983	0.926392	-1.29677	0.346904	-0.860207	0.00543933
RAB3GAP2	0.2595	0.892243	0.0685708	0.99935	0.163653	0.565598	0.0823697	0.982853
SYVN1	0.259103	0.93106	0.833809	0.366263	0.701861	0.0136458
SCO1	0.259074	0.927599	-0.81092	0.491069	-0.222159	0.744565
PALB2	0.258853	0.950954	-0.513054	0.861706	-0.734829	0.0947937
AC078846.1	0.258635	0.946842	0.111221	0.99935	0.0922669	0.872835
RRN3	0.258589	0.949143	-0.206817	0.99935	0.371218	0.632861
CD99	0.258326	0.800437	0.519547	0.195894	0.095195	0.761214	0.143959	0.92306	CD99
SRI	0.257576	0.849056	-0.566554	0.362812	0.0597863	0.908146	0.221956	0.907737
GTF2F2	0.25755	0.87648	-0.378994	0.662601	0.159561	0.700239
CRAMP1	0.257355	0.954344	0.311586	0.939612	1.09456	0.00987072
PNPO	0.257016	0.954803	-1.43844	0.356802	-0.17153	0.863333
TMEM175	0.256382	0.931456	-0.151549	0.99935	0.0498149	0.911349
ZNF146	0.25588	0.907748	-1.00328	0.290846	-0.34873	0.407923
ZMIZ1	0.255711	0.965281	1.31774	0.337032	0.808908	0.282638
MARCH6	0.254912	0.816606	0.511267	0.223188	0.26508	0.202138
SH3GL1	0.25486	0.928498	0.316824	0.813942	0.763383	0.0523128	-0.488124	0.879772
RAD54L2	0.254627	0.935522	0.39775	0.811961	0.367971	0.297933	-0.114552	0.982459
ALG5	0.254561	0.927997	-0.249131	0.935456	0.176834	0.789747
SPPL2A	0.254455	0.925698	0.780003	0.363071	0.573161	0.218148
TUT7	0.254372	0.916827	0.820147	0.281049	0.377334	0.157724	-0.106013	0.980972
TSFM	0.253724	0.930439	-0.356775	0.827714	0.0329374	0.972622
MED21	0.253588	0.924499	-1.2218	0.335929	-0.108034	0.866788
MBOAT7	0.253558	0.943496	-1.77462	0.334297	-0.654453	0.194141
RAN	0.25309	0.821223	-0.408768	0.452661	-0.0452414	0.919589	0.334152	0.80215
HAUS5	0.253078	0.90918	-0.578438	0.609557	0.278029	0.438166
POLK	0.252317	0.884322	-0.155743	0.958976	0.330646	0.179209	-0.0860548	0.975972
PDIK1L	0.25198	0.921035	0.840039	0.214138	-0.0223615	0.967235
CEP192	0.250506	0.926368	-1.40012	0.158059	-0.133028	0.794301	0.484136	0.866704
NDUFA9	0.249938	0.878799	-0.0413147	0.99935	-0.0175979	0.978538
UNC50	0.249641	0.94211	-0.809654	0.632312	-0.103541	0.911647
NDE1	0.249517	0.89642	0.854327	0.0867517	0.375044	0.0530685
USP11	0.249462	0.941111	-1.00587	0.512036	0.0203558	0.988313
EIF2S2	0.248922	0.890283	0.323119	0.750936	0.311283	0.518458	-0.0747116	0.984708
PCIF1	0.248652	0.946842	1.06033	0.334297	0.798108	0.219852
OTUB1	0.247811	0.800972	0.0328171	0.99935	0.331075	0.0222049
RBM15	0.247546	0.964186	0.990671	0.462089	0.881811	0.209509	-0.663703	0.869504
MALAT1	0.247531	0.950078	0.540709	0.749888	0.789147	0.290238	-0.524333	0.901181
SAE1	0.24693	0.928498	-0.0861786	0.99935	0.329029	0.548902	0.00458103	0.999592
RNF10	0.246924	0.842198	1.22218	1.17137e-05	0.634461	0.000282141	-0.389071	0.81631
PARP2	0.246916	0.885822	-0.971752	0.280097	-0.0998763	0.71412	0.346555	0.856386
FRA10AC1	0.246835	0.872678	-0.322772	0.744238	0.0208524	0.96346
RNF217	0.246741	0.934891	1.2232	0.112491	0.914393	0.000704591
BRIP1	0.246668	0.960103	-0.191196	0.99935	0.539024	0.340325
SDCBP	0.246387	0.936539	-0.0100179	0.99935	0.498408	0.456321	-0.154051	0.956817
TBCB	0.245434	0.812959	-0.0256092	0.99935	-0.352666	0.0307813
UMPS	0.245302	0.950023	-0.918562	0.54993	-0.489904	0.564233
IFT22	0.245216	0.890472	-0.946912	0.299281	0.074852	0.78855
NUS1	0.244778	0.937705	0.642899	0.514042	0.158597	0.80833
PMPCA	0.244205	0.910055	0.381336	0.69986	0.0727237	0.905967
PPIE	0.243861	0.930058	-0.101417	0.99935	-0.0771713	0.91938
LINC00909	0.243286	0.922445	-0.419426	0.785306	-0.279968	0.360515
VCPIP1	0.243075	0.936539	1.24793	0.0398314	0.0906192	0.880478
CLDND1	0.242755	0.89582	-0.0323679	0.99935	0.521439	0.105895	-0.213442	0.932869
DRG1	0.241177	0.924068	-0.368082	0.780159	0.0290357	0.97253	0.189199	0.951154
FAM3C	0.240843	0.94211	-1.06002	0.558518	-0.102802	0.876348
GPN2	0.240471	0.925417	-0.393466	0.796907	-0.593871	0.0303041
CPSF7	0.240278	0.875357	0.70159	0.146506	0.427387	0.0104511
NAGA	0.239091	0.938726	0.462899	0.696012	-0.44198	0.20104	0.666895	0.787364
HERC3	0.238553	0.954344	-0.4385	0.861797	0.108756	0.879242	-0.0658822	0.997974
MRPL2	0.238402	0.861903	-0.480163	0.411429	-0.270046	0.376633
PEX13	0.238364	0.92653	-0.0866737	0.99935	-0.737683	0.0038289
ACTR10	0.238249	0.81044	-0.0967938	0.985876	0.0119307	0.971717	0.232535	0.830119
ABCA7	0.238121	0.915239	0.029252	0.99935	0.590675	0.00446921
INSIG1	0.238088	0.914563	-0.442031	0.771972	-0.534027	0.0588975
ZNF414	0.237311	0.94605	0.47196	0.749846	-0.312807	0.675505
SMC6	0.236258	0.837484	-0.428761	0.475941	-0.117538	0.50937	0.357337	0.779631
TMEM128	0.236191	0.942484	-1.62037	0.305542	-0.397271	0.486173
SHKBP1	0.235805	0.938314	-0.207488	0.98993	-0.255123	0.716181
HEXB	0.235747	0.898977	-0.828195	0.439533	-0.0766797	0.81192	0.318374	0.870837
SHC1	0.23574	0.946967	0.903702	0.343966	0.928863	0.0247163
CNOT8	0.234829	0.901052	0.209318	0.878609	0.155073	0.722155
IDH2	0.234783	0.85123	-0.215652	0.794184	-0.323798	0.321059	0.615464	0.275392
ARHGEF2	0.233737	0.909444	-0.155322	0.979741	0.0411332	0.93866
MAU2	0.232993	0.947163	0.489512	0.667965	0.354444	0.491534
TCP1	0.232051	0.875257	-0.0341203	0.99935	-0.167609	0.685788	0.384971	0.792447
SPICE1	0.231323	0.947422	-0.987689	0.585321	-0.503773	0.190953
UBE2W	0.231137	0.950078	-0.626348	0.744828	0.170642	0.784859	-0.0755609	0.995079
NARF	0.230986	0.878799	0.111794	0.99935	-0.249248	0.582752	0.386304	0.746262
NRAS	0.230955	0.880814	0.841023	0.0892363	0.588122	0.00048362	-0.351056	0.830119
CLASP2	0.229952	0.955987	0.388335	0.856552	-0.0522288	0.954742	0.340238	0.933733
CLPX	0.229011	0.858143	0.233978	0.76016	0.140012	0.502713
CHIC2	0.228642	0.928498	0.283898	0.844532	0.411682	0.327608
MAP4K5	0.22852	0.928498	0.520397	0.570935	0.635724	0.107448
TRMT6	0.228203	0.946807	-1.18878	0.374393	-0.375322	0.56699
AC100801.1	0.227373	0.944574	0.574546	0.627106	0.368194	0.376633
FAM122B	0.226313	0.898355	-0.105429	0.99935	0.121505	0.642083
C12orf65	0.226221	0.960105	-2.7289	0.0880118	-0.938236	0.250461
ZNF592	0.225998	0.959554	0.582179	0.647494	0.116	0.874379
C11orf49	0.225905	0.958091	-0.46153	0.849399	-0.282878	0.745346
ITSN2	0.22567	0.925479	-0.494553	0.682231	-0.30746	0.486157
DSN1	0.22527	0.914806	-0.597777	0.486083	0.0336006	0.953498
KLHDC3	0.225118	0.805318	-0.71947	0.0907496	-0.387512	0.00948862
SNRPA	0.224613	0.719263	-0.394759	0.251376	0.135505	0.179071
HTATIP2	0.224607	0.926392	-1.44369	0.211071	-0.732451	0.00152411
MUS81	0.22375	0.951948	-0.873768	0.5273	-0.375883	0.591328
SDHAF2	0.223372	0.862131	0.195648	0.8261	0.0836172	0.759664
RAPGEF2	0.223054	0.950078	1.2694	0.122976	0.422275	0.466755
SCAF1	0.222589	0.931671	0.0680297	0.99935	0.0814523	0.798793
TPM1	0.222391	0.75586	-0.195818	0.66085	0.194737	0.139512	0.0304479	0.985454
GNL2	0.222197	0.884599	-0.805023	0.209482	-0.382637	0.157783	0.367217	0.867329
GTDC1	0.221784	0.953807	0.263192	0.94774	-0.970274	0.00948862
GPANK1	0.221207	0.90918	-0.82491	0.299281	0.168306	0.670507
DNAJC9	0.22091	0.89966	0.675608	0.277688	-0.138578	0.77623	0.277067	0.921823
DENND4B	0.220351	0.94211	0.559015	0.602021	0.593039	0.0285727
HAUS1	0.219811	0.899759	-0.35284	0.675965	0.0703648	0.883854	0.00107896	0.999592
RALGAPA1	0.219172	0.967875	-0.543321	0.802785	0.19672	0.795416
GGH	0.219132	0.904251	-0.623118	0.42709	-0.111537	0.798793	0.319396	0.867971
ABCD3	0.218983	0.927599	-0.0738903	0.99935	0.26229	0.311444	-0.0491387	0.997783
EPM2AIP1	0.218536	0.898492	-0.18833	0.908824	-0.233673	0.262469	0.43309	0.811974
IST1	0.218457	0.914506	1.12609	0.0127853	0.737937	0.00442554
THYN1	0.21815	0.928525	-1.77462	0.0309051	-0.112743	0.870396
TSEN54	0.217821	0.961974	-0.929792	0.555038	0.0567907	0.959321	0.204963	0.95793
MEAF6	0.217063	0.884322	-0.383988	0.605311	0.222268	0.556634
DHX8	0.216546	0.95328	0.978416	0.254766	0.470982	0.353581
SDE2	0.216544	0.947868	0.970894	0.249494	0.177724	0.784976	-0.0437965	0.999592
TXNDC9	0.216083	0.948698	-0.14034	0.99935	-0.231718	0.773411
CISD2	0.215945	0.819501	0.316922	0.438013	0.109775	0.660206	0.0893566	0.949667
ZNF638	0.215845	0.903867	-0.593969	0.444422	-0.40677	0.218148
FAM160A2	0.215799	0.955987	0.144806	0.99935	-0.458886	0.234079
NSMCE2	0.21573	0.837942	-0.15571	0.873363	0.0141835	0.950205
NDUFS1	0.215223	0.814229	-0.131261	0.893236	0.13631	0.308382	0.075732	0.956318
RFXANK	0.21502	0.89582	-0.397084	0.602021	-0.100614	0.806356	0.497788	0.584037
DCTN4	0.214682	0.941081	0.695023	0.398106	0.639226	0.0776831
PSMA5	0.213587	0.879899	-0.432058	0.488463	-0.0796168	0.852937
TAF2	0.213045	0.919565	-0.644542	0.535768	0.0451499	0.895752
MRPL32	0.212007	0.973029	-1.24662	0.432965	0.253627	0.821527	0.0442608	0.999592
PHPT1	0.21198	0.89394	-0.729911	0.201512	-0.189508	0.634703	0.345956	0.869504
BACH1	0.210782	0.952928	1.32445	0.073745	0.284172	0.653937
EHD1	0.210496	0.94832	0.522611	0.648964	0.509962	0.196905
GINS4	0.210371	0.943733	-1.02895	0.360586	-0.108014	0.748569
SOD1	0.210176	0.866611	-0.426408	0.447542	-0.0388471	0.937224	0.296525	0.86031
UFM1	0.210154	0.918876	0.317478	0.747536	0.43874	0.262469	-0.207647	0.908435
LSM14A	0.209289	0.763038	-0.0107169	0.99935	0.218311	0.0217354	-0.0122503	0.999592
COPS3	0.209153	0.796981	-0.385147	0.292225	0.128017	0.523107	0.00628738	0.999592
UQCRC2	0.208615	0.916827	-0.515559	0.526166	-0.10099	0.861063	0.344976	0.860735
CDH1	0.208382	0.967055	0.731994	0.575974	-0.774809	0.264818			CDH, CDH1
LYSMD2	0.207843	0.973029	0.0572698	0.99935	0.413732	0.615021
SELENBP1	0.207805	0.972727	0.290678	0.99935	-0.582909	0.635801
FUBP3	0.206709	0.932061	-1.14919	0.271075	-0.220867	0.583456
EFTUD2	0.206314	0.918423	0.318209	0.722032	0.178502	0.665333	0.0605633	0.979835
ATF4	0.205741	0.935777	1.25281	0.0617439	0.84001	0.0425611
NDEL1	0.205429	0.940226	0.535812	0.554851	0.343907	0.414821	-0.286504	0.892596
TUBGCP3	0.205125	0.91741	-0.272018	0.803316	0.177335	0.557206
RHOT1	0.204357	0.875003	0.13372	0.94223	-0.117627	0.564557
PUM2	0.203774	0.933922	0.883754	0.167259	0.429703	0.213717
HERPUD1	0.203502	0.899687	0.430668	0.490221	0.650895	4.68188e-06
GLUL	0.20342	0.900367	0.335389	0.653319	0.41027	0.229673	-0.212761	0.875562
MKLN1	0.201926	0.936907	0.921482	0.165326	0.0910938	0.861063
TCF19	0.201806	0.946842	-0.10975	0.99935	-0.290498	0.579241
PTRH2	0.20078	0.967891	-0.415764	0.863866	-1.0123	0.151834
DMAP1	0.200445	0.909986	0.234986	0.8261	-0.304465	0.239082
UBL7-AS1	0.200444	0.942497	-0.675447	0.549075	-0.556824	0.0247406
YWHAH	0.199979	0.926945	0.172955	0.972123	0.0566772	0.938491	0.142407	0.937288
RFXAP	0.198778	0.902088	-0.511953	0.529533	-0.0886215	0.720996
UTP3	0.198471	0.972051	-0.0684036	0.99935	0.367745	0.658271	-0.13829	0.981397
DNAJB1	0.198378	0.929957	-0.726541	0.378616	-0.0909108	0.851074
TALDO1	0.198352	0.798225	-0.666505	0.0224773	-0.558243	0.00145998	0.761905	0.0530388
ABHD2	0.197751	0.918596	0.204248	0.868129	0.244029	0.433111	-0.0394479	0.995126
UQCR11	0.197673	0.916794	-0.0979309	0.99935	0.0360811	0.955658	0.152006	0.948237
H2AFZ	0.19765	0.84949	-0.257802	0.624783	0.134799	0.655362	0.0413751	0.992894
NTMT1	0.196862	0.932999	-0.770347	0.405398	0.0115684	0.989697
FTH1	0.196827	0.805384	-0.130158	0.854207	0.00862393	0.986087	0.193931	0.78535
CHMP2A	0.196475	0.843278	-0.126926	0.881402	0.127448	0.577224	0.0827255	0.956318
HELLS	0.196416	0.931456	-0.442408	0.653406	0.30786	0.493583	-0.0102161	0.999592
MTRNR2L8	0.195698	0.976483	3.66156	1.52355e-05	2.06829	0.00326699
PARP10	0.195473	0.947493	0.231523	0.950597	0.16228	0.67582
LGALS8	0.19542	0.904251	0.371732	0.602854	0.209412	0.317605	-0.0093928	0.999592
CEP162	0.194411	0.946842	-0.780947	0.549351	-0.393428	0.196665
ILF3-DT	0.193778	0.904251	-0.172905	0.902814	0.0525767	0.877696	0.0922597	0.978641
RPS6KB2	0.193725	0.860432	-0.049115	0.99935	-0.195819	0.144068	0.382302	0.726774
CHORDC1	0.193567	0.965073	-1.20365	0.366263	-0.310619	0.727578
SF3B3	0.193221	0.931456	-0.789784	0.334297	-0.117484	0.809826
PET100	0.19316	0.937705	0.565043	0.534378	0.777407	0.0829677
YIPF5	0.193096	0.912139	0.0113044	0.99935	-0.552725	0.00319266
GFER	0.192987	0.919563	-1.1753	0.249494	0.0579956	0.851074	0.131689	0.954717
NIPBL	0.192746	0.932146	0.408274	0.641488	0.25769	0.598951	-0.0338581	0.999592
ZNF367	0.192507	0.982985	0.425995	0.915829	0.383511	0.721659	-0.189542	0.982936
GADD45A	0.192094	0.940945	2.11492	7.89953e-06	1.06302	0.000994095	-0.996192	0.708433
KLC1	0.191958	0.951959	1.04159	0.143553	0.61253	0.115802
RBBP8	0.191303	0.917101	-0.200879	0.916901	0.605855	0.000184248
MCM2	0.190936	0.943551	0.128929	0.99935	0.320034	0.542218	-0.109539	0.982495
NR1H2	0.190527	0.916132	-0.0118993	0.99935	-0.00522194	0.996029
ENY2	0.190418	0.845395	0.0307635	0.99935	0.213849	0.377762	-0.00689898	0.999592
RALGAPB	0.190319	0.96696	-0.294871	0.964805	0.209472	0.639656
POC1B	0.190135	0.955987	-0.210424	0.980644	-0.127529	0.830916	0.063403	0.995126
LMNA	0.190085	0.936539	0.60193	0.408971	0.356017	0.393416
RFT1	0.189926	0.970424	-0.197464	0.99935	-0.440587	0.565664
ROGDI	0.189681	0.908918	-0.0423542	0.99935	-0.329144	0.298179
TSN	0.18952	0.955987	-0.185118	0.99885	-0.0944082	0.912736
DNAJC5	0.18941	0.965281	0.221475	0.984903	0.762017	0.042186
SIRT1	0.189001	0.946842	1.12341	0.0400723	0.877842	7.62507e-06
H2AFX	0.188513	0.912352	0.240194	0.775756	-0.0106481	0.986692
ATAD2	0.187905	0.946842	0.0213927	0.99935	0.167673	0.80392	-0.0307304	0.999592
LY6E	0.186455	0.982493	-0.519436	0.904967	0.340722	0.814526
NUDCD3	0.186345	0.919565	0.141684	0.976071	0.24282	0.246152
RRAGA	0.186013	0.89582	-0.20451	0.826094	-0.454706	0.0202342
MDM2	0.185841	0.94211	0.699882	0.312203	0.569635	0.0643269
GFI1B	0.185497	0.955818	0.21469	0.989721	-0.291258	0.716346	0.374035	0.880744
AGPAT3	0.185105	0.932222	0.0947108	0.99935	0.113104	0.720269	0.238367	0.933733
VTI1A	0.184973	0.950197	0.258536	0.877034	0.422295	0.327758	-0.280493	0.896377
RPS6KA4	0.184897	0.964781	-1.42981	0.432965	-0.157104	0.719646
BABAM1	0.184722	0.800401	-0.153907	0.775756	0.0765981	0.538119	0.102832	0.92379
IPO11	0.184402	0.952355	-0.195411	0.99935	-0.274566	0.457195
STIP1	0.183888	0.943496	-0.416199	0.684365	-0.455595	0.339443	0.536924	0.844921
TIA1	0.183871	0.952355	-0.599432	0.621783	-0.252749	0.69923	0.445529	0.861468
SRSF7	0.182301	0.952355	-0.898816	0.309566	-0.291494	0.655243	0.545081	0.83106
FAM104B	0.18219	0.89966	-0.147555	0.939024	-0.144069	0.47667	0.323358	0.830119
INTS12	0.18107	0.922445	-0.0948425	0.99935	-0.0631013	0.824356
FXN	0.180214	0.879774	-0.0285254	0.99935	-0.111222	0.681438	-0.125862	0.955557
STK17A	0.180204	0.943496	1.12546	0.0417322	0.193541	0.690572
PSENEN	0.179973	0.946842	-0.639189	0.528676	-0.424859	0.378102	0.616203	0.753092
ADPGK	0.17996	0.972949	-0.49682	0.790453	0.0903691	0.926117
LRRC47	0.178565	0.918342	-0.360383	0.70138	-0.347354	0.12128
NQO2	0.178454	0.94211	-0.97083	0.225705	-0.496118	0.212683	0.64534	0.760268
GLRX5	0.178233	0.934561	0.874377	0.228998	0.0424173	0.953438	-0.0162232	0.999592
AKAP9	0.177979	0.916344	0.00835759	0.99935	0.075631	0.863583	-0.147613	0.906811
MOB4	0.177822	0.960105	-0.179103	0.993231	0.363286	0.542439
RRBP1	0.177625	0.964333	-0.659487	0.668144	-0.110148	0.893181
PYM1	0.177366	0.936063	-0.254297	0.847113	-0.043129	0.939343
PDS5B	0.177359	0.938726	0.969382	0.080845	0.375606	0.309274
PHIP	0.177332	0.931671	1.28955	0.00284759	0.675205	0.0265108	-0.621512	0.760216
DDI2	0.17569	0.969442	1.00848	0.334297	0.860849	0.129724
ZNF83	0.17565	0.947163	-0.512702	0.622647	-0.137782	0.765117
MRPS18A	0.175015	0.939266	-0.77458	0.362812	-0.136789	0.788977
MRPL14	0.174982	0.927693	-0.626096	0.365865	-0.160637	0.725817
MTO1	0.174268	0.953555	-0.147566	0.99935	-0.244987	0.584046
ZFYVE21	0.17424	0.966875	-0.915012	0.488048	-0.635504	0.384235
CIDEB	0.174121	0.974941	-1.32098	0.488085	-1.29241	0.000601881
ATG4B	0.174038	0.89966	0.352722	0.588786	0.587162	1.77497e-05	-0.417551	0.72857
HINT2	0.174016	0.921771	-0.403289	0.586904	-0.223533	0.56699	0.411532	0.785795
DCXR	0.173913	0.882794	-0.128504	0.915542	-0.316845	0.160461
RCC1	0.173616	0.953824	-0.301785	0.869054	0.201238	0.721659
PCBP1	0.173411	0.663391	0.000997872	0.99935	0.11481	0.0704925	-0.34538	0.697244
DUT	0.173261	0.880301	-0.467773	0.297607	0.0667912	0.843937	0.128301	0.954717
TRMT2A	0.173031	0.954041	-1.16415	0.299281	-0.465946	0.321157
MRPL17	0.172974	0.960103	-1.02359	0.31876	-0.311211	0.649502
PPP2R5C	0.172676	0.904251	1.06656	0.000844898	0.42467	0.0342214	-0.322576	0.845665
KANK2	0.172189	0.965842	0.205807	0.966331	0.171548	0.782031	-0.0382344	0.999592
SNRPG	0.172144	0.928291	-0.196384	0.896437	0.0965134	0.856711
RBM10	0.171999	0.935637	-0.706449	0.390575	-0.404323	0.215994
DPP9	0.171926	0.946842	0.690535	0.307233	0.163346	0.58247
C19orf25	0.171616	0.932587	-0.385311	0.67525	0.178977	0.535912
EIF4A2	0.171469	0.960581	0.290838	0.878286	0.0326376	0.97304	0.0870152	0.990884
PNRC2	0.171449	0.89896	-0.0364628	0.99935	0.157901	0.563158	0.0181214	0.999592
PPIL3	0.171375	0.976483	-1.25125	0.421252	0.602665	0.470167
ILK	0.170863	0.916132	-0.736202	0.249494	-0.275109	0.318449	0.27217	0.83106
NAPRT	0.170224	0.863202	-0.226268	0.688164	-0.197659	0.114491
CDC7	0.169446	0.96614	0.547143	0.604916	0.239141	0.681977
GNL1	0.168837	0.936539	-0.609328	0.548164	0.0851463	0.808455
MFSD1	0.168811	0.940332	-1.04914	0.27641	-0.562353	0.0492709
MRPL47	0.168372	0.930989	0.303521	0.708038	0.296286	0.434249
GALE	0.168326	0.976232	-0.658469	0.717334	-0.973895	0.109894
BAG2	0.168076	0.990615	-1.38935	0.555871	0.0463885	0.982064
PTDSS1	0.168001	0.962847	0.211385	0.960604	-0.182	0.791557
VAMP2	0.167704	0.936539	0.831691	0.136734	0.525419	0.115998
RCN2	0.167307	0.927693	-0.305922	0.72922	0.104241	0.812437
NFYC	0.167182	0.927693	-0.73075	0.336725	-0.227332	0.258736
POLDIP2	0.167101	0.922445	-0.364528	0.631947	-0.00990369	0.988313
PSMC6	0.166932	0.937506	-0.364897	0.708038	-0.0993922	0.860821
POLQ	0.166678	0.976829	1.41828	0.116247	0.534497	0.376019
PIK3R1	0.166655	0.969231	1.31816	0.122681	0.106309	0.89349
CDC34	0.165968	0.964333	0.570878	0.639255	0.0545647	0.952257	0.117864	0.983708
ASB1	0.165844	0.966211	-0.037332	0.99935	0.411122	0.314277
MED29	0.165603	0.937882	-0.741148	0.435611	0.0195057	0.955847
YKT6	0.165181	0.955987	0.112634	0.99935	0.899186	1.17275e-05
FAM98C	0.164901	0.950078	-0.535379	0.653225	-0.0696182	0.839429	0.232916	0.932869
ERAP2	0.164282	0.992503	-2.35279	0.393712	-1.16597	0.267978
CTCF	0.16375	0.939266	0.0849149	0.99935	0.258834	0.517412
LEO1	0.163703	0.972205	-1.63627	0.17904	-0.33664	0.651683
PRKAR1A	0.163441	0.977014	-0.356548	0.896437	0.39026	0.649262	-0.180329	0.967328
C22orf39	0.162664	0.90943	-0.211173	0.834484	0.0583359	0.793594
SLC40A1	0.162595	0.949802	-0.644899	0.490165	-0.381951	0.465948
CAPN1	0.162548	0.901821	-0.0555341	0.99935	-0.188909	0.447678	0.337132	0.768086
TCF3	0.162332	0.931456	0.33297	0.613918	-0.0436648	0.920259	0.232233	0.911153
RBM8A	0.161772	0.89989	0.146047	0.883131	0.32459	0.221376	-0.0631467	0.964023
ATP6AP2	0.161153	0.837411	-0.0724434	0.98993	-0.0858136	0.506185
MED13	0.161046	0.947868	1.06112	0.0363884	0.441658	0.202264	-0.23492	0.940173
ATG14	0.161044	0.977636	1.84806	0.00826904	0.622574	0.264997	-0.557355	0.892596
ITGB3BP	0.160564	0.969759	-0.327633	0.877563	0.0474374	0.960272
KIAA1143	0.160447	0.960105	0.245717	0.883131	0.721017	0.0773555
NEMF	0.160016	0.956043	-0.168319	0.990791	0.276366	0.629127
TNRC6B	0.159867	0.970246	0.581208	0.709639	-0.149806	0.880668	0.227238	0.955577
TOLLIP	0.159743	0.94605	-0.425008	0.679386	0.586622	0.0419639
ARFIP2	0.159157	0.962415	0.187264	0.976621	0.157652	0.783044
TMEM33	0.158496	0.974963	-0.464371	0.806091	-0.225126	0.779598
H2AFV	0.158456	0.848274	0.07187	0.979805	0.205545	0.287562	-0.0171844	0.993033
POLG	0.158351	0.974529	0.328597	0.880776	-0.177124	0.797351
BTAF1	0.158331	0.967679	0.525359	0.612449	0.135257	0.770324
GMPPA	0.15821	0.954344	0.547768	0.534696	-0.26473	0.412768
SPRYD7	0.157133	0.972727	-1.07598	0.429838	-0.276969	0.654535
UHRF2	0.1561	0.959967	1.42872	0.00538912	0.790125	0.0297808	-0.641653	0.762442
TMEM245	0.15587	0.932587	0.197168	0.876466	0.0115526	0.974281	0.157341	0.939601
TRIR	0.155741	0.822202	-0.0058308	0.99935	-0.0978954	0.604185	0.227227	0.726774
UQCRC1	0.15567	0.812372	-0.404207	0.20205	-0.288753	0.000439414	0.433637	0.409719
INSR	0.155417	0.967718	0.0374963	0.99935	0.117204	0.878202			VISFATIN
HDDC3	0.155219	0.946967	-0.640728	0.447703	-0.158673	0.75923
C9orf78	0.155033	0.898848	0.257579	0.604112	0.169148	0.511863	-0.00570058	0.999592
CNOT10	0.154803	0.928291	-0.486899	0.505505	-0.230691	0.230787
ODF2	0.15447	0.946842	0.359532	0.684213	-0.394279	0.0904032
PLEKHB2	0.154343	0.946842	-0.459874	0.675144	-0.201905	0.593402
PFDN2	0.153958	0.911891	0.162269	0.856552	0.476769	0.0489591	-0.239088	0.836741
COLGALT1	0.153912	0.960673	0.106645	0.99935	0.236799	0.533609
XIAP	0.153722	0.955382	0.240055	0.896437	0.274906	0.299404
HAUS4	0.153482	0.967875	-0.780346	0.518601	-0.510946	0.309568
SCP2	0.153039	0.965281	-1.00655	0.294598	-0.0679169	0.931214
MTHFD1	0.152841	0.958091	-1.04733	0.195894	-0.240011	0.660206	0.386656	0.89046
HPS4	0.152511	0.939224	0.577302	0.323487	0.535539	0.0585799
USP15	0.152134	0.897788	0.575564	0.12238	0.00349395	0.996029	0.187553	0.907737
NAPB	0.152111	0.989309	1.18745	0.370531	0.673086	0.341397
LMNB2	0.151989	0.948306	-0.504537	0.599764	0.4682	0.0821485
PSMC4	0.151753	0.845151	-0.310958	0.427022	-0.0959115	0.419466	0.241185	0.773612
ADSL	0.151699	0.979743	-0.589137	0.745227	-0.241161	0.784614
PGM2	0.151016	0.975993	-0.448958	0.797568	-0.133147	0.881753
NUP50	0.151002	0.975188	1.41847	0.115764	0.591432	0.339443	-0.572064	0.866892
PAQR4	0.150397	0.97044	-0.392611	0.782952	0.2446	0.660206	0.453439	0.91343
COX8A	0.150261	0.849056	0.0304601	0.99935	0.193392	0.288739	-0.0374423	0.983761
KMT5A	0.149482	0.961029	0.442047	0.684365	0.288071	0.627759	-0.237733	0.917991
CLTC	0.148721	0.949322	0.853925	0.193588	0.0187438	0.982064	0.0303964	0.999592
SNX9	0.148229	0.953736	0.59667	0.360586	0.370813	0.296772
EIF2B1	0.147974	0.970782	-0.715527	0.533013	0.00994884	0.995774
CRLS1	0.14774	0.976465	-0.943906	0.421252	-0.238338	0.777632
CUL1	0.147738	0.962406	-0.541269	0.621713	-0.710638	0.0990983
ATP5MF	0.146607	0.927693	-0.144199	0.93713	-0.0496718	0.921515	0.18976	0.91237
ZNF101	0.146597	0.980913	-1.14008	0.579435	0.287535	0.486157
HMCES	0.146513	0.940945	-0.607018	0.402393	-0.332689	0.242701	0.519793	0.630861
C1orf122	0.146379	0.967679	-0.123604	0.99935	0.110812	0.854036	-0.200353	0.92379
P3H1	0.146202	0.962406	-0.535552	0.736808	-0.278196	0.411697
RNF6	0.146154	0.953167	-0.569305	0.536039	-0.820071	2.6065e-05
HNRNPK	0.145719	0.873478	0.413732	0.217047	0.250292	0.227338	-0.0977908	0.932869
TRIAP1	0.145643	0.984397	-0.431539	0.864861	0.23653	0.81488
DDX1	0.144765	0.939989	0.0579292	0.99935	0.102704	0.825295
MRPL37	0.144651	0.903239	-0.0830792	0.992677	0.243319	0.26193
PPP2R1A	0.144627	0.967679	-0.000881862	0.999712	0.2662	0.665433	0.0382938	0.997783
STX8	0.144351	0.943551	-0.182488	0.927643	-0.155977	0.651871
APOBEC3B	0.144333	0.994181	-0.453989	0.936273	-0.810545	0.443995
SPTLC1	0.144297	0.946147	0.00209901	0.99935	-0.270747	0.448042
MAP1LC3B	0.143977	0.958091	0.531455	0.505601	0.843733	0.0153328	-0.639049	0.762334
SKP1	0.143948	0.927693	-0.272074	0.714049	0.0964692	0.826643	0.0699795	0.981636
NUP153	0.143897	0.978599	0.568743	0.626921	0.512865	0.34668
FOXN2	0.143661	0.956601	0.149719	0.993932	0.804944	6.5442e-06
PELP1	0.143593	0.972727	-0.481034	0.723705	-0.22259	0.718797	0.523509	0.68969
BAX	0.143213	0.908089	-0.523154	0.282285	-0.253134	0.261913
EWSR1	0.143066	0.898848	0.281412	0.537366	0.150006	0.541788	0.108082	0.913249
C1GALT1	0.143005	0.96383	1.01986	0.105431	0.32771	0.4885	-0.193153	0.905205
[truncated: 5,818 more rows]

## Sheet: hematopoietic precursor cell
gene	Log fold change (MYCN amplified vs control)	Adjusted p-value (MYCN amplified vs control)	Log fold change (ATRXmut vs control)	Adjusted p-value (ATRXmut vs control)	Log fold change (sporadic vs control)	Adjusted p-value (sporadic vs control)	Log fold change (MYCN amplified vs MYCN wildtype)	Adjusted p-value (MYCN amplified vs MYCN wildtype)	Pathways
LINC00996	4.02474	0.212559					3.77439	0.203095
IFI44L	3.8792	0.0173732	2.10207	0.376818	3.1875	0.00118451	0.800284	0.823156
S100A10	3.42725	0.134057	0.6821	0.98345	1.93952	0.0317755	1.63141	0.591803
TSPAN2	2.98076	0.162974					1.72166	0.633191
IGKC	2.94842	0.0284784	-1.14874	0.771467	-0.42266	0.650118	3.31766	0.00689684
AC097634.1	2.92116	0.153903					2.59809	0.0176459
ODF3B	2.85023	0.000239176	0.824178	0.84231	2.20983	5.80555e-11	0.655599	0.626013
LMNA	2.71129	0.693221	2.61094	0.475134	1.90646	0.178556	0.936101	0.897696
ANXA2	2.70953	0.09972	1.15787	0.658852	1.72555	0.00581701	0.857638	0.578934
MX1	2.54981	0.175581	0.856358	0.86773	1.40125	0.147579	1.21048	0.612595
IFI6	2.50386	0.216792	-0.2026	1	2.33708	0.00576307	0.296183	0.973867
S100A11	2.49281	0.0897313	-0.510511	0.990614	0.717708	0.327169	1.91772	0.050518
F2RL1	2.48539	0.0376199	-1.2342	0.828004	-0.0339082	0.987105			PARs
RSAD2	2.41435	0.575913	2.83586	0.322849			1.58218	0.771021
HSPA1A	2.40866	0.664405	-2.74378	0.513337	0.128098	0.967302
ZNF682	2.39181	0.0955132	0.193319	1	0.975008	0.0598261
LTB	2.35762	0.163372	1.1491	0.731344	-0.273932	0.741397	2.48849	0.118723	LT
AC124312.1	2.29779	0.319702					1.4151	0.55005
AVP	2.2493	0.74448	0.520005	1	2.51775	0.0291697	-0.177421	0.999331	AVP
TNFSF10	2.24532	0.239184	2.09242	0.126261	-0.289004	0.778484			TRAIL
CYSTM1	2.23488	0.0284784	0.420925	1	1.21019	0.000570363
ERCC4	2.22176	0.00356943	1.09392	0.388235	0.635202	0.121448	1.55167	0.0409124
MTERF1	2.21853	0.226239					1.82155	0.0822062
FOXJ2	2.19029	0.133012					1.15983	0.488558
CAMK1D	2.18557	0.134057			1.37434	0.0175337	0.83096	0.636357
NPHP3	2.17494	0.008144	1.32373	0.244946	1.2848	1.30237e-05
GUCY1B1	2.17267	0.08948	-0.687576	0.920597	0.0952003	0.912188
SOCS3	2.14511	0.361357	2.06606	0.331859			1.55654	0.00992633
BEX5	2.14205	0.333906	0.93386	0.797983			0.991732	0.652384
XRRA1	2.11067	0.0630941	-1.43459	0.763845	0.762572	0.163047
MSMO1	2.08653	0.202795	0.465436	1			2.00596	0.0243114
AHNAK	2.05106	0.546296	1.614	0.576471	1.28244	0.227116	0.749874	0.876371
CLIC2	2.03212	0.202795	0.493843	0.991207	0.842586	0.128169	1.19819	0.554083
NUP85	2.0239	0.168331			0.379776	0.57614	1.60169	0.223852
GBP2	2.00306	0.0955132	0.200875	1	0.558091	0.309517	1.48922	0.196354
KMT5C	1.98508	0.276037					1.89321	0.166573
TCTE3	1.98076	0.293577	-0.932722	0.932772	-0.460225	0.563629
CD68	1.98008	0.216792					1.50718	0.353843
DHDDS	1.97635	0.153446	-0.53607	1	0.244029	0.713564
IFIH1	1.95649	0.29463			0.197016	0.851744	1.64211	0.201098
RRP12	1.95073	0.153411	1.15749	0.46562			2.16474	0.0572272
EVI2A	1.94172	0.133012	-2.76911	0.56321	0.799137	0.103093
FAM118A	1.93197	0.348139	1.08869	0.715354	1.08307	0.194887	0.868357	0.741746
CCDC127	1.92226	0.394771	-0.827374	0.929185	-0.292569	0.784193
MLLT3	1.91836	2.22682e-05	-0.231652	1	0.504225	0.012956	1.44202	0.0164692
ZNF592	1.91489	0.133226	-0.0629206	1	0.607694	0.206591	1.35591	0.304741
LINC00685	1.90934	0.53119			0.577071	0.573331	1.24231	0.308802
RALGAPB	1.90748	0.153903	0.793785	0.7554	0.993277	0.0187364	0.915957	0.544316
HOXB3	1.89939	0.32072	-0.174528	1			1.06663	0.545044
ZNF521	1.88963	0.155106	0.722486	0.78819	0.96561	0.0517757	0.889336	0.714966
ISG15	1.85699	0.504412	2.31314	0.117188	1.021	0.308278	0.649219	0.890002
TMEM181	1.84701	0.0874644	0.258536	1	0.355107	0.528572	1.4169	0.0706028
BYSL	1.84001	0.421463	-2.53799	0.629408	-0.45093	0.659088
PIGM	1.82798	0.514985	-0.362102	1			2.21438	0.00185162
GBP3	1.82175	0.245183	-1.03893	0.78948	-0.596301	0.347945
GBP1	1.82019	0.262147					2.71443	0.00162844
HPS5	1.81965	0.114972	-0.404899	1	0.0797855	0.914291
SLC35F5	1.80973	0.346277	-0.167257	1	0.527676	0.492571
FLVCR1	1.78579	0.169089	0.522112	0.931901	0.419298	0.400431	1.3583	0.237543
MID1IP1	1.78493	0.226239	-1.71114	0.580918	-0.0274379	0.992114
EMP1	1.78404	0.188517	0.571341	0.973034	1.03694	0.00581701	0.973435	0.69587
TAF6L	1.77824	0.153411	1.23426	0.215177	-0.0532843	0.953299
MAU2	1.77717	0.0390476	1.00018	0.339119	0.456052	0.208481
RHOBTB1	1.77112	0.398357	0.262693	1			2.15406	0.118453
SLC10A3	1.76133	0.350641	0.791099	0.793196	0.370842	0.556651
EIF4ENIF1	1.76088	0.228389	0.784481	0.713689	0.16292	0.837282	1.45671	0.101455
SLC30A7	1.75478	0.0322826	0.668656	0.700328	1.0159	0.000117291	0.750224	0.493418
LMBR1L	1.74276	0.313418	1.7471	0.104102	1.2084	0.0121581	0.499759	0.875772
IRF7	1.73474	0.504279	0.623256	0.97983	1.29624	0.153173	0.488639	0.893687
ZNF600	1.7234	0.495206	0.892418	0.839002			0.723639	0.8022
VPS37A	1.72268	0.0722271	0.399213	0.962589	0.396853	0.36764	1.34297	0.0635659
ZNF567	1.71861	0.133226	0.932213	0.420331	0.267094	0.562227
GTF3C2	1.71205	0.165669	1.06687	0.413125	0.622583	0.124005
NUP133	1.70425	0.202795	0.551887	0.872743	-0.370712	0.525765
GBP5	1.70157	0.597685	2.33824	0.0650852	0.283335	0.717962
HMGCS1	1.70131	0.172104	0.0178387	1	0.496771	0.241369
MDM1	1.70055	0.174981	-1.64104	0.675269	-0.389304	0.488352
ESS2	1.69614	0.255838	-0.0244678	1			1.172	0.497838
GAB3	1.69103	0.346277	-0.264348	1	0.0917346	0.94214
SESN3	1.68788	0.402589	-1.00318	0.78948	0.48792	0.530822	1.26723	0.644968
HLA-DQA1	1.68277	0.350471	0.41646	1	0.451165	0.525646	1.41237	0.0306137	MHC-II
PDXK	1.68185	0.21246	0.721069	0.78948	0.871976	0.049994	0.804612	0.607668
WDR37	1.67773	0.546296	1.04221	0.700328	0.25026	0.797701	1.37934	0.549102
RUBCN	1.67675	0.452183					0.943934	0.685425
THEMIS2	1.67337	0.421463	1.9517	0.0583435	1.39952	0.00523365	0.198411	0.981602
HSBP1L1	1.67036	0.202795	0.0323285	1	0.330914	0.498548
CHRM3	1.66862	0.309051	0.11484	1	0.430009	0.492445	1.4251	0.466579
TAB2	1.66176	0.214363	0.218408	1	0.648519	0.230485	1.05385	0.348397
ZFYVE21	1.6615	0.762083					2.62297	0.0635659
ATP2B1	1.6593	0.338821	-0.0687252	1	0.478713	0.503465	1.22096	0.449342
SLC37A3	1.65698	0.728565					0.35284	0.953411
SLC12A7	1.65574	0.577392					1.54486	0.522659
MARS	1.65348	0.0722271	-0.90565	0.799886	0.396226	0.292567	1.30932	0.112724
GCH1	1.65337	0.504022					3.24684	0.0225547
MANBAL	1.65139	0.546296	-0.559901	1	0.236029	0.81464
KPNA5	1.64207	0.306372	0.524744	0.918479	0.594836	0.302953	1.03993	0.454193
SOCS7	1.63182	0.482492					1.52556	0.346601
PDIK1L	1.62914	0.31932	-0.855893	0.857323	-0.303185	0.591838	1.95594	0.103412
SLC48A1	1.62438	0.18601					1.68864	0.0441762
PRR14L	1.62242	0.470345	-0.831341	0.885716	-0.0661571	0.959854
DLAT	1.62205	0.410383	-0.637689	0.973797	-0.787342	0.295304
ALG6	1.61396	0.659304					1.20271	0.646037
TMEM33	1.60857	0.0722271	0.872783	0.445831	0.564401	0.129135	1.02946	0.304741
RNGTT	1.5954	0.352501	-0.202201	1	-0.0517754	0.966422	1.58605	0.115921
C11orf68	1.59429	0.385766	-0.326254	1	0.159049	0.860982
GSKIP	1.59231	0.293577	-0.296954	1	-0.278826	0.687019
TTI2	1.59109	0.513049	-2.23374	0.696265	0.188321	0.833352
LRR1	1.58607	0.272145	-0.554398	0.976997	-0.392872	0.522894
APOL3	1.58399	0.242114	0.677691	0.78948	-0.0343104	0.978416
SEPT11	1.58271	0.432762	-1.20754	0.604122	0.202997	0.846493	1.48858	0.504211
IRAK4	1.58155	0.133012	0.611668	0.78948	0.541226	0.177494	1.026	0.223647
COQ8B	1.57974	0.234684	-1.91906	0.585069	0.0690498	0.942382	1.61008	0.190547
CD151	1.57861	0.633491	0.0284793	1	1.16984	0.145381	0.508081	0.911774
HMGA2	1.57625	0.38584	-0.684355	0.91293	0.843455	0.110154	0.867867	0.751742
BMPR2	1.57611	0.335943	0.982696	0.580063	0.699845	0.139105			BMP, BMP10, GDF
PLSCR1	1.57463	2.05671e-05	2.03467	3.23397e-16	1.28042	3.30515e-24	0.360892	0.860376
CSKMT	1.57395	0.518987	-0.134495	1	0.414064	0.60354	1.1434	0.296716
C16orf86	1.57013	0.250119	0.487417	0.937751	-0.144015	0.833352
YBEY	1.56877	0.151076	0.171362	1	0.129324	0.829344	1.39877	0.0348109
MYADM	1.56446	0.29463	0.580487	0.878425	0.970394	0.0847287	0.598249	0.693406
TMEM91	1.56269	0.255416	-1.15008	0.701082	0.19853	0.795598	1.372	0.431544
MIR155HG	1.55944	0.371656	-0.679176	0.949489	0.627265	0.344205	1.00923	0.623965
IGF2BP3	1.55417	0.232531	0.618815	0.84044	0.101121	0.872527
TSPAN31	1.54116	0.242114	-3.08396	0.473994	0.435795	0.438412	1.28799	0.408438
ACOX1	1.53986	0.240732			0.419952	0.362237	1.12783	0.330144
CNIH4	1.53279	0.350471	0.282612	1	0.553033	0.315621	1.01135	0.537617
SETD1B	1.53247	0.505726	0.523986	0.985289	0.423452	0.556875
PEX13	1.52429	0.235029	0.777504	0.609293	0.0662329	0.922336	1.40083	0.154257
PDLIM5	1.52395	0.174435	0.831377	0.554541	0.404453	0.313519	1.09032	0.304741
MECOM	1.52365	0.689973					1.16805	0.727927
SELENOT	1.52125	0.0557825	0.661707	0.580455	0.398359	0.30675	1.14317	0.0272537
LPAR6	1.51846	0.448663			1.19465	0.0103765	0.333727	0.91696
OTUD6B	1.51514	0.264748	-0.319615	1	0.0603982	0.934527	1.48688	0.132745
GNPDA2	1.51371	0.335943	-0.182273	1	-0.0980341	0.897288	1.62216	0.121202
ORMDL2	1.51017	0.390209	-0.430342	1	0.065162	0.954026	1.42492	0.077268
CREB3L2	1.50397	0.255838	0.318013	1	0.659214	0.137322	0.905613	0.566827
LITAF	1.50042	0.000572041	0.669749	0.381429	0.290484	0.190371	1.18607	0.00689684
TIPARP	1.49923	0.878272	1.05309	0.917447	1.95045	0.102451	-0.206086	0.999331
MINDY2	1.49706	0.469357	-0.435616	1	-0.19818	0.833025	1.72705	0.191584
HARS2	1.49334	0.597961					1.97856	0.148293
HIST2H2BE	1.49317	0.683542			0.822192	0.343045	0.513557	0.831406
KLF12	1.49182	0.390228	1.4706	0.207806	0.428643	0.445983
XAF1	1.49052	0.686664	0.47421	1	0.552728	0.695202	0.95753	0.728958
CITED2	1.48823	0.76351	0.536956	1	0.196474	0.902652	1.27168	0.655961
HBP1	1.48785	0.470303	0.672452	0.791637	0.305196	0.666944	1.1165	0.568775
PPP1R8	1.48587	0.13475	0.727925	0.592161	0.0557299	0.925837	1.26791	0.417134
TRIM58	1.47654	0.385766	-1.2808	0.696914	-0.503749	0.49012
INSIG1	1.47506	0.385766	0.568274	0.879523	0.722761	0.172894	0.81932	0.594288
TCEAL9	1.47328	0.0108811	-0.166399	1	0.138627	0.698111	1.32053	0.108885
CASC15	1.47219	0.394771	-2.22527	0.521896	-0.260335	0.75562	1.87086	0.114196
SNX4	1.47012	0.105455	0.531722	0.771467	0.458636	0.173608	1.00336	0.207225
INPP5A	1.46931	0.575287					1.55606	0.308553
AL356275.1	1.46665	0.673259					1.53374	0.512862
PIK3CB	1.46562	0.391693	0.101898	1	0.929191	0.0437217	0.53117	0.78124
TMEM9B	1.46527	0.0315032	0.465957	0.802117	0.572269	0.020258	0.863834	0.349962
ATF6	1.46376	0.0173732	0.611945	0.590958	0.541475	0.0198545	0.92305	0.176916
RARS	1.46162	0.217275	0.34987	0.994271	0.298198	0.581065	1.20111	0.0286969
CSTF1	1.46114	0.495816	0.260072	1	-0.218078	0.789916	1.63335	0.0395641
TAGAP	1.4588	0.762709	-1.46915	0.751225	-0.322992	0.810345	1.84482	0.36366
RBAK-RBAKDN	1.45349	0.615665	-0.212903	1			1.26762	0.469457
ZSCAN9	1.45126	0.430154	-0.597258	1	0.435527	0.400932
SH3BGRL3	1.44851	0.105222	0.603795	0.583893	1.14216	0.00037256	0.392229	0.85693
DEXI	1.44673	0.361357					1.59027	0.0805601
UBLCP1	1.44564	0.293792	0.519854	0.885525	0.339249	0.570113	1.08582	0.156044
SOCS6	1.445	0.363762	0.897558	0.623453	0.584075	0.19752	0.862445	0.614017
CCM2	1.44153	0.361357	-0.334939	1	0.151758	0.849179
TM2D3	1.43833	0.38999	-1.0957	0.704509	0.193079	0.806908	1.29148	0.353843
TAX1BP3	1.43684	0.478321	0.541451	0.931728			1.77003	0.161002
DCAF8	1.4366	0.238792	0.0768051	1	0.765484	0.0416834	0.710574	0.641601
LPAR2	1.43491	0.540179	1.24651	0.386568			1.10776	0.537617
FAM222B	1.43237	0.528967	0.509214	0.96328	1.0546	0.0447312
HPGD	1.42841	0.788705					1.53617	0.594501
PACSIN2	1.42307	0.626235	-0.358615	1	-0.0858888	0.943376	1.54155	0.424763
ARHGAP27	1.42168	0.373538					1.84298	0.062159
PARP11	1.42167	0.262908	0.586755	0.809567	0.495417	0.1932	0.93144	0.436518
PPIL4	1.41888	0.09972	-0.321682	0.983661	0.189661	0.659391	1.25499	0.0338318
BMI1	1.41884	0.09972	0.409855	0.918412	0.874875	0.00037256	0.54342	0.62964
IKBKG	1.41749	0.573743	-23.0351	1	-0.189368	0.837156
HLA-DQB1	1.41668	0.578201	0.0572441	1	0.490893	0.453222	0.99431	0.713736	MHC-II
MTHFR	1.41664	0.461875	-0.466018	1	0.292346	0.676244
AP000547.3	1.41551	0.823874	0.67429	1	1.12614	0.266201	0.199168	0.990099
PBXIP1	1.41456	0.546296	-1.04381	0.700328	-0.288476	0.765984	1.71764	0.410181
SERTAD3	1.41443	0.686664			0.516128	0.525646	0.822264	0.657966
HIVEP3	1.41293	0.533698	0.30513	1	0.290824	0.752808	1.23161	0.523288
FAM3C	1.41216	0.448465	0.144319	1	0.702267	0.183337	0.742401	0.730545
ITPRIPL2	1.41025	0.563731	-0.145539	1	-0.175338	0.849049
ADPRM	1.40756	0.465044	-0.0438975	1	0.528589	0.38353
ASB8	1.40732	0.0506542	0.583524	0.572154	0.151477	0.687692	1.25725	0.150043
ZBED1	1.40457	0.121931	0.627244	0.580918	-0.366281	0.35381	1.6471	0.163739
SNRNP40	1.40404	0.309636	0.214492	1	-0.0459772	0.964995	1.52473	0.00144851
SIRT1	1.40369	0.616411	-0.397888	1	-0.184183	0.838198	1.60671	0.367437
IKZF4	1.40321	0.71698					1.21072	0.63612
ZNF654	1.40066	0.577324	-0.469464	1	0.511478	0.49321	0.955239	0.507736
NFE2	1.39959	0.816694	-2.81007	0.381429	-0.475366	0.77862	2.05391	0.521726
HAGH	1.39833	0.656278	-0.889607	0.897847	0.0231224	0.997197
FHL3	1.39507	0.391162	0.679201	0.753768	1.02322	0.0216815	0.389584	0.901747
KLHDC10	1.395	0.390209	1.002	0.5021	0.538319	0.280834	0.817855	0.552947
KCTD10	1.39447	0.581511	0.636553	0.901862	0.686809	0.231955	0.755891	0.701857
LOX	1.39128	0.679647	-23.4857	1	-1.20265	0.191337
LRRC40	1.38421	0.232531	0.55799	0.81615	0.628168	0.0535847	0.765505	0.563904
SCAF1	1.37882	0.565738	-0.44614	1	0.00262949	0.997926
APPBP2	1.3783	0.415863	0.58698	0.879868	0.331788	0.617963	1.02507	0.443387
ZNF264	1.3779	0.546296	0.52876	0.939025	0.191248	0.8165	1.15973	0.495036
MFAP1	1.37759	0.770511	-0.65256	0.992529	-0.190326	0.896206	1.61262	0.493418
CYB5B	1.37409	0.438432	-0.504132	0.962589	0.0393484	0.979784	1.38888	0.147192
VIM	1.36916	0.686248	1.47682	0.414482	1.20171	0.10361	0.126049	0.99539
CCPG1	1.36886	0.350641	-0.139846	1	0.214927	0.752143	1.15071	0.150043
IFIT5	1.36609	0.448663	0.551148	0.931728	0.0115342	0.997197	1.29879	0.271227
MRPL46	1.36421	0.630796	-0.474613	1	-0.603911	0.478829	2.0351	0.0272442
EMSY	1.36352	0.546296	-0.683842	0.973966	0.522821	0.359133	0.862098	0.645886
TATDN3	1.35736	0.495206	0.0712482	1	0.384154	0.522894	0.958775	0.436957
TEDC1	1.35718	0.689775	-0.475443	1			1.77845	0.207644
RAB10	1.35717	0.78576	-0.936652	0.845632	-0.282238	0.837119	1.6843	0.494534
CASP3	1.35602	0.448465	0.528644	0.889254	-0.247401	0.727128	1.56551	0.0122053
TYK2	1.35462	0.373037			0.112495	0.869696	1.19765	0.408884
HLA-A	1.34297	0.133012	0.0930925	1	0.475719	0.220687	0.916513	0.24016	MHC-I
SLC43A3	1.34204	0.488819	-2.61794	0.599641	-1.02282	0.0899821
MBD1	1.34091	0.304388	0.915049	0.448713	0.445332	0.28285	0.879396	0.434448
MYCT1	1.34052	0.732043	-0.177592	1	0.56053	0.545308
RAE1	1.33683	0.0724798	0.124461	1	-0.188942	0.588595	1.50087	0.00834773
TSG101	1.33596	0.335943	0.580145	0.755793	0.509116	0.287468
TFIP11	1.33463	0.563731					1.46551	0.317575
EED	1.33257	0.720884	-0.143035	1			1.9704	0.0311716
CDC37L1	1.33205	0.732938					0.926404	0.61397
TDP2	1.33202	0.335128	0.529349	0.859496	0.140845	0.8165	1.14213	0.264576
CYREN	1.32926	0.373037	-0.885906	0.765259	-0.406702	0.470474
LIMK2	1.32817	0.546296	0.711883	0.772576	0.277774	0.63352
GATA2-AS1	1.32742	0.687441	-0.195956	1	0.908483	0.185933
HOXA9	1.32674	0.214363	0.954524	0.35375	0.0412885	0.956766	1.12888	0.395023
SMIM37	1.32269	0.805235	-1.43377	0.760759	-0.974598	0.410427	2.38015	0.0805601
DTX3L	1.32194	0.635577	0.553029	0.989308	0.310727	0.760173	0.986583	0.597004
FANCF	1.32136	0.563731	-0.603025	0.944998	-1.19002	0.0936959
SYT11	1.32106	0.538537	-0.0347514	1	0.757179	0.165524
EMP3	1.31899	0.342405	1.62762	0.0355075	1.05097	0.0129763	0.182548	0.966009
MRFAP1L1	1.31874	0.687441	-0.311163	1	-0.174161	0.871358
TCP11L1	1.31673	0.687441	0.355181	1	0.347259	0.608866
TGIF1	1.31361	0.598455	0.748953	0.826444	0.614227	0.341714	0.648717	0.824914
GATA3	1.30911	0.77613					1.53241	0.379137
FASTKD2	1.30669	0.401096	-1.23177	0.626657	0.193521	0.779922	1.19146	0.341041
CLK3	1.30414	0.190009	-0.195693	1	0.538423	0.0514392	0.773598	0.558763
COG6	1.30133	0.531899	0.543973	0.950661	0.267863	0.68206
POLK	1.2993	0.239184	-0.240516	1	0.517147	0.184141
NLRP1	1.2989	0.586078	0.805372	0.772472	0.897347	0.0832238	0.388445	0.908348
METTL14	1.29823	0.365425	0.219282	1	0.560698	0.188338	0.781205	0.484161
MTOR	1.29793	0.493651	0.275803	1	0.550071	0.206591	0.759598	0.677042
AL157895.1	1.29777	0.816694			1.27464	0.121968	0.123299	0.999331
HDAC6	1.29774	0.421463	-0.325903	1	-0.43211	0.423817	1.65927	0.130607
KIF3B	1.29738	0.687441	0.364141	1	-0.030577	0.992816
ZNF827	1.2962	0.361357	-0.810548	0.918412	1.14309	0.000351465	0.416194	0.893677
PEX11B	1.29597	0.597685	-0.41554	1	-0.0633048	0.96072
HMGCR	1.29492	0.421463	0.655672	0.78948	0.586727	0.142329	0.679096	0.705625
UBOX5	1.29337	0.792268					1.03919	0.718159
SH3TC1	1.29282	0.531562	1.52447	0.0608503	0.34131	0.489767	0.884053	0.685783
SARS	1.29237	0.232531	0.193768	1	0.352778	0.356433	0.941506	0.315628
RPAP2	1.29014	0.335943	-1.46262	0.386568	0.104263	0.887959	1.26477	0.37668
VTA1	1.2901	0.635369	-0.343041	1	-0.0913364	0.93866	1.60886	0.0206356
TMEM199	1.28589	0.368455	0.0934743	1	0.064615	0.922688	1.21966	0.265324
FOXO1	1.28502	0.836751	0.0547253	1	0.652036	0.549819
CD200	1.28356	0.74448	-1.25656	0.769753	-1.03635	0.274771
FAM126A	1.28227	0.556862	0.52682	0.952356	0.0674263	0.944518
ZSWIM6	1.28072	0.668092	0.559639	0.973034	0.979379	0.0384531
PTRH2	1.28051	0.649529	-1.87515	0.537729	-0.636657	0.375595	1.97542	0.0206356
APOL6	1.27948	0.531562	0.16604	1	0.169597	0.830095	1.09985	0.238142
ORAI1	1.27858	0.538537	-0.930271	0.768869	-0.137763	0.889758	1.51016	0.114546
PPP1R9B	1.27839	0.662649	0.672319	0.886773	0.162355	0.834065	1.09439	0.602881
RALA	1.27625	0.433888	0.983295	0.473994	0.571778	0.316227	0.622317	0.773345
LASP1	1.27379	0.32072	0.386004	0.940975	0.117429	0.839707	1.16346	0.138205
FNDC3A	1.27346	0.31932	0.207029	1	0.492309	0.269737	0.767949	0.662078
COP1	1.27326	0.360761	-0.333565	1	0.0486285	0.959595	1.25153	0.208405
GTF2IRD2	1.272	0.594523	1.61352	0.0874779	0.781134	0.121685
TBC1D23	1.27156	0.678199	-0.121416	1	-0.0307199	0.995168
EPSTI1	1.27149	0.71842	-1.11186	0.805952	0.234507	0.859924	1.12339	0.620988
COPG1	1.27114	0.312554	0.526185	0.832909	0.162398	0.737527
ASL	1.26557	0.528093	0.505645	0.964639			0.793429	0.667052
SPTSSA	1.2636	0.322346	-0.483029	0.936356	0.306207	0.538751	0.988822	0.443568
TSEN54	1.26238	0.421463	0.702304	0.697956	0.237848	0.696135	1.07196	0.487052
SVOPL	1.26133	0.74448					1.11177	0.645886
SLC17A5	1.25775	0.760729	1.60298	0.298753	0.952473	0.131175	0.110385	0.999331
F11R	1.25716	0.546296	0.450667	0.965151	1.21024	0.000684188	0.0377872	0.999331	JAM
FBXL15	1.25614	0.335128	-0.239632	1	-0.276465	0.625524	1.47438	0.00423046
MED8	1.25291	0.266999	0.950798	0.286897	0.428174	0.193794	0.810185	0.443568
TAGLN2	1.25269	0.077255	0.291954	0.901306	0.406544	0.223719	0.863051	0.277289
ZSCAN18	1.25144	0.350713	-0.238455	1	0.260859	0.625433	1.0489	0.4431
F2R	1.24901	0.424293	0.340618	1	0.717769	0.0759854	0.50077	0.865887	PARs
GALNT6	1.24571	0.433349	-1.12286	0.78948	0.488552	0.240865
ARSD	1.24346	0.589528	0.259151	1	0.296349	0.725222	1.00293	0.642329
SDF2L1	1.2427	0.597685	-1.55789	0.539452	-0.774681	0.273868	2.07761	0.0286969
CHMP3	1.23961	0.202795	0.779385	0.449164	0.73052	0.0161072	0.508435	0.667052
GLMP	1.23921	0.461875	-0.19387	1	0.234144	0.651728
TMEM39A	1.23918	0.472564	1.03566	0.445831	0.758998	0.0425879
YARS2	1.23861	0.400518	-0.77284	0.828492	-0.392996	0.503794	1.67772	0.0132002
MRPL39	1.23693	0.802157	-0.283358	1	-0.227758	0.855759
MANF	1.23669	0.361357	-0.277331	1	-0.103324	0.879209	1.38769	0.0309235
HEMGN	1.23604	0.838987	-3.43149	0.303813	-0.0905506	0.977802
MTMR2	1.23564	0.516818	-0.283705	1	0.429623	0.362237	0.828045	0.627082
PIM2	1.23469	0.365537	0.142281	1	0.96697	0.00435424
SLC33A1	1.23328	0.472564	0.940461	0.46807	0.23836	0.631338	0.95765	0.488038
AVL9	1.23316	0.657119	0.390723	1	0.647184	0.335028	0.592347	0.799199
MARCH2	1.23267	0.76596					0.680142	0.825625
SGTA	1.23115	0.615835	0.542291	0.896922	0.288557	0.686284	0.946353	0.657966
STK10	1.23111	0.275612	0.187992	1	0.188632	0.702228	1.00515	0.181669
MAIP1	1.23076	0.360761	-0.122133	1	-0.26066	0.59427	1.48208	0.0995988
ZNF622	1.23053	0.341731	0.0760531	1	-0.161756	0.777413	1.34505	0.0347242
AC005332.7	1.22856	0.644593	1.73472	0.0708808	0.719208	0.164998	0.461682	0.860376
RAB6A	1.22854	0.398357	-0.37495	1	0.433042	0.385136	0.900563	0.589885
MAML2	1.22831	0.728367	0.0870951	1	0.424042	0.672902	0.86209	0.757648
AC005229.4	1.22784	0.764689					1.36287	0.463537
HELB	1.22687	0.687441	1.70064	0.191073	-0.00899695	0.997197	1.1494	0.481076
FAM50B	1.22634	0.80111					1.20364	0.623965
ARNT	1.22403	0.563731	-0.669975	0.971241	0.645289	0.129335
PIM1	1.22402	0.644464	-0.899986	0.808929	0.122925	0.901991	1.19398	0.384718
ZNF195	1.22377	0.270358	-0.0475029	1	-0.0714844	0.894925	1.3018	0.0805601
APOOL	1.22148	0.335943	0.0136066	1	0.0665113	0.91211	1.16025	0.184414
GCA	1.21869	0.706929	-1.49996	0.532979	-0.35464	0.713817	1.70358	0.123214
UPF1	1.21713	0.555469	0.594523	0.868443	0.17668	0.781072	1.01736	0.492709
RSPRY1	1.21677	0.546296	0.384432	1	0.535124	0.325844	0.69114	0.701794
RNF166	1.21564	0.712096	2.01411	0.0423659	0.909744	0.17597	0.38041	0.954816
PCYT1A	1.2149	0.613196	-0.255293	1	0.593168	0.288921
SCAMP3	1.21481	0.373428	-0.0245713	1	0.0240041	0.987949	1.1845	0.362832
VAPB	1.21376	0.361357	-0.256588	1	-0.155428	0.764786
SEC14L1	1.2132	0.770511	0.688391	0.896031	0.906111	0.244764	0.441142	0.933301
SURF6	1.21197	0.582535	-2.3794	0.459233	0.140153	0.868614
TRPC4AP	1.20853	0.165669	1.01812	0.0766251	0.569684	0.0178428	0.542749	0.741746
GPS2	1.20844	0.408873	0.190179	1	0.48805	0.193634	0.732103	0.602118
PPAN	1.20833	0.699018	-1.2222	0.745725	-0.812598	0.317652
TRMO	1.20712	0.597961	0.0448672	1	-0.039001	0.970541
RPP14	1.20568	0.472564	-0.27755	1	0.0405262	0.964562
ZNF7	1.20437	0.656278	0.309897	1	-0.728025	0.259549
METTL22	1.20436	0.71201	0.459828	1	0.437557	0.577916
SLC2A11	1.20346	0.551809	-1.48254	0.732006	-0.435439	0.451047
RP2	1.20228	0.578367	0.710932	0.759803	0.44936	0.342542
ARHGEF7	1.20092	0.495511	0.991487	0.445831	0.32738	0.46309	0.85291	0.608919
SPOCK2	1.19958	0.860279	-0.93296	0.959633			0.608083	0.909113
ZMAT3	1.19636	0.76596	1.75688	0.35645			0.29022	0.956111
RPRD1B	1.19576	0.615835	0.716127	0.750301	0.594098	0.271358	0.593171	0.798332
PBDC1	1.19554	0.334879	-1.06599	0.578715	-0.324464	0.497169	1.54976	0.0080282
MFSD8	1.19541	0.449225	0.474327	0.9205	0.445851	0.259411	0.753061	0.626634
RASGEF1B	1.19521	0.597685	-0.022976	1	1.00224	0.0312827	0.578561	0.865887
CASD1	1.19415	0.438432	-0.722732	0.839348	0.0413979	0.969555	1.2275	0.280703
ARL6IP6	1.19342	0.637628	0.436385	1	0.449333	0.558413	0.724221	0.788596
RBM12	1.19223	0.733804	1.24704	0.446641	0.267191	0.744625	0.762784	0.838266
SAT1	1.18888	0.544735	2.22225	0.00199216	1.66068	0.000134072	-0.526835	0.841923
SFR1	1.18788	0.390209	-0.879413	0.780674	0.0498407	0.938586	1.16482	0.277289
SAMD9	1.18749	0.687441	-0.0942409	1	0.145182	0.901823	1.06774	0.49705
USP51	1.18505	0.538564	-2.14472	0.520046	0.371719	0.367158	0.876136	0.703807
SERINC3	1.18389	0.0722271	0.592302	0.522851	0.157874	0.643815	0.993158	0.0666463
MED21	1.18386	0.410791	-1.01352	0.675635	-0.0651595	0.931683	1.35533	0.061409
ZNF771	1.18272	0.787167					1.52268	0.418103
TMEM43	1.18247	0.316261	-0.124301	1	0.129421	0.804864	1.04785	0.180239
ZNF330	1.18199	0.379934	-0.293652	1	-0.0553195	0.942713	1.33396	0.00687951
TCP11L2	1.17844	0.811298	-0.373429	1	0.529407	0.609323
UTP3	1.17784	0.385766	-0.154609	1	-0.231875	0.680073	1.36983	0.0225547
KLHL28	1.1773	0.629276	-1.64118	0.692437	0.127229	0.867351	1.21342	0.539445
RTL8A	1.1765	0.788705	-0.432212	1	0.0603208	0.983492
WBP2	1.17551	0.216792	0.585703	0.630484	0.263069	0.43552	0.891281	0.240347
RNF34	1.17344	0.733306	-0.638836	0.981328	-0.0925503	0.942713
LYSMD3	1.17321	0.46961	-0.91386	0.805907	0.369566	0.361294
RBPMS	1.17119	0.480905	-0.581903	0.872743	0.331539	0.548352	0.897074	0.558763
NRBF2	1.17112	0.635577	0.275065	1	-0.0899585	0.917241	1.24785	0.478054
FLOT1	1.17012	0.390051	1.58218	0.0142539	0.709258	0.0658145	0.388672	0.908825
ATF1	1.17003	0.842174	-1.74696	0.691823			1.2689	0.735406
ZCCHC3	1.16989	0.524066	-0.83749	0.797445	0.376821	0.543079
LAMTOR3	1.16924	0.342147	0.207161	1	0.475764	0.195796	0.71297	0.526842
SPOP	1.16904	0.798153	-0.146709	1	-0.172228	0.906005	1.40133	0.292447
PHF23	1.16607	0.80483	-1.3376	0.71071	-0.817762	0.39686
LRP10	1.16573	0.693957	0.224604	1	0.487545	0.467905	0.725336	0.701421
CBL	1.16184	0.573743	0.620126	0.836579	0.480939	0.362458	0.634511	0.685952
CES2	1.16164	0.563731	0.205022	1	0.394264	0.384894
ISOC1	1.16034	0.573743	-2.45727	0.405681	-0.836747	0.172476
TFPT	1.15974	0.472564	-0.678757	0.85342	-0.263296	0.680706	1.39965	0.130607
PARP9	1.15932	0.77235	0.513431	1	-0.144304	0.92288
PSME3	1.15768	0.318316	0.330059	0.993051	0.148115	0.741397	1.00971	0.274169
PTPN6	1.15721	0.202795	0.0289963	1	0.0797138	0.882334	1.08384	0.147304
CSTF3	1.15667	0.597685	-1.27137	0.599641	-0.325462	0.675903
FEM1B	1.15587	0.582746	0.518546	0.900055	0.21121	0.756765	0.944797	0.608117
TYMP	1.15538	0.551809	0.718288	0.758001	0.798422	0.119663	0.241922	0.89335
SAMD9L	1.15313	0.825447	-0.516125	1	0.0805201	0.977939
ATR	1.15195	0.627541	-2.42028	0.626516	-0.240444	0.701515
PPP4R1	1.15101	0.459733	0.79108	0.572154	0.579296	0.151317	0.558576	0.742799
KLHL8	1.14952	0.686439	0.237182	1	0.121571	0.866631	1.05967	0.620988
IDS	1.14866	0.575086	1.32772	0.282307	1.16356	0.0175189	-0.0229403	0.999331
TRIM22	1.14824	0.611378	0.131715	1	0.0774676	0.951355	1.05831	0.491278
SAMHD1	1.1477	0.906307					0.976508	0.840912
RBM23	1.14712	0.123297	1.14348	0.0160502	0.567595	0.0312557	0.561241	0.614688
FAM193A	1.14665	0.361357	-0.361914	1	0.480825	0.132387	0.698341	0.652106
TOR1A	1.14626	0.322625	-0.4119	0.976997	-0.0973619	0.848928	1.29972	0.118723
GDI1	1.14323	0.667832	-0.0416158	1	0.538687	0.354894
PIK3CA	1.14162	0.781433	0.15923	1	0.569885	0.494483	0.560963	0.791047
WDR59	1.13972	0.565459	-0.169294	1	-0.000782549	0.999387	1.09332	0.328388
RBM12B	1.13891	0.683271	-1.89864	0.532895	-0.401451	0.611963
EIF2AK2	1.13835	0.182904	0.706867	0.473994	0.847659	0.0083743	0.317076	0.838266
PNP	1.13783	0.762764	0.0427586	1	-0.261667	0.799004	1.42869	0.171959
ZC3H3	1.13742	0.695465	0.635185	0.87365	-0.139455	0.860121
HLA-B	1.13592	0.00381336	0.708304	0.0851978	0.384943	0.0824625	0.721229	0.151716	MHC-I
USB1	1.1355	0.385766	0.0735546	1	-0.459092	0.287199	1.55284	0.0444808
MIS12	1.13365	0.597685	-0.884526	0.876589	0.274378	0.618804
NFATC2	1.13189	0.731398	0.261962	1	0.494183	0.464313	0.651848	0.746775
FOS	1.12682	0.914705	1.22377	0.893804	0.521299	0.778716	0.460898	0.967036
TAF13	1.1264	0.76596	0.787499	0.858251	1.00183	0.0765706	0.165275	0.982803
MED28	1.12579	0.133226	-0.246843	0.983089	0.182128	0.638797	0.97061	0.0449013
NUP62	1.12577	0.597685	-0.988007	0.658852	-0.57079	0.373287
NUP188	1.12464	0.657119	0.446453	0.990474	-0.0670959	0.940153	1.15439	0.427057
CRHBP	1.12376	0.762709	-0.91755	0.807216	0.315879	0.726078	0.862056	0.749287
MAP3K2	1.12376	0.762709	1.32854	0.40081	0.812529	0.244195	0.322809	0.95128
NFE2L1	1.12182	0.634733	-0.263843	1	0.30212	0.537668	0.79995	0.655663
ACTR6	1.12141	0.62507	-0.702962	0.868443	0.366795	0.58895	0.833557	0.656599
NBEAL1	1.12124	0.928257	-1.91609	0.557636	0.530396	0.725309	0.814527	0.937177
PIKFYVE	1.12059	0.385766	1.17324	0.171983	0.883975	0.00661743	0.248215	0.880245
CAVIN1	1.11809	0.504279	-1.17575	0.601559	0.439609	0.307198	0.71815	0.557152
MOSMO	1.118	0.72839	-1.76041	0.674625	-0.174939	0.855759
LPCAT3	1.1179	0.282761	0.141046	1	0.139914	0.725515	0.983107	0.239351
MTMR14	1.11694	0.262147	0.748961	0.388235	-0.0174694	0.985571	1.08718	0.128267
CCDC115	1.1158	0.421463	-0.529695	0.873774	-0.392074	0.460578	1.53338	0.124979
ZNF26	1.11115	0.582746	0.472754	0.929755	0.011705	0.997197	1.05888	0.3185
SDHAF4	1.10904	0.791072					1.78556	0.431863
BTN3A2	1.10585	0.851279	-1.61247	0.673538	-0.384097	0.788497
PROSER1	1.10567	0.575216	1.62689	0.0142539	0.506961	0.251547	0.544213	0.809828
DSTYK	1.10349	0.455726	0.630762	0.73922	0.653701	0.0326004	0.420294	0.872442
SEC23B	1.10319	0.676762	0.0656352	1	0.155268	0.835775	1.03695	0.45937
CETN2	1.10289	0.478997	-0.294361	1	0.0538715	0.950737	0.991734	0.551047
TESK2	1.09921	0.791072					0.936754	0.717496
PIK3C3	1.09823	0.575524	-0.0126763	1	0.262303	0.661326	0.856172	0.452713
PCNX4	1.09778	0.77351	-0.259834	1	-0.416705	0.694785
ATP6V1E1	1.09536	0.693346	-0.290443	1	0.46532	0.492445	0.6501	0.831406
ZER1	1.09367	0.593349	0.968024	0.511846			0.352156	0.930289
CCSER2	1.08914	0.578201	0.748841	0.722579	0.452039	0.362123	0.570421	0.721235
CD2BP2	1.08865	0.216508	0.166466	1	-0.235373	0.465544
TBP	1.08655	0.564258	0.190492	1	0.725573	0.0328138	0.368922	0.872442
NAA30	1.08554	0.715256	-0.097319	1	0.814216	0.135381	0.346018	0.930289
TAL1	1.08471	0.760729	-1.50432	0.763925	0.347713	0.679395
ARMCX1	1.08448	0.370283	-1.05328	0.590958	-0.0759578	0.887343	1.20433	0.183688
AP002387.2	1.08422	0.753797	-0.464773	1	-0.260039	0.793794	1.53841	0.00875821
CCDC66	1.08394	0.582746	-0.615871	0.896922	-0.179332	0.803382	1.30208	0.20275
ARID5A	1.08326	0.851279	1.54443	0.445831	0.788911	0.373221	0.281839	0.982803
ZNF302	1.08318	0.626867	-2.11174	0.310468	-0.471401	0.476282	1.65104	0.121725
MRPL50	1.08252	0.629276	-0.531608	0.939979	-0.0230608	0.993877	1.15669	0.139351
MRPL42	1.0825	0.361357	-0.757148	0.674625	0.0177433	0.995168	1.09068	0.148293
ZBTB37	1.08232	0.720884	-1.60243	0.717438	0.343194	0.632061
TMEM170A	1.07923	0.42548	-0.0465795	1	0.518252	0.229082	0.535248	0.667052
PDLIM7	1.07739	0.687441	2.2685	4.16012e-05			0.253768	0.986405
RALGDS	1.07709	0.78778	1.21811	0.545322	0.72395	0.363893	0.344613	0.959578
TRIM24	1.07646	0.813899	1.17744	0.580918	0.733908	0.384894	0.384347	0.960279
AC004951.1	1.07486	0.78576	1.09166	0.686985	0.452225	0.638561	0.562111	0.854524
GMDS-DT	1.0734	0.708707	0.0113098	1	0.0572654	0.961844	1.00898	0.575855
DUSP1	1.07323	0.84668	1.17694	0.7554	0.595423	0.595687	0.306349	0.978219
MLLT11	1.07302	0.630796	0.549113	0.886773	0.306728	0.631408	0.758804	0.699544
LPIN1	1.07286	0.57797	-0.549349	0.888639	0.0430933	0.966669	1.07805	0.450013
GPR89A	1.0718	0.760729	-0.150232	1	0.196693	0.795592
ZNF85	1.07048	0.710857	0.48546	0.970671	-0.458845	0.533023	1.41629	0.424763
SLC25A40	1.07011	0.773986	-0.757628	0.940621	-0.367526	0.711701
SMARCAD1	1.06842	0.685709	-1.01064	0.713689	-0.517655	0.456171	1.65509	0.0793023
UBE4B	1.06832	0.598455	0.818986	0.62678	0.543504	0.276773	0.500188	0.789065
TAF1B	1.06695	0.75273	0.100179	1	-0.469437	0.555495
MGME1	1.06663	0.775801	-1.21336	0.78948	-0.186577	0.868614	1.32912	0.454956
NMT1	1.06647	0.507852	0.870705	0.519591	0.63706	0.124456	0.447332	0.722106
LRRC34	1.06493	0.728465	-0.919285	0.881716	-1.0567	0.134985
CHMP5	1.06467	0.679654	-0.219253	1	-0.0557703	0.969387	1.13707	0.391449
WDR82	1.06326	0.678382	0.299045	1	0.304116	0.701115	0.751154	0.741223
NDUFAF7	1.06138	0.741341	-0.294203	1	0.109774	0.902427
ACLY	1.06002	0.616411	-0.657137	0.916381	-0.10647	0.902595	1.18019	0.45937
FRMD8	1.05976	0.766048					0.830848	0.823222
CCDC28A	1.05961	0.47407	0.862395	0.45416	0.46309	0.296483	0.566119	0.775216
NCOA4	1.059	0.188517	0.147122	1	0.115315	0.786999	0.937854	0.0080282
CHTOP	1.05866	0.333906	-0.305746	1	-0.0392212	0.953331	1.06016	0.113054
KMT5B	1.05861	0.825447	0.158958	1	0.450351	0.690499
DYRK1B	1.05833	0.751879	-0.0567938	1	-0.462339	0.503694
IFITM3	1.05801	0.391693	-0.198255	1	0.336438	0.504443	0.775015	0.599956
ELP4	1.05642	0.536165	-0.653508	0.897362	-0.377191	0.437609
MRPS18A	1.05538	0.642485	0.265911	1	0.132915	0.863028
AL392172.1	1.05535	0.692916	-0.154198	1	0.441276	0.341714	0.652573	0.796124
GADD45A	1.05507	0.806976	0.791521	0.876589	1.27926	0.0610271	-0.150461	0.997532
RPA2	1.05484	0.62507	-0.386396	1	-0.445087	0.465323	1.65638	0.00156494
RREB1	1.05383	0.544735	0.495846	0.877272	0.579435	0.195382	0.35173	0.817433
NEU1	1.05349	0.74448	0.932528	0.685881	0.764141	0.203632	0.249266	0.953378
MTMR9	1.05298	0.796875	-0.879212	0.929295	0.0512169	0.978398	1.0742	0.691122
SAMD8	1.04973	0.816694	0.774729	0.878913	0.682865	0.409617	0.396627	0.880061
GABPB1	1.04947	0.807547	-0.162145	1	0.770939	0.327715	0.403862	0.94167
CPNE8	1.04893	0.70506	-1.01404	0.78948	-0.670898	0.363893	1.76943	0.118723
IFI44	1.04809	0.542064	1.61408	0.0513099	0.582661	0.287199	0.340253	0.915685
COIL	1.04739	0.468124	-0.405907	0.946464	0.190589	0.703791	0.919014	0.283817
CHMP1B	1.04705	0.333906	0.459167	0.833401	0.608426	0.0442719	0.458947	0.669027
ST3GAL1	1.04431	0.816694	0.381258	1	0.983117	0.198307	0.051194	0.999331
ALDH1A1	1.04397	0.895651	0.0841596	1	1.855	0.0313254	-0.83002	0.893687
SBF1	1.04101	0.781433	0.958022	0.696265	0.488933	0.413989
AFTPH	1.04017	0.668092	-0.180299	1	0.347338	0.571724	0.73049	0.755108
REXO2	1.04003	0.647863	-1.44506	0.414901	-0.0784627	0.93866	1.2195	0.196354
RELB	1.03726	0.941157	2.16911	0.45416	1.79042	0.129806	-0.811827	0.917881
NUP50	1.0369	0.504412	-0.902661	0.664779	-0.114067	0.845584	1.18323	0.101455
HIVEP1	1.0366	0.84668	1.14302	0.696265	0.718578	0.420221	0.261778	0.979803
WIPF1	1.03576	0.133012	1.02232	0.0160502	0.394582	0.0602203	0.623547	0.380109
HOXB2	1.03526	0.421463	0.42503	0.917447	1.12514	5.34772e-07	-0.159793	0.971636
MITD1	1.03518	0.762709	0.222466	1	0.469747	0.5738	0.593046	0.777991
SPTLC1	1.03489	0.270358	0.402844	0.828687	0.300944	0.287376	0.731868	0.417134
ZNF83	1.03397	0.332073	-0.461931	0.888205	-0.12687	0.792731
LY6E	1.03327	0.545477	0.159943	1	0.40195	0.522059	0.652601	0.702895
ITGA5	1.03242	0.687441	0.491097	0.949489	0.939811	0.0447312	0.108331	0.992791	ANGPT, ANGPTL, CD40, FN1, SPP1, VISFATIN
SFXN3	1.03157	0.797195			1.01613	0.0861135	-0.0621631	0.999331
HACD2	1.0312	0.692518	-0.170498	1	0.395789	0.522297	0.693318	0.820347
TMEM68	1.03029	0.687441	-0.731873	0.891109	-0.242536	0.741517	1.30043	0.230802
KRT8	1.02976	0.758272	0.216765	1	0.890864	0.16139	0.255468	0.96373
CD82	1.02961	0.685709	1.08792	0.460128	0.826559	0.149369	0.111079	0.996043
BPGM	1.02823	0.811298			1.19434	0.0393605	-0.13644	0.996635
ANKZF1	1.02734	0.731398	-0.311504	1	0.070324	0.947906	1.0037	0.424082
STON2	1.02602	0.784102	-2.39186	0.680887	0.291188	0.775008
LIN7C	1.02579	0.679647	-1.12861	0.736223	-0.26582	0.705392
RFX1	1.02575	0.84668	-1.23713	0.843072	-0.340409	0.806447	1.42057	0.580405
TRIM25	1.02507	0.827689					1.34721	0.439483
PRADC1	1.02452	0.681462	-1.12	0.779521	-1.46287	0.0085029
NSUN2	1.02331	0.727796	-1.23278	0.75733	-0.395447	0.594301
RAP2C	1.02245	0.751754	1.72591	0.0597856	0.766076	0.182294	0.214459	0.978958
TNPO3	1.0224	0.595175	0.349752	1	0.102474	0.885228	0.905556	0.372493
MPPED2	1.02194	0.762709					1.19265	0.513513
C16orf54	1.02183	0.656278	0.27028	1	0.0538751	0.954839	1.10807	0.169657
CPEB4	1.02077	0.687441	0.468231	0.983335	0.588443	0.189589
DHRS4	1.01982	0.765183	-1.04033	0.758434	-0.401219	0.658861	1.50431	0.458824
LYSMD2	1.01936	0.597685	-1.38603	0.370284	-0.211334	0.770278	1.33219	0.139351
PRRC1	1.01782	0.347711	-0.188327	1	-0.00830848	0.997197	1.02951	0.171959
SOAT1	1.01666	0.787876					0.832942	0.740925
SETX	1.01633	0.563731	-0.111405	1	-0.211819	0.731605	1.18083	0.0406259
TSC22D3	1.01458	0.928257	2.54607	0.445831	2.47115	0.0459636	-1.43967	0.78124
TMEM161B	1.01426	0.679647	0.641975	0.807225	0.614222	0.11481
PNMA1	1.01403	0.53119	-3.0982	0.458292	0.135104	0.789607
SLC35A4	1.01343	0.70506	-0.223486	1	-0.351984	0.62344	1.35333	0.334968
GPALPP1	1.0129	0.536401	-1.01095	0.635156	-0.0428684	0.96255	1.04841	0.162819
SP1	1.01176	0.504279	-0.338063	1	0.132014	0.799109	0.862591	0.430508
MAPK14	1.01154	0.564258	0.601207	0.75006	0.619474	0.177471	0.42852	0.78113
R3HDM4	1.01131	0.773986	1.31535	0.359345	0.994787	0.121863	-0.0239913	0.999331
DDX10	1.01105	0.685709	-1.86136	0.440611	-0.240021	0.750978	1.32167	0.32549
TRH	1.01049	0.882464	2.52263	0.101364	0.703017	0.412195	-0.000415684	0.99984	TRH
DYNLT1	1.0085	0.253266	0.423116	0.768869	0.530653	0.0825555	0.475767	0.692219
MAK16	1.00773	0.798646	-2.40456	0.658771	-0.829961	0.297059
SLC40A1	1.00715	0.900497	-2.03395	0.601735	0.0795357	0.977922	0.971136	0.863955
DHRS7B	1.00677	0.816694	-0.41208	1	-0.176227	0.868032	1.19855	0.569579
INO80C	1.00663	0.641306	-0.651165	0.904264	0.430189	0.438134
EMG1	1.00574	0.73372	-1.48564	0.573775	-0.474859	0.517027	1.51904	0.305936
DHX33	1.00541	0.77613	-1.82863	0.651059	-0.191696	0.854203	1.29859	0.526842
FZR1	1.00148	0.780952	0.976026	0.653817	0.765395	0.155976	0.189289	0.982717
SETMAR	0.99879	0.635577	-0.474122	1	-0.0790291	0.902652
GNA13	0.996834	0.749541	1.11402	0.475134	0.811425	0.14736	0.177037	0.981902
ZNF226	0.996652	0.629276	0.0890113	1	0.413477	0.384894
SMIM30	0.99654	0.565764	-0.220922	1	-0.136892	0.841803	1.11136	0.304741
TIMM17B	0.995717	0.352287	0.0850238	1	0.327226	0.35261	0.730423	0.283817
VAC14	0.994428	0.80815					1.22815	0.458824
CALN1	0.993987	0.730661	-0.124762	1	0.154748	0.841642	0.90982	0.711156
PDHX	0.993011	0.766048	0.819605	0.750542	0.195848	0.809319	0.725221	0.682273
ZFAND2A	0.992839	0.867232	0.793503	0.86773	1.21622	0.115155	-0.267319	0.971719
UBE2D1	0.992704	0.588247	-0.554163	0.918412	0.228656	0.666905	0.848001	0.447658
PKD1	0.992432	0.784819	0.264214	1	0.145725	0.869817	0.714551	0.752387
LPIN2	0.992247	0.582088	-0.088378	1	0.228801	0.694785	0.769288	0.712885
AGK	0.990522	0.681462	-1.16799	0.7454	0.235591	0.625433
PEF1	0.989889	0.373428	-0.043095	1	0.424747	0.220327	0.599095	0.591966
MEMO1	0.989168	0.592298	0.668048	0.688432	-0.100625	0.858552	1.04644	0.388675
RRS1	0.988861	0.862124	-1.0557	0.882299	-1.13016	0.236421	2.08798	0.334968
FRY	0.988774	0.818249					0.675705	0.823222
IL1B	0.987716	0.927562	-2.86454	0.436796	-1.22147	0.411702			IL1
TK2	0.987385	0.731398	-0.171082	1	0.442568	0.40806
CHAF1B	0.986849	0.762709	-0.840953	0.914989	-0.133982	0.848928	0.927032	0.8022
ATP13A2	0.986363	0.743962	0.890005	0.625241	0.142655	0.846236
ZRANB1	0.986069	0.74448	-0.208539	1	0.556039	0.35261	0.550001	0.861803
PLXDC2	0.985869	0.632958	0.0811365	1	0.488062	0.185275
MAGED2	0.985193	0.335943	-0.162349	1	0.0413372	0.947541	0.966619	0.113054
SDR39U1	0.984925	0.480905	-0.0731077	1	-0.171617	0.770423	1.18145	0.24016
CBX2	0.984621	0.480905	-0.868984	0.686928	-1.01874	0.00373494	1.98087	0.00463915
BBIP1	0.984574	0.586078	-0.114913	1	0.610985	0.0586831	0.388953	0.853494
CRYZL1	0.984283	0.490589	0.921783	0.316765	0.557027	0.115874	0.350108	0.875772
PTPRD	0.983302	0.784819	-2.07399	0.73382	-0.140339	0.858885
RCBTB1	0.982454	0.637193	-0.135707	1	0.281567	0.562493	0.713004	0.661865
STX6	0.981751	0.792752	0.0831348	1	0.330932	0.659274
RFX2	0.981607	0.674314	1.20508	0.331238	1.04264	0.000716495	-0.0735577	0.999331
PLRG1	0.980908	0.635577	0.491665	0.877272	0.190833	0.784626	0.765414	0.508726
INSIG2	0.980775	0.689775	0.0319748	1	0.119561	0.866631
TAF8	0.980605	0.531562	0.320354	0.995813	0.242637	0.562227	0.787903	0.424763
SRBD1	0.980586	0.781433	-1.81364	0.535453	-0.187331	0.861518
ARPP19	0.97951	0.336075	0.520884	0.679193	0.573705	0.055758	0.414577	0.714395
UBL4A	0.978717	0.783185	-1.95274	0.60458	-0.643658	0.44207
RNF8	0.977937	0.621036	-0.0687156	1	-0.0681984	0.932311	1.03688	0.178166
RTCA	0.977713	0.38999	0.383158	0.914373	0.614976	0.0151745	0.36597	0.809517
EIF4A2	0.977653	0.480334	-0.600255	0.716921	0.0920871	0.883992	0.940389	0.288322
STX7	0.976837	0.581595	-0.511681	0.904081	-0.217366	0.729137	1.222	0.130607
NDUFA7	0.976487	0.781433	-1.40184	0.700328	-0.0272788	0.994682
TNFRSF1A	0.976373	0.818249	-0.504445	0.98997	-0.484516	0.62796	1.44845	0.466663	LT, TNF
NEU3	0.975935	0.836594	0.219949	1	0.0866243	0.950081
RAP1B	0.974765	0.072613	0.223338	0.918479	0.25074	0.310675	0.722403	0.167656
TFPI	0.973134	0.721612	1.13955	0.462474	1.3603	0.00622269	-0.35897	0.908348
NUP37	0.971299	0.654341	-0.219003	1	-0.132807	0.84824
RNF41	0.971174	0.588247	1.38314	0.0851978	0.650552	0.115572	0.358233	0.90302
RNF13	0.970914	0.627541	-0.264905	1	-0.321965	0.595551	1.27797	0.162819
MXD4	0.970888	0.757405	1.06637	0.474985	0.876542	0.129171	0.154534	0.986585
TMEM60	0.970321	0.795033	0.469202	1	-0.469347	0.600322
BAALC-AS2	0.970259	0.80483					1.46063	0.434737
PFKM	0.970234	0.733094	-0.962626	0.832909	-1.10914	0.0455034
ARID5B	0.969912	0.662597	-0.558641	0.941302	-0.307664	0.585404	1.21356	0.454727
VAT1	0.96925	0.752169	0.400494	1	-0.164342	0.851136	1.08799	0.478322
C11orf71	0.968599	0.726905	-0.0613309	1	0.185699	0.801576
DLGAP4	0.967622	0.685717	-0.996911	0.791637	0.540705	0.15823	0.486086	0.869371
ZNF574	0.965613	0.792612	-23.0074	1	0.00505202	0.997197
SYNC	0.965023	0.575216	0.165086	1	-0.134133	0.784193
YIPF5	0.964748	0.361357	-0.356828	0.961689	0.131347	0.713434	0.845505	0.324687
RABAC1	0.962902	0.31666	0.248065	0.962024	0.231759	0.545308	0.716981	0.178687
TRAF3IP2-AS1	0.96006	0.676212	0.186282	1	0.355372	0.429392	0.618427	0.724312
CDC23	0.958178	0.734232	0.127965	1	-0.154098	0.82034
PES1	0.957963	0.466649	-0.0455673	1	-0.760258	0.0314501	1.65751	0.0108322
ZBTB4	0.957783	0.834854	0.528435	0.977374	0.365129	0.651021	0.572965	0.876798
RBPJ	0.957311	0.582535	0.734817	0.590958	0.58453	0.178168	0.352552	0.868665
SFT2D1	0.956635	0.684664	-0.201656	1	-0.0917195	0.912607
TMEM136	0.955577	0.681462	-1.39143	0.670558	0.367584	0.447373
BST2	0.954843	0.385766	0.162685	1	0.360362	0.44345	0.602008	0.617837
TBK1	0.954828	0.687023	-0.153034	1	-0.0218233	0.99338
NDUFA5	0.953567	0.147146	0.49713	0.544493	0.364549	0.154692	0.488857	0.303748
COPS8	0.950943	0.255416	0.429153	0.756276	0.252249	0.344529	0.650049	0.482046
DNAJC30	0.949695	0.721612	0.0803613	1	-0.217342	0.70543	1.1539	0.436684
C12orf29	0.94956	0.687441	-0.152359	1	-0.454145	0.406013
SLC43A1	0.949248	0.76596	-1.34428	0.722579	-0.611049	0.415038
RNF2	0.948923	0.495816	0.149311	1	0.311132	0.350891	0.644	0.614017
AC058791.1	0.947821	0.845069	0.274556	1	1.09731	0.0806008	-0.12246	0.995829
CBWD3	0.947259	0.773986	-0.041983	1	-0.51551	0.446726
RAB33A	0.946259	0.781433	0.0213918	1	0.674913	0.215573	0.279538	0.95791
WDR33	0.945846	0.15335	-0.255558	0.952761	0.166434	0.522297	0.803248	0.179701
DAXX	0.945624	0.784102	-0.16193	1	-0.673399	0.418145
FHL1	0.945431	0.490589	0.00779199	1	0.487239	0.233865	0.471367	0.784959
C18orf32	0.943511	0.89718					1.2268	0.537617
ANXA1	0.943468	0.727132	0.427612	0.983002	0.844535	0.184141	0.150492	0.982717	ANNEXIN, ANXA1
SLC35G2	0.943348	0.840296					-0.416453	0.920349
CCDC130	0.942762	0.635577	0.183339	1	0.148649	0.788063	0.772604	0.56851
RFX3	0.942619	0.76596	0.73624	0.868928	0.669699	0.273868
RPP38	0.941794	0.65296	-1.28937	0.533694	-0.524597	0.280866	1.50266	0.0572272
GOLPH3L	0.941507	0.838987			-0.223766	0.833352	1.16424	0.410569
TM2D2	0.941325	0.747804	-1.04882	0.726405	-0.28468	0.674742
ACP6	0.940765	0.884676					1.83156	0.454727
CYTH2	0.940524	0.652781	-0.0554897	1	0.173561	0.784193	0.747811	0.429153
SLAIN2	0.940493	0.791072	0.551954	0.909361	0.266933	0.725065	0.634662	0.821411
WASL	0.940324	0.678199	0.485906	0.875493	0.125531	0.828961	0.790328	0.688264
RFX5	0.940194	0.65296	-1.44004	0.626516	-0.162676	0.781156	1.14356	0.274169
NSDHL	0.939945	0.791072					1.1956	0.523098
TOLLIP	0.938998	0.739521	0.098772	1	0.237062	0.710413
AC097376.2	0.93892	0.595175	-0.582317	0.918479	0.0135157	0.997197	1.13608	0.3993
SYNGR2	0.93885	0.264892	-0.204735	1	0.346726	0.216518	0.603302	0.406468
CPSF2	0.938	0.835993	0.0658213	1	-0.184719	0.871524	1.15624	0.377672
BLOC1S4	0.937946	0.59327	-1.00267	0.635454	-0.0242616	0.985961
AC025181.2	0.937687	0.77613	0.467449	0.993978	0.472199	0.464313	0.434839	0.869371
MRPL27	0.937182	0.836594	-0.798427	0.880023	-0.16514	0.901571
AGO2	0.936915	0.837815	1.0075	0.691705	1.1203	0.116936	-0.165496	0.990099
VRK3	0.936867	0.681462	0.812504	0.616406	0.20858	0.748085	0.643224	0.766672
AKT1S1	0.936164	0.664405	0.798065	0.613246	0.0358697	0.968478	0.866436	0.512862
SAT2	0.936034	0.530104	0.606648	0.686928	0.227947	0.616403	0.680318	0.664676
ZNF507	0.934938	0.824653	-2.39987	0.65825	-0.630386	0.400133
MIR4435-2HG	0.934013	0.687441	-0.0605666	1	0.286141	0.63352	0.669745	0.685952
ZNF891	0.931941	0.816694	-1.73274	0.706546	-0.585363	0.49983	1.65363	0.420484
TES	0.931101	0.504279	0.902869	0.383263	0.776961	0.0168714	0.14624	0.93496
C12orf65	0.9307	0.850648	-1.75132	0.560183	-0.0688733	0.969701
N4BP2L2	0.930484	0.202795	-0.144885	1	0.364081	0.210611	0.588589	0.505891
ERCC3	0.929939	0.710857	-1.5059	0.620974	-0.0493496	0.960405
NPAT	0.92957	0.8219	-2.67625	0.604122	0.36869	0.670433
TTC5	0.929453	0.800569	-1.32702	0.67552	-0.264574	0.800572	1.25167	0.447658
NFKB1	0.927627	0.905747	0.0830352	1	1.01091	0.272589	0.110218	0.999331
ZNF268	0.925878	0.741341	0.148494	1	-0.160514	0.806831	1.09412	0.497838
OGFOD1	0.923647	0.671938	-1.83248	0.604405	0.300684	0.50253
STARD3NL	0.92288	0.470691	0.601254	0.644714	0.246873	0.562493	0.591133	0.396366
ATP6V0E1	0.922673	0.846863	-0.725375	0.891573	-0.211849	0.863028	1.21841	0.470632
SOCS2	0.92241	0.672458	0.10058	1	0.318908	0.600322	0.601679	0.751742
SLFN13	0.921788	0.80483	-1.15276	0.835662	-0.347867	0.693655
STARD9	0.921652	0.74448	0.727678	0.763925	0.676015	0.181178	0.279489	0.893636
SLC7A6OS	0.919646	0.597182	0.513764	0.832909	-0.115771	0.830095	1.00069	0.340911
C6orf136	0.91941	0.816694	0.182129	1	0.215811	0.764786
CHIC2	0.918671	0.546296	1.25718	0.0297676	0.508319	0.126898
FEM1A	0.918553	0.712096	-2.42662	0.626657	0.427585	0.341714
PDZD11	0.918016	0.807547	-0.675623	0.960362	-0.206356	0.829689
IFT27	0.917242	0.816694	-1.36924	0.654269	-1.04822	0.199452
ZNF33A	0.916947	0.595175	0.481526	0.859682	0.516083	0.224687	0.412349	0.80596
ISCA2	0.916565	0.687441	-0.23937	1	-0.192097	0.779922	1.17996	0.0285465
TMEM38B	0.91469	0.365537	0.402752	0.856925	0.304921	0.289851	0.605682	0.515784
GATAD2B	0.914611	0.574515	0.700727	0.576775	0.424531	0.301721	0.481501	0.798332
LUC7L2	0.913735	0.43355	0.283779	0.981328	0.602553	0.0312827	0.31713	0.84344
FADD	0.913495	0.818249	0.105672	1	-1.04954	0.145381	1.80886	0.127417
WDR3	0.913295	0.904639					2.5981	0.0572272
C8orf76	0.913292	0.726905	0.514071	0.90454	0.518596	0.282091	0.364618	0.914982
RBM38	0.912848	0.966404	0.401621	1	0.207289	0.934527
GBP4	0.912838	0.657538	1.37449	0.117188	0.306915	0.580246	0.388683	0.911226
MRPL15	0.912718	0.6515	-0.174514	1	-0.0148217	0.997197	1.00012	0.124979
TMEM192	0.911999	0.597685	0.247816	1	0.202408	0.696782	0.7261	0.623965
RAB18	0.911858	0.313418	-0.173526	1	0.547113	0.00976531	0.379982	0.746089
ARF3	0.911827	0.264888	0.0627651	1	-0.0393705	0.924052	0.946768	0.101455
JKAMP	0.911343	0.773986	0.00116347	1	-0.282614	0.72542	1.19026	0.288509
STK40	0.911264	0.781433	1.35009	0.246873	0.806108	0.0685115	0.100913	0.992791
IL16	0.91121	0.842174	0.249595	1	-0.685852	0.498548	1.48873	0.397457	IL16
CERS5	0.90988	0.655521	-0.230513	1	-0.144707	0.803055	1.07375	0.218266
LRBA	0.909251	0.400998	-0.247557	1	-0.142786	0.753138	1.04795	0.100912
SESTD1	0.908615	0.792612	0.518372	0.939979	0.562097	0.365974
CTDSP2	0.908521	0.648896	0.509006	0.859682	0.342994	0.526123	0.640471	0.761696
EIF4E	0.90843	0.350713	-0.106135	1	0.225708	0.539229	0.700837	0.409844
BCOR	0.908134	0.904639	0.596024	1	0.659993	0.519809	0.249246	0.986114
FAM45A	0.908063	0.678882	-0.440147	0.973034	-0.407176	0.466646	1.41606	0.0263182
SP100	0.908011	0.409022	0.397759	0.859682	0.796127	0.0161134	0.157127	0.946983
SLC35B1	0.907325	0.574515	1.267	0.0456239	0.721129	0.0364499	0.16641	0.974391
NUBP1	0.904528	0.628488	-0.0459011	1	-0.285456	0.499027	1.17911	0.259133
NOL11	0.904292	0.597685	-0.327316	0.998125	-0.747521	0.0832238	1.64955	0.00843209
AASDHPPT	0.901839	0.74448	-0.136514	1	-0.312296	0.655462
SERINC1	0.90097	0.791072	0.752269	0.708735	0.54389	0.37585	0.404464	0.916561
ATAT1	0.900729	0.74448	-0.942643	0.855126	0.277908	0.632459	0.837038	0.688881
TNFAIP8	0.900725	0.816694	-0.0795851	1	0.0821818	0.949519
ZFP90	0.900511	0.76582	-1.0407	0.768869	-0.3588	0.627931
NUDT11	0.900457	0.71201	-0.668344	0.928907			1.29759	0.30734
RAB22A	0.89931	0.621352	0.207319	1	0.199948	0.661609	0.677605	0.691265
SUV39H2	0.898797	0.816107	-1.3366	0.789801	-1.22153	0.0565353
UTP4	0.897976	0.687441	-0.0245218	1	-0.135917	0.829157	1.0089	0.467427
TMEM50B	0.897218	0.71201	-2.4405	0.40081	-0.252313	0.677072
LNPEP	0.896981	0.594523	0.091266	1	0.0056185	0.997197	0.867437	0.459899
DNAJA1	0.896874	0.546296	-0.38615	0.907631	-0.431247	0.360218	1.37763	0.000779243
EXOSC1	0.896793	0.421463	-0.128371	1	0.110671	0.768925	0.791063	0.360218
GTF2B	0.89618	0.679647	0.689242	0.63125	0.0797264	0.911669	0.748345	0.646037
ERGIC2	0.895701	0.643426	-0.486948	0.915022	0.0753385	0.921939	0.847391	0.454956
SEC24C	0.894048	0.762083	0.941236	0.521896	0.290049	0.570684
POLR3H	0.892595	0.894653					2.70254	0.123214
FAM96B	0.892438	0.70002	-0.233161	1	-0.165218	0.831432	1.06813	0.306136
AMZ2	0.891932	0.687441	0.281606	1	0.377912	0.45262	0.529973	0.776922
TRAPPC4	0.891906	0.658736	-0.407724	0.945568	-0.521967	0.276457	1.55601	0.00425626
IFT43	0.891551	0.657119	0.370861	0.973034	0.231472	0.59444
KIAA0232	0.891151	0.810584	0.620146	0.893804	0.117066	0.908533	0.750018	0.62033
HIPK1	0.88976	0.699018	0.559112	0.862974	0.803484	0.113175	0.0927638	0.989706
USO1	0.889551	0.792612	-1.07459	0.708735	-0.220155	0.817031	1.16526	0.412889
SQLE	0.888815	0.635577	-0.624122	0.835857	-0.314156	0.530152	1.23079	0.0684972
NBR1	0.888773	0.763976	-0.197423	1	0.0791608	0.922336
TESPA1	0.888317	0.814843	-1.35816	0.634807	-0.255901	0.805887	1.22366	0.459978
TGFB1	0.887149	0.573743	0.945431	0.274664	0.464024	0.275052	0.391273	0.869371	TGFb
DUSP14	0.886887	0.77613	-0.0852003	1	-0.167076	0.829373	0.996753	0.504318
NUP160	0.886328	0.52131	-0.247155	1	-0.435835	0.189965	1.29211	0.103368
MEIS1	0.885507	0.802157	-0.296829	1	-0.218487	0.820045	1.10723	0.686753
ATP6V1B2	0.884867	0.687441	0.145881	1	-0.238744	0.677726	1.07814	0.24016
RNF113A	0.884715	0.611378	-0.24208	1	-0.110792	0.838226	1.0096	0.272144
TMEM185A	0.883631	0.685709	0.072469	1	-0.201595	0.678281	0.988384	0.593959
POLR1C	0.883601	0.760729	0.198806	1	-0.208402	0.731605	1.11776	0.474603
LCORL	0.883257	0.819763	-0.093083	1	-0.468398	0.578312	1.27288	0.431692
BRWD1	0.883019	0.346277	0.804633	0.218158	0.680957	0.00457851	0.192452	0.893677
FTH1	0.881288	0.875438	1.44967	0.40057	1.6206	0.0186115	-0.699731	0.869371
ORC3	0.880814	0.832013	-2.36001	0.510036	-0.145463	0.904681
WARS2	0.880774	0.781433	0.219482	1	-0.419405	0.429832
ST3GAL2	0.879649	0.792612	-1.31079	0.733993	0.144928	0.864142	0.695037	0.735406
MAP3K7	0.87949	0.751558	0.423807	0.976997	0.195929	0.774571	0.640961	0.656205
CEP295	0.879074	0.798153	-0.318163	1	-0.138404	0.859432	1.03461	0.623965
PCSK7	0.878558	0.615835	0.432249	0.916857	0.381464	0.377978	0.527394	0.786535
ANKRD40	0.878506	0.734232	0.80275	0.67042	0.345385	0.524653	0.471674	0.788927
KANSL3	0.877972	0.84362	0.706941	0.852763	-0.210583	0.825113
NAB1	0.87783	0.772386	-0.879738	0.818318	-0.363492	0.581105	1.24461	0.27109
MBD5	0.877631	0.588194	-0.391123	0.972987	0.265641	0.568813	0.626327	0.563904
ABT1	0.877577	0.640764	0.209251	1	-0.212485	0.677281	1.07937	0.15606
FCHO1	0.877571	0.792612	-2.60134	0.594534	-0.182121	0.804756
NDUFV2	0.877407	0.578201	-0.00998212	1	0.191529	0.72462	0.783564	0.180239
C6orf62	0.877043	0.322492	0.13875	1	0.641246	0.0126335	0.28867	0.860376
TMUB1	0.875576	0.36176	0.953354	0.0693902	0.622519	0.00209499	0.252819	0.860376
STRADA	0.87519	0.687441	1.01212	0.350659	0.215823	0.625433	0.639816	0.730421
CDK19	0.874935	0.662597	0.609281	0.756276	0.567962	0.146742
ERMP1	0.874673	0.839401	-0.124902	1	-0.390169	0.65537
ZNF480	0.874516	0.632958	-0.690907	0.817259	-0.255979	0.532913
USP12	0.874292	0.948518	1.09049	0.843936	1.27617	0.270427	-0.276873	0.990173
PGM3	0.87414	0.84668					0.126796	0.990173
FSTL1	0.874076	0.856006					0.17279	0.986754
CUL4B	0.873897	0.786948	0.0285278	1	-0.16156	0.844853	0.939388	0.472427
TRAPPC11	0.873724	0.752463	-0.303423	1	0.14527	0.805489	0.78309	0.668412
MRPS9	0.873667	0.753486	0.0403727	1	-0.239112	0.745133	1.06868	0.540839
PDE6D	0.87345	0.781433	0.0330305	1	-0.480392	0.492694
MED19	0.873158	0.497776	0.727559	0.477077	0.0515864	0.91707	0.793334	0.454956
MAVS	0.87315	0.711375	-0.313642	1	-0.0307374	0.985085
RAB3GAP1	0.873135	0.575216	0.513583	0.784183	0.347314	0.357821	0.529773	0.664894
C1GALT1	0.872432	0.536165	0.440593	0.825372	0.437995	0.113175	0.432642	0.770983
DAPP1	0.872091	0.862124			-0.677865	0.48889	1.3481	0.319692
STARD4	0.871977	0.868656	0.31369	1	0.411841	0.618804	0.522727	0.903468
TOGARAM1	0.871128	0.592298	0.371849	0.929019	-0.582224	0.102428	1.3937	0.148293
UBQLN2	0.870737	0.586078	0.123831	1	0.085141	0.859432	0.784187	0.483669
AC138150.1	0.87038	0.747804	-3.01471	0.483946	0.120115	0.8413
SACS	0.869831	0.715256	-0.0455774	1	0.313942	0.467361	0.602177	0.803538
CASP7	0.869514	0.760729	-0.481431	1	-0.31216	0.549596
TMEM115	0.86915	0.706994	-0.95537	0.781893	-0.199896	0.698656	1.12279	0.434737
CSTF2T	0.868916	0.760729	-0.333325	1	-0.0851958	0.915894	0.959171	0.616659
TUSC2	0.867771	0.627948	-0.407881	0.983265	0.102195	0.828961	0.7652	0.575855
BRWD3	0.867627	0.762955	0.265342	1	0.427362	0.358484	0.470091	0.860376
PTPN9	0.866175	0.800748	1.12607	0.436796	0.727019	0.0946772	0.123173	0.990099
INTS6	0.864269	0.76582	0.625087	0.863164	0.270528	0.721915	0.560352	0.78696
SYNJ2BP	0.862465	0.781433	-0.0800289	1	-0.141627	0.882334
C3orf80	0.862104	0.856006	-3.64251	0.393674	-0.37346	0.710065
TNFAIP8L1	0.861325	0.847675	0.894304	0.793342	0.655814	0.355355
WSB1	0.860863	0.602227	0.11207	1	0.33079	0.525715	0.51223	0.78696
SWAP70	0.860832	0.845069	1.30933	0.535983	0.574597	0.492571	0.15903	0.990173
SENP5	0.85979	0.619233	0.387977	0.929136	0.4148	0.294765	0.454952	0.701794
ZNF668	0.859632	0.839401	0.65113	0.924303	0.154278	0.849273
MAGT1	0.859506	0.598455	0.8639	0.383145	0.405953	0.281363	0.394899	0.776599
RELA	0.859155	0.597685	0.972688	0.280056	0.937674	0.00220764	-0.034777	0.999331
PSMD10	0.858863	0.632958	0.466015	0.862974	0.521525	0.106482	0.339567	0.860376
NCKAP5L	0.85859	0.845187	1.04877	0.635156	0.440964	0.522061	0.408713	0.896837
ZNF655	0.857864	0.687441	0.935525	0.433497	0.165075	0.784193	0.626083	0.748418
RIPOR2	0.857408	0.74448	0.488774	0.939932	0.282241	0.694772	0.542668	0.828413
ICAM2	0.856607	0.909109	-1.20668	0.828687	-0.132747	0.943654			ICAM, ITGB2
TNFSF12	0.856461	0.856006	0.366842	1			-0.0502888	0.999331	TWEAK
AC020916.1	0.856448	0.928783	-0.485508	1	0.893011	0.464313	-0.047744	0.999331
HNRNPH2	0.856323	0.615681	0.567769	0.704243	0.47814	0.23285	0.311975	0.89335
LAPTM5	0.854291	0.683954	1.1583	0.163991	0.806236	0.0659519	0.0121497	0.999331
BEX1	0.853992	0.968819	-2.60483	0.573775	0.301565	0.862742	0.852726	0.94167
SPNS1	0.853258	0.577324	0.955475	0.266966	0.388509	0.291358	0.416658	0.7574
TANK	0.852959	0.563731	0.60805	0.618895	0.522624	0.0882244	0.302883	0.840858
XIAP	0.852204	0.80483	-0.0904656	1	0.46038	0.529877
NEK7	0.851265	0.791072	-0.119097	1	0.586514	0.29404
ZNF224	0.850506	0.77613	-0.555452	0.940639	0.313871	0.612633
KATNA1	0.849971	0.681462	0.0863584	1	-0.0339537	0.96255
MFNG	0.848772	0.418504	0.233491	1	0.0736661	0.867677	0.76148	0.167532
PSMD5	0.848539	0.816694	0.350736	1	0.120306	0.89135
FMC1	0.847878	0.84668	-0.128412	1	0.010832	0.997197	0.828401	0.759614
HOXA3	0.847878	0.845069	-0.959349	0.893804	-0.204253	0.828131
TRAFD1	0.846748	0.816694	0.374224	1	0.344806	0.552546
HSPH1	0.846514	0.787799	-0.249786	1	-0.700193	0.309788	1.56379	0.0621968
TSC1	0.846433	0.784102	1.13413	0.391335	0.246595	0.653635	0.555774	0.796124
SRFBP1	0.845381	0.505726	-0.47754	0.835745	-0.193211	0.647205	1.02944	0.0533699
C1orf131	0.843559	0.840684	-0.306089	1	-0.219793	0.832426
SCYL2	0.843508	0.749676	0.76602	0.665813	0.657797	0.071386	0.185054	0.96595
TBC1D10C	0.843106	0.790182	-0.378121	1	-0.89879	0.176871
GALNT10	0.842935	0.854766	-0.370366	1	-0.0701318	0.945399
SNX20	0.842665	0.805158	-0.890615	0.818318	-0.875171	0.165917
UBE2N	0.842134	0.226239	-0.536975	0.605338	-0.0310347	0.947541	0.893396	0.123214
ZCCHC10	0.840855	0.661316	0.309414	1	0.398559	0.322201	0.419202	0.845087
CD55	0.840789	0.537005	0.142532	1	0.904136	0.00113043	0.00902853	0.999331	ADGRE5
KDM5B	0.840069	0.793619	-1.05733	0.634179	-0.0517361	0.970669	0.987821	0.638211
ABL2	0.840031	0.838547	-0.692131	0.971443	0.270156	0.774485
S1PR4	0.839872	0.77493	-0.136613	1	0.103958	0.915374	0.765287	0.617203
CDK2AP2	0.839626	0.839401	-0.143689	1	-0.650434	0.451916
USP38	0.839225	0.805065	0.386657	1	0.185288	0.81543	0.633795	0.790001
RCHY1	0.83731	0.812613	0.890389	0.642027	-0.0265868	0.993859	0.794485	0.728958
CXorf21	0.837288	0.927883	-2.69205	0.549843	-0.92155	0.505821
FAM241A	0.836866	0.686248	0.720356	0.702291	1.13901	2.65185e-05	-0.309613	0.880245
PRKAB2	0.835887	0.876149	0.575452	0.980114	0.421601	0.619057	0.389519	0.907
ZFYVE1	0.835194	0.878272	0.586542	0.935298	0.701271	0.182002
RAB3GAP2	0.835176	0.705464	0.473353	0.887679	0.604384	0.161318	0.124053	0.976031
RECQL5	0.834424	0.88528					1.28868	0.654556
C8orf44	0.834201	0.822723	-1.43354	0.771467	-0.795231	0.206088
ZNF384	0.832646	0.715256	-0.646067	0.902114	0.189195	0.707861	0.632438	0.691122
SHPRH	0.832273	0.523598	-0.551467	0.781893	-0.0754363	0.871327	0.923101	0.148934
NCSTN	0.831951	0.720884	0.645908	0.735619	-0.251266	0.677865	1.01939	0.523288
CD63	0.831803	0.188517	0.959191	0.00998625	0.463753	0.0299075	0.315086	0.803303
ARMCX5	0.831371	0.851413	-1.18085	0.854486	0.570336	0.341714
CACUL1	0.830747	0.504279	0.360982	0.883779	0.230167	0.52584	0.5958	0.436684
TAB3	0.830339	0.874026	1.60692	0.116923	0.687263	0.162074
AC005921.2	0.829659	0.825447	-0.198123	1	-0.127008	0.878907	0.949357	0.623965
TTC9C	0.829466	0.791072	-0.139348	1	-0.145594	0.869817
CANT1	0.829206	0.784102	-0.828267	0.868443	-0.0687264	0.924279
MAP3K11	0.82888	0.623086	-0.330175	1	-0.12869	0.804812	0.948018	0.261649
PTGES2	0.828802	0.833924	-1.56569	0.651479	-1.02075	0.169669
YIPF6	0.827894	0.747879	0.627315	0.75491	0.181187	0.715647	0.646539	0.713665
ATP2B1-AS1	0.827796	0.77613	-0.840003	0.835662	0.246947	0.695743	0.51495	0.802949
PHC1	0.827792	0.816694	0.46943	0.992529	0.0352952	0.984732	0.726804	0.708703
MPLKIP	0.827276	0.741341	-0.84626	0.651059	-0.0686619	0.94183	0.952478	0.442702
TNPO1	0.826943	0.443603	0.857952	0.194207	0.250617	0.42548	0.52535	0.714395
FAM177A1	0.826507	0.635369	0.729783	0.544416	0.659663	0.0772956	0.20418	0.94167
PGM2L1	0.825562	0.785939	-0.666186	0.896825	0.750523	0.146882	0.266177	0.960086
AP4S1	0.824858	0.84668	-0.0176495	1	-0.52958	0.470769
MR1	0.824549	0.839401	-0.810347	0.905462	0.275246	0.71287
SARNP	0.823531	0.84668	1.00242	0.61041			0.185282	0.976031
ZNF677	0.823209	0.687441	0.560916	0.785569	0.332881	0.352265	0.484841	0.789065
XPO7	0.823131	0.687441	0.0146211	1	0.313366	0.409717	0.511332	0.748424
MFSD5	0.822471	0.854766	0.376748	1			0.704915	0.806304
COPZ1	0.822033	0.631574	-0.49463	0.867157	0.205033	0.705334	0.660087	0.622443
PTPRC	0.821679	0.597685	0.516185	0.783886	0.529669	0.223719	0.23229	0.930404	CD22, CD45
BRD2	0.821198	0.707349	0.200956	1	0.167711	0.799406	0.666904	0.592687
APTR	0.820888	0.854766	0.564043	0.938587	-0.252897	0.719263
LBH	0.820319	0.881207					1.07356	0.717466
PLEKHA2	0.817801	0.850107	1.38883	0.376818	0.819646	0.22535	-0.0487736	0.999331
GPM6B	0.817623	0.88528	-1.4474	0.785569	0.150588	0.885663
SCO1	0.81699	0.71416	0.482669	0.851889	-0.190339	0.734164	0.987821	0.222699
CREBBP	0.816461	0.839401	0.571974	0.929136	0.897846	0.165004	-0.115911	0.998234
PPP4C	0.813692	0.242095	0.08119	1	-0.0804394	0.817641	0.906734	0.00834773
GPANK1	0.813656	0.786948	-1.06908	0.645376	-0.450178	0.482951	1.31244	0.315628
LEPROT	0.812689	0.202795	0.158781	1	0.339226	0.0953259	0.481983	0.545044
RAF1	0.812119	0.591701	0.0515962	1	0.128566	0.776391	0.693414	0.572998
DCTN6	0.811587	0.679647	0.730263	0.548287	0.211065	0.659391	0.577887	0.707325
CYTIP	0.811402	0.901334	0.0523777	1	0.528742	0.610691	0.319407	0.970203
HDDC3	0.811142	0.916016					1.22254	0.685952
TNRC6A	0.810583	0.762381	1.04837	0.440611	0.679613	0.148511	0.146724	0.966648
PSENEN	0.810508	0.563731	-0.0754374	1	-0.0863216	0.869817	0.912975	0.418103
PHACTR1	0.810323	0.657538	0.329989	0.976212	0.201547	0.703169	0.520845	0.549102
RAB11B	0.808781	0.421463	0.449178	0.703403	0.223154	0.470474	0.573675	0.478322
ZNF33B	0.808214	0.786948	-1.22708	0.594534	-0.47788	0.455624
SYCE1L	0.807172	0.810584	-0.806776	0.891472	0.222634	0.750474
RGP1	0.806721	0.777751	0.485734	0.931901	0.117916	0.857548	0.689721	0.622443
TYW1	0.805261	0.857495	-0.765027	0.955224	0.206355	0.819438
VSIR	0.805035	0.84668	0.506284	1	0.691808	0.407272	0.125416	0.99496	VISTA
GLOD4	0.802414	0.813899	-0.301652	1	-0.327629	0.691884	1.08785	0.578934
PHF1	0.802219	0.916504	0.643868	0.998125	0.642094	0.507813	0.139583	0.995829
ZBTB48	0.80165	0.840296	-1.0518	0.832909	-0.0860443	0.935824
INKA1	0.801611	0.801982	-2.20623	0.247604	-0.299281	0.696267
CRK	0.800683	0.798153	0.773944	0.698018	0.631681	0.166134	0.167915	0.982717
NADSYN1	0.799617	0.598774	0.663701	0.590958	0.447342	0.116936	0.342106	0.838266
ODR4	0.798921	0.687441	0.641346	0.700328	0.381846	0.350891	0.448524	0.860376
DENND4C	0.797986	0.822903	0.573039	0.902114	0.247116	0.714108	0.53065	0.810318
TRIM13	0.797285	0.656278	0.472984	0.810766	0.317309	0.448008	0.467044	0.757525
EIF2B2	0.797104	0.731398	-1.05745	0.673538	-0.111072	0.849197	0.951016	0.428139
NUMB	0.796709	0.77613	-1.16573	0.642027	0.187145	0.789446
SPRYD4	0.796651	0.87571	-1.71471	0.691705	-0.338117	0.727152
NAGK	0.79606	0.816694	-2.66355	0.370873	-0.563884	0.435334
GABARAPL2	0.795444	0.554815	-0.69186	0.576102	0.126604	0.813748	0.740407	0.593959
UBQLN1	0.795092	0.76306	0.390022	0.975976	0.541256	0.294318	0.223869	0.913993
MRPL32	0.79373	0.727796	-0.698094	0.78948	-0.105038	0.894186	0.945238	0.447658
LINC00476	0.793292	0.814369	0.591906	0.879678	0.24698	0.721915
NSD1	0.792137	0.603363	-0.565684	0.78948	-0.0471079	0.947541	0.892399	0.362832
PRKACB	0.792067	0.636639	0.3371	0.956598	0.327164	0.479106	0.419673	0.730377
TMEM129	0.791313	0.781953	-0.940048	0.851786	0.378209	0.404479
ABCG1	0.791125	0.856226	0.102494	1	0.317532	0.676307	0.489091	0.860376
GNL2	0.790475	0.656278	-0.395014	0.940621	-0.321472	0.469636	1.12632	0.103255
ZNF146	0.789926	0.84668	-1.16178	0.667189	-0.303659	0.727411	1.19089	0.282429
PPP1R18	0.789731	0.3102	1.18165	0.00111514	0.277218	0.201573	0.459383	0.704005
GAB2	0.789471	0.915192	1.19585	0.671098	0.96073	0.28571	-0.193483	0.986585
RABL2B	0.788702	0.839401	0.14337	1	-0.427999	0.563629	1.1998	0.602881
XBP1	0.7887	0.508079	-0.299631	0.934167	-0.184204	0.680566	0.982193	0.124851
CARD19	0.787715	0.505726	1.36119	0.00199216	0.47381	0.107774	0.247105	0.872442
AIP	0.787546	0.705464	-0.833445	0.643207	0.0323762	0.978553	0.837341	0.306136
ADCY7	0.786172	0.80483	0.967617	0.500372	-0.366182	0.533703
CFL2	0.785675	0.762709	0.530455	0.868443	-0.287116	0.574674
PHF21A	0.785657	0.656278	0.0207333	1	0.611367	0.0326004	0.176902	0.945281
DCAF5	0.785394	0.656278	0.509608	0.78819	0.39305	0.22693	0.426703	0.860376
BIVM	0.785358	0.792612	-0.160618	1	0.117435	0.872527
BIRC3	0.785038	0.921541	0.810046	0.916857	1.05208	0.193129	-0.260787	0.982717
ASF1A	0.784855	0.914705	-0.790894	0.927117	-0.578521	0.652804
PIGN	0.784807	0.829277	-0.930967	0.838769	0.119609	0.894107
MYL12A	0.784288	0.669467	-0.0118266	1	0.126524	0.848153	0.65237	0.647817
RNH1	0.783691	0.715256	-0.89336	0.61165	-0.370441	0.465499	1.20616	0.21436
TRIM27	0.78366	0.836594	-0.789838	0.839002	-0.650521	0.403833
WDR45	0.783463	0.598455	-1.2376	0.495749	0.192814	0.616297	0.6222	0.576031
TOR1AIP1	0.782423	0.631135	0.195628	1	-0.223976	0.586534	0.992482	0.184414
PQLC3	0.782216	0.816694	-0.330607	1	-0.323526	0.660934
CTSF	0.782212	0.791072	-0.274533	1	-0.438132	0.492445	1.20464	0.374207
ZCCHC2	0.782133	0.903633	0.45424	1	0.543828	0.582193
PER2	0.782083	0.763359	-1.2583	0.643234	-0.0984844	0.861465	0.895402	0.579761
MAPRE2	0.781178	0.630796	0.757814	0.494107	0.384644	0.316914	0.434332	0.833625
CTBP1-DT	0.78008	0.823874	-1.32606	0.802117	-0.134424	0.855033
HAT1	0.780079	0.324815	0.278994	0.902114	0.156779	0.532913	0.632156	0.287498
GSPT2	0.777881	0.816107	-0.740728	0.862974	-0.392684	0.539615	1.2428	0.276926
VEZT	0.777838	0.686357	0.671346	0.635766	0.162022	0.756053	0.582666	0.645886
GPATCH8	0.777528	0.597961	0.409701	0.842901	0.280603	0.478939	0.454433	0.602118
SGF29	0.77689	0.634733	0.876494	0.282307	0.220974	0.511366	0.534135	0.66865
CRBN	0.776589	0.20794	0.313377	0.785617	0.335919	0.0824625	0.464387	0.537617
KLHDC2	0.775805	0.478997	-0.0754341	1	0.132545	0.741517	0.642106	0.242317
AC245014.3	0.774184	0.928257	-2.8386	0.644453	0.968153	0.447373	0.00404078	0.999331
TRIM38	0.773455	0.672792	0.956342	0.308457	0.315506	0.443204	0.425998	0.84306
MON1B	0.773266	0.866265	-0.412708	1	0.311707	0.681952
SEC23A	0.772892	0.664405	-0.0945015	1	0.635498	0.0200067	0.118373	0.98089
FHOD1	0.772474	0.78329	0.09267	1	0.606078	0.117466	0.16736	0.973182
ORC4	0.772275	0.721612	-0.158103	1	0.226259	0.643829	0.457704	0.741669
SDHD	0.772007	0.762709	-0.364117	0.986262	-0.401871	0.514488	1.23243	0.0280369
TMEM69	0.771955	0.784102	-0.711157	0.860394	0.182045	0.78443	0.637818	0.751398
TSTD2	0.771878	0.884676	-0.223867	1	0.305819	0.72211	0.485064	0.872442
SDCBP	0.77178	0.391693	-0.0930582	1	0.743497	0.000684188	0.0501227	0.999331
METTL3	0.771533	0.760729	-1.24484	0.63125	0.0343073	0.971945
IMPA1	0.771418	0.778118	0.518088	0.859496	0.0345045	0.974273
DLD	0.77054	0.347711	0.841461	0.0608503	0.649924	0.000117291	0.128078	0.930448
COPS7B	0.770247	0.657119	0.187182	1	-0.289237	0.464655
RBM27	0.770047	0.772386	0.778811	0.667189	0.85123	0.00808311	-0.0804114	0.997228
KDM6B	0.769884	0.84668	1.23903	0.487718	0.9622	0.102451	-0.217783	0.967556
FLAD1	0.769724	0.81639	-1.9128	0.487278	-0.60822	0.361167
KLHL20	0.769648	0.798153	0.258957	1	0.476543	0.294318
ABRAXAS2	0.769356	0.756441	0.725387	0.580918	0.147036	0.755036
DCAKD	0.769352	0.710857	-0.320379	1	-0.231332	0.612355	1.03241	0.454956
MCCC2	0.769065	0.802159	-0.700232	0.880319	-0.579266	0.327715
SLC25A28	0.769025	0.74448	-0.94732	0.651479	-0.0888763	0.891479
UBR3	0.768785	0.854766	-1.0118	0.902114	0.337623	0.579388
HHEX	0.76861	0.20793	-0.0466549	1	0.0814306	0.710002	0.699192	0.153042
PANK2	0.768517	0.731398	-0.511146	0.920597	-0.342077	0.459548	1.10518	0.218359
E2F3	0.768162	0.77613	0.182605	1	0.0466605	0.96255	0.710275	0.666406
CNN3	0.767665	0.874503	-0.376255	1	0.299315	0.712966	0.502112	0.865887
PSMC2	0.767561	0.32072	0.242546	0.931673	-0.0219259	0.958551	0.778888	0.147304
BAD	0.766863	0.534805	0.888954	0.137741	0.113691	0.777158	0.58652	0.757648
IFNGR1	0.766818	0.862124	0.22828	1	0.625693	0.344529			IFN-II
LINC00909	0.766492	0.873329	0.493015	1	0.279004	0.745175	0.354753	0.878363
RRM2B	0.76637	0.901564	0.982082	0.732842	0.940756	0.158966
TMEM206	0.765866	0.882464	-24.6785	1	-0.694884	0.461436	1.62905	0.512606
ANKRD28	0.765073	0.762709	0.340629	1	0.723879	0.178168	0.0836524	0.998152
U2AF1L4	0.764394	0.816694	0.470283	0.939979	0.536997	0.305341
TARBP2	0.763573	0.810584	-0.0176835	1	-0.889937	0.0887765	1.53767	0.303748
TMED7	0.763311	0.752463	-0.372903	1	0.23649	0.602288
CCNDBP1	0.763285	0.669467	0.216597	1	0.252618	0.610752	0.51172	0.674832
MIDN	0.763238	0.901577	1.56215	0.416115	1.1259	0.145477	-0.391224	0.949768
CCAR1	0.762875	0.461875	0.636773	0.47057	0.204786	0.525646	0.522501	0.681741
ZMIZ1	0.761694	0.886645	0.978769	0.649864	0.795817	0.28571	0.0035811	0.999331
ARID3A	0.760472	0.84668	0.789744	0.742947	0.085834	0.931683
NUDCD3	0.760119	0.80281	-1.98223	0.448713	-0.15025	0.851626
ACTA2	0.758516	0.945375					1.04237	0.702715
PRPF38B	0.758439	0.365425	0.0140364	1	0.208845	0.502109	0.533433	0.362832
ALDOA	0.758348	0.742494	1.11651	0.114581	0.0292644	0.971166
ARRDC1-AS1	0.758074	0.901564	-0.415845	1	-1.18868	0.170536
UBR1	0.757976	0.781433	0.0630159	1	0.0698447	0.913768	0.696779	0.667902
TBC1D24	0.757527	0.856663	0.154223	1	-0.282116	0.721927
RRAGA	0.756784	0.80265	-1.23051	0.555961	-0.0855651	0.929909
KIAA1191	0.756608	0.765331	-0.482575	0.993051	0.300167	0.478946	0.457929	0.82853
ZDHHC21	0.756201	0.80111	-0.94012	0.78819	-0.0927591	0.922119
TSC22D1	0.755695	0.911769	1.33202	0.632814	0.392409	0.733927	0.230528	0.985688
ZMAT5	0.75558	0.781953	-0.446605	0.985989	-0.259074	0.652804	1.07385	0.290107
LTBP4	0.755173	0.77613	-0.784164	0.822171	0.324941	0.50485	0.487682	0.838266
TRAPPC3	0.754321	0.50491	0.0443075	1	-0.0359314	0.947723	0.776793	0.154257
GALC	0.754015	0.875483					0.732868	0.831707
MKLN1	0.753437	0.786948	1.10773	0.386092	0.691017	0.161169	0.0293144	0.999331
THUMPD3-AS1	0.753086	0.443603	-0.354834	0.868841	-0.306943	0.333207	1.06168	0.123661
ITFG1	0.753058	0.656278	0.0590108	1	-0.203871	0.60354	0.952282	0.291613
SAMSN1	0.752948	0.635577	0.0747922	1	0.557857	0.0527285	0.298978	0.889503
LONP1	0.752598	0.77613	-0.827848	0.809567	-0.784626	0.0784193
MALT1	0.75171	0.909109	2.34175	0.0421586	1.23888	0.0650577
TYW5	0.751511	0.772374	1.06717	0.314908	0.854857	0.00576307	-0.21871	0.958093
CRLF3	0.751025	0.784102	0.363623	0.983335	-0.301747	0.618804	0.9812	0.234656
MRPL22	0.750497	0.348139	0.522188	0.45933	0.100647	0.728857	0.623117	0.362832
SYPL1	0.749989	0.495206	-0.18312	1	0.169374	0.691884	0.617445	0.423462
HOXB4	0.749976	0.816127	-1.80681	0.534607	-0.0660693	0.944518	0.864392	0.45675
ALDH9A1	0.748837	0.76582	0.465402	0.85342	-0.558079	0.286251	1.09369	0.603266
ZBED5-AS1	0.748205	0.878272	-0.820558	0.912715	-0.508082	0.602922
AP2B1	0.748049	0.630796	0.614247	0.627697	0.422305	0.243279	0.33832	0.860376
DDRGK1	0.747879	0.635577	-0.517932	0.827181	0.198355	0.65537	0.504874	0.616508
CHST12	0.747545	0.905747	-1.08336	0.751118	-0.495523	0.677281
SIAH1	0.747524	0.850244	0.236536	1	0.361531	0.6056	0.387848	0.878363
PICALM	0.747496	0.707047	0.748485	0.539452	0.452867	0.231625	0.262255	0.874185
SREBF2	0.747283	0.78778	0.9412	0.446641	0.172867	0.766342	0.364722	0.915735
NME6	0.747228	0.839401	-1.07087	0.702291	-0.888279	0.161257
CASP1	0.747215	0.873496	-0.507344	1	-0.764104	0.375595
PSMB5	0.746785	0.751879	-0.865554	0.578715	-0.400833	0.463865	1.18691	0.240222
CSNK1D	0.745275	0.797799	0.885827	0.544493	1.02668	0.0236459	-0.235981	0.958311
NISCH	0.745005	0.773986	-0.450675	1	0.338978	0.417631
USP47	0.744852	0.687023	0.361537	0.934167	0.00321642	0.997197	0.7212	0.354998
C2orf69	0.744585	0.74448	0.119601	1	0.413873	0.290618	0.332526	0.875433
CLIP4	0.74453	0.846844	-0.665044	0.958323	0.528638	0.362123
FBXO42	0.743886	0.796875	0.000270654	1	0.214582	0.694169
CHFR	0.74364	0.802159	1.3566	0.082727	0.675635	0.0605267	0.037275	0.999331
PARN	0.742811	0.82359	-1.07702	0.686928	-1.2247	0.0267153	1.95115	0.00463915
PPP1R3E	0.742539	0.899793	-1.22976	0.771467	-0.609125	0.522894	1.38888	0.412749
DBR1	0.742171	0.886645	-1.2347	0.84669	0.000839855	0.999426
ACTR3	0.7418	0.772374	-0.353281	0.983661	-0.1993	0.781481	0.947087	0.480686
LEMD2	0.741247	0.810584	0.738336	0.704243	0.665662	0.0786411	0.0166398	0.999331
ATN1	0.739629	0.889893	0.203787	1	0.184271	0.853999	0.572464	0.884498
LAPTM4B	0.738517	0.603029	-0.376681	0.886773	-0.154686	0.761685	0.904483	0.308802
CDC42SE1	0.73756	0.791072	0.323992	1	0.425736	0.478488	0.30238	0.899248
MED1	0.737246	0.687441	0.298575	1	0.505263	0.0832238
CD52	0.736944	0.438432	-0.712434	0.44191	-0.598127	0.0390448	1.3322	0.0229695
LYRM2	0.736469	0.455835	0.789648	0.17887	0.277521	0.305734	0.42885	0.581479
TWSG1	0.736326	0.792612	-1.84876	0.582472	0.386534	0.357626
FBXO28	0.736171	0.871618	0.153629	1	0.267091	0.709827	0.485832	0.869688
RC3H2	0.735326	0.829433	0.338338	1	0.949929	0.0687469	-0.152695	0.983224
STAT5B	0.735031	0.687441	-0.477759	0.918412	0.12396	0.764496
TAP1	0.734763	0.865615	-0.645965	0.939514	0.251514	0.791468
ATP8B2	0.734457	0.886645	-0.367615	1			0.408122	0.874147
WDR1	0.733553	0.478321	-0.0149265	1	-0.227658	0.508969	0.948276	0.136553
NDEL1	0.732997	0.816694	0.225319	1	0.205124	0.739804
RPF2	0.731858	0.697992	-1.0815	0.556975	0.708662	0.0228053
STK4	0.731779	0.565764	0.239908	1	0.595967	0.0531076	0.152613	0.964326
CDC42BPA	0.731375	0.826411	-0.351523	1	-0.189395	0.764496	0.907906	0.597464
TACC1	0.731371	0.707349	0.865933	0.442701	0.489156	0.231625	0.21549	0.929592
DGUOK	0.730586	0.478321	-0.467013	0.748413	0.0837905	0.844774	0.686368	0.306136
EMC8	0.730377	0.741341	0.159231	1	-0.202446	0.702886	0.916634	0.291923
FNTA	0.729754	0.656278	0.0968621	1	0.0360818	0.964213	0.613507	0.334968
RABGGTB	0.729515	0.665151	0.508256	0.75194	0.749406	0.00734941	-0.0236142	0.999331
MAD1L1	0.729441	0.862124	-1.24773	0.732842	-0.783608	0.296631
MPHOSPH6	0.729095	0.831752	0.454591	0.95447	0.599275	0.294787	0.0998688	0.990173
LSM1	0.729083	0.476417	0.816247	0.151943	0.480422	0.019824	0.244655	0.855347
ZNF138	0.728794	0.816694	-0.0240936	1	-0.875867	0.0987474	1.54766	0.170201
GABPB1-AS1	0.728576	0.832712	0.444481	0.978407	0.248829	0.787464	0.46843	0.82162
SNCA	0.728298	0.816694	-1.26494	0.535926	0.0366538	0.98438
FUOM	0.728265	0.782993	0.0492479	1	-0.0631452	0.917839	0.788163	0.614017
AAAS	0.727013	0.88425	-0.532604	1	-0.335109	0.717507	1.04224	0.508615
KANSL1	0.726625	0.662597	0.345271	0.917447	0.515642	0.195354	0.22512	0.87198
IQCB1	0.725917	0.762083	-1.34558	0.45416	-0.284596	0.585996
MARCH8	0.72575	0.826411	-0.0422873	1	0.202215	0.70513
AGPAT2	0.725299	0.771999	1.86082	0.00155596	0.782268	0.0583266	-0.183873	0.985359
GALNT2	0.725269	0.657538	-0.0450367	1	0.213381	0.531947	0.437892	0.81473
CMAS	0.724821	0.78778	0.526657	0.817695	0.0554366	0.949843	0.657402	0.638969
LAMTOR5	0.724758	0.41421	0.102224	1	-0.0820265	0.839315	0.806341	0.0621968
CEBPB	0.72435	0.942422	1.06351	0.849397	1.85363	0.0483226	-1.06205	0.801018
DNTTIP1	0.72422	0.732938	0.173871	1	0.185354	0.700994	0.486424	0.803854
PRPF39	0.72391	0.77493	-0.166937	1	0.28187	0.486612	0.438606	0.836319
GID8	0.72376	0.523892	0.662847	0.361124	0.33248	0.194887	0.350565	0.786295
DYNLL1	0.72243	0.955645	-2.8565	0.408642	-0.471793	0.824685	1.35886	0.777973
DUSP6	0.721583	0.943485	-1.2275	0.879523	0.0456222	0.997197	0.735528	0.872354
CIB1	0.72143	0.432636	1.01379	0.0142539	0.251735	0.377747	0.379877	0.84928
FADS1	0.721383	0.721612	0.0706077	1	0.0361374	0.96513	0.627663	0.765922
UBL3	0.720105	0.762709	0.149404	1	0.418845	0.308984	0.237	0.912933
ARL14EP	0.720061	0.657538	-0.149193	1	0.0779827	0.873951	0.653007	0.622666
UBXN11	0.719833	0.831434	-24.6436	1	-0.535765	0.308908
BIN3	0.719578	0.786948	0.410527	0.93787	-0.0270072	0.978398	0.741321	0.621863
AKAP11	0.719204	0.853465	-0.977341	0.827777	0.156079	0.849122	0.485117	0.816121
ADAM17	0.719011	0.798698	0.869267	0.604216	0.825763	0.0876152	-0.108163	0.99213
FOSB	0.718952	0.948498	0.453963	1	0.525347	0.738139	0.171163	0.995328
MAML3	0.717358	0.874026	0.401137	1	0.237191	0.798597	0.468768	0.884498
NELFA	0.717291	0.720884	0.258691	1	0.0494459	0.92974	0.661745	0.635413
TMEM168	0.717244	0.900497	-0.363536	1	0.349211	0.663797
TMEM154	0.717221	0.896467	-2.4504	0.64294	-0.502744	0.533987	1.31347	0.469473
METTL23	0.716991	0.85561	-0.581928	0.9205	0.499882	0.478514	0.285162	0.938148
TP53RK	0.71689	0.89718	-0.631095	0.962589	-0.778991	0.35301
SAR1B	0.716801	0.686248	1.09353	0.0795026	0.631762	0.0151745	0.0841482	0.986421
B2M	0.716776	0.221731	0.00560176	1	0.243441	0.34437	0.490195	0.458668
TMEM128	0.716709	0.881207	-0.888592	0.861899	-0.0934505	0.927905
GATD1	0.716534	0.8778	-0.992309	0.826444	-1.00867	0.19675
KRT18	0.715597	0.850648	1.17215	0.529763	0.812184	0.166272	-0.115157	0.990073
ATP6V0D1	0.715477	0.548238	0.693719	0.381429	0.353686	0.149369	0.355672	0.767824
MBIP	0.715448	0.686664	-0.568727	0.805654	-0.365345	0.313227	1.11955	0.160686
LMNB2	0.715416	0.781433	-1.59381	0.557636	-0.890079	0.0326694	1.64559	0.101455
MORF4L1	0.714718	0.256332	-0.00977646	1	0.0469338	0.893503	0.642098	0.305863
NKIRAS2	0.714553	0.623526	0.99399	0.0594718	-0.00619184	0.997197	0.61567	0.724312
ELK3	0.714381	0.824653	-0.141366	1	0.666842	0.20219	0.103115	0.992791
SAP30L	0.714323	0.816999	-0.0257786	1	0.064216	0.92273	0.654459	0.73444
ZNF766	0.714146	0.807028	-0.642308	0.837513	0.121855	0.859432	0.618048	0.803538
ATF7IP	0.713858	0.836465	-1.5389	0.463033	-0.216901	0.807602	0.996946	0.657549
MAP1S	0.713819	0.811245	1.04034	0.358635	0.324921	0.542912	0.303407	0.880245
NXPE3	0.713177	0.856006	1.01552	0.532282	0.165269	0.803256
PSMA3	0.712806	0.656278	-0.0207827	1	-0.24061	0.593354	1.04668	0.00327097
DIS3L2	0.712319	0.836594			-0.262011	0.657174	0.983897	0.555695
ZNF557	0.712309	0.903633	0.703945	0.885716	0.139766	0.885854
PTPN22	0.712039	0.834716	0.845245	0.626657	-0.169402	0.791468	0.8317	0.645886
EEF1E1	0.711998	0.801982	-0.660153	0.809567	-0.604923	0.317652	1.32536	0.180676
BLZF1	0.711873	0.819763	-0.287665	1	0.0897401	0.894174
MRRF	0.711823	0.80281	-0.0973022	1	0.0700656	0.918177
HCG11	0.711472	0.856663	-1.93497	0.601742	-0.577292	0.42944
FAM89B	0.71125	0.758291	-0.0335744	1	-0.164796	0.790569	0.870654	0.49705
IARS	0.710783	0.687441	-2.01284	0.137872	-0.809006	0.0342125	1.60104	0.0206356
ZNRD1	0.710693	0.763556	-0.44152	0.912457	-0.187872	0.780553	0.935561	0.129192
PPOX	0.710624	0.845069	-0.720741	0.914373	-0.857655	0.143044
SPATC1L	0.710259	0.757514	-0.080653	1	-0.544594	0.254491	1.34477	0.0106412
RPRD2	0.70975	0.831758	0.420597	0.980114	0.0582598	0.953763	0.587733	0.651265
FAM117A	0.70895	0.858017	-0.0444894	1	0.621186	0.429566	0.142967	0.989931
NKAIN2	0.708304	0.884676	-2.22839	0.692437	-0.882357	0.225489
RHEB	0.707505	0.31932	-0.443773	0.644453	-0.124765	0.642453	0.880365	0.00729587
ZNF383	0.707154	0.917095	-0.0050212	1	0.0628488	0.962522
MRPS23	0.706593	0.781953	0.181206	1	-0.310484	0.616087	0.997249	0.190615
APPL2	0.706485	0.904639	-0.579151	1	-0.268825	0.757283
ALG12	0.705006	0.845069	-1.28925	0.797445	-0.204662	0.755009
GLIPR2	0.704994	0.762709	0.093824	1	-0.268423	0.53801	0.949522	0.436957
GGA3	0.704715	0.839401	0.0388163	1	-0.172531	0.795545	0.927447	0.698929
WDR20	0.704003	0.896828	0.287098	1	0.208194	0.786999
MRPL18	0.703376	0.85697	-1.07487	0.604122	-0.730906	0.294156	1.48157	0.179701
PPCS	0.702976	0.792431	-0.0755747	1	-0.216155	0.741517	0.960004	0.283817
TAF1	0.702875	0.77613	0.616549	0.726874	0.557268	0.148358	0.158472	0.955817
NIT1	0.702417	0.87728	0.119948	1	-1.01508	0.162979
RPS6KB1	0.701367	0.750331	0.11414	1	0.618259	0.0449398	0.0974481	0.983805
NYNRIN	0.700718	0.9521					1.66928	0.642462
MAT2B	0.700511	0.905747	-0.153414	1	-0.226225	0.847276	0.929609	0.707127
VPS8	0.700246	0.887556	-0.492054	1	-0.0726579	0.959088
PKNOX1	0.699305	0.901141	-2.71221	0.580918	-0.708965	0.351387
INTS14	0.698487	0.84668	0.472118	0.929185	-0.0471241	0.966761	0.815347	0.523098
CGRRF1	0.69811	0.826411	0.460595	0.930693	0.636438	0.128802	0.0816158	0.993182
USP37	0.697482	0.887923	-0.451341	1	0.292783	0.695788	0.417524	0.890002
PAPOLA	0.696607	0.137072	0.439179	0.366717	0.271433	0.11168	0.404371	0.248964
ACTN4	0.696276	0.528492	0.437933	0.706174	0.0793441	0.851744	0.591674	0.513569
GCFC2	0.695598	0.784819	-0.109184	1	-0.341453	0.444067	1.02667	0.391449
HIST1H2BF	0.695405	0.937248	-1.0247	0.953201	-0.717563	0.585404
NECAP2	0.695212	0.705674	0.269285	1	-0.0656519	0.903574	0.77599	0.326332
UCP2	0.694822	0.836447	-1.23047	0.490108	-0.467572	0.517867	1.20631	0.531308
IVNS1ABP	0.694211	0.792612	-0.377569	1	0.245562	0.61994	0.382118	0.857674
PTBP2	0.692553	0.909284	0.673267	0.87567	1.07602	0.0876152	-0.412165	0.90302
ARL4A	0.692258	0.664405	-0.718735	0.732006	0.117557	0.764016	0.584331	0.593959
MFN1	0.691646	0.85795	0.451421	0.976997	0.461322	0.401305	0.237804	0.954112
SRSF1	0.691455	0.745674	-1.4388	0.247604	-0.366371	0.463858	1.13381	0.123661
OSBPL8	0.691269	0.683246	0.913968	0.238362	0.606978	0.0559959	0.0899604	0.992791
RNF44	0.691194	0.839401	-0.31262	1	0.387039	0.503794	0.240931	0.924938
ZNF830	0.69074	0.706929	-0.278658	1	-0.196257	0.634815	0.887384	0.31868
SMIM12	0.690551	0.805158	0.354513	0.983002	-0.178842	0.775732	0.818426	0.630011
HIF1AN	0.690342	0.881207	1.03177	0.544493	0.169885	0.828961	0.448964	0.864656
PTPN7	0.690223	0.792612	-0.429779	0.951075	0.384675	0.497752	0.36493	0.865887
FAM114A2	0.688488	0.922083	-2.78434	0.585069	-1.03434	0.263997
CABIN1	0.687886	0.679647	0.887798	0.256152	-0.47345	0.200602	1.03297	0.521109
NIFK-AS1	0.687631	0.935466					1.71386	0.17546
KDM4C	0.686652	0.842067	-0.400669	1	0.447217	0.326512	0.24351	0.949767
PYCR2	0.684316	0.925998	-1.03996	0.781893	-0.508515	0.650118	1.22584	0.654556
ADGRE5	0.684301	0.884676	1.54124	0.362889	0.539258	0.49446	0.045538	0.999331	ADGRE5
EMILIN2	0.683827	0.791072	-0.938973	0.699001	-1.14665	0.0067026
CNOT8	0.68323	0.538564	0.678249	0.325251	0.331491	0.145381	0.34902	0.752387
DENND5A	0.683024	0.791072	-0.291155	1	0.708454	0.0614806	0.0309403	0.999331
UNC50	0.681367	0.861551	0.0808779	1	0.404076	0.522056	0.33019	0.841143
UFSP2	0.680949	0.810584	-1.29874	0.691823	0.0738914	0.903492
IFI35	0.679903	0.901564	-1.91924	0.520475	-0.232033	0.844221
DPM1	0.679739	0.656278	0.459716	0.746981	0.185715	0.550657	0.486641	0.667052
UBE2G1	0.679352	0.715256	-0.0835613	1	-0.0624131	0.895094	0.743528	0.472427
WWP2	0.679177	0.874738	0.456949	0.956689			0.600361	0.816976
C6orf89	0.679116	0.793619	0.0490863	1	-0.095851	0.861847	0.769605	0.608919
STX18	0.6787	0.808144	1.74948	0.000295753	0.0738427	0.89976
SASH3	0.678646	0.734232	1.84204	0.00031397	-0.0917337	0.854203	0.570035	0.865887
IL15RA	0.678244	0.93872					1.05777	0.642462	IL2
TMC6	0.677911	0.704972	0.66756	0.544493	-0.0944902	0.823428	0.733054	0.537617
PUM1	0.677716	0.753486	-0.512476	0.835662	0.128491	0.82047	0.590021	0.667168
BECN1	0.67721	0.690329	0.963734	0.132432	0.608527	0.0107395	0.0623633	0.995279
CD74	0.676704	0.216792	0.761482	0.0619933	-0.0620539	0.817372	0.642148	0.469473	APP, MIF
MRPS36	0.676091	0.385766	0.166163	1	0.145804	0.51155	0.533857	0.404426
FRYL	0.675896	0.787876	0.0991974	1	0.0169893	0.997197	0.67877	0.688812
MAST4	0.675496	0.853465	-0.56241	0.959633	0.462087	0.448008	0.15903	0.964956
PSEN1	0.674992	0.868656	1.55881	0.0853428	0.602963	0.267665	-0.0333201	0.999331
C6orf106	0.6749	0.850563	-0.569996	0.947629	0.0260952	0.989486	0.684356	0.733901
ADIPOR1	0.674643	0.694792	1.03249	0.0874779	0.688065	0.010894	0.0150275	0.999331	ADIPONECTIN
PSMG2	0.674439	0.133226	0.395009	0.39394	0.0713073	0.685791	0.589786	0.130371
GRWD1	0.674382	0.805065	-0.0977022	1	-1.09779	0.0239301
NPEPPS	0.673596	0.787799	-0.3147	1	0.122126	0.851136	0.610636	0.717834
ARPC1A	0.673309	0.792612	0.0288879	1	-0.151797	0.830603	0.81927	0.488558
ZNF621	0.671812	0.894653	-0.69477	0.947629	0.396133	0.566513
ASNA1	0.671502	0.766048	0.0304919	1	-0.345808	0.489617	0.969515	0.449788
ZNF160	0.671471	0.897386	0.0699003	1	0.140552	0.870963	0.515578	0.884667
TCEAL8	0.671037	0.657119	-0.328621	0.927461	0.0340635	0.960868	0.655395	0.506671
RPS6KA5	0.670982	0.770511	-0.776671	0.788168	0.0213192	0.982688	0.644112	0.667902
RBM41	0.67046	0.916016	-0.789682	0.937751	-0.198628	0.843029
ZNF587	0.669963	0.856006	0.858453	0.66969	0.571232	0.282027	-0.00480492	0.999331
HIST1H2AC	0.66996	0.762709	-2.00805	0.325251	-0.544367	0.132943
SUSD6	0.669358	0.903109	-0.21345	1	0.434827	0.565399
ATP6V1A	0.669094	0.807517	0.0256925	1	0.447701	0.344205	0.265677	0.930448
CRAMP1	0.668818	0.904639	0.417154	1	0.153892	0.872527
RFFL	0.667772	0.88528	1.00248	0.540719	0.5745	0.294765	0.079792	0.999331
GATA2	0.667422	0.854623	-0.634388	0.905193	0.15402	0.83272	0.522693	0.750597
BMT2	0.667141	0.905747	0.908611	0.696265	0.750108	0.188418	0.0119986	0.999331
SDHAF2	0.666525	0.786333	0.0884315	1	0.0412435	0.960868
MEAF6	0.666507	0.452183	-0.351576	0.817356	-0.171838	0.576582	0.887004	0.130167
CORO1C	0.666357	0.733748	-0.232836	1	0.868073	0.000162135	-0.147898	0.976031
AKT3	0.66617	0.901577	0.222144	1	0.424617	0.611498
ZCCHC9	0.665918	0.83633	-1.00801	0.699001	0.279296	0.657652	0.386217	0.862586
TFB2M	0.665505	0.792752	0.433308	0.868443	-0.422499	0.306042	1.03255	0.380109
SPTBN1	0.665401	0.839401	-0.605598	0.835662	-0.102147	0.898549	0.841609	0.647208
MTX1	0.664766	0.756441	0.744691	0.488433	0.0152289	0.997197	0.495861	0.824914
ADSS	0.664144	0.878272	-0.642564	0.904264	-0.238404	0.797163	0.926807	0.644968
ZFP36L1	0.663625	0.881207	1.09515	0.578715	0.564092	0.376095	0.0891989	0.990173
KPNA6	0.663294	0.777751	0.945512	0.370284	0.428257	0.279476	0.206873	0.937573
ZDHHC12	0.662758	0.80281	-0.640588	0.827475	-0.384225	0.470144	1.05659	0.405762
POLDIP3	0.6626	0.747804	0.54164	0.698018	-0.221486	0.558418	0.825254	0.465445
MMD	0.662513	0.847832	-0.439821	1	-0.0519201	0.94623	0.742598	0.715706
CLTC	0.662506	0.786948	0.22917	1	-0.0125663	0.997197	0.630005	0.698929
GTF3C6	0.661703	0.760555	-0.0669698	1	-0.189122	0.733526	0.838657	0.443129
RPF1	0.661495	0.661316	0.450524	0.772472	0.518474	0.0310437	0.151818	0.943461
ZBTB20	0.66126	0.74448	-0.439139	0.925731	0.458703	0.263232	0.242461	0.965927
FERMT3	0.66119	0.753486	0.30812	0.980471	-0.147523	0.807896	0.741876	0.568181
SLC4A1AP	0.660606	0.792612	0.123918	1	-0.510522	0.258768	1.2348	0.167656
CEP68	0.660495	0.773986	-0.724972	0.748413	0.0149548	0.997197	0.635617	0.537617
AZIN1	0.660234	0.700638	0.629638	0.573775	0.323343	0.278384	0.306434	0.880061
SEL1L	0.659952	0.814843	0.637745	0.732842	-0.0294236	0.980445	0.599142	0.660201
LANCL1	0.659912	0.802159	0.982398	0.358635	0.5268	0.118623	0.144869	0.97856
STARD3	0.6598	0.77613	0.0433936	1	-0.372265	0.384894	1.09923	0.334968
HNRNPUL1	0.659599	0.701895	0.226157	1	0.0894962	0.867086	0.563787	0.647817
RLIM	0.659454	0.894653	1.00963	0.592161	0.423357	0.550731	0.160708	0.984799
TRIT1	0.659422	0.901141	1.2669	0.350659	-0.0921861	0.917839	0.625039	0.855531
NEDD1	0.658744	0.856006	0.696471	0.775418	0.0293949	0.987105
MDP1	0.65863	0.942237					0.413135	0.945241
FAM8A1	0.658537	0.903633	0.210502	1	0.517432	0.481283
CREBRF	0.658362	0.857991	1.49008	0.189253	0.652796	0.278381	-0.137788	0.987984
NCBP3	0.657727	0.657074	0.264746	0.982781	0.310895	0.316914	0.348986	0.752229
SSSCA1	0.657387	0.603116	-0.263053	1	-0.104888	0.755435	0.720612	0.436957
IRF2BPL	0.657096	0.928257			0.136773	0.918913	0.432473	0.90087
UFM1	0.657049	0.77613	0.241545	1	0.818892	0.0521362	-0.106341	0.983805
CBR4	0.656527	0.901564	-2.09339	0.578715	-0.592567	0.492723
COPA	0.656483	0.676212	0.425936	0.78948	0.639068	0.0181501	0.0131779	0.999331
BAK1	0.655153	0.826559	1.48553	0.0165239	0.249075	0.591838	0.180764	0.982717
PSMD11	0.654351	0.417012	0.616315	0.28314	0.211317	0.326618	0.424385	0.570979
RNF181	0.653711	0.472564	0.287445	0.858558	0.0302865	0.94316	0.621349	0.207644
MBD6	0.653178	0.856006	1.21556	0.266052	0.40305	0.404259	0.0226502	0.999331
UNC119B	0.652928	0.890256	0.976241	0.488433	0.211686	0.716981
DIS3L	0.65286	0.881207	-0.564101	0.973034	-0.235618	0.781832
RANGAP1	0.652639	0.825447	-2.03845	0.528337	-0.139944	0.795166
MTHFD2	0.652432	0.726532	-0.327906	1	-0.35306	0.327715	1.00298	0.231864
WDR73	0.651599	0.799009	-0.323099	1	-0.232398	0.649375	0.909881	0.339149
NSMAF	0.651285	0.721612	0.33127	0.92803	-0.3664	0.280834	0.980087	0.239871
TAF12	0.651086	0.824231	-0.548988	0.889254	0.00333887	0.997197	0.685998	0.635124
MVP	0.650963	0.84668	1.00204	0.390612	-0.396372	0.422387
THAP6	0.650927	0.928257	-1.12743	0.891573	0.662157	0.357244
ZNF254	0.649134	0.823874	0.936676	0.440464	0.750897	0.049409	-0.11615	0.986174
TCEAL1	0.649002	0.836751	-0.430956	0.990474	-0.14968	0.834486
UBR7	0.648437	0.853465	0.978637	0.377453	-0.00936914	0.997197	0.613329	0.77237
RNF6	0.647209	0.787876	-0.247559	1	-0.0992421	0.836885	0.760673	0.594631
NVL	0.647042	0.84668	-0.656327	0.925731	-0.531611	0.295882
GCLM	0.646892	0.870599	0.321079	1	-0.14681	0.843934	0.746768	0.667052
TMEM150A	0.6467	0.891636					1.42908	0.380109
CRTC3	0.646676	0.811298	0.74301	0.60458	0.514975	0.113265	0.0667589	0.999331
CREM	0.646445	0.854766	-0.478861	1	0.490183	0.223719
WDR83OS	0.646308	0.262147	0.114222	1	0.0582154	0.841262	0.589034	0.124979
RBM26	0.646022	0.762083	-0.0182739	1	0.149339	0.789139	0.468426	0.593323
DPY19L4	0.645959	0.840296	0.088943	1			0.76857	0.646037
ELOVL1	0.645809	0.734232	0.748418	0.446586	0.0916165	0.828131	0.525259	0.688264
MTERF3	0.645654	0.91567	-0.210399	1	-0.653959	0.416517
THOC3	0.645538	0.948329	-0.270212	1	-1.01043	0.334834
APTX	0.64535	0.802159	0.0195229	1	0.250585	0.523254
ZNF75A	0.644917	0.862124	-1.06542	0.668475	-0.749135	0.184825
ZC3H13	0.644648	0.858648	-0.732391	0.778504	0.00375834	0.997197	0.739757	0.574116
ZBTB44	0.644141	0.7542	0.130723	1	-0.0542594	0.944045	0.661417	0.617203
FASTK	0.644014	0.826411	-0.0659025	1	-0.9417	0.0517757
KIF3A	0.643934	0.91567					1.04154	0.633117
CHMP4A	0.643806	0.673259	-0.717563	0.61165	-0.39825	0.24969	1.10237	0.0164699
STAT1	0.643365	0.914174	0.117208	1	0.333428	0.769743	0.358088	0.900258
NR2C2	0.643265	0.898171	0.172984	1	0.339811	0.604295
CPPED1	0.643264	0.894653	-0.720246	0.916381	-0.266737	0.747784	0.770958	0.575855
DUSP11	0.643165	0.854766	-0.0942294	1	-0.0632815	0.940153	0.734481	0.635421
DCTD	0.643041	0.587195	-0.29208	0.962589	-0.0849382	0.795777	0.734118	0.30734
TRMT2A	0.642912	0.842067	-0.674698	0.880125	-0.483023	0.382841
FTX	0.642861	0.914705	-1.43747	0.60458	0.180159	0.888627	0.541276	0.901747
AL450998.2	0.642455	0.860683	-1.54803	0.579899	-0.0967563	0.918177	0.848757	0.647817
ASH1L	0.641941	0.785939	0.555694	0.771467	0.288644	0.567368	0.295489	0.90302
UBE2F	0.641097	0.850377	0.184631	1	-0.329378	0.637901	0.921186	0.513084
PRPS1	0.640958	0.676212	0.0143591	1	-0.233128	0.466855	0.894571	0.244857
NBN	0.640598	0.871874	-0.797202	0.749033	-0.793726	0.232269	1.52273	0.00996092
ZNF675	0.640434	0.894653	-0.139729	1	-0.803761	0.184641	1.34355	0.176605
TRIP12	0.64015	0.798153	0.3186	0.998227	0.260301	0.626274	0.341232	0.84306
KLHL18	0.639758	0.901141	1.0571	0.57256	0.158458	0.830294	0.453466	0.876798
C8orf88	0.638806	0.901334	0.283692	1	0.613017	0.269636	0.0919358	0.995664
SELENOS	0.638225	0.564747	0.181281	1	0.492311	0.0109263	0.163258	0.919463
UBE2J2	0.637839	0.687023	0.408053	0.802117	-0.114048	0.777413	0.716752	0.404426
VOPP1	0.637275	0.855038	0.500767	0.889254	0.284634	0.568138	0.359492	0.877428
DHX15	0.636769	0.792612	3.17211e-05	1	-0.168281	0.780896	0.758121	0.484516
XAB2	0.636563	0.77613	1.04325	0.117188	0.116171	0.793905	0.476095	0.767824
ZFP91	0.635803	0.859238	1.35121	0.165611	1.10828	0.00852321	-0.477512	0.865242
ANAPC13	0.635642	0.782022	0.0933178	1	0.190411	0.734419	0.466297	0.809401
PTGER2	0.635554	0.925998	-3.49744	0.45416	-0.0393683	0.995133
TGFBR1	0.634917	0.908344	0.233526	1	0.0616993	0.961363	0.543187	0.810268	GDF, MSTN, TGFb
MKNK1	0.634156	0.900481	0.677926	0.865662	0.333871	0.66285
NECTIN2	0.634077	0.881207	0.1206	1	0.190687	0.795166	0.446956	0.869371	CD226, NECTIN, TIGIT
DMAP1	0.633857	0.669467	0.51773	0.618895	-0.371993	0.19746	0.954119	0.154525
EXD3	0.633577	0.881207	-0.038409	1	-0.341396	0.602288	0.991518	0.580405
DTNBP1	0.633517	0.781433	0.0750621	1	-0.129818	0.80779	0.737096	0.419737
WDR6	0.63235	0.75273	-0.461961	0.900055	-0.23385	0.564697	0.88462	0.304741
HERC3	0.632234	0.906026	0.438428	1	0.466099	0.403364
NUB1	0.632207	0.503031	-0.616007	0.576285	0.0871581	0.774845
MYO15B	0.631921	0.842067	0.317316	1	0.112459	0.837119	0.516184	0.801947
PDPK1	0.631664	0.819322	0.10446	1	-0.0905678	0.882334	0.747895	0.644968
SLC41A3	0.631657	0.762709	0.422257	0.858251	-0.0521968	0.923908	0.681689	0.537617
DCAF13	0.631588	0.820313	-0.121222	1	-0.507077	0.332271	1.10895	0.303748
AF117829.1	0.631578	0.884676	0.931579	0.61941	0.695131	0.125051
SPAST	0.631196	0.921541	-0.835776	0.900804	-0.413847	0.59836
GADD45GIP1	0.631136	0.687441	-0.116545	1	-0.227314	0.597381	0.845184	0.139351
C19orf25	0.631095	0.901141	-0.641356	0.925731	0.015812	0.997197
HSD17B11	0.630294	0.604655	-0.203623	1	0.195861	0.586657	0.461255	0.52494
HNRNPA1P48	0.629674	0.733576	0.508703	0.692437	-0.0759674	0.878907	0.495039	0.801298
SBNO1	0.628777	0.443603	-0.241994	0.971241	-0.173353	0.456721	0.799989	0.113054
TRAPPC2B	0.628437	0.92661	-0.083217	1	0.544704	0.478648	0.195879	0.981902
MNAT1	0.62788	0.791072	0.486603	0.822651	0.0503006	0.934527	0.545136	0.674587
TMBIM4	0.627679	0.803677	-0.884111	0.552764	-0.346523	0.558655	0.980379	0.512862
C4orf48	0.627076	0.816694	-0.630258	0.836381	-0.0115093	0.997197	0.675205	0.66865
MAPK8	0.626649	0.875438	0.79009	0.675635	0.675513	0.203295	-0.0631922	0.999331
CHCHD7	0.626304	0.798153	-1.69539	0.274664	-0.348495	0.496864	1.04246	0.371875
DST	0.625188	0.845069	-0.558297	0.904712	0.69804	0.100244	-0.0570744	0.999331
MRPS10	0.624059	0.635763	-0.0343279	1	0.114817	0.707445	0.502599	0.57154
BLCAP	0.62395	0.802159	-0.128754	1	-0.127495	0.815513	0.738214	0.549102
BPHL	0.623606	0.928257	-1.30436	0.835662	-1.27662	0.164429
STARD10	0.623545	0.901141	0.233131	1	1.11301	0.0187593	-0.472241	0.900261
AQR	0.62333	0.863992	-0.229565	1	-0.403774	0.50527	1.09704	0.168891
EP300	0.622144	0.860103	0.493893	0.892998	0.366714	0.555615	0.226799	0.933248
POU2F1	0.621992	0.851279	0.390496	0.989308	0.466127	0.326922	0.15525	0.96595
KIFAP3	0.621498	0.868244	-0.922517	0.791637	0.240452	0.70659
TMX2	0.621328	0.8052	-0.879028	0.669012	-0.440655	0.390578	1.05337	0.399993
DENND4A	0.621141	0.8778	-0.962828	0.817356	0.451251	0.424435	0.31625	0.948655
DERL2	0.620391	0.692518	1.04222	0.0159216	0.256233	0.34331	0.394233	0.858189
TMEM138	0.620351	0.802157	0.29372	1	0.0893746	0.85046	0.525567	0.749287
IFNAR1	0.620201	0.917786	-0.54436	0.991336	-0.269551	0.781908	1.0365	0.294191	IFN-I
CTNNB1	0.619962	0.841011	0.690267	0.704262	0.814295	0.0859378	-0.156336	0.982717
CASC3	0.619786	0.816694	0.659294	0.693745	0.362936	0.408805	0.232921	0.903443
ST3GAL3	0.619672	0.853465	-1.59435	0.675206	-0.270691	0.618804
DACH1	0.619307	0.882464	-0.566039	0.957451	0.0159147	0.997197	0.622641	0.809019
TEX10	0.619126	0.894653	-0.548574	0.976997	-0.104369	0.897908
RAB13	0.619044	0.666997	0.295918	0.914373	0.086084	0.845357	0.524817	0.537617
HDAC7	0.618961	0.715256	-0.650041	0.791637	0.0242537	0.970541	0.603843	0.578934
PHF20	0.618895	0.772386	-0.241407	1	0.362761	0.42944	0.305515	0.889503
PQBP1	0.618089	0.539006	0.447934	0.601735	0.205305	0.4425	0.425812	0.474603
POLR2J3.1	0.618054	0.78778	0.565086	0.771467	0.40968	0.42944	0.190083	0.954112
AKAP13	0.617554	0.686357	0.646831	0.531789	0.777526	0.00515215	-0.095418	0.983836
MYL6	0.617504	0.134629	0.104469	1	-0.0532032	0.825701	0.650315	0.0523779
IP6K2	0.617114	0.676212	-0.41076	0.857323	0.096575	0.818169	0.553483	0.627938
MOB4	0.616571	0.71201	0.736566	0.380996	0.385619	0.140574	0.227439	0.890002
IGF1R	0.616501	0.858648	0.0806346	1	-0.062066	0.935013			IGF
PMS2	0.61623	0.911637	-1.53911	0.653817	0.189547	0.836489
BANP	0.615754	0.804805	-0.912183	0.712501	-0.0174979	0.993708	0.703333	0.597464
QTRT2	0.615717	0.868248	-0.640991	0.916593	-0.354169	0.525765
AHR	0.615035	0.853465	0.790889	0.755793	0.779683	0.0390663	-0.129615	0.986421
AL133453.1	0.614711	0.899438	0.879473	0.601603	-0.179459	0.791934
SNAP23	0.614241	0.594523	-0.0287527	1	0.294881	0.185722	0.324194	0.774479
SLC25A11	0.613535	0.896828	-0.910203	0.784301	-0.72408	0.344453	1.34078	0.417134
SENP7	0.613393	0.856291	-0.800435	0.810766	0.147145	0.82683
MRPS14	0.613219	0.909412	-0.928871	0.821632	-0.744628	0.353772	1.43678	0.242836
DHX16	0.612665	0.89718	-0.81781	0.862791	-1.12501	0.0412032
TMEM59	0.612622	0.535589	-0.0789193	1	0.201012	0.528274	0.418245	0.667052
RBX1	0.612451	0.671864	0.131522	1	-0.0562901	0.917083	0.668684	0.321456
SEC62	0.612262	0.721612	0.287027	0.930285	0.198963	0.637757	0.415815	0.767824
TEFM	0.61211	0.905747	0.312377	1	-0.231597	0.771055	0.803658	0.717834
C12orf73	0.612057	0.925998	-1.09999	0.818318	-0.332155	0.744252	1.10761	0.353843
ANKRD12	0.611858	0.881207	0.757257	0.692437	0.628988	0.283253	-0.019028	0.999331
TLNRD1	0.611779	0.856663	-0.711714	0.904264	-0.141504	0.812172
TXNDC17	0.611641	0.84668	-0.278492	1	-0.211091	0.775092	0.832348	0.549794
ZNF48	0.610695	0.894653					0.666395	0.773345
MARCH7	0.610464	0.762083	-0.76357	0.578715	-0.15853	0.738133	0.813492	0.417138
ADGRG6	0.61042	0.969932					2.46243	0.0266888
OGA	0.610414	0.611378	0.0919073	1	0.163492	0.602288	0.376188	0.671855
PPM1B	0.610234	0.765331	0.395988	0.868443	0.453182	0.154862	0.179963	0.951169
BRK1	0.610081	0.546296	0.318397	0.797445	0.198497	0.544597	0.410424	0.644968
CAPZA2	0.610007	0.546296	0.241246	0.93409	0.207162	0.482951	0.350182	0.623965
CFLAR	0.609899	0.773986	0.207084	1	0.123984	0.810689	0.473399	0.763239
BCL2L12	0.609613	0.879676	-0.189784	1	-0.608102	0.307796
NDUFC1	0.609482	0.762955	-0.562964	0.730631	-0.171202	0.763421	0.811984	0.338723
UBE2B	0.609128	0.707349	0.5778	0.582472	0.536558	0.108364	0.0645775	0.992791
TRAF3IP2	0.608957	0.854133	0.0819588	1	-0.428331	0.362123
PLPP5	0.608557	0.762083	0.094862	1	0.256104	0.446726	0.344147	0.847166
MRPS7	0.606576	0.614674	-0.0392172	1	-0.165172	0.606147	0.800336	0.111336
RASSF5	0.606158	0.890256	0.893043	0.572154	0.426017	0.444611	0.25332	0.910432
ALAD	0.605644	0.882464	-2.61687	0.579901	-0.693882	0.181281
NME3	0.604964	0.762083	-1.20933	0.377453	-0.332841	0.469262	1.06029	0.315103
ATG12	0.604209	0.625716	1.1218	0.0142539	0.609882	0.00180436	-0.011797	0.999331
DDIT4	0.60386	0.975941	2.88826	0.205078	2.14259	0.0693334	-1.47587	0.771868
PUS7L	0.60334	0.79946	-1.45811	0.354374	-0.264337	0.623202
BASP1	0.603046	0.873329	-1.3965	0.501533	-0.515831	0.389948	1.20997	0.4431
MTA2	0.602818	0.845069	-0.783387	0.797983	-0.0767359	0.895094	0.68357	0.698929
RRN3	0.602729	0.839401	0.0116353	1	0.217806	0.616297	0.386887	0.860376
VIRMA	0.602618	0.802159	-0.199689	1	-0.175028	0.714044	0.727986	0.536449
SC5D	0.602355	0.889391	0.778732	0.698974	0.374837	0.500099	0.206144	0.973867
CARS	0.602124	0.874893	0.607903	0.820664	-0.182987	0.763152
ARRDC1	0.601966	0.888584	-0.154495	1	-0.484985	0.523353	1.01857	0.623965
TENT2	0.601452	0.797195	0.512964	0.781893	0.543493	0.112802	0.0665769	0.999331
PRKRA	0.601425	0.747804	0.376806	0.859682	0.225275	0.561852	0.369392	0.817383
SEC13	0.601138	0.692518	0.238701	1	-0.126639	0.713434	0.727355	0.391449
NUDT14	0.601103	0.854766	-0.436284	1	-0.00252999	0.997197
PHF20L1	0.601096	0.720884	0.351648	0.87365	0.328028	0.320387	0.240705	0.84344
CHORDC1	0.601049	0.856006	-1.27261	0.547016	-0.197178	0.784193	0.717282	0.421287
HECA	0.59903	0.949354	0.402263	1	0.854105	0.316007	-0.388619	0.924938
GOSR2	0.598891	0.862124	0.514874	0.868443	0.480789	0.276956
EPS15L1	0.598302	0.901577	0.0478283	1	0.296952	0.705447	0.28704	0.960194
ZFP36	0.598045	0.928257	1.66361	0.390612	1.11772	0.155937	-0.615245	0.809828
TRIM23	0.596609	0.937945	-0.00796481	1	0.0772755	0.956607
CD44	0.59654	0.829559	0.445092	0.880125	0.437919	0.417631	0.0938639	0.98577	COLLAGEN, FN1, GALECTIN, LAMININ, MIF, SELE, SPP1
OSTF1	0.596153	0.839381	0.444078	0.905462	-0.101956	0.893181	0.554823	0.845055
DPY30	0.595979	0.925998	-0.431729	1	-0.135856	0.909085	0.80869	0.732721
MT-ATP6	0.595369	0.569043	0.468622	0.584658	0.447748	0.138134	0.130906	0.909424
ALG5	0.594732	0.758176	0.415968	0.797092	0.154536	0.696267	0.434653	0.760494
SZT2	0.594427	0.928783	0.28293	1	-0.187212	0.842398
POLR2B	0.594155	0.619691	0.593988	0.369866	0.220813	0.314593	0.367141	0.713736
NELFE	0.594029	0.530765	-0.698054	0.5021	0.256114	0.234896	0.348402	0.661282
GPATCH2L	0.594016	0.766048	-0.185917	1	0.059468	0.918261	0.557889	0.674832
SPG11	0.593305	0.881207	-0.346687	1	0.0186858	0.997197	0.404151	0.831406
SCP2	0.593069	0.76582	0.107691	1	-0.125064	0.813983	0.691551	0.62033
TNIP1	0.592904	0.791072	0.962924	0.266734	0.217832	0.640337	0.224759	0.951467
TGS1	0.592461	0.77613	-1.88768	0.124133	-0.459133	0.251534	1.11097	0.3974
NCOA3	0.592357	0.901141	0.899821	0.625813	0.632143	0.257981	-0.055093	0.999331
YY1AP1	0.592315	0.804805	0.584037	0.702199	0.124752	0.804685	0.450031	0.774329
HAUS6	0.592296	0.925697	-0.102626	1	-0.0536013	0.973615	0.450716	0.844219
FLI1	0.592092	0.875438	-0.294915	1	-0.193546	0.823398	0.797133	0.612898
ANKH	0.591322	0.886645	1.1989	0.244417	0.0300959	0.980324
RAD51C	0.591311	0.900831	0.4576	0.949489	-0.87669	0.196082	1.20548	0.56142
ZNF720	0.59131	0.914174	0.367113	1	-0.244858	0.780878	0.907464	0.45937
SLC44A1	0.591076	0.914274	-0.368976	1	0.669264	0.295562
FAF2	0.591035	0.787192	0.0551853	1	0.12134	0.788497	0.4739	0.701421
KMT2C	0.590974	0.821556	0.97329	0.336208	0.151826	0.791468	0.374746	0.875772
SLF2	0.590835	0.925896	-0.141511	1	-0.900523	0.282149
IKBKB	0.590492	0.84387	-0.70098	0.835662	0.0669227	0.921829
ZNF93	0.589377	0.929205	-0.922631	0.85068	-1.19477	0.0860722
BROX	0.589088	0.805013	-0.0115382	1	0.408893	0.276073	0.150899	0.979803
KXD1	0.588502	0.623086	0.433519	0.650931	0.0572371	0.859292	0.517629	0.508615
CALM2	0.588445	0.902603	-0.722935	0.772472	-0.0511648	0.974173	0.647535	0.83124
LEPROTL1	0.588346	0.524823	-0.0256847	1	0.395084	0.0208922	0.180083	0.889503
GTF3C1	0.588142	0.899438	-1.47287	0.63125	-0.302973	0.63352	0.963974	0.504654
UQCRHL	0.588021	0.909407					1.63864	0.321456
USP11	0.587782	0.839401	-0.410319	0.978407	-0.142898	0.829373	0.756116	0.701794
VPS35	0.587737	0.693221	-0.605036	0.608687	-0.10597	0.828961	0.730065	0.417134
HERC1	0.587731	0.77613	-0.100588	1	0.292171	0.402249	0.370936	0.874052
AHCYL1	0.587609	0.687441	-0.0459424	1	0.208306	0.525739	0.388479	0.733546
KEAP1	0.587343	0.909412	-1.22957	0.687098	-0.211807	0.833352
SHISA5	0.586687	0.791072	-0.119408	1	0.14261	0.802215	0.429752	0.78124
RBM43	0.58643	0.905747	-1.46827	0.671098	-0.219254	0.780631
MRPL17	0.586306	0.928257	-1.01845	0.805332	-1.671	0.0342125
SLC25A38	0.58618	0.816694	-0.00186587	1	-0.173312	0.701115	0.752034	0.55672
C6orf120	0.585665	0.928257	-2.41997	0.645376	-0.557236	0.472399	1.24681	0.602118
CLEC2B	0.585303	0.816694	0.406786	0.898648	0.625163	0.149369	0.0221257	0.999331	CLEC
POLR3GL	0.585048	0.782993	-0.923162	0.535453	-0.130273	0.82369	0.739352	0.641425
RAB3IP	0.584798	0.887556	-0.110439	1	0.186599	0.804756
PRMT2	0.58474	0.722891	-0.119551	1	-0.15059	0.723851	0.710642	0.613298
XRN1	0.584272	0.784102	0.0856098	1	0.409173	0.266247	0.154397	0.930711
SLC36A4	0.584237	0.876358	0.0340685	1	0.165558	0.787984	0.427886	0.869371
DNAJB14	0.583925	0.792612	0.439804	0.828687	0.447007	0.273442	0.14799	0.975389
ACOT8	0.582807	0.873329	-1.04083	0.753768	-0.411175	0.456517	1.02805	0.429233
ANGPT1	0.582798	0.949456	-4.08467	0.361856	-0.780126	0.520927			ANGPT
KANSL1-AS1	0.582702	0.961483	0.0261129	1	1.68551	0.0759854
MAGEH1	0.582019	0.949456					1.31045	0.622443
AAR2	0.581179	0.905747	-1.08582	0.792995	-0.130154	0.855909
ZBTB38	0.581157	0.904639	-0.49267	1	-0.67703	0.321774
C6orf48	0.580883	0.84668	-0.342669	0.952356	-0.101567	0.872546	0.699188	0.717435
SKIL	0.580654	0.998039	1.15671	0.930238	1.87081	0.271127	-1.484	0.766672
MARCH3	0.580581	0.953982	1.03202	0.714315	0.750385	0.350597
MOB3A	0.580453	0.940572	0.999633	0.7454			0.229252	0.96595
MPC1	0.580151	0.756441	0.510762	0.673538	-0.112573	0.807161	0.570014	0.757479
ADSL	0.580049	0.899438	0.641572	0.834442	-0.67101	0.329912	1.09826	0.508615
CTNNA1	0.580034	0.828723	-1.16376	0.544493	0.0638745	0.916378	0.460361	0.869371
ZSWIM7	0.580003	0.76596	-0.349554	0.958323	0.0641652	0.910932	0.537697	0.639723
XPO6	0.579903	0.901334	-0.205102	1	0.0683714	0.945731	0.486324	0.798624
CERK	0.57985	0.93872	1.36053	0.381429	1.0035	0.113175	-0.423272	0.947101
PPM1F	0.579093	0.856006	-0.0279155	1	-0.0788984	0.923394	0.671304	0.767217
RNFT1	0.57862	0.893523			0.250187	0.706027	0.356723	0.860376
COPS7A	0.578553	0.890685	-0.901924	0.783347	-0.537249	0.393414
TXLNA	0.578413	0.897126	-1.70821	0.557859	-0.599985	0.343606	1.15844	0.304741
SMAD3	0.578187	0.975501	0.655503	1			-1.03929	0.875772
ASB16-AS1	0.578095	0.927799	-1.55537	0.73382	-0.277843	0.769102	0.912183	0.750964
ASH2L	0.577975	0.896828	-0.803009	0.832909	-0.316735	0.628702	0.890607	0.636624
CNST	0.577942	0.77613	-1.26205	0.436796	0.494481	0.103093	0.141101	0.982717
TRAPPC6B	0.577591	0.870183	-0.141032	1	0.336379	0.442829
BTN3A3	0.577525	0.953982					1.21274	0.662856
SLCO3A1	0.57742	0.925176	1.38719	0.396789	0.623444	0.400547	-0.127891	0.990173
MARCKSL1	0.577292	0.878871	0.67955	0.748053	-0.0531869	0.958276	0.500996	0.880061
ZNF431	0.577261	0.819763	0.0682027	1	0.0630196	0.923585	0.586928	0.537617
RAB5B	0.57719	0.904639	0.587992	0.880125	0.105338	0.910666
PRKCQ	0.577135	0.903633	-0.49864	1	-0.052468	0.956869	0.741613	0.76708
NIPSNAP3A	0.576624	0.829559	0.182207	1	0.0574941	0.942959	0.503273	0.803538
SPOPL	0.575431	0.943485	0.414261	1	0.656992	0.373803	-0.0777473	0.999331
TAOK1	0.574495	0.925998	0.37847	1	0.375845	0.684132
HSPA13	0.574365	0.876149	-0.0586723	1	0.130575	0.833352	0.440957	0.813987
YIPF4	0.574001	0.70506	0.377814	0.830174	0.262557	0.413636	0.269932	0.806658
CRNKL1	0.573174	0.86926	-0.429112	0.989187	0.0384628	0.969701	0.515602	0.724411
RBMX2	0.573079	0.791072	0.0324512	1	0.0789905	0.867759	0.535524	0.620988
GUCY1A1	0.571906	0.90354	-1.68091	0.449206	-0.783222	0.283239	1.38548	0.391449
BCLAF3	0.57104	0.905747	-0.856381	0.897929	0.0948053	0.893503
NAA80	0.570697	0.942237	-0.765809	0.977757			0.949996	0.698929
PSMB7	0.5704	0.546296	0.0512191	1	-0.0847655	0.79128	0.609381	0.381071
LAPTM4A	0.569864	0.632958	0.365872	0.73922	0.463279	0.0646862	0.11927	0.927708
TACO1	0.569611	0.84668	0.96744	0.215177	-0.131285	0.787637	0.656171	0.667052
ITSN2	0.568969	0.694267	0.258963	0.940621	0.285549	0.278379	0.292657	0.824914
AGL	0.567514	0.909412	-0.455923	1	-0.16828	0.832426	0.699479	0.668651
DYRK2	0.567411	0.92047	0.430632	1	0.149103	0.884587
RAPGEF6	0.567069	0.927883	0.445482	1	0.424596	0.507813
IFI16	0.565807	0.91567	-0.489669	0.979542	-0.0903887	0.947723	0.684433	0.795756
THAP7	0.565337	0.928257	-1.71346	0.616406	-0.408455	0.651622
HACD1	0.56514	0.839401	-1.59132	0.345405	-0.28506	0.603149	0.887304	0.602118
ZNF148	0.564972	0.84365	-0.239387	1	0.134616	0.829373	0.482364	0.807983
GTF2E2	0.56493	0.923119	0.234329	1	0.0693386	0.954181
MFSD6	0.564407	0.929996	-1.43919	0.783886	0.119866	0.905968
PLPBP	0.564366	0.791072	-0.700141	0.739315	-0.770048	0.0135752	1.32817	0.121363
MARCH5	0.564303	0.7542	0.604321	0.544493	0.178208	0.562938	0.378364	0.778345
ANKAR	0.564142	0.920781	-1.347	0.784301	-0.644817	0.28111
FAM171B	0.564069	0.929205					0.235374	0.968383
DNAJB11	0.563798	0.784102	0.353325	0.918479	0.155453	0.722515	0.391579	0.691092
LMF2	0.563659	0.816694	0.532028	0.722579	-0.279519	0.463588
CCDC88B	0.563511	0.901334	0.939895	0.540719	-0.215505	0.721268
PIGP	0.5635	0.85795	-1.11189	0.548294	-0.391467	0.508172	0.995926	0.470632
CHTF8	0.562755	0.905747	-0.59108	0.940621	-0.501379	0.496864
SDF2	0.562473	0.792511	0.17725	1	0.018447	0.989779	0.533755	0.623965
RTCB	0.562271	0.575216	0.143321	1	-0.0604444	0.836885	0.622583	0.31868
MARK3	0.561739	0.78778	0.417985	0.832909	0.132768	0.789017	0.420215	0.847166
GIMAP2	0.561445	0.905747	-1.36851	0.642027	-0.715335	0.334834	1.32085	0.236515
PARP14	0.561249	0.839401	0.202879	1	0.339376	0.54838	0.224283	0.930711
RSBN1L	0.561234	0.886645	-0.690376	0.818677	-0.250408	0.75449	0.859336	0.598229
RHPN1	0.561113	0.882891	-0.196747	1	-0.635356	0.279299	1.18213	0.383913
CCND3	0.560938	0.909873	-0.201035	1	0.165709	0.867086	0.425949	0.90992
FUNDC1	0.560647	0.912784	-0.0081081	1	0.0828236	0.932311	0.520678	0.807085
CDADC1	0.560278	0.816694	0.152313	1	0.659845	0.020258	-0.0559013	0.999331
ZNF276	0.559945	0.906307	0.598073	0.895251	0.787576	0.183278	-0.106834	0.998
CCDC84	0.55969	0.88425	0.520513	0.874366	0.558791	0.117679	0.00110892	0.999331
PRH1	0.559199	0.826823	-1.07464	0.532282	-0.505942	0.255286	1.13244	0.124979
MAGOH	0.558652	0.407005	0.108527	1	0.291088	0.124005	0.280383	0.685952
PDCD10	0.558567	0.881207	0.106885	1	0.0199412	0.997197	0.531587	0.78696
PITPNB	0.558429	0.807517	-0.84433	0.644453	0.00328322	0.997197	0.565593	0.664894
METTL15	0.558206	0.899438					0.568129	0.798543
POFUT2	0.557987	0.940572	0.453013	1	0.474928	0.423768	0.0442807	0.999331
POLG2	0.557957	0.914705	-1.03881	0.839002	0.388827	0.533316	0.185471	0.977759
TMSB4X	0.557924	0.802159	0.0389489	1	-0.0190955	0.993859	0.562803	0.724411
SPPL3	0.557889	0.817834	0.0925541	1	0.153067	0.720209	0.417118	0.789391
TAPBPL	0.557366	0.903769	-0.312572	1	-0.389379	0.607123	0.936469	0.633117
HOXA10	0.557336	0.773986	-0.352575	0.940621	0.214037	0.591176	0.424158	0.795845
TTPAL	0.556642	0.943485	-0.0564591	1	0.145877	0.894955
ELP2	0.556605	0.74448	0.690937	0.445831	0.156754	0.655643	0.405011	0.691122
DTWD1	0.556524	0.901577	-0.962596	0.700328	0.0506159	0.970541
YPEL2	0.556098	0.901541	0.289165	1	0.324706	0.570113	0.268056	0.954183
ZNF638	0.556024	0.873329	-0.763184	0.706765	-0.298006	0.642453
TERF1	0.555989	0.781433	0.262447	1	0.0264093	0.973506	0.43493	0.688812
HMCES	0.55576	0.802356	0.186913	1	0.268592	0.427766	0.240913	0.924938
CLCC1	0.555125	0.882464	-1.21009	0.677916	-0.185045	0.779922	0.75926	0.619026
UBA3	0.55418	0.905747	-0.537469	0.958323	-0.0647921	0.960359
SRSF7	0.553628	0.856006	-0.811142	0.627319	-0.555566	0.311635	1.18003	0.0439068
SLC25A26	0.55332	0.77613	0.656846	0.484127	-0.0481582	0.916649	0.577727	0.598576
NMD3	0.552275	0.77613	-0.176332	1	0.194157	0.534583	0.355419	0.832422
ZNF609	0.551957	0.850704	-0.264029	1	0.466816	0.307351	0.0658611	0.992218
EXOC1	0.551392	0.854766	-0.102124	1	0.0544384	0.94711
HCCS	0.551145	0.915192	-0.0378472	1	-0.547562	0.347586	1.06979	0.576491
LRRC26	0.550964	0.957557	-24.5416	1	-1.09031	0.363462
SPN	0.550702	0.894653	-0.423166	0.971241	0.0354245	0.987105	0.5616	0.826166	ICAM, SN
TYW3	0.55053	0.705381	-0.345988	0.892086	-0.108389	0.769743	0.614997	0.404426
CMC2	0.548521	0.663044	0.284653	0.896825	0.155143	0.551358	0.401506	0.644968
CDC34	0.548482	0.856663	0.0843762	1	-0.197896	0.71287
MALAT1	0.548332	0.920082	0.252899	1	0.893905	0.160658	-0.257752	0.965963
TINF2	0.547953	0.888584	-0.673263	0.85253	-0.091339	0.902172
AGO4	0.547559	0.856006	0.419451	0.920597	0.191036	0.66523	0.331018	0.894045
SNW1	0.547465	0.361357	0.115355	1	0.207142	0.1542	0.34368	0.574116
SUPT20H	0.547346	0.84668	0.129824	1	0.153915	0.797163	0.317632	0.825625
[truncated: 6,561 more rows]

## Sheet: myeloid cell
Supplementary Data 4. Differentially expressed genes in the overall dataset. p-values derive from gene-wise negative binomial mixed models using large-sample approximation as implemented in the R package nebula
[truncated: 6,530 more rows]

[truncated: 4 more sheets: natural killer cell, neuroblastoma cell, plasmacytoid dendritic cell, T cell]
