# Supplementary material for: Single-cell transcriptomics and epigenomics unravel the role of monocytes in neuroblastoma bone marrow metastasis
Source: Nat Commun. 2023 Jun 26;14:3620. doi: 10.1038/s41467-023-39210-0 (PMC10293285; doi:10.1038/s41467-023-39210-0)
Supplement: Supplementary file 9 — Supplementary Dataset 5 [file 41467_2023_39210_MOESM9_ESM.xlsx]

## Sheet: B cell
Supplementary Data 5. Gene set enrichment analysis results for the overall dataset. p-values are based on an adaptive multi-level split Monte-Carlo scheme as implemented in the R package fgsea
Database	Comparison	Pathway	Normalized Enrichment Score	Adjusted p-value	Leading edge genes
MSigDB_Hallmark_2020	MYCN amplified vs control	Interferon Alpha Response	3.21942	1.1304e-12	IFI44L, MX1, ISG15, IRF9, TENT5A, LY6E, BST2, SELL, ISG20, EIF2AK2, PARP14, IFIH1, IL4R, PLSCR1, SAMD9, ADAR, IFITM2, CD74, PARP12, LAP3, B2M, NMI, HLA-C, PNPT1, GBP4
MSigDB_Hallmark_2020	MYCN amplified vs control	Interferon Gamma Response	2.80498	2.86562e-13	IFI44L, MX1, XAF1, ISG15, IRF9, LYSMD2, LY6E, BST2, HLA-DQA1, NFKB1, ARL4A, HLA-A, ISG20, STAT1, EIF2AK2, IRF8, PARP14, IFIH1, IL4R, PLSCR1, STAT3, HLA-B, ADAR, IFITM2, CD74, PARP12, LAP3, B2M, PTPN6, NMI, CD40, HLA-DMA, MT2A, HLA-DRB1, CASP4, PNPT1, GBP4, ST8SIA4, SOCS1
MSigDB_Hallmark_2020	MYCN amplified vs control	Inflammatory Response	2.61747	1.90494e-07	CCR7, LY6E, BST2, EMP3, CD82, NFKB1, SELL, IFNGR2, EIF2AK2, ATP2B1, KLF6, RHOG, MYC, IL4R, CD48, CYBB, GPR183, NMI, CD40, PSEN1, CD55, RASGRP1
MSigDB_Hallmark_2020	MYCN amplified vs control	Allograft Rejection	2.21842	1.9848e-06	TGFB1, IFNGR1, HLA-DQA1, IFNGR2, HLA-A, STAT1, IRF8, UBE2D1, HLA-DOB, CD79A, IL4R, NCK1, IL2RG, LTB, DEGS1, ITGB2, CD74, LY86, B2M, PTPN6, CTSS, CD40, HLA-DMA, CSK, TPD52, ST8SIA4, PTPRC, SOCS1, HLA-DRA, HLA-DMB, HLA-E, TAPBP, CD47, LYN
MSigDB_Hallmark_2020	MYCN amplified vs control	TNF-alpha Signaling via NF-kB	1.8938	0.000129709	PMEPA1, CEBPB, CD44, NFKB1, IFNGR2, TNIP2, RELB, TNFAIP8, ATP2B1, IFIH1, NFKB2, KLF6, TANK, MYC, SAT1, SLC2A6, EHD1, TGIF1, GPR183, BIRC3
MSigDB_Hallmark_2020	MYCN amplified vs control	IL-6/JAK/STAT3 Signaling	1.87594	0.00958565	TGFB1, IRF9, IFNGR1, CD44, IFNGR2, STAT1, IL4R, IL2RG, LTB, STAT3
MSigDB_Hallmark_2020	MYCN amplified vs control	IL-2/STAT5 Signaling	1.74676	0.00444528	SNX9, IFNGR1, SYNGR2, AHNAK, CD44, SELL, ARL4A, IRF8, BCL2, KLF6, MYC, IL4R, PLSCR1, RNH1, CD48, LTB, CTSZ, ANXA4, ADAM19
MSigDB_Hallmark_2020	MYCN amplified vs control	Complement	1.65687	0.00971065	CEBPB, SPOCK2, ZEB1, DYRK2, RHOG, PLSCR1, EHD1, GCA, LAP3, CTSS, GMFB, CTSH, CASP4, PSEN1, CD55, RASGRP1
MSigDB_Hallmark_2020	MYCN amplified vs control	Epithelial Mesenchymal Transition	1.56961	0.0746751	PMEPA1, TGFB1, EMP3, CD44, BASP1, SAT1
MSigDB_Hallmark_2020	MYCN amplified vs control	TGF-beta Signaling	1.56472	0.0746751	PMEPA1, TGFB1, ID3, IFNGR2, SKIL, XIAP, TGIF1
MSigDB_Hallmark_2020	MYCN amplified vs control	Estrogen Response Early	1.46239	0.0610251	RARA, CD44, ABLIM1, BCL2, FCMR, SH3BP5, MYC, UGCG, SLC2A1, KDM4B, CHPT1, B4GALT1, SLC37A1, RASGRP1, ADD3, UNC119
MSigDB_Hallmark_2020	MYCN amplified vs control	KRAS Signaling Dn	1.2803	0.26085	IFI44L, MX1, TENT5C, SKIL
MSigDB_Hallmark_2020	MYCN amplified vs control	KRAS Signaling Up	1.06837	0.471517	MAP3K1, IRF8, ST6GAL1, IL2RG, ITGB2, BIRC3, CTSS, USP12, MMD, CCSER2, LAPTM5, TSPAN13, IKZF1, RABGAP1L
MSigDB_Hallmark_2020	MYCN amplified vs control	UV Response Dn	0.915208	0.686753	NFKB1, ATP2B1, SIPA1L1, MYC, ANXA2, ANXA4, SPOP, MIOS, SMAD3, ADD3
MSigDB_Hallmark_2020	MYCN amplified vs control	Coagulation	0.706781	0.898439	ISCU, CTSH, LTA4H, PLEK, KLF7, ARF4, USP11, SIRT2, PEF1, CTSB, GNB2, RAC1, WDR1, LAMP2, FYN
MSigDB_Hallmark_2020	MYCN amplified vs control	Protein Secretion	0.566009	1	STX7, TSG101, AP3S1, TMED10, STX12, RAB9A, TPD52, GOSR2, SNAP23, RAB22A, GOLGA4, SNX2, SCAMP3, CTSC, RAB5A
MSigDB_Hallmark_2020	MYCN amplified vs control	Hypoxia	-0.781572	0.87561	SAP30, AKAP12, B3GALT6, GAPDH, GLRX, HDLBP, ENO1, XPNPEP1, UGP2, LDHA, KLHL24, GRHPR, MIF, GPI, PLIN2, SIAH2, HSPA5
MSigDB_Hallmark_2020	MYCN amplified vs control	Apical Surface	-0.892349	0.686753	SULF2, ADIPOR2, APP, NCOA6, ADAM10
MSigDB_Hallmark_2020	MYCN amplified vs control	Apical Junction	-0.898064	0.701402	HADH, MAP3K20, ACTG1, EPB41L2, JUP, ARHGEF6, SYK, GAMT, CD99, DLG1, YWHAH
MSigDB_Hallmark_2020	MYCN amplified vs control	Unfolded Protein Response	-0.96323	0.657152	EIF4A3, CKS1B, DCTN1, LSM4, NOP14, PARN, KHSRP, XBP1, NFYB, DCP2, MTHFD2, EIF4EBP1, BANF1, FUS, HSPA5, ATF4, TSPYL2, NPM1, XPOT, EXOSC9, CNOT6, SEC11A, SRPRB, NOLC1, NOP56, CEBPG, DKC1, EXOSC10, NHP2, TTC37, EIF2S1, MTREX, HSP90B1, PDIA6, EEF2
MSigDB_Hallmark_2020	MYCN amplified vs control	p53 Pathway	-0.998518	0.595423	CD81, PCNA, ADA, GADD45A, PTPRE, PPM1D, KIF13B, RAD51C, CCND3, CCP110, MDM2, DDB2, LDHB, TPRKB, TP53, CCNG1, RB1, IRAK1, APP, HDAC3, TSPYL2, CYFIP2, SEC61A1, VAMP8, FBXW7
MSigDB_Hallmark_2020	MYCN amplified vs control	Angiogenesis	-1.03847	0.529671	APP
MSigDB_Hallmark_2020	MYCN amplified vs control	Myogenesis	-1.04149	0.529671	IGFBP7, FHL1, MYL6B, MEF2D, FDPS, HDAC5, GADD45B, RB1, MEF2A, BAG1, APP, FLII, SPTAN1, SH2B1, MYO1C, MYH9
MSigDB_Hallmark_2020	MYCN amplified vs control	Notch Signaling	-1.04425	0.529671	SAP30
MSigDB_Hallmark_2020	MYCN amplified vs control	Bile Acid Metabolism	-1.05827	0.527878	IDH2, OPTN, CAT, ABCD3, PEX26
MSigDB_Hallmark_2020	MYCN amplified vs control	Adipogenesis	-1.06736	0.506192	RAB34, GADD45A, HADH, RTN3, TKT, UQCRC1, ATP1B3, PRDX3, ADIPOR2, COX8A, AK2, ACAA2, ACADM, TALDO1, VEGFB, CAT, IMMT, UQCRQ, NDUFS3, MTCH2, CYC1, DGAT1, SUCLG1, PLIN2, BAZ2A, G3BP2
MSigDB_Hallmark_2020	MYCN amplified vs control	Pancreas Beta Cells	-1.0807	0.517161	FOXO1, SRP9, SEC11A, SRPRB, SRP14
MSigDB_Hallmark_2020	MYCN amplified vs control	heme Metabolism	-1.08773	0.471517	MPP1, HDGF, OPTN, TFDP2, GLRX5, PRDX2, GMPS, CCND3, NNT, NARF, UBAC1, EIF2AK1, FBXO34, HBB, CAT, NCOA4, UROD
MSigDB_Hallmark_2020	MYCN amplified vs control	Myc Targets V2	-1.11797	0.471517	MCM4, MCM5, CDK4, SRM, PA2G4, LAS1L, HSPD1, TCOF1, CBX3, NPM1, NIP7, PHB, NOLC1, NOP56
MSigDB_Hallmark_2020	MYCN amplified vs control	Xenobiotic Metabolism	-1.12638	0.45602	ETS2, MAN1A1, AHCY, JUP, MTHFD1, HPRT1, GSTO1, COMT, GSR, CAT, DDAH2, ACP1, CYFIP2, SLC35B1, SHMT2, SSR3, DDT, DCXR, ADH5, CYB5A, PSMB10, DHPS, LPIN2, ETFDH, SPINT2, GART
MSigDB_Hallmark_2020	MYCN amplified vs control	PI3K/AKT/mTOR Signaling	-1.13332	0.437262	E2F1, AKT1, GRK2, CDK4, PIN1, PPP1CA, MAPKAP1, SMAD2, CSNK2B, ITPR2, MAPK9, GSK3B, CLTC, PTPN11, AP2M1, VAV3, MAP2K3
MSigDB_Hallmark_2020	MYCN amplified vs control	Reactive Oxygen Species Pathway	-1.15544	0.437262	PRDX2, PRDX1, TXN, GLRX, CDKN2D, SOD2, GSR, CAT, STK25, NDUFA6, MSRA, ATOX1, NDUFB4, PDLIM1, TXNRD1, PRDX6
MSigDB_Hallmark_2020	MYCN amplified vs control	Estrogen Response Late	-1.21459	0.31105	TOP2A, MYB, GINS2, IDH2, FABP5, RBBP8, NCOR2, HPRT1, DNAJC1, BTG3, AFF1, PPIF, XBP1, BAG1, SIAH2, AMFR
MSigDB_Hallmark_2020	MYCN amplified vs control	Apoptosis	-1.21664	0.26085	TOP2A, HMGB2, LEF1, GADD45A, PAK1, SLC20A1, CD38, IGF2R, WEE1, EBP, MGMT, BID, BTG3, SOD2, DAP, GSR, CASP2, TSPO, DNM1L, GADD45B, RHOB, APP, ETF1
MSigDB_Hallmark_2020	MYCN amplified vs control	UV Response Up	-1.23485	0.248663	FEN1, RFC4, CCND3, BID, EIF2S3, BTG3, TGFBRAP1, KLHDC3, SOD2, PDAP1, POLE3, MRPL23, STK25, PPIF, PSMC3, UROD, RHOB, DGAT1, HNRNPU, MARK2, AP2S1, BSG, STIP1, NUP58, POLR2H, CASP3
MSigDB_Hallmark_2020	MYCN amplified vs control	Androgen Response	-1.23916	0.26085	AKT1, CENPN, STK39, AKAP12, CDK6, IQGAP2, CCND3, SMS, PA2G4, ZMIZ1, GSR, NCOA4, XRCC5
MSigDB_Hallmark_2020	MYCN amplified vs control	mTORC1 Signaling	-1.24675	0.16149	MCM4, PHGDH, MCM2, RRM2, DHFR, GAPDH, GMPS, PSMG1, RPA1, EBP, PRDX1, HPRT1, DDX39A, GLRX, ADIPOR2, ENO1, GSR, PDAP1, TOMM40, CCNG1, IMMT, CCT6A, PSMA4, CANX, XBP1, LDHA, MTHFD2, GSK3B, ETF1, GPI, STIP1, HSPA5, CACYBP, MAP2K3, HSPD1, RDH11, TXNRD1, PGK1, PSMD14, PPIA
MSigDB_Hallmark_2020	MYCN amplified vs control	Oxidative Phosphorylation	-1.26964	0.0768038	IDH2, CPT1A, FH, ECI1, UQCRC1, NNT, VDAC1, PRDX3, SLC25A5, ACADVL, ATP5F1C, SLC25A11, LDHB, NDUFS8, COX8A, ATP5PF, HSD17B10, VDAC3, ACAA2, NDUFV1, ACADM, ATP5MC3, SDHA, HADHA, AFG3L2, IMMT, UQCRQ, NDUFS3, NDUFA6, MRPS11, NDUFA2, ATP5F1A, CYC1, LDHA, NDUFS6, NDUFB4, SLC25A3, ATP5MF, COX5A, ABCB7, SUCLG1, TIMM13, PDHA1, NDUFB1, ETFA, GPI, DLST, ATP5MG, ATP5F1B, TIMM8B, LRPPRC, UQCRC2, NDUFA4, MDH1,…
MSigDB_Hallmark_2020	MYCN amplified vs control	Pperoxisome	-1.27218	0.248663	TOP2A, IDH2, CTPS1, PRDX1, ITGB1BP1, FDPS, SMARCC1, CTBP1, SOD2, TSPO, CAT, ABCD3, YWHAH, SIAH1, RDH11
MSigDB_Hallmark_2020	MYCN amplified vs control	Glycolysis	-1.34471	0.125223	STMN1, SAP30, B3GALT6, LHPP, NASP, GUSB, PKM, TXN, GLRX, HDLBP, ENO1, AK3, TALDO1, UGP2, PGAM1, KIF2A, LDHA, AKR1A1, MIF, HSPA5, PGK1, PPIA, MDH1
MSigDB_Hallmark_2020	MYCN amplified vs control	Cholesterol Homeostasis	-1.36928	0.186673	ACTG1, ACAT2, FABP5, GUSB, ETHE1, EBP, FDPS
MSigDB_Hallmark_2020	MYCN amplified vs control	Wnt-beta Catenin Signaling	-1.37353	0.20121	LEF1, CSNK1E, NCOR2, TP53, HDAC5, HDAC2, TCF7, CUL1
MSigDB_Hallmark_2020	MYCN amplified vs control	Fatty Acid Metabolism	-1.45486	0.0402229	HADH, CPT1A, NCAPH2, ACAT2, GLUL, FH, ACSM3, ECI1, SMS, KMT5A, ACADVL, ADIPOR2, HSD17B10, ACAA2, ACADM, SDHA, UROD, LDHA, SUCLG1, YWHAH, PDHA1, GRHPR, MIF, HSDL2, DLST, HSP90AA1, RDH11, APEX1, MDH1, SUCLA2, PRDX6, ACSS1, ECHS1, IDH3B, DECR1, RAP1GDS1, MDH2, IDH3G, ERP29, OSTC, ETFDH, IDI1, HADHB
MSigDB_Hallmark_2020	MYCN amplified vs control	Spermatogenesis	-1.48405	0.0746751	EZH2, RFC4, CSNK2A2, PSMG1, TLE4, PHF7, AGFG1, TOPBP1, VDAC3, IFT88, TALDO1, MLLT10, PEBP1
MSigDB_Hallmark_2020	MYCN amplified vs control	Hedgehog Signaling	-1.49405	0.0746751	ETS2, CDK6
MSigDB_Hallmark_2020	MYCN amplified vs control	DNA Repair	-1.68051	5.08792e-05	TYMS, ZWINT, LIG1, PCNA, RFC5, SAC3D1, FEN1, RFC3, ALYREF, ADA, DUT, POLD3, RFC4, SSRP1, RFC2, DDB2, UPF3B, MPC2, IMPDH2, GTF3C5, DDB1, HPRT1, AK3, POLR2G, TP53, RPA3, NUDT21, POLR2A, POLR2E, NELFE, ELOA, AGO4, POLR2D
MSigDB_Hallmark_2020	MYCN amplified vs control	Mitotic Spindle	-1.69445	5.08792e-05	CENPF, BIRC5, NUSAP1, TOP2A, PRC1, SAC3D1, BCR, CENPJ, SMC4, LMNB1, FBXO5, CCDC88A, SMC1A, KIF22, WASF1, PCNT, CDK5RAP2, BRCA2, SPTBN1, RANBP9, EPB41L2, RALBP1, TUBGCP5, NUMA1, SMC3, WASF2, TUBGCP3, CEP192, MID1IP1, YWHAE, MAP3K11, CEP57, MAPRE1, RFC1, SUN2, CLIP1, MYO9B, PCM1, DYNC1H1, ATG4B, DLG1, DOCK2, TUBGCP2
MSigDB_Hallmark_2020	MYCN amplified vs control	Myc Targets V1	-1.697	3.7629e-07	TYMS, MCM4, MCM2, HDGF, PCNA, MCM7, MCM6, MAD2L1, TRIM28, RRM1, DUT, DEK, RFC4, TFDP1, USP1, KPNA2, CTPS1, RUVBL2, MCM5, CDK4, SNRPA, GLO1, PPM1G, VDAC1, YWHAQ, SRM, IMPDH2, SRSF3, PA2G4, SRSF2, PRDX3, HPRT1, KPNB1, SMARCC1, YWHAE, TUFM, PRPS2, HNRNPD, VDAC3, RANBP1, POLD2, HNRNPA3, SRPK1, NAP1L1, ILF2, DHX15, POLE3, EIF3B, PSMB2, UBA2, PSMD3, EIF4H, MRPL23, TRA2B, PSMA4, CANX, SYNCRIP, HDAC2, CY…
MSigDB_Hallmark_2020	MYCN amplified vs control	G2-M Checkpoint	-2.10354	6.78222e-16	E2F1, MKI67, CENPF, BIRC5, NUSAP1, CHAF1A, TOP2A, MCM2, CHEK1, PRC1, STMN1, ORC6, NSD2, MCM6, MAD2L1, SAP30, HMGB3, PTTG1, SMC4, LMNB1, SMC2, TACC3, FBXO5, GINS2, KNL1, SMC1A, EZH2, KIF22, UBE2S, MYBL2, MCM3, DTYMK, MAP3K20, CKS2, BRCA2, HMGN2, TMPO, TFDP1, NASP, BARD1, KPNA2, CKS1B, MCM5, CDK4, RBL1, STAG1, SRSF2, NUMA1, HMGA1, KMT5A, DDX39A, SFPQ, RAD21, KPNB1, ILF3, E2F3, SMARCC1, CUL3, HNRNPD
MSigDB_Hallmark_2020	MYCN amplified vs control	E2F Targets	-2.34486	1.65563e-27	SPC24, MKI67, BIRC5, MCM4, ASF1B, TOP2A, ATAD2, HELLS, MCM2, MXD3, CHEK1, STMN1, LIG1, HMGB2, RRM2, PCNA, ORC6, GINS4, MCM7, MCM6, MAD2L1, HMGB3, PTTG1, CENPM, SMC4, LMNB1, TACC3, RFC3, RAD51AP1, TUBB, DNMT1, SMC1A, TIMELESS, EZH2, KIF22, UBE2S, DUT, MYBL2, POLD3, MCM3, DEK, CKS2, BRCA2, PAICS, SSRP1, CBX5, TMPO, PPM1D, NASP, BARD1, USP1, PRKDC, KPNA2, MMS22L, CKS1B, ANP32E, CTPS1, MCM5, UBR7, RA…
MSigDB_Hallmark_2020	ATRXmut vs control	TNF-alpha Signaling via NF-kB	3.60943	1.29963e-32	DUSP4, SOCS3, NR4A2, NR4A3, CDKN1A, KDM6B, KLF9, TNFAIP3, AREG, FOSL2, IRS2, MAP3K8, PER1, FOS, NFKB2, DRAM1, KLF6, SAT1, HES1, FOSB, CD44, PTGER4, ICOSLG, NFKBIE, BHLHE40, SQSTM1, NINJ1, CFLAR, JUNB, DUSP1, KLF10, NFKB1, BCL3, RELB, DUSP2, PPP1R15A, REL, NFKBIA, CD83, GPR183, BIRC2, ZC3H12A, NFAT5, NAMPT, CD69, ZBTB10, NR4A1, TRIB1, CEBPB, TIPARP, GADD45B, SGK1, TGIF1, MYC, SMAD3, IER5, PDE4B, S…
MSigDB_Hallmark_2020	ATRXmut vs control	Inflammatory Response	2.55623	5.21255e-08	IRAK2, CDKN1A, RGS1, KLF6, CD82, PTGER4, ICOSLG, CD70, AHR, NFKB1, NFKBIA, GPR183, NAMPT, GPR132, CD69, EIF2AK2, MYC, TIMP1, RHOG, PDE4B, CCR7, RIPK2, EMP3, CD55, IFNGR2, IL10RA, ATP2B1, IRF1, ABCA1, TNFRSF1B, PSEN1, ATP2A2, RELA, RNF144B
MSigDB_Hallmark_2020	ATRXmut vs control	TGF-beta Signaling	2.41742	1.79847e-05	TGFB1, SKI, TGFBR1, JUNB, ID3, KLF10, PPP1R15A, RAB31, SMURF1, HIPK2, TGIF1, SMAD7, SMAD3, PMEPA1, ID2, SKIL, ARID4B, UBE2D3, IFNGR2, CTNNB1, PPM1A, FURIN
MSigDB_Hallmark_2020	ATRXmut vs control	Estrogen Response Early	2.25838	1.79847e-05	RARA, AREG, FOS, HES1, CD44, FAM102A, BHLHE40, GAB2, PMAIP1, BCL2, KLF10, RAB31, SLC7A5, TIPARP, MYC, SLC37A1, ELF1, SLC2A1, CHPT1, UGCG, IL6ST, NXT1, ABLIM1, TOB1, KDM4B, NRIP1, B4GALT1, TGIF2, ISG20L2
MSigDB_Hallmark_2020	ATRXmut vs control	IL-2/STAT5 Signaling	2.00717	0.000173741	GABARAPL1, SNX9, CKAP4, MAP3K8, KLF6, SOCS1, SYNGR2, PRNP, CD44, BHLHE40, AHR, BCL2, NFKBIZ, NDRG1, CD83, IRF8, IFNGR1, ARL4A, CDC42SE2, HIPK2, GADD45B, MYC, SLC2A3, FAM126B, GBP4, IL10RA, PLIN2, AHNAK, FURIN, PLSCR1, GPR65
MSigDB_Hallmark_2020	ATRXmut vs control	p53 Pathway	1.92424	0.000173741	CDKN1A, DDIT4, TGFB1, TSPYL2, PVT1, FOS, DRAM1, SOCS1, SAT1, CD82, DDIT3, TRAF4, NINJ1, PLK3, PPP1R15A, NDRG1, FOXO3, SLC3A2, AEN, ZFP36L1, IER5, RALGDS, MKNK2, HEXIM1, JUN, SESN1, CGRRF1
MSigDB_Hallmark_2020	ATRXmut vs control	Epithelial Mesenchymal Transition	1.85086	0.00881844	TGFB1, TNFAIP3, AREG, SAT1, CD44, BASP1, GADD45B, TIMP1, PMEPA1, ID2, JUN, EMP3
MSigDB_Hallmark_2020	ATRXmut vs control	Hypoxia	1.82776	0.00110346	CDKN1A, DDIT4, IDS, TNFAIP3, FOSL2, IRS2, FOS, KLF6, DDIT3, BHLHE40, DUSP1, BCL2, MT2A, PPP1R15A, NDRG1, FOXO3, SLC6A6, TIPARP, SLC2A3, RBPJ, JUN, SLC2A1, PLIN2, CXCR4, ZFP36, MAP3K1, JMJD6, ZNF292, KDM3A, VHL, NR3C1, ISG20, KLHL24, PDK1, ETS1, BTG1, CHST2, KLF7
MSigDB_Hallmark_2020	ATRXmut vs control	Apoptosis	1.75409	0.00194919	LMNA, BCL2L11, CDKN1A, RARA, SAT1, CD44, LGALS3, SC5D, DDIT3, SQSTM1, PMAIP1, CFLAR, IFNGR1, CYLD, CD69, PTK2, GADD45B, TIMP1, SMAD7, CASP9, JUN, PDCD4, MCL1, CTNNB1, IRF1, ETF1, PEA15, DNAJC3
MSigDB_Hallmark_2020	ATRXmut vs control	Interferon Gamma Response	1.69516	0.00194919	STAT4, SOCS3, CDKN1A, TNFAIP3, SOCS1, IRF9, NFKB1, PELI1, MT2A, NFKBIA, ZNFX1, IRF8, ARL4A, NAMPT, CD69, ADAR, EIF2AK2, MX1, PDE4B, ZBP1, PTPN1, SPPL2A, ST8SIA4, RIPK2, PARP14, GBP4, IL10RA, ST3GAL5, PLSCR1, IRF1, IFIH1, RIPK1
MSigDB_Hallmark_2020	ATRXmut vs control	UV Response Dn	1.63515	0.0232785	ATXN1, GRK5, SYNJ2, SIPA1L1, BHLHE40, DUSP1, NFKB1, SCAF8, TENT4A, MYC, SMAD7, SMAD3, NR1D2, PRDM2, DYRK1A, SFMBT1, WDR37, ATP2B1, MIOS
MSigDB_Hallmark_2020	ATRXmut vs control	IL-6/JAK/STAT3 Signaling	1.49449	0.0762746	SOCS3, TGFB1, MAP3K8, SOCS1, CD44, IRF9, IFNGR1, PTPN1, JUN, IFNGR2, IRF1, IL6ST, STAT3, TNFRSF1B
MSigDB_Hallmark_2020	ATRXmut vs control	Myogenesis	1.31428	0.168749	CDKN1A, TGFB1, SYNGR2, PRNP, IFRD1, BHLHE40, ACSL1
MSigDB_Hallmark_2020	ATRXmut vs control	Hedgehog Signaling	1.28912	0.314771	TLE3, TLE1
MSigDB_Hallmark_2020	ATRXmut vs control	Complement	1.21466	0.242497	TNFAIP3, LGALS3, ZEB1, PRDM4, SPOCK2, SH2B3, PIK3CA, GNG2, CEBPB, TIMP1, RHOG, USP16, CASP9, CD55, CTSH, PLSCR1, DUSP5, IRF1, USP8, EHD1, RNF4, PSEN1, CBLB, RCE1, GMFB, LAP3
MSigDB_Hallmark_2020	ATRXmut vs control	Myc Targets V2	1.19644	0.314771	NOP16, SUPV3L1, DUSP2, WDR74, PPRC1, TCOF1, MYC, GRWD1, WDR43, UTP20, IMP4, GNL3, RCL1, PPAN, NDUFAF4, TFB2M, HSPE1
MSigDB_Hallmark_2020	ATRXmut vs control	UV Response Up	1.15651	0.314771	BCL2L11, FOS, FOSB, AGO2, SQSTM1, JUNB, NFKBIA, DDX21, NR4A1, NUP58, AMD1, TFRC, HSPA13, APOM, FURIN, IRF1, IL6ST, ATP6V1F, EIF5, TUBA4A, TGFBRAP1, CEBPG, GCH1
MSigDB_Hallmark_2020	ATRXmut vs control	Angiogenesis	1.1113	0.465815	PTK2, TIMP1, CCND2, LRPAP1
MSigDB_Hallmark_2020	ATRXmut vs control	KRAS Signaling Up	1.02395	0.565128	TNFAIP3, DNMBP, PPP1R15A, IRF8, LAPTM5, TRIB1, USP12, ID2, ZNF639, IL10RA, CXCR4, PRELID3B, AVL9, MAP3K1, AKT2, MMD, TNFRSF1B
MSigDB_Hallmark_2020	ATRXmut vs control	Bile Acid Metabolism	0.810348	0.853741	ATXN1, ACSL1, ABCA1, SLC35B2
MSigDB_Hallmark_2020	ATRXmut vs control	Unfolded Protein Response	0.605216	0.999388	DDIT4, TSPYL2, EIF4A1, SLC7A5, CEBPB, HERPUD1, DCP1A, EIF2AK3, DNAJC3, ATF4, CEBPG, CNOT2, SRPRB, HSPA9, DNAJB9, SLC30A5, CALR, HSP90B1, EIF4E, CNOT4, SRPRA
MSigDB_Hallmark_2020	ATRXmut vs control	Interferon Alpha Response	-0.707021	0.923631	SELL, PSMB9, STAT2, UBE2L6, SP110, PSMB8, NUB1, PSME1, NCOA7, BST2, NMI
MSigDB_Hallmark_2020	ATRXmut vs control	Wnt-beta Catenin Signaling	-0.723324	0.873278	LEF1, TP53, HDAC5, HDAC2
MSigDB_Hallmark_2020	ATRXmut vs control	Coagulation	-0.757541	0.853741	LTA4H, GNB2, FYN, LAMP2, PEF1, WDR1, CTSB, PLEK, SIRT2
MSigDB_Hallmark_2020	ATRXmut vs control	Androgen Response	-0.802788	0.853741	STK39, AKT1, CCND3, MYL12A, TPD52, IQGAP2, CDK6, AKAP12, XRCC5, TNFAIP8, DBI, SMS, GSR, TSC22D1, CENPN, PA2G4, UBE2J1, NCOA4
MSigDB_Hallmark_2020	ATRXmut vs control	Pancreas Beta Cells	-0.9344	0.6616	SRP9, FOXO1, SEC11A, SRP14, SPCS1
MSigDB_Hallmark_2020	ATRXmut vs control	Apical Surface	-0.938239	0.658515	IL2RG, FLOT2, HSPB1, APP, ADIPOR2, ADAM10
MSigDB_Hallmark_2020	ATRXmut vs control	mTORC1 Signaling	-0.947298	0.6616	DHFR, SKAP2, RRM2, PHGDH, RPA1, GLRX, PRDX1, PDAP1, MCM4, STIP1, MCM2, ADD3, HPRT1, CORO1A, PNP, SLC9A3R1, SHMT2, ACLY, PFKL, PSMG1, ATP5MC1, LTA4H, CCT6A, GTF2H1, GMPS, GAPDH, RDH11, ITGB2, TPI1, CANX, IMMT, MTHFD2, SDF2L1, GSR, LDHA, ATP6V1D, EIF2S2, CCNG1, FKBP2, PSMA4, CYB5B, M6PR, SEC11A, COPS5, CTSC, ADIPOR2
MSigDB_Hallmark_2020	ATRXmut vs control	Protein Secretion	-0.990029	0.597447	STX7, IGF2R, TPD52, COPB2, AP2M1, RER1, AP2S1, TMX1, SEC22B, CLTA, MAPK1, SNAP23, SNX2, LAMP2, ANP32E, M6PR, AP3B1, CTSC, CLTC, ADAM10, AP2B1, SOD1, LMAN1, STX16
MSigDB_Hallmark_2020	ATRXmut vs control	Spermatogenesis	-1.00768	0.578318	TALDO1, STRBP, VDAC3, RFC4, PSMG1, POMC, GMCL1, MLLT10, IFT88
MSigDB_Hallmark_2020	ATRXmut vs control	Cholesterol Homeostasis	-1.01519	0.571951	PMVK, ECH1, FDPS, ANXA5, ACTG1, ATXN2, ACAT2
MSigDB_Hallmark_2020	ATRXmut vs control	Estrogen Response Late	-1.02406	0.565128	PTPN6, TOP2A, MYB, IDH2, TSPAN13, FKBP4, SNX10, GINS2, ADD3, DCXR, HPRT1, SLC9A3R1, ETFB, TSTA3
MSigDB_Hallmark_2020	ATRXmut vs control	PI3K/AKT/mTOR Signaling	-1.03224	0.565128	AKT1, E2F1, PRKCB, STAT2, PPP1CA, VAV3, MAPKAP1, AP2M1, GRK2, IL2RG, CDK4, CSNK2B, SMAD2, PFN1, PIN1, PTEN, IRAK4, CFL1, ATF1, MAPK1, HRAS
MSigDB_Hallmark_2020	ATRXmut vs control	heme Metabolism	-1.08718	0.465815	PRDX2, MPP1, UCP2, MGST3, TFDP2, CCND3, HDGF, CAT, UBAC1, HTATIP2, UROD, HAGH, GLRX5, UROS, NNT, GMPS, SLC25A37, BSG, PGLS, EIF2AK1, LRP10, FBXO9, LPIN2, ADD1, DCAF11, LAMP2
MSigDB_Hallmark_2020	ATRXmut vs control	Mitotic Spindle	-1.11473	0.410645	CENPJ, TOP2A, CENPF, WASF1, SAC3D1, NUSAP1, LMNB1, RALBP1, SMC1A, BIRC5, CEP192, BCR, KIF22, FBXO5, SMC4, WASF2, NUMA1, MID1IP1, SUN2, SPTBN1, EPB41L2, CCDC88A
MSigDB_Hallmark_2020	ATRXmut vs control	Allograft Rejection	-1.14488	0.393247	HLA-DOB, PTPN6, HLA-DOA, AKT1, CSK, CCND3, PRKCB, HDAC9, TPD52, LTB, PSMB10, WAS, NCF4, IL2RG, CAPG, PTPRC, LY86, SPI1
MSigDB_Hallmark_2020	ATRXmut vs control	KRAS Signaling Dn	-1.16765	0.409366	TCL1A, ARPP21, VPREB1, GAMT, LFNG
MSigDB_Hallmark_2020	ATRXmut vs control	Xenobiotic Metabolism	-1.17775	0.363261	MTHFD1, CYB5A, ECH1, DDAH2, CAT, COMT, DHPS, PSMB10, DCXR, HPRT1, SHMT2, GSTO1, HES6, AHCY, ADH5, SSR3, DDT, GART, MAN1A1, LPIN2, GSR, ALDH9A1, JUP, DHRS7
MSigDB_Hallmark_2020	ATRXmut vs control	Notch Signaling	-1.26934	0.314771	DTX1, SAP30, PSENEN, LFNG
MSigDB_Hallmark_2020	ATRXmut vs control	Adipogenesis	-1.33361	0.125958	UCP2, ACADM, HADH, PRDX3, DECR1, MGST3, TALDO1, ECHS1, AK2, ECH1, UQCRC1, CAT, RTN3, SUCLG1, SDHC, MTCH2, VEGFB, ACLY, PFKL, SCP2, ETFB, IDH3G, CCNG2, TKT, RAB34, DDT, ACAA2, UQCR10, SAMM50, IMMT, NDUFB7, UQCRQ
MSigDB_Hallmark_2020	ATRXmut vs control	Pperoxisome	-1.45724	0.0770998	TOP2A, TSPO, IDH2, ECH1, ECI2, FDPS, PRDX1, CAT, SCP2, ERCC1, CTBP1, RDH11, ITGB1BP1, HRAS, PRDX5, HSD17B11, ALDH9A1, SMARCC1
MSigDB_Hallmark_2020	ATRXmut vs control	Reactive Oxygen Species Pathway	-1.47183	0.0914805	PRDX2, GLRX, PDLIM1, PRDX1, CAT, STK25, CDKN2D, ATOX1, NDUFB4, MSRA, GSR, LSP1, NDUFS2, TXN
MSigDB_Hallmark_2020	ATRXmut vs control	Glycolysis	-1.49734	0.0449404	LHPP, STMN1, CYB5A, TALDO1, GLRX, UGP2, FKBP4, SAP30, FUT8, COPB2, HDLBP, SDHC, AKR1A1, NASP, PKM, KIF2A, NDUFV3, TSTA3, RBCK1, MDH1, B3GALT6, TPI1, ME2, PGLS, GUSB, LDHA, HAX1, ALDH9A1
MSigDB_Hallmark_2020	ATRXmut vs control	G2-M Checkpoint	-1.62144	0.00194919	TOP2A, STMN1, CENPF, CDC25B, MKI67, DTYMK, NUSAP1, E2F1, MCM3, PTTG1, LMNB1, CKS1B, SMC1A, SAP30, HSPA8, BIRC5, GINS2, CBX1, SMC2, JPT1, MCM2, ORC6, NSD2, CASP8AP2, MAD2L1, HMGN2, UBE2S, LBR, HMGB3, CDK4, CHEK1, KIF22, NASP, ATRX, TMPO, FBXO5, CHAF1A, XPO1, SMC4, TACC3, NUMA1, KNL1, TFDP1
MSigDB_Hallmark_2020	ATRXmut vs control	Apical Junction	-1.63964	0.0163275	SKAP2, ARHGEF6, HADH, RAC2, RSU1, EVL, SYK, ACTG1, GNAI2, GAMT, ACTB, PTPRC, EXOC4, CAP1, PFN1, MAP4K2, PTEN, EPB41L2, MSN, HRAS, JUP, ITGB1, PBX2, MYL12B, ACTN4, VASP, CNN2, DLG1, NF1
MSigDB_Hallmark_2020	ATRXmut vs control	DNA Repair	-1.68102	0.00194919	SAC3D1, ZWINT, TYMS, DUT, POLR3GL, GMPR2, PCNA, POLR2E, RFC4, IMPDH2, GTF2H5, DAD1, RFC3, MRPL40, LIG1, NELFB, RFC5, HPRT1, FEN1, POLD3, RPA3, PNP, MPG, ALYREF, POLR2G, BCAP31, RFC2, DGUOK, NT5C, TP53, ERCC1, ADA, GTF2H1, APRT, DDB2, NME4, TAF12, HCLS1, SSRP1, ITPA, VPS28
MSigDB_Hallmark_2020	ATRXmut vs control	Myc Targets V1	-1.69153	0.000240241	PRDX3, RUVBL2, TYMS, HDDC2, DUT, VDAC3, CLNS1A, PRPS2, HDGF, SNRPD3, PHB, PCNA, RFC4, RRM1, MCM4, DDX18, MCM2, IMPDH2, LSM2, POLD2, MAD2L1, MCM7, HPRT1, CDK4, VDAC1, TRIM28, APEX1, SRM, CCT7, CCT5, XPO1, PPM1G, SNRPA, TFDP1, DEK, MCM6, VBP1, YWHAQ, CCT3, USP1, HNRNPA2B1, COX5A, PSMB2, MRPL23, CANX, HDAC2, PSMA7, BUB3, HNRNPD, SRPK1, FAM120A, GLO1, SSBP1, NHP2, UBE2E1, SRSF1, LDHA, EIF2S2, SMARCC1…
MSigDB_Hallmark_2020	ATRXmut vs control	Fatty Acid Metabolism	-1.87578	0.000342636	ACADM, HADH, DECR1, ECI1, ECHS1, ECH1, ECI2, ACSS1, FH, HSDL2, RAP1GDS1, SUCLG2, UBE2L6, ERP29, UROD, GLUL, SUCLG1, PDHA1, SDHC, UROS, ACAT2, APEX1, IDH3G, HADHB, HSD17B10, PDHB, MDH1, ACAA2, RDH11, GRHPR, S100A10, PSME1, OSTC, ACADVL, HSD17B11, SMS, LDHA, KMT5A, ALDH9A1, ACSM3, SDHD, ACAA1, SDHA, ADIPOR2
MSigDB_Hallmark_2020	ATRXmut vs control	Oxidative Phosphorylation	-1.97623	8.31854e-08	SLC25A11, ACADM, NDUFB5, PRDX3, DECR1, MGST3, ECI1, CYB5A, NDUFA8, ECHS1, IDH2, ECH1, VDAC3, FH, NDUFB3, UQCRC1, ATP5PD, MRPL35, ATP5PF, MRPL34, NDUFA3, NDUFB6, SUCLG1, PDHA1, SDHC, TIMM13, TIMM8B, NDUFS8, MRPS11, NDUFS7, VDAC1, NNT, UQCRC2, LDHB, ATP5F1C, ATP5MC1, ETFB, IDH3G, HADHB, NDUFV1, HSD17B10, PDHB, HADHA, NDUFS1, MDH1, ACAA2, NDUFB1, TIMM10, NDUFB4, NDUFA2, UQCR10, COX6B1, ATP5MF, COX5A…
MSigDB_Hallmark_2020	ATRXmut vs control	E2F Targets	-2.31881	3.95321e-13	CENPM, TOP2A, STMN1, CDC25B, RRM2, ASF1B, MKI67, RPA1, DUT, MCM3, AK2, PTTG1, LMNB1, CKS1B, SMC1A, PCNA, TIMELESS, BIRC5, TUBB, PRKDC, SPC24, NAA38, PSIP1, MCM4, GINS4, HMGB2, JPT1, MCM2, ORC6, MXD3, RAD51AP1, RFC3, POLD2, PAICS, MAD2L1, MRE11, UBE2S, LIG1, LBR, HMGB3, MCM7, POLD3, CDK4, DCK, CHEK1, RPA3, KIF22, DCTPP1, ATAD2, NASP, TMPO, RAD51C, RFC2, XPO1, TP53, SMC4, TACC3, DNMT1, MMS22L, HELL…
MSigDB_Hallmark_2020	sporadic vs control	TNF-alpha Signaling via NF-kB	3.47863	9.9106e-21	CDKN1A, FOS, DUSP1, CD69, JUNB, IRS2, KLF6, PPP1R15A, NR4A2, NFKBIE, TIPARP, NFKBIA, KDM6B, IER5, ICOSLG, CD44, MAP3K8, SLC2A3, NFKB2, SAT1, TNFAIP3, GADD45B, SQSTM1, JUN, ZFP36, CFLAR, PER1, IER2, EIF1, BIRC2, RHOB, TNIP2, GPR183, NFKB1, TGIF1, IFNGR2, TANK, RIPK2, B4GALT1, SMAD3, RELB, ZBTB10, ATP2B1, CCNL1, BCL3, PDE4B, IRF1, MCL1, YRDC, EHD1, CD83, MARCKS, BTG1, NAMPT, NINJ1, MYC
MSigDB_Hallmark_2020	sporadic vs control	Inflammatory Response	2.61191	2.12628e-07	CDKN1A, CD69, KLF6, NFKBIA, ICOSLG, EIF2AK2, CD82, LY6E, GPR183, CD55, NFKB1, EMP3, IFNGR2, RIPK2, ATP2B1, TAPBP, SELENOS, PDE4B, BST2, IRF1, SEMA4D, PSEN1, NAMPT, MYC, RHOG
MSigDB_Hallmark_2020	sporadic vs control	Interferon Gamma Response	2.33097	7.39599e-08	IFI44L, CDKN1A, IRF9, SOCS1, CD69, ARL4A, MX1, XAF1, NFKBIA, ISG20, EIF2AK2, TNFAIP3, IRF8, LY6E, ST3GAL5, ADAR, NFKB1, HLA-A, PLSCR1, ISG15, STAT3, RIPK2, ARID5B, LAP3, MT2A, TAPBP, ST8SIA4, PDE4B, BST2, IRF1, HLA-B, PARP14, PELI1, SPPL2A, PIM1, TXNIP, PARP12, BTG1, NAMPT
MSigDB_Hallmark_2020	sporadic vs control	Hypoxia	2.29321	1.93542e-06	IDS, CDKN1A, FOS, DUSP1, DDIT3, IRS2, DDIT4, KLF6, PPP1R15A, TIPARP, BCL2, ISG20, SLC2A3, TNFAIP3, JUN, ZFP36
MSigDB_Hallmark_2020	sporadic vs control	Interferon Alpha Response	2.24408	6.39571e-05	IFI44L, IRF9, MX1, ISG20, EIF2AK2, LY6E, ADAR, PLSCR1, ISG15, RIPK2, ELF1, LAP3, BST2, IRF1, PARP14, TENT5A, TXNIP, PARP12
MSigDB_Hallmark_2020	sporadic vs control	Estrogen Response Early	2.11999	0.000109283	FOS, RARA, PMAIP1, TIPARP, BCL2, CD44, CHPT1, SLC37A1, SLC2A1, B4GALT1, ABLIM1, NXT1, ELF1, UGCG
MSigDB_Hallmark_2020	sporadic vs control	IL-2/STAT5 Signaling	2.00542	0.000156609	SOCS1, ARL4A, SNX9, KLF6, PRNP, BCL2, SYNGR2, CD44, MAP3K8, SLC2A3, GADD45B, IRF8, AHNAK, RHOB, IFNGR1, PLSCR1, FAM126B, CDC42SE2
MSigDB_Hallmark_2020	sporadic vs control	Epithelial Mesenchymal Transition	1.82618	0.00874705	TGFB1, CD44, SAT1, TNFAIP3, GADD45B, JUN, RHOB, EMP3
MSigDB_Hallmark_2020	sporadic vs control	p53 Pathway	1.80622	0.000299825	CDKN1A, FOS, DDIT3, SOCS1, TGFB1, DDIT4, PPP1R15A, SLC3A2, IER5, TSPYL2, SAT1, TRAF4, CD82, JUN, ZFP36L1
MSigDB_Hallmark_2020	sporadic vs control	TGF-beta Signaling	1.77382	0.0200143	TGFB1, JUNB, PPP1R15A, SKIL, CTNNB1, UBE2D3, TGIF1, IFNGR2, SMAD3
MSigDB_Hallmark_2020	sporadic vs control	Apoptosis	1.67717	0.00447428	CDKN1A, BCL2L11, DDIT3, CD69, RARA, PMAIP1, ISG20, CD44, SAT1, GADD45B, SQSTM1, JUN, CFLAR, CTNNB1, RHOB, IFNGR1
MSigDB_Hallmark_2020	sporadic vs control	Myogenesis	1.54016	0.0524606	CDKN1A, TGFB1, PRNP, SYNGR2, IFRD1, GADD45B
MSigDB_Hallmark_2020	sporadic vs control	IL-6/JAK/STAT3 Signaling	1.53242	0.0548246	IRF9, SOCS1, TGFB1, CD44, MAP3K8, JUN, IFNGR1, IFNGR2, STAT3
MSigDB_Hallmark_2020	sporadic vs control	KRAS Signaling Dn	1.41469	0.147238	IFI44L, NR4A2, MX1, TENT5C, SKIL
MSigDB_Hallmark_2020	sporadic vs control	Allograft Rejection	1.09209	0.401845	SOCS1, TGFB1, ICOSLG, IRF8, SRGN, DEGS1, IFNGR1, HLA-A, IFNGR2, RIPK2, BCL10, TAPBP, ST8SIA4, BCL3, ETS1
MSigDB_Hallmark_2020	sporadic vs control	KRAS Signaling Up	1.0595	0.556167	PPP1R15A, USP12, TNFAIP3, IRF8, LAPTM5, PRELID3B, RBM4, ZNF639, ETS1, MAP3K1, AKT2, YRDC, MMD, CXCR4, RABGAP1L
MSigDB_Hallmark_2020	sporadic vs control	Hedgehog Signaling	1.04587	0.556167	TLE3, TLE1
MSigDB_Hallmark_2020	sporadic vs control	Complement	0.922302	0.761844	SPOCK2, DYRK2, ZEB1, TNFAIP3, CD55, PLSCR1, GMFB, CTSH, LAP3, CBLB, IRF1, USP8, PIM1, EHD1, USP16, PSEN1
MSigDB_Hallmark_2020	sporadic vs control	UV Response Dn	0.818845	0.844435	DUSP1, SIPA1L1, NFKB1, MIOS, SMAD3, ATP2B1, NR1D2, TOGARAM1, PRDM2
MSigDB_Hallmark_2020	sporadic vs control	Apical Surface	-0.631828	0.916521	ADIPOR2, NCOA6, HSPB1, APP, ADAM10, CRYBG1, FLOT2, IL2RG
MSigDB_Hallmark_2020	sporadic vs control	UV Response Up	-0.708146	0.916521	FEN1, RFC4, CCND3, STIP1, CASP3, STK25, KLHDC3, UROD, MGAT1, BSG, BID, SELENOW, CYB5B, PDAP1, HNRNPU, DGAT1, AP2S1, SOD2, PSMC3, ACAA1, RPN1, MARK2, PRPF3
MSigDB_Hallmark_2020	sporadic vs control	Notch Signaling	-0.778809	0.844435	SAP30, CUL1, LFNG
MSigDB_Hallmark_2020	sporadic vs control	Protein Secretion	-0.795298	0.856603	COPB2, ANP32E, LAMP2, IGF2R, AP2M1, CLTA, SEC22B, MAPK1, AP2S1, RER1, LMAN1, COG2, NAPA, GNAS, TMX1, CLTC, STX7, AP3B1, COPB1, ATP1A1, SNX2, ARCN1, SCAMP1, ARFGEF1
MSigDB_Hallmark_2020	sporadic vs control	Unfolded Protein Response	-0.825675	0.844435	CKS1B, NFYB, EIF4A3, BANF1, LSM4, CNOT6, PARN, DCP2, MTHFD2, EIF2S1, NOP14, DCTN1, PDIA6, EXOSC10, DKC1, YIF1A, NHP2, EIF4G1, EXOSC1, SDAD1, NOLC1, EIF4EBP1, POP4, TTC37, NOP56, NPM1
MSigDB_Hallmark_2020	sporadic vs control	PI3K/AKT/mTOR Signaling	-0.93368	0.712717	E2F1, AKT1, PPP1CA, CDK4, VAV3, MAPKAP1, GRK2, AP2M1, ATF1, PIN1, CSNK2B, CDKN1B, ARPC3, MAPK1, PRKCB, CFL1, PTEN, ACTR3, ITPR2, YWHAB, PTPN11, CLTC, CAB39, PFN1, MAP2K3, SMAD2
MSigDB_Hallmark_2020	sporadic vs control	Wnt-beta Catenin Signaling	-0.937432	0.685535	LEF1, TP53, HDAC2, CUL1, HDAC5
MSigDB_Hallmark_2020	sporadic vs control	Pancreas Beta Cells	-0.942863	0.685535	FOXO1, SRP9
MSigDB_Hallmark_2020	sporadic vs control	Coagulation	-0.96282	0.685535	CD9, LAMP2, WDR1, LTA4H, GNB2, PEF1, FYN, USP11, RAC1, ARF4
MSigDB_Hallmark_2020	sporadic vs control	Bile Acid Metabolism	-0.964655	0.685535	IDH2, CAT, PEX26, PEX1, ABCD3, GSTK1, ABCA1, SCP2, HACL1, GNPAT, OPTN, SOD1
MSigDB_Hallmark_2020	sporadic vs control	mTORC1 Signaling	-0.972318	0.685535	RRM2, MCM2, DHFR, CD9, MCM4, GLRX, STIP1, PHGDH, GAPDH, PRDX1, RPA1, GMPS, IMMT, ENO1, ATP6V1D, MTHFD2, ACLY, PSMG1, TPI1, SLC9A3R1, GTF2H1, FKBP2, CANX, CCT6A, HSPD1, CYB5B, PDAP1, TOMM40, HPRT1, PFKL, LDHA, RDH11, ADIPOR2, SKAP2, PSMB5, ATP5MC1, LTA4H, ACTR3, PSMC4, DDX39A, RPN1, COPS5, CORO1A, PGK1, PSMC2, CACYBP, SDF2L1
MSigDB_Hallmark_2020	sporadic vs control	Angiogenesis	-1.00344	0.646165	S100A4, APP, LRPAP1
MSigDB_Hallmark_2020	sporadic vs control	Myc Targets V2	-1.06107	0.556167	MCM4, CDK4, DCTPP1, MCM5, LAS1L, HSPD1, PA2G4, PHB, SRM, MRTO4, NOC4L, NOLC1, CBX3, NOP56, NPM1
MSigDB_Hallmark_2020	sporadic vs control	Estrogen Response Late	-1.06915	0.556167	TOP2A, MYB, CD9, IDH2, GINS2, PTPN6, TSTA3, RBBP8, SLC9A3R1, DNAJC1, FABP5, DCXR, HPRT1
MSigDB_Hallmark_2020	sporadic vs control	Reactive Oxygen Species Pathway	-1.07609	0.556167	GLRX, PRDX2, PRDX1, STK25, PDLIM1, CDKN2D, CAT, MSRA, ATOX1, SOD2, NDUFB4, NDUFS2, NDUFA6
MSigDB_Hallmark_2020	sporadic vs control	heme Metabolism	-1.1153	0.470416	MPP1, CCND3, HDGF, PRDX2, TFDP2, UCP2, TOP1, NNT, GMPS, LAMP2, UROD, NCOA4, BSG, CAT, GLRX5, EIF2AK1, CCDC28A, FBXO34, LPIN2, HAGH, UBAC1, HTRA2, EZH1, LRP10, MXI1, FBXO9, SLC25A37, PGLS
MSigDB_Hallmark_2020	sporadic vs control	Spermatogenesis	-1.27736	0.235765	RFC4, EZH2, PHF7, VDAC3, CSNK2A2, TALDO1, POMC, STRBP, IFT88, PSMG1
MSigDB_Hallmark_2020	sporadic vs control	Adipogenesis	-1.28641	0.127762	RTN3, HADH, PRDX3, ECHS1, UQCRC1, UCP2, TKT, AK2, ACADM, TALDO1, SUCLG1, RAB34, SAMM50, ACAA2, IMMT, ECH1, ATP1B3, CAT, MTCH2, DECR1, ACLY, CCNG2, SDHC, IDH3G, PFKL, DGAT1, ADIPOR2, JAGN1, NDUFB7, UQCRQ, CYC1, COX8A, NDUFAB1
MSigDB_Hallmark_2020	sporadic vs control	Apical Junction	-1.29237	0.194885	ACTG1, EPB41L2, HADH, MAP3K20, SYK, ARHGEF6, ACTB, JUP, GAMT, GNAI2, RAC2, SKAP2, PBX2, PTEN, ACTN4, SYMPK, NF1, CAP1, MAP4K2, CD99, MAPK14, PFN1, MSN, EVL, HRAS, GTF2F1, RSU1, EXOC4, MYL12B, DLG1, YWHAH, TIAL1, PTPRC, MYH9
MSigDB_Hallmark_2020	sporadic vs control	Glycolysis	-1.39565	0.0668327	STMN1, LHPP, GLRX, NASP, HDLBP, COPB2, UGP2, PKM, TALDO1, GUSB, CYB5A, ENO1, B3GALT6, KIF2A, SAP30, FUT8, TPI1, AKR1A1, MDH1, TSTA3, SDHC, LDHA, NDUFV3, ME2, PGAM1, COG2, PSMC4, MXI1, PGLS, HAX1, PGK1, MIF
MSigDB_Hallmark_2020	sporadic vs control	Oxidative Phosphorylation	-1.44922	0.0034564	IDH2, ECI1, SLC25A11, FH, PRDX3, ECHS1, UQCRC1, TIMM8B, VDAC1, NNT, ACADM, VDAC3, PDHA1, SUCLG1, CYB5A, NDUFB3, HADHB, ACAA2, HADHA, IMMT, ECH1, ACADVL, TIMM13, LDHB, ATP6V1D, SDHA, DECR1, HSD17B10, ATP5PF, NDUFA8, MDH1, NDUFS8, ABCB7, CPT1A, NDUFS6, NDUFV1, NDUFB6, SDHC, ATP5F1B, IDH3G, ATP5F1C, ATP5MF, LDHA, NDUFA2, PDHB, ATP5F1A, NDUFB5, TCIRG1, NDUFS7, UQCRC2, MRPL35, HTRA2, COX5A, SLC25A5, T…
MSigDB_Hallmark_2020	sporadic vs control	Androgen Response	-1.46676	0.0473395	AKAP12, STK39, AKT1, CCND3, CDK6, IQGAP2, CENPN, ZMIZ1, SMS, XRCC5, NCOA4, TSC22D1
MSigDB_Hallmark_2020	sporadic vs control	DNA Repair	-1.46911	0.0106952	SAC3D1, TYMS, FEN1, LIG1, ZWINT, RFC4, RFC3, PCNA, DUT, ADA, RFC2, SSRP1, POLD3, NELFB, GTF3C5, TP53, DDB2, RFC5, GMPR2, NME4, UPF3B, IMPDH2, SF3A3, POLR2G, RPA3, SNAPC5, GTF2H1, AGO4, POLR2E, ERCC1, ALYREF, POLR3C, HPRT1, BCAP31
MSigDB_Hallmark_2020	sporadic vs control	Pperoxisome	-1.47544	0.0524606	TOP2A, IDH2, PRDX1, FDPS, CTPS1, ITGB1BP1, SMARCC1, TSPO, ECH1, ECI2, CAT, ERCC1, RDH11, SOD2, ACAA1, CTBP1, ERCC3
MSigDB_Hallmark_2020	sporadic vs control	Cholesterol Homeostasis	-1.53354	0.0524606	CD9, ACTG1, ETHE1, ANXA5, ACAT2, PMVK, FDPS, GUSB, ECH1
MSigDB_Hallmark_2020	sporadic vs control	Mitotic Spindle	-1.60561	0.00084196	TOP2A, CENPF, NUSAP1, SAC3D1, CENPJ, LMNB1, SMC4, BIRC5, KIF22, FBXO5, SMC1A, CEP192, PRC1, PCNT, EPB41L2, NUMA1, SPTBN1, RALBP1, CDK5RAP2, WASF1, BCR, BRCA2, TUBGCP3, CCDC88A, CNTRL, TUBGCP2, ARHGEF2, SMC3, CEP57
MSigDB_Hallmark_2020	sporadic vs control	Xenobiotic Metabolism	-1.60894	0.0109118	ETS2, MTHFD1, GSTO1, COMT, DDAH2, MAN1A1, CYB5A, AHCY, PSMB10, ECH1, DHPS, CAT, JUP, ADH5, DCXR, LPIN2, GART, HPRT1
MSigDB_Hallmark_2020	sporadic vs control	Myc Targets V1	-1.64804	2.10346e-05	TYMS, MCM2, MCM4, RFC4, MCM7, RRM1, MCM6, RUVBL2, PCNA, MAD2L1, KPNA2, HDGF, DUT, DEK, PRDX3, TRIM28, USP1, CDK4, VDAC1, VDAC3, BUB3, PSMD3, PPM1G, CTPS1, HNRNPD, PSMD1, HDAC2, PSMB2, SMARCC1, POLD2, XPO1, MCM5, TFDP1, CCT7, CCT5, IMPDH2, PRPS2, UBA2, EIF2S1, KPNB1, SRPK1, CCT3, CLNS1A, HNRNPA2B1, CUL1, VBP1, CANX, HSPD1, HNRNPU, SNRPD3, HPRT1, SRSF1, APEX1, PA2G4, UBE2E1, LDHA, RANBP1, SNRPA, HD…
MSigDB_Hallmark_2020	sporadic vs control	Fatty Acid Metabolism	-1.80785	6.4151e-05	ECI1, FH, HADH, ECHS1, ACAT2, ACADM, PDHA1, SUCLG1, HSDL2, UROD, HADHB, ACAA2, SMS, GLUL, ECH1, ECI2, ACSS1, ACADVL, SDHA, DECR1, HSD17B10, MDH1, CPT1A, KMT5A, SDHC, NCAPH2, IDH3G, ERP29, APEX1, UBE2L6, LDHA, RDH11, ADIPOR2, PDHB
MSigDB_Hallmark_2020	sporadic vs control	G2-M Checkpoint	-2.07067	6.10953e-12	TOP2A, MKI67, CENPF, NUSAP1, MCM2, LMNB1, E2F1, STMN1, SMC2, PTTG1, SMC4, BIRC5, TACC3, CHAF1A, KIF22, MCM3, DTYMK, FBXO5, SMC1A, MCM6, NSD2, ORC6, CHEK1, CKS1B, MAD2L1, KNL1, PRC1, TMPO, BARD1, HMGB3, KPNA2, GINS2, NUMA1, UBE2S, EZH2, MYBL2, NASP, MAP3K20, CDK4, TOP1, CDC25B, BUB3, BRCA2, HMGN2, HNRNPD, JPT1, CBX1, SMARCC1, LBR, CKS2, XPO1, MCM5, RAD21, TFDP1, CTCF, SAP30, HSPA8
MSigDB_Hallmark_2020	sporadic vs control	E2F Targets	-2.34239	3.24051e-21	TOP2A, MKI67, ASF1B, RRM2, MXD3, MCM2, LMNB1, STMN1, SPC24, TUBB, CENPM, PTTG1, SMC4, GINS4, BIRC5, ATAD2, TACC3, LIG1, HMGB2, KIF22, MCM4, MCM7, MCM3, TIMELESS, SMC1A, MCM6, RFC3, ORC6, CHEK1, PCNA, HELLS, CKS1B, MAD2L1, TMPO, BARD1, HMGB3, RAD51AP1, KPNA2, DNMT1, DUT, PSIP1, PRKDC, CBX5, CCP110, RAD51C, RFC2, DEK, UBE2S, EZH2, MYBL2, NASP, SSRP1, WEE1, PAICS, USP1, POLD3, CDK4, AK2, RPA1, MMS22…
MSigDB_Hallmark_2020	MYCN amplified vs MYCN wildtype	Interferon Alpha Response	2.48931	4.3266e-06	BST2, MX1, IFI44L, IL4R, PSMB9, NMI, UBE2L6, LY6E, SAMD9, IFIH1, SP110, CD74, IFITM2, PARP14, PNPT1, B2M, PARP12, PSME2, CD47, OGFR, TAP1, ISG20, HLA-C, EIF2AK2
MSigDB_Hallmark_2020	MYCN amplified vs MYCN wildtype	Allograft Rejection	2.29292	4.56477e-06	HLA-DOB, LTB, HLA-DQA1, IL4R, IFNGR1, CSK, UBE2D1, LY86, HLA-DMB, IFNGR2, HLA-DMA, NCK1, PTPRC, HLA-A, TPD52, CD40, CTSS, CD74, CAPG, HLA-DRA, CD79A, SPI1, HCLS1, NCF4, B2M
MSigDB_Hallmark_2020	MYCN amplified vs MYCN wildtype	Interferon Gamma Response	1.98798	0.000163759	LYSMD2, HLA-DQA1, BST2, MX1, IFI44L, XAF1, IL4R, PSMB9, NMI, UBE2L6, LY6E, BANK1, HLA-DMA, IFIH1, HLA-A, SP110, CD40, CIITA, CD74, NFKB1, IFITM2, PARP14, HLA-DRB1, PNPT1, CASP4, B2M, PARP12, HLA-B, VAMP5
MSigDB_Hallmark_2020	MYCN amplified vs MYCN wildtype	Apical Junction	1.67198	0.0445286	RHOF, VASP, CNN2, RAC2, PTPRC, CAP1, EVL
MSigDB_Hallmark_2020	MYCN amplified vs MYCN wildtype	Inflammatory Response	1.56006	0.0578746	BST2, IL4R, NMI, EMP3, CCR7, LY6E, IFNGR2, CD48, CD40, NFKB1, ATP2B1, IFNAR1, RHOG, MYC
MSigDB_Hallmark_2020	MYCN amplified vs MYCN wildtype	Complement	1.55432	0.0572738	CEBPB, S100A9, PSMB9, CTSS, PLEK, RHOG, CASP4, EHD1, ANXA5, RASGRP1, WAS, LYN, GNAI2, GNB4, CD46, PFN1
MSigDB_Hallmark_2020	MYCN amplified vs MYCN wildtype	Coagulation	1.54377	0.153321	ISCU, PLEK, ARF4, PEF1, GNB2, WDR1, CTSH
MSigDB_Hallmark_2020	MYCN amplified vs MYCN wildtype	Notch Signaling	1.43157	0.264208	MAML2, RBX1, APH1A, FBXW11, SKP1
MSigDB_Hallmark_2020	MYCN amplified vs MYCN wildtype	KRAS Signaling Dn	1.25034	0.389128	MX1, IFI44L, TCL1A
MSigDB_Hallmark_2020	MYCN amplified vs MYCN wildtype	IL-6/JAK/STAT3 Signaling	1.16598	0.435314	LTB, IL4R, IFNGR1, IFNGR2, IFNAR1, ITGA4, HAX1
MSigDB_Hallmark_2020	MYCN amplified vs MYCN wildtype	Adipogenesis	1.15816	0.389128	IFNGR1, CHCHD10, ECH1, UCP2, REEP5, APLP2, GRPEL1, MGST3, CCNG2, DRAM2, SOD1, IDH3A, SLC25A1, TANK
MSigDB_Hallmark_2020	MYCN amplified vs MYCN wildtype	KRAS Signaling Up	1.11364	0.435314	ST6GAL1, MAP3K1, LAT2, CTSS, BIRC3, IKZF1, TSPAN13, SATB1, CD37, CCSER2, IRF8
MSigDB_Hallmark_2020	MYCN amplified vs MYCN wildtype	Androgen Response	1.10936	0.435314	PMEPA1, TNFAIP8, TPD52, MYL12A, B2M
MSigDB_Hallmark_2020	MYCN amplified vs MYCN wildtype	Protein Secretion	1.10003	0.435314	STX7, TSG101, SNX2, TPD52, SNAP23, STX12, GOSR2, SOD1
MSigDB_Hallmark_2020	MYCN amplified vs MYCN wildtype	Apical Surface	1.09539	0.505153	CRYBG1, LYN, HSPB1
MSigDB_Hallmark_2020	MYCN amplified vs MYCN wildtype	TGF-beta Signaling	1.05395	0.518199	PMEPA1, ID3, IFNGR2, FNTA, XIAP
MSigDB_Hallmark_2020	MYCN amplified vs MYCN wildtype	Pperoxisome	1.01537	0.594431	ABCB4, ECH1, PRDX5, GSTK1, SOD1, ACAA1, HSD17B11, PEX2, GNPAT
MSigDB_Hallmark_2020	MYCN amplified vs MYCN wildtype	Reactive Oxygen Species Pathway	0.957965	0.683764	HHEX, LSP1, MBP, FTL, SOD1, PRNP
MSigDB_Hallmark_2020	MYCN amplified vs MYCN wildtype	Pancreas Beta Cells	0.769031	0.845883	FOXO1, SPCS1, SRP9, SRP14, SEC11A
MSigDB_Hallmark_2020	MYCN amplified vs MYCN wildtype	Xenobiotic Metabolism	0.629853	0.974555	ECH1, TMBIM6, CYB5A, IRF8, DHRS7, ELOVL5, DDAH2, ADH5, DCXR, PTGES3
MSigDB_Hallmark_2020	MYCN amplified vs MYCN wildtype	Angiogenesis	0.577466	0.974555	S100A4, LRPAP1
MSigDB_Hallmark_2020	MYCN amplified vs MYCN wildtype	Fatty Acid Metabolism	-0.662541	0.974555	ACSM3, GLUL, PRDX6, IDI1, DLST, IDH3B, SMS, SUCLA2, KMT5A, YWHAH
MSigDB_Hallmark_2020	MYCN amplified vs MYCN wildtype	Bile Acid Metabolism	-0.683404	0.951297	OPTN
MSigDB_Hallmark_2020	MYCN amplified vs MYCN wildtype	Oxidative Phosphorylation	-0.698729	0.974555	AFG3L2, SLC25A3, CS, SUPV3L1, ATP5ME, SLC25A5, GPI, ISCA1, NDUFB1, ATP6V1H, COX8A, DLST, IDH3B, SUCLA2, ATP6V0B, NDUFA4, CYCS, ATP5F1C, UQCRFS1, NDUFA6, NDUFS3, OPA1, ACADVL, MPC1, UQCRB, ATP5MC3, ATP5MG, HSD17B10, CYC1, NDUFS8, UQCRQ, VDAC2, COX7B, TOMM22, COX6C, LDHB, MRPS15, LRPPRC, VDAC1, NDUFV1, MRPS11, ATP5PF, ETFA, NDUFB4, GPX4, FDX1, NDUFA1, SDHA, HSPA9, ATP5F1A, NDUFA2, ATP6V1F, ACAA2, C…
MSigDB_Hallmark_2020	MYCN amplified vs MYCN wildtype	DNA Repair	-0.835325	0.846547	ALYREF, DDB1, MPC2, DUT, ELOA, SSRP1, AK3, RNMT, POLR2A, VPS37B, EIF1B, POLR2D, TAF9, NUDT21, POLR2I, HPRT1, SRSF6, SUPT5H, NELFE, POLR2C, IMPDH2, GUK1
MSigDB_Hallmark_2020	MYCN amplified vs MYCN wildtype	Hedgehog Signaling	-0.848268	0.814581	TLE1, CDK6
MSigDB_Hallmark_2020	MYCN amplified vs MYCN wildtype	PI3K/AKT/mTOR Signaling	-0.864407	0.814581	GRK2, CDKN1A, NFKBIB, SQSTM1, DDIT3, GSK3B, MAPK9, RIT1, MKNK2, PIN1, ARF1, HSP90B1, PTPN11, PIKFYVE, ARHGDIA, ITPR2, MAP2K3, MAPK8, CLTC
MSigDB_Hallmark_2020	MYCN amplified vs MYCN wildtype	UV Response Dn	-0.865651	0.813296	DUSP1, MTA1, PRDM2
MSigDB_Hallmark_2020	MYCN amplified vs MYCN wildtype	Unfolded Protein Response	-0.882418	0.813296	TSPYL2, DDIT4, ATF4, KHSRP, CEBPG, XBP1, HSPA5, FUS, EIF4A3, EXOSC9, EIF2AK3, DCP1A, EIF4EBP1, MTREX, HSP90B1, SPCS3, KIF5B, HERPUD1, NPM1
MSigDB_Hallmark_2020	MYCN amplified vs MYCN wildtype	Myc Targets V2	-0.945919	0.69337	TCOF1, MCM5, SUPV3L1, SRM, PA2G4, NIP7
MSigDB_Hallmark_2020	MYCN amplified vs MYCN wildtype	Glycolysis	-0.968395	0.683764	DDIT4, IRS2, STMN1, TXN, HSPA5, AK3
MSigDB_Hallmark_2020	MYCN amplified vs MYCN wildtype	Myogenesis	-1.13846	0.435314	GADD45B, IFRD1, MEF2D, CDKN1A, MYL6B, MEF2A, MYO1C
MSigDB_Hallmark_2020	MYCN amplified vs MYCN wildtype	heme Metabolism	-1.14306	0.435314	HDGF, OPTN, NARF, GLRX5, GAPVD1, TFDP2, GMPS, YPEL5, ISCA1, RNF19A, TFRC, PICALM, BTG2, DCUN1D1, BACH1, PRDX2, NUDT4, BNIP3L
MSigDB_Hallmark_2020	MYCN amplified vs MYCN wildtype	Epithelial Mesenchymal Transition	-1.15254	0.435314	GADD45B, RHOB, MCM7, JUN, TNFAIP3
MSigDB_Hallmark_2020	MYCN amplified vs MYCN wildtype	Cholesterol Homeostasis	-1.19784	0.435314	TP53INP1, EBP, FABP5, CTNNB1, IDI1, ACTG1
MSigDB_Hallmark_2020	MYCN amplified vs MYCN wildtype	IL-2/STAT5 Signaling	-1.2116	0.389128	GADD45B, CD81, RHOB, IRF4, PLIN2, SOCS1, MAP3K8, ITGAE, MAPKAPK2, MYO1C, XBP1, SLC2A3
MSigDB_Hallmark_2020	MYCN amplified vs MYCN wildtype	Estrogen Response Early	-1.24856	0.387627	FOS, PMAIP1, MED13L, TIPARP, AMFR, RBBP8, SIAH2, XBP1, AFF1
MSigDB_Hallmark_2020	MYCN amplified vs MYCN wildtype	Estrogen Response Late	-1.28944	0.334589	FOS, BTG3, AMFR, FABP5, RBBP8, SIAH2, XBP1, AFF1, ZFP36
MSigDB_Hallmark_2020	MYCN amplified vs MYCN wildtype	mTORC1 Signaling	-1.31268	0.197639	PPP1R15A, DDIT4, IFRD1, ETF1, EBP, CDKN1A, NFKBIB, GAPDH, SQSTM1, XBP1, DDX39A, HSPA5, DDIT3, SLC2A3, GMPS, GSK3B, NAMPT, MTHFD2L, GPI, IDI1, TFRC, RIT1, PNO1, CCNG1, BTG2, HPRT1, TOMM40, PSMA4
MSigDB_Hallmark_2020	MYCN amplified vs MYCN wildtype	Wnt-beta Catenin Signaling	-1.46362	0.1719	CSNK1E, TCF7, CTNNB1, ADAM17, RBPJ, HDAC5
MSigDB_Hallmark_2020	MYCN amplified vs MYCN wildtype	Hypoxia	-1.46501	0.0925286	FOS, DUSP1, PPP1R15A, DDIT4, IRS2, KLHL24, PLIN2, JUN, TIPARP, CDKN1A, SIAH2, GAPDH, HSPA5, TNFAIP3, DDIT3, SLC2A3, ZFP36
MSigDB_Hallmark_2020	MYCN amplified vs MYCN wildtype	Mitotic Spindle	-1.5375	0.0445286	CCDC88A, SMC4, RANBP9, MAPRE1, BCL2L11, SMC1A, DYNC1H1, CDK5RAP2, KIF22, CLIP1, MYO9B, WASF2, SPTBN1, PCM1, ATG4B, YWHAE, PPP4R2, CD2AP, NCK2, DYNLL2, SMC3, DLG1, MID1IP1, RFC1, KLC1, CEP57, MYH9, MARCKS, PREX1, CSNK1D, KIF5B, LRPPRC, ARHGDIA, PCGF5, ROCK1, RALBP1, RAB3GAP1
MSigDB_Hallmark_2020	MYCN amplified vs MYCN wildtype	p53 Pathway	-1.56702	0.0445286	FOS, TSPYL2, PPP1R15A, DDIT4, CD81, SOCS1, PTPRE, JUN, CDKN1A, CCNK, IER5, MDM2, DDIT3, IRAK1, BAK1, TPRKB, SLC3A2, FBXW7, CCNG1, BTG2, MKNK2, CYFIP2, APP, RRP8, RB1
MSigDB_Hallmark_2020	MYCN amplified vs MYCN wildtype	Myc Targets V1	-1.6203	0.00433077	HDGF, IFRD1, MCM7, TRIM28, TRA2B, GLO1, ETF1, DEK, SRSF3, DUT, TFDP1, SRSF2, SNRPA, POLE3, CTPS1, EIF1AX, YWHAQ, EIF3B, MCM5, SLC25A3, USP1, KPNA2, STARD7, DHX15, PABPC4, SRM, PA2G4, NAP1L1, YWHAE, KPNB1, EIF4H, ILF2, TUFM, MRPL23, HNRNPA3, SET, ACP1, HPRT1, SYNCRIP, PSMA4, LSM7, HNRNPC, RANBP1, PPM1G, PSMA1, SNRPD1, HNRNPA1
MSigDB_Hallmark_2020	MYCN amplified vs MYCN wildtype	UV Response Up	-1.69901	0.00760818	FOS, RHOB, JUNB, BTG3, NFKBIA, NUP58, BCL2L11, AMD1, CEBPG, SQSTM1, PPP1R2, POLE3, EIF2S3, BID, IRF1, BAK1, SOD2, TFRC, MRPL23, BTG2, DNAJB1, PSMC3
MSigDB_Hallmark_2020	MYCN amplified vs MYCN wildtype	Apoptosis	-1.75911	0.00433077	CD69, GADD45B, HMGB2, RHOB, PMAIP1, BTG3, ETF1, JUN, EBP, BCL2L11, CDKN1A, CTNNB1, DNM1L, CFLAR, SQSTM1, DAP, CDC25B, DDIT3, BID, IRF1
MSigDB_Hallmark_2020	MYCN amplified vs MYCN wildtype	Spermatogenesis	-1.76906	0.0192907	TLE4, EZH2, AGFG1, CSNK2A2, IP6K1, TOPBP1, MLLT10, TSN, CHFR, BRAF, PEBP1
MSigDB_Hallmark_2020	MYCN amplified vs MYCN wildtype	G2-M Checkpoint	-1.81205	0.00102777	NSD2, STMN1, TRA2B, EZH2, MYBL2, SMC4, CKS2, UBE2S, CUL3, SMC1A, SFPQ, HMGN2, TFDP1, SRSF2, ILF3, STAG1, AMD1, KIF22, HIF1A, DDX39A, CCNT1, CDC25B, CUL4A, HMGA1, MCM5, KPNA2, SRSF10, NASP, KPNB1, KMT5A, FOXN3, PDS5B, TMPO, EWSR1, SYNCRIP
MSigDB_Hallmark_2020	MYCN amplified vs MYCN wildtype	TNF-alpha Signaling via NF-kB	-1.93993	0.000163759	FOS, NR4A2, CD69, DUSP1, GADD45B, PER1, PPP1R15A, RHOB, IRS2, JUNB, BTG3, NFKBIA, RIPK2, PTPRE, MAP3K8, CCNL1, JUN, IER2, ICOSLG, TIPARP, KDM6B, CDKN1A, CFLAR, IER5, SQSTM1, TNFAIP3, NFKBIE, SLC2A3, ZFP36, IRF1, NAMPT
MSigDB_Hallmark_2020	MYCN amplified vs MYCN wildtype	E2F Targets	-2.30378	2.49722e-08	HELLS, ATAD2, HMGB2, MCM7, STMN1, TRA2B, CNOT9, DNMT1, EZH2, MYBL2, SMC4, CKS2, ING3, UBE2S, SMC1A, DEK, CDKN1A, NUP153, DUT, TUBB, SRSF2, ILF3, STAG1, KIF22, DDX39A, CTPS1, RAD1, CDC25B, SSRP1, HMGA1, MCM5, SNRPB, USP1, KPNA2, ANP32E, PA2G4, CBX5, NAP1L1, NASP, SLBP, TFRC, PDS5B, NUDT21, SMC3, TMPO, SYNCRIP, RFC1, RBBP7, RAD21, PNN, RANBP1
TRRUST_Transcription_Factors_2019	MYCN amplified vs control	RFXANK	2.51644	0.000580501	HLA-DQA1, HLA-DQB1, HLA-DOB, HLA-DPB1, HLA-DMA, HLA-DRB1, HLA-DPA1, HLA-DRA, HLA-DMB
TRRUST_Transcription_Factors_2019	MYCN amplified vs control	RFXAP	2.51644	0.000580501	HLA-DQA1, HLA-DQB1, HLA-DOB, HLA-DPB1, HLA-DMA, HLA-DRB1, HLA-DPA1, HLA-DRA, HLA-DMB
TRRUST_Transcription_Factors_2019	MYCN amplified vs control	CIITA	2.40562	0.00262811	HLA-A, STAT1, HLA-DQB1, HLA-DOB, HLA-B, HLA-DPB1, HLA-DMA, HLA-C, HLA-DRB1, HLA-DRA, HLA-DMB
TRRUST_Transcription_Factors_2019	MYCN amplified vs control	RFX5	2.24062	0.0124332	HLA-DQA1, HLA-DQB1, HLA-DOB, HLA-DPB1, HLA-DMA, HLA-DRB1, HLA-DPA1, HLA-DRA, HLA-DMB
TRRUST_Transcription_Factors_2019	MYCN amplified vs control	SMAD4	2.11537	0.0215573	TGFB1, BCL2, MYC, SKIL
TRRUST_Transcription_Factors_2019	MYCN amplified vs control	NR1I2	1.96343	0.00273001	NFKB1, BCL2, KLF6, RELA
TRRUST_Transcription_Factors_2019	MYCN amplified vs control	CREB5	1.79612	0.12025	MX1, RASGRP3, ATP6V0E1, STAT1
TRRUST_Transcription_Factors_2019	MYCN amplified vs control	GATA3	1.78213	0.0104806	NFKB1, ZEB1, RELA
TRRUST_Transcription_Factors_2019	MYCN amplified vs control	RXRA	1.76432	0.106008	CXCR5, IL2RG, ABCA1
TRRUST_Transcription_Factors_2019	MYCN amplified vs control	SMAD3	1.76059	0.112865	TGFB1, MYC, ZFP36
TRRUST_Transcription_Factors_2019	MYCN amplified vs control	HIVEP2	1.76017	0.136459	HLA-A, HLA-B, HLA-C, HLA-E, HLA-F
TRRUST_Transcription_Factors_2019	MYCN amplified vs control	IRF2	1.72862	0.148994	IFNGR1, TAP1, CXCR4
TRRUST_Transcription_Factors_2019	MYCN amplified vs control	NFKBIA	1.72714	0.136459	NFKB1, CD40, S100A6
TRRUST_Transcription_Factors_2019	MYCN amplified vs control	HOXA9	1.71322	0.0826103	NFKB1, ARHGEF1, RELA
TRRUST_Transcription_Factors_2019	MYCN amplified vs control	APEX1	1.66564	0.12025	NFKB1, RELA
TRRUST_Transcription_Factors_2019	MYCN amplified vs control	BTF3	1.6334	0.138121	NFKB1, RRAS2, ATM
TRRUST_Transcription_Factors_2019	MYCN amplified vs control	FOXA1	1.62728	0.243646	BCL2, MYC, ABCA1
TRRUST_Transcription_Factors_2019	MYCN amplified vs control	SMAD7	1.53207	0.0829995	TGFB1, MYC
TRRUST_Transcription_Factors_2019	MYCN amplified vs control	PTTG1	1.52835	0.335454	ID3, MYC, PTTG1IP
TRRUST_Transcription_Factors_2019	MYCN amplified vs control	SNAI2	1.51271	0.324731	CD44, UBE2D3, CXCR4
TRRUST_Transcription_Factors_2019	MYCN amplified vs control	EPAS1	1.5033	0.136459	CCR7, USF2
TRRUST_Transcription_Factors_2019	MYCN amplified vs control	TRERF1	1.46545	0.197124	CCR7, CD40
TRRUST_Transcription_Factors_2019	MYCN amplified vs control	RARA	1.46358	0.197124	CXCR5, ETS1
TRRUST_Transcription_Factors_2019	MYCN amplified vs control	CUX1	1.45383	0.210813	CYBB, CDKN1B
TRRUST_Transcription_Factors_2019	MYCN amplified vs control	NKX2	1.36761	0.494858	LYL1, MEF2C, CTNNB1
TRRUST_Transcription_Factors_2019	MYCN amplified vs control	SOX10	1.3238	0.148994	MBP
TRRUST_Transcription_Factors_2019	MYCN amplified vs control	NCOA3	1.31347	0.210227	BCL2
TRRUST_Transcription_Factors_2019	MYCN amplified vs control	NR1H4	1.30775	0.526827	ABCB4, NFKB1
TRRUST_Transcription_Factors_2019	MYCN amplified vs control	JUNB	1.30552	0.532639	CD82, SMAD4
TRRUST_Transcription_Factors_2019	MYCN amplified vs control	MSX2	1.28084	0.571373	BCL2, SOD1
TRRUST_Transcription_Factors_2019	MYCN amplified vs control	ATF4	1.25201	0.544576	CEBPB, DDIT3, MCL1
TRRUST_Transcription_Factors_2019	MYCN amplified vs control	IRF9	1.25078	0.574237	SP100, PML, CDKN1B
TRRUST_Transcription_Factors_2019	MYCN amplified vs control	SPI1	1.23451	0.526827	P2RY10, MS4A1, CYBB, STAT3, ITGB2, CTSS, CD40
TRRUST_Transcription_Factors_2019	MYCN amplified vs control	STAT1	1.23015	0.518134	XAF1, IRF8, PLSCR1, STAT3, CD40
TRRUST_Transcription_Factors_2019	MYCN amplified vs control	FOS	1.21245	0.574237	NFKB1, MYC, DDIT3, EZR, HSPH1
TRRUST_Transcription_Factors_2019	MYCN amplified vs control	CEBPE	1.20618	0.612712	MYC, SPI1
TRRUST_Transcription_Factors_2019	MYCN amplified vs control	ZNF382	1.17468	0.612712	NFKB1, MYC, STAT3
TRRUST_Transcription_Factors_2019	MYCN amplified vs control	STAT6	1.16679	0.586277	STAT1, FCER2, CD40, SOCS1
TRRUST_Transcription_Factors_2019	MYCN amplified vs control	GATA2	1.13981	0.703849	CYBB, SPI1
TRRUST_Transcription_Factors_2019	MYCN amplified vs control	MBD1	1.13641	0.645732	IRF8, ALOX5
TRRUST_Transcription_Factors_2019	MYCN amplified vs control	STAT4	1.13544	0.645732	MYC, S100A4, PIM1, IRF1
TRRUST_Transcription_Factors_2019	MYCN amplified vs control	FOXQ1	1.11916	0.677935	BCL11A
TRRUST_Transcription_Factors_2019	MYCN amplified vs control	SALL4	1.11851	0.709715	ZEB1, PTEN
TRRUST_Transcription_Factors_2019	MYCN amplified vs control	PIAS1	1.11638	0.709715	STAT1, PRMT1
TRRUST_Transcription_Factors_2019	MYCN amplified vs control	SMARCA4	1.10915	0.709715	CD44, FOS
TRRUST_Transcription_Factors_2019	MYCN amplified vs control	HSF1	1.09684	0.672792	NFKB1, SESN3
TRRUST_Transcription_Factors_2019	MYCN amplified vs control	IRF8	1.09234	0.700859	CYBB, CFLAR
TRRUST_Transcription_Factors_2019	MYCN amplified vs control	MTF1	1.08071	0.709715	SOD1
TRRUST_Transcription_Factors_2019	MYCN amplified vs control	KLF2	1.07247	0.709715	CCR7, SELL
TRRUST_Transcription_Factors_2019	MYCN amplified vs control	SPDEF	1.06729	0.730427	SQSTM1
TRRUST_Transcription_Factors_2019	MYCN amplified vs control	WT1	1.05159	0.709715	ADGRE5, IRF8, BCL2, MYC, SMAD3, ODC1
TRRUST_Transcription_Factors_2019	MYCN amplified vs control	PROX1	1.04258	0.764478	AKT2, CDKN1B
TRRUST_Transcription_Factors_2019	MYCN amplified vs control	HDAC3	1.03452	0.725559	MYC, ALOX5
TRRUST_Transcription_Factors_2019	MYCN amplified vs control	FOXA2	1.03132	0.767039	ABCA1, GFER
TRRUST_Transcription_Factors_2019	MYCN amplified vs control	MAZ	1.02213	0.768774	TSG101, HRAS
TRRUST_Transcription_Factors_2019	MYCN amplified vs control	PAX3	0.996588	0.768774	CXCR4
TRRUST_Transcription_Factors_2019	MYCN amplified vs control	ING4	0.983733	0.768774	BCL2, ARL6IP5
TRRUST_Transcription_Factors_2019	MYCN amplified vs control	PPARG	0.980629	0.768774	BCL2, MYC, SAT1
TRRUST_Transcription_Factors_2019	MYCN amplified vs control	MEF2D	0.955388	0.768774	ATM, HDAC7
TRRUST_Transcription_Factors_2019	MYCN amplified vs control	FOXP3	0.954526	0.775555	SATB1
TRRUST_Transcription_Factors_2019	MYCN amplified vs control	REST	0.950944	0.768774	STAT1, DYRK1A
TRRUST_Transcription_Factors_2019	MYCN amplified vs control	EWSR1	0.94553	0.768774	TGFBR2, ATF1
TRRUST_Transcription_Factors_2019	MYCN amplified vs control	CLOCK	0.922942	0.768774	KAT5, NAMPT, NR3C1
TRRUST_Transcription_Factors_2019	MYCN amplified vs control	IKBKB	0.915273	0.768774	CD44
TRRUST_Transcription_Factors_2019	MYCN amplified vs control	ATF2	0.909952	0.768774	MAP3K1, ST3GAL5
TRRUST_Transcription_Factors_2019	MYCN amplified vs control	POU2F2	0.905496	0.768774	HLA-DOB, HLA-DRA
TRRUST_Transcription_Factors_2019	MYCN amplified vs control	HOXB7	0.884336	0.817988	CDKN1B
TRRUST_Transcription_Factors_2019	MYCN amplified vs control	ZNF148	0.852437	0.813082	ODC1, VIM
TRRUST_Transcription_Factors_2019	MYCN amplified vs control	STAT2	0.833752	0.817988	STAT1, PML
TRRUST_Transcription_Factors_2019	MYCN amplified vs control	ABL1	0.824381	0.817988	BCL2, BAX, JUN, PIM1
TRRUST_Transcription_Factors_2019	MYCN amplified vs control	MEF2C	0.824144	0.817988	MECP2, JUN
TRRUST_Transcription_Factors_2019	MYCN amplified vs control	ARNT	0.821516	0.817988	RELB
TRRUST_Transcription_Factors_2019	MYCN amplified vs control	SFPQ	0.815017	0.817988	STAT6, NEAT1
TRRUST_Transcription_Factors_2019	MYCN amplified vs control	KAT2B	0.801788	0.817988	ZEB1, CDKN1B
TRRUST_Transcription_Factors_2019	MYCN amplified vs control	NR2F1	0.80047	0.881986	DR1
TRRUST_Transcription_Factors_2019	MYCN amplified vs control	OTX2	0.76873	0.911049	CCNG2
TRRUST_Transcription_Factors_2019	MYCN amplified vs control	KLF8	0.723055	0.946485	VIM
TRRUST_Transcription_Factors_2019	MYCN amplified vs control	ZEB2	0.723055	0.946485	VIM
TRRUST_Transcription_Factors_2019	MYCN amplified vs control	SRY	0.710411	0.950565	NFKBIB
TRRUST_Transcription_Factors_2019	MYCN amplified vs control	IRF3	0.687069	0.933954	PURA
TRRUST_Transcription_Factors_2019	MYCN amplified vs control	VDR	0.683944	0.91893	HLA-DRB1, TPT1, DDIT4
TRRUST_Transcription_Factors_2019	MYCN amplified vs control	WWTR1	0.675719	0.932114	SMAD3, BAX, BAK1
TRRUST_Transcription_Factors_2019	MYCN amplified vs control	FOXM1	0.667792	0.933954	MYC
TRRUST_Transcription_Factors_2019	MYCN amplified vs control	FLI1	-0.467523	0.994064	HDAC1, EP300, FLI1
TRRUST_Transcription_Factors_2019	MYCN amplified vs control	MBD2	-0.565804	0.977597	CHD4, GSTP1
TRRUST_Transcription_Factors_2019	MYCN amplified vs control	XBP1	-0.602263	0.950565	SOD2, HSPA5, ERP29
TRRUST_Transcription_Factors_2019	MYCN amplified vs control	CREM	-0.625837	0.946485	FOS, GPX4, CREB1, DUSP1
TRRUST_Transcription_Factors_2019	MYCN amplified vs control	ZBTB7A	-0.630306	0.947358	PKM
TRRUST_Transcription_Factors_2019	MYCN amplified vs control	GFI1	-0.668765	0.949497	NF1, BAX
TRRUST_Transcription_Factors_2019	MYCN amplified vs control	CREBBP	-0.676954	0.925054	EZH2, TP53, PSMC5
TRRUST_Transcription_Factors_2019	MYCN amplified vs control	GATA1	-0.683419	0.923743	CBFB, HBB, RUNX1, GNAS, PBXIP1
TRRUST_Transcription_Factors_2019	MYCN amplified vs control	NR3C2	-0.693693	0.946485	CABIN1
TRRUST_Transcription_Factors_2019	MYCN amplified vs control	REL	-0.695475	0.946485	SOD2
TRRUST_Transcription_Factors_2019	MYCN amplified vs control	NFATC1	-0.711314	0.947358	SP1
TRRUST_Transcription_Factors_2019	MYCN amplified vs control	CTCF	-0.716248	0.904957	RAD21, APP, PBXIP1
TRRUST_Transcription_Factors_2019	MYCN amplified vs control	NF1	-0.718355	0.906225	DDB2, DDB1, TP53
TRRUST_Transcription_Factors_2019	MYCN amplified vs control	SOX17	-0.75139	0.899266	SERBP1, CSNK1A1
TRRUST_Transcription_Factors_2019	MYCN amplified vs control	PAX6	-0.754307	0.91893	ITGB1
TRRUST_Transcription_Factors_2019	MYCN amplified vs control	ATF5	-0.755819	0.897741	CCND3
TRRUST_Transcription_Factors_2019	MYCN amplified vs control	ATF6	-0.765442	0.87659	RTN3, XBP1, HSPA5
TRRUST_Transcription_Factors_2019	MYCN amplified vs control	RUNX3	-0.765995	0.87659	CASP2, RUNX1, CASP3, HSPD1, ING1, TCF4
TRRUST_Transcription_Factors_2019	MYCN amplified vs control	CREB1	-0.776873	0.87659	STMN1, SLC20A1, PPM1D, POLD2, GSK3B, SLC39A1, NRF1
TRRUST_Transcription_Factors_2019	MYCN amplified vs control	HIF1A	-0.77689	0.881986	GAPDH, BID, E2F3, ENO1, VEGFB, HIF1A, LDHA, MIF, APEX1, PGK1
TRRUST_Transcription_Factors_2019	MYCN amplified vs control	MECP2	-0.791541	0.87659	MGMT
TRRUST_Transcription_Factors_2019	MYCN amplified vs control	HDAC4	-0.799201	0.843537	MEF2A, HDAC3, ATF4
TRRUST_Transcription_Factors_2019	MYCN amplified vs control	RUNX1	-0.806866	0.843537	MAD2L1
TRRUST_Transcription_Factors_2019	MYCN amplified vs control	ESRRA	-0.813525	0.843537	PNRC1, NRIP1
TRRUST_Transcription_Factors_2019	MYCN amplified vs control	RFX1	-0.817355	0.835333	PCNA
TRRUST_Transcription_Factors_2019	MYCN amplified vs control	CTNNB1	-0.818223	0.835333	BIRC5
TRRUST_Transcription_Factors_2019	MYCN amplified vs control	HDAC2	-0.832998	0.822669	DNMT1
TRRUST_Transcription_Factors_2019	MYCN amplified vs control	PITX1	-0.838293	0.835032	RUNX1
TRRUST_Transcription_Factors_2019	MYCN amplified vs control	BCL6	-0.841351	0.817988	CHEK1, IRF4
TRRUST_Transcription_Factors_2019	MYCN amplified vs control	MYBL2	-0.846145	0.817988	MYBL2
TRRUST_Transcription_Factors_2019	MYCN amplified vs control	PPARD	-0.851312	0.817988	TXN, CAT
TRRUST_Transcription_Factors_2019	MYCN amplified vs control	NR5A1	-0.853152	0.817988	PNRC1, STARD7
TRRUST_Transcription_Factors_2019	MYCN amplified vs control	TWIST1	-0.857701	0.817988	MYB, CTPS1
TRRUST_Transcription_Factors_2019	MYCN amplified vs control	GATA4	-0.859313	0.817988	SUMO1
TRRUST_Transcription_Factors_2019	MYCN amplified vs control	PAX5	-0.859427	0.817988	LEF1, TP53, XBP1, RB1
TRRUST_Transcription_Factors_2019	MYCN amplified vs control	MTA1	-0.864394	0.817988	ITGB3BP, HDAC1, MNAT1, SUMO2, PTEN
TRRUST_Transcription_Factors_2019	MYCN amplified vs control	DDIT3	-0.875652	0.817988	RTN3
TRRUST_Transcription_Factors_2019	MYCN amplified vs control	HDAC5	-0.878211	0.817988	YY1, MEF2A
TRRUST_Transcription_Factors_2019	MYCN amplified vs control	TBX21	-0.882383	0.817988	YY1
TRRUST_Transcription_Factors_2019	MYCN amplified vs control	MYB	-0.885728	0.813082	MYB
TRRUST_Transcription_Factors_2019	MYCN amplified vs control	SIRT1	-0.887063	0.813082	EZH2, TP53, HIF1A
TRRUST_Transcription_Factors_2019	MYCN amplified vs control	TCF4	-0.892216	0.813082	BIRC5
TRRUST_Transcription_Factors_2019	MYCN amplified vs control	SP2	-0.896271	0.813082	DNMT3A, MAT2A
TRRUST_Transcription_Factors_2019	MYCN amplified vs control	PML	-0.901478	0.813082	TP53, CASP3, CCNT1, EAF2, EP300
TRRUST_Transcription_Factors_2019	MYCN amplified vs control	AR	-0.902627	0.813082	ATAD2, AKT1, CDK6, WEE1
TRRUST_Transcription_Factors_2019	MYCN amplified vs control	HOXA1	-0.902788	0.813082	PCNA
TRRUST_Transcription_Factors_2019	MYCN amplified vs control	ETS2	-0.904096	0.813082	MDM2, TP53, APP
TRRUST_Transcription_Factors_2019	MYCN amplified vs control	NR3C1	-0.905708	0.810742	CDK6, CCND3, CDK4, TP53
TRRUST_Transcription_Factors_2019	MYCN amplified vs control	KLF4	-0.927478	0.789702	BIRC5
TRRUST_Transcription_Factors_2019	MYCN amplified vs control	CEBPD	-0.92805	0.789702	GAPDH
TRRUST_Transcription_Factors_2019	MYCN amplified vs control	PBX2	-0.928081	0.80923	VCP
TRRUST_Transcription_Factors_2019	MYCN amplified vs control	GLI2	-0.932129	0.789702	H2AFX
TRRUST_Transcription_Factors_2019	MYCN amplified vs control	USF2	-0.939556	0.782435	BRCA2, IGF2R, FMR1, HIF1A, ATP5F1A
TRRUST_Transcription_Factors_2019	MYCN amplified vs control	NKX3	-0.940438	0.789702	FOS
TRRUST_Transcription_Factors_2019	MYCN amplified vs control	ELK1	-0.952238	0.772675	EZH2, EIF2AK1
TRRUST_Transcription_Factors_2019	MYCN amplified vs control	TCF3	-0.954499	0.772675	CDK6
TRRUST_Transcription_Factors_2019	MYCN amplified vs control	TFAP2A	-0.95641	0.768774	HIP1, GUSB, IMPDH2, POLD2, SOD2, HTT, APP
TRRUST_Transcription_Factors_2019	MYCN amplified vs control	MEF2A	-0.958745	0.768774	MEF2A, NRF1, MAPK14, COX6A1
TRRUST_Transcription_Factors_2019	MYCN amplified vs control	USF1	-0.961483	0.768774	TYMS, BRCA2, FMR1
TRRUST_Transcription_Factors_2019	MYCN amplified vs control	SF1	-0.962208	0.768774	U2AF2, TCERG1, SF3B1
TRRUST_Transcription_Factors_2019	MYCN amplified vs control	CEBPZ	-0.963861	0.768774	MLH1
TRRUST_Transcription_Factors_2019	MYCN amplified vs control	HMGA1	-0.966215	0.768774	INSR, TP53
TRRUST_Transcription_Factors_2019	MYCN amplified vs control	FOXO1	-0.968801	0.768774	KLF2
TRRUST_Transcription_Factors_2019	MYCN amplified vs control	CDX2	-0.969648	0.768774	ACAT2, GSK3B, GSTP1
TRRUST_Transcription_Factors_2019	MYCN amplified vs control	FOXF2	-0.970868	0.768774	WASF2
TRRUST_Transcription_Factors_2019	MYCN amplified vs control	ATF1	-0.972908	0.768774	TOP2A, SLC20A1
TRRUST_Transcription_Factors_2019	MYCN amplified vs control	LMO2	-0.973357	0.768774	LEF1
TRRUST_Transcription_Factors_2019	MYCN amplified vs control	ELF1	-0.981264	0.768774	BRCA2
TRRUST_Transcription_Factors_2019	MYCN amplified vs control	RBMX	-0.982096	0.768774	JUND, FOS
TRRUST_Transcription_Factors_2019	MYCN amplified vs control	EZH2	-0.986107	0.768774	PCNA, KPNB1, TP53, PEBP1, HDAC1
TRRUST_Transcription_Factors_2019	MYCN amplified vs control	HDAC9	-0.987878	0.768774	MYEF2, TP53, MEF2A, APP, HSPA5
TRRUST_Transcription_Factors_2019	MYCN amplified vs control	FOXD3	-1.00068	0.768774	CYFIP2
TRRUST_Transcription_Factors_2019	MYCN amplified vs control	HIPK2	-1.00222	0.768774	TP53, HIF1A
TRRUST_Transcription_Factors_2019	MYCN amplified vs control	TAL1	-1.00291	0.768774	MYB
TRRUST_Transcription_Factors_2019	MYCN amplified vs control	FOSL2	-1.00589	0.768774	MYB, MDM2
TRRUST_Transcription_Factors_2019	MYCN amplified vs control	HNF4A	-1.00747	0.768774	ACAT2
TRRUST_Transcription_Factors_2019	MYCN amplified vs control	SREBF1	-1.00805	0.768774	FDPS, ACLY
TRRUST_Transcription_Factors_2019	MYCN amplified vs control	PAX2	-1.0083	0.768774	TP53, ADAM10
TRRUST_Transcription_Factors_2019	MYCN amplified vs control	HDGF	-1.00898	0.768774	VEGFB
TRRUST_Transcription_Factors_2019	MYCN amplified vs control	SP3	-1.00955	0.768774	BIRC5, CENPH, MSH6
TRRUST_Transcription_Factors_2019	MYCN amplified vs control	STAT5A	-1.01106	0.768774	STK11
TRRUST_Transcription_Factors_2019	MYCN amplified vs control	CEBPA	-1.01254	0.768774	INSR, GAPDH
TRRUST_Transcription_Factors_2019	MYCN amplified vs control	NRF1	-1.01255	0.768774	FMR1, PRDX3, CAPNS1, SDHB, COX6A1
TRRUST_Transcription_Factors_2019	MYCN amplified vs control	ETV4	-1.02537	0.768774	CCND3
TRRUST_Transcription_Factors_2019	MYCN amplified vs control	TP63	-1.02766	0.768774	DDB2, TCF4
TRRUST_Transcription_Factors_2019	MYCN amplified vs control	IRF7	-1.029	0.768774	ATF4
TRRUST_Transcription_Factors_2019	MYCN amplified vs control	TWIST2	-1.02975	0.768774	MYB, CTPS1
TRRUST_Transcription_Factors_2019	MYCN amplified vs control	HSF2	-1.03635	0.768774	TXN, HIF1A, FOS, HSPA4
TRRUST_Transcription_Factors_2019	MYCN amplified vs control	ERG	-1.04356	0.768774	SOX4
TRRUST_Transcription_Factors_2019	MYCN amplified vs control	ILF3	-1.05263	0.767039	BIRC5
TRRUST_Transcription_Factors_2019	MYCN amplified vs control	SP4	-1.05614	0.764478	BIRC5
TRRUST_Transcription_Factors_2019	MYCN amplified vs control	NFIL3	-1.07354	0.725559	APP
TRRUST_Transcription_Factors_2019	MYCN amplified vs control	NPM1	-1.07518	0.735273	DNMT1, MDM2
TRRUST_Transcription_Factors_2019	MYCN amplified vs control	NFKB1	-1.07793	0.709715	E2F1, BIRC5, AKT1, STK39, FAF1, OPTN, BRCA2, IRF4, CD38, CDK4, NCOR2, MGMT, CARM1
TRRUST_Transcription_Factors_2019	MYCN amplified vs control	SNAI1	-1.09053	0.709715	PEBP1
TRRUST_Transcription_Factors_2019	MYCN amplified vs control	ATF3	-1.09715	0.709715	PCLAF, ADIPOR2, TP53
TRRUST_Transcription_Factors_2019	MYCN amplified vs control	MITF	-1.10477	0.709715	HERC2, HIF1A, FOS, PRKCB
TRRUST_Transcription_Factors_2019	MYCN amplified vs control	SOX4	-1.11259	0.703849	DHX9, KMT2A
TRRUST_Transcription_Factors_2019	MYCN amplified vs control	KLF6	-1.11517	0.709715	PTTG1
TRRUST_Transcription_Factors_2019	MYCN amplified vs control	BRCA1	-1.13283	0.672792	MAD2L1, GADD45A, BRCA2, MDM2, DDB2, MDC1, KHSRP, HIF1A, HNRNPA2B1
TRRUST_Transcription_Factors_2019	MYCN amplified vs control	TBP	-1.13323	0.680142	E2F1
TRRUST_Transcription_Factors_2019	MYCN amplified vs control	SATB1	-1.1461	0.677935	MKI67, CDK4
TRRUST_Transcription_Factors_2019	MYCN amplified vs control	RELA	-1.15148	0.57553	E2F1, BIRC5, AKT1, STK39, FAF1, CDK6, OPTN, BRCA2, IRF4, CD38, CDK4, NCOR2, MGMT, CARM1
TRRUST_Transcription_Factors_2019	MYCN amplified vs control	POU2F1	-1.16251	0.645732	MAD2L1, GADD45A
TRRUST_Transcription_Factors_2019	MYCN amplified vs control	SREBF2	-1.16689	0.612712	FDPS
TRRUST_Transcription_Factors_2019	MYCN amplified vs control	IRF1	-1.17474	0.612712	E2F1, MYB, CDK4
TRRUST_Transcription_Factors_2019	MYCN amplified vs control	NFYC	-1.18084	0.612712	FDPS, HBB, FOS
TRRUST_Transcription_Factors_2019	MYCN amplified vs control	FOXO3	-1.18582	0.612712	BIRC5, VEGFB
TRRUST_Transcription_Factors_2019	MYCN amplified vs control	LMX1B	-1.18637	0.586277	TCF3
TRRUST_Transcription_Factors_2019	MYCN amplified vs control	ZBTB16	-1.18727	0.604883	LEF1, BID
TRRUST_Transcription_Factors_2019	MYCN amplified vs control	NFYA	-1.18965	0.604883	GADD45A, STK11, HBB, HSPA5
TRRUST_Transcription_Factors_2019	MYCN amplified vs control	NFE2L2	-1.19372	0.604883	SOD2, HBB, CAT
TRRUST_Transcription_Factors_2019	MYCN amplified vs control	NKX2	-1.19614	0.580166	STK11
TRRUST_Transcription_Factors_2019	MYCN amplified vs control	JUN	-1.19783	0.574237	STMN1, MYB, ETS2, EZH2, MEF2D, MGMT, TXN, SYK, POLD2, TP53, SOD2, LDHA, RHOB, APP, PDHA1
TRRUST_Transcription_Factors_2019	MYCN amplified vs control	NFYB	-1.1998	0.600189	STK11, HBB, FOS
TRRUST_Transcription_Factors_2019	MYCN amplified vs control	CEBPB	-1.20841	0.586277	INSR, IRF4, HBB, XBP1
TRRUST_Transcription_Factors_2019	MYCN amplified vs control	HOXA10	-1.21019	0.574237	PHGDH, TP53
TRRUST_Transcription_Factors_2019	MYCN amplified vs control	KLF5	-1.21266	0.58035	BIRC5, HIF1A, FOXO1
TRRUST_Transcription_Factors_2019	MYCN amplified vs control	NANOG	-1.2147	0.574237	CDK6, KLF2
TRRUST_Transcription_Factors_2019	MYCN amplified vs control	TCF7L2	-1.22396	0.574237	BIRC5
TRRUST_Transcription_Factors_2019	MYCN amplified vs control	ATM	-1.22471	0.574237	PCNA, GADD45A
TRRUST_Transcription_Factors_2019	MYCN amplified vs control	NFATC2	-1.22929	0.518134	MDM2
TRRUST_Transcription_Factors_2019	MYCN amplified vs control	TFAP4	-1.22929	0.518134	MDM2
TRRUST_Transcription_Factors_2019	MYCN amplified vs control	SRF	-1.23089	0.574237	UBE2S, HMGXB4, KPNB1, KPNA1, FOS
TRRUST_Transcription_Factors_2019	MYCN amplified vs control	STAT3	-1.23266	0.526827	BIRC5, AKT1, AKAP12, DNMT1, STK11, CCND3, ETV6, CDK4, MDC1, TP53, VEGFB, HIF1A
TRRUST_Transcription_Factors_2019	MYCN amplified vs control	EGR1	-1.23503	0.563882	STMN1, MYB, UBE2S, TMPO, IMPDH2, AKR1B1, TP53, HIF1A
TRRUST_Transcription_Factors_2019	MYCN amplified vs control	PARP1	-1.23748	0.574237	E2F1, BRCA2
TRRUST_Transcription_Factors_2019	MYCN amplified vs control	ESR1	-1.24428	0.532639	E2F1, TYMS, CD24, CDK4, BLM, MDM2, YWHAQ
TRRUST_Transcription_Factors_2019	MYCN amplified vs control	E2F3	-1.24499	0.493721	CUX1
TRRUST_Transcription_Factors_2019	MYCN amplified vs control	ZFP36	-1.24727	0.518134	ELAVL1, HIF1A
TRRUST_Transcription_Factors_2019	MYCN amplified vs control	VHL	-1.25059	0.563882	TP53, HIF1A, TCF4
TRRUST_Transcription_Factors_2019	MYCN amplified vs control	TFCP2	-1.25147	0.518134	TYMS
TRRUST_Transcription_Factors_2019	MYCN amplified vs control	ING1	-1.255	0.540188	PCNA, TP53, CASP3
TRRUST_Transcription_Factors_2019	MYCN amplified vs control	HNF1A	-1.27228	0.428704	ACAT2
TRRUST_Transcription_Factors_2019	MYCN amplified vs control	SOX6	-1.28262	0.493721	CDK4, TP53
TRRUST_Transcription_Factors_2019	MYCN amplified vs control	PAX8	-1.28337	0.491898	E2F1, TP53
TRRUST_Transcription_Factors_2019	MYCN amplified vs control	NFIC	-1.28736	0.493721	HMGB1, POLD2
TRRUST_Transcription_Factors_2019	MYCN amplified vs control	FOXO4	-1.293	0.493721	SOD2, HIF1A
TRRUST_Transcription_Factors_2019	MYCN amplified vs control	FOSL1	-1.29931	0.318803	EZH2
TRRUST_Transcription_Factors_2019	MYCN amplified vs control	HDAC1	-1.30004	0.493721	E2F1, BIRC5, PCNA, DNMT1, BRCA2, PSIP1, MGMT, TP53, EIF2AK1
TRRUST_Transcription_Factors_2019	MYCN amplified vs control	POU5F1	-1.30498	0.286748	GADD45A
TRRUST_Transcription_Factors_2019	MYCN amplified vs control	PGR	-1.30515	0.493721	E2F1, YWHAQ
TRRUST_Transcription_Factors_2019	MYCN amplified vs control	SOX9	-1.30836	0.428704	CDK4
TRRUST_Transcription_Factors_2019	MYCN amplified vs control	CDX1	-1.31141	0.490968	PCNA
TRRUST_Transcription_Factors_2019	MYCN amplified vs control	ERCC2	-1.31205	0.493721	E2F1
TRRUST_Transcription_Factors_2019	MYCN amplified vs control	LEF1	-1.31292	0.493721	BIRC5, TCF3, HERC2
TRRUST_Transcription_Factors_2019	MYCN amplified vs control	HIC1	-1.31302	0.491898	E2F1
TRRUST_Transcription_Factors_2019	MYCN amplified vs control	GLI1	-1.31678	0.493721	AKT1, H2AFX
TRRUST_Transcription_Factors_2019	MYCN amplified vs control	PITX2	-1.31733	0.199617	LEF1
TRRUST_Transcription_Factors_2019	MYCN amplified vs control	MSC	-1.31991	0.189222	MCM7
TRRUST_Transcription_Factors_2019	MYCN amplified vs control	AHR	-1.32414	0.491898	PCNA, RFC3
TRRUST_Transcription_Factors_2019	MYCN amplified vs control	KLF10	-1.32557	0.148994	STMN1
TRRUST_Transcription_Factors_2019	MYCN amplified vs control	HDAC7	-1.32702	0.491898	AKAP12, MEF2D, HIF1A, MEF2A
TRRUST_Transcription_Factors_2019	MYCN amplified vs control	ETS1	-1.32742	0.491898	MYB, MDM2, PARP1, TP53, CSNK2B
TRRUST_Transcription_Factors_2019	MYCN amplified vs control	NR0B2	-1.33716	0.00683217	E2F1
TRRUST_Transcription_Factors_2019	MYCN amplified vs control	NR2F2	-1.33716	0.00683217	E2F1
TRRUST_Transcription_Factors_2019	MYCN amplified vs control	SP1	-1.35481	0.121629	E2F1, TYMS, BIRC5, PHGDH, CENPW, INSR, MME, PTTG1, CENPH, DNMT1, ADA, MTA1, MYBL2, CDK6, GRK2, FPGS, STK11, TMPO, FMR1, CDK4, TERF2, BRD7, PSIP1, MDM2, LYZ, DDB2, MGMT, IMPDH2, HMGA1, DDB1, RASSF1, POLD2, CBFB, NDUFV1, ATP2A3, SOD2, CAT, HTT, YY1, LDHA, CD99, APP, SLC39A1, DRG2, PDHA1, MIF
TRRUST_Transcription_Factors_2019	MYCN amplified vs control	NFKB2	-1.36389	0.335454	CDK6, SND1, HIF1A
TRRUST_Transcription_Factors_2019	MYCN amplified vs control	JUND	-1.37735	0.365043	MYB, SOX4, GADD45A, MDM2
TRRUST_Transcription_Factors_2019	MYCN amplified vs control	DNMT3A	-1.38652	0.199617	JUP
TRRUST_Transcription_Factors_2019	MYCN amplified vs control	DNMT1	-1.38799	0.366135	BIRC5, MBD2, MGMT, RASSF1, TP53, RB1, BAG1, HDAC1
TRRUST_Transcription_Factors_2019	MYCN amplified vs control	EP300	-1.39137	0.367733	BIRC5, PCNA, DNMT1, EZH2, MDM2, MGMT, PARP1, EIF2AK1, YY1
TRRUST_Transcription_Factors_2019	MYCN amplified vs control	PPARA	-1.39865	0.335454	TUBA1B, CPT1A, SOD2, PLIN2
TRRUST_Transcription_Factors_2019	MYCN amplified vs control	ESR2	-1.42337	0.318803	INSR, BRCA2
TRRUST_Transcription_Factors_2019	MYCN amplified vs control	SOX2	-1.45252	0.155673	MKI67, ASXL1
TRRUST_Transcription_Factors_2019	MYCN amplified vs control	HES1	-1.47581	0.138121	E2F1
TRRUST_Transcription_Factors_2019	MYCN amplified vs control	ARID3A	-1.48055	0.138085	E2F1, RBL1
TRRUST_Transcription_Factors_2019	MYCN amplified vs control	E2F6	-1.48291	0.148994	E2F1, PCLAF, BRD7
TRRUST_Transcription_Factors_2019	MYCN amplified vs control	PRDM1	-1.49925	0.138121	MKI67, PCNA
TRRUST_Transcription_Factors_2019	MYCN amplified vs control	MEN1	-1.51252	0.136459	RAD51AP1, JUND
TRRUST_Transcription_Factors_2019	MYCN amplified vs control	APC	-1.51838	0.148994	BIRC5, AKT1, DNMT1
TRRUST_Transcription_Factors_2019	MYCN amplified vs control	YY1	-1.53033	0.129851	PCNA, SAP30, HCFC1, DEK, CBX5, FDPS, PARP1, TP53, VEGFB, CTCF, HIF1A, HDAC2, GNAS, HDAC1, HDAC3, HSPA5, PRDM2
TRRUST_Transcription_Factors_2019	MYCN amplified vs control	MYC	-1.55002	0.0829995	CHEK1, CDCA7, PCNA, MME, RCC1, CDK6, CD38, FMR1, CDK4, BRD7, PTBP1, PRDX3, CBFB, TP53, HDAC2, LDHA, HNRNPA2B1, XPO1, EBNA1BP2
TRRUST_Transcription_Factors_2019	MYCN amplified vs control	RB1	-1.59741	0.12025	E2F1, BIRC5, PCNA, DHFR, TFDP1, RBL1, E2F3
TRRUST_Transcription_Factors_2019	MYCN amplified vs control	E2F4	-1.60704	0.106008	PCLAF, BIRC5, HCFC1, CUX1, TOPBP1
TRRUST_Transcription_Factors_2019	MYCN amplified vs control	NR4A1	-1.61037	0.0807027	E2F1, MDM2
TRRUST_Transcription_Factors_2019	MYCN amplified vs control	TP73	-1.65317	0.0206378	E2F1, BIRC5, MDM2
TRRUST_Transcription_Factors_2019	MYCN amplified vs control	TP53	-1.70944	0.00262811	E2F1, TYMS, MKI67, UHRF1, BIRC5, CHEK1, PRC1, AKT1, MCM7, PTTG1, DNMT1, GADD45A, EZH2, BRCA2, CDK4, MDM2, DDB2, MGMT, CARM1, SIVA1, DDB1, RASSF1, E2F3, BTG3
TRRUST_Transcription_Factors_2019	MYCN amplified vs control	MYCN	-1.73563	0.0141399	BIRC5, MCM4, MCM2, MCM7, MCM6, MYBL2, MCM3, MCM5, MDM2, HMGA1, DDB1
TRRUST_Transcription_Factors_2019	MYCN amplified vs control	TFDP1	-1.74159	0.0141399	TYMS, PCNA, DHFR, RRM1, MYBL2
TRRUST_Transcription_Factors_2019	MYCN amplified vs control	YBX1	-1.87922	0.00304654	E2F1, TYMS, TOP2A, CKS2, KPNA2, RBBP8
TRRUST_Transcription_Factors_2019	MYCN amplified vs control	E2F1	-2.10274	5.54935e-08	E2F1, TYMS, UHRF1, BIRC5, ASF1B, TOP2A, ATAD2, CHEK1, MYB, CDCA7, RRM2, PCNA, DHFR, DNMT1, RRM1, MYBL2, CTNNBIP1, XRCC1, MCM5, CUX1, MDM2, SIVA1, HMGA1, FHIT, PIN1
TRRUST_Transcription_Factors_2019	ATRXmut vs control	SMAD3	2.17626	0.00874479	CDKN1A, TGFB1, AHR, MYC, SMAD7, JUN, ZFP36
TRRUST_Transcription_Factors_2019	ATRXmut vs control	SIRT1	2.15451	0.0161678	CDKN1A, PER1, CFLAR, NDRG1, FOXO3, MYC, WRN, MCL1, CTNNB1
TRRUST_Transcription_Factors_2019	ATRXmut vs control	SMAD4	1.90362	0.104212	CDKN1A, TGFB1, AHR, BCL2, MYC, SMAD7, JUN, SKIL, ZFP36
TRRUST_Transcription_Factors_2019	ATRXmut vs control	CLOCK	1.89787	0.096773	PER1, BHLHE40, NAMPT, CRY2, PER2, NR3C1
TRRUST_Transcription_Factors_2019	ATRXmut vs control	ATF2	1.89218	0.105878	CDKN1A, DUSP10, DUSP1, JUN, POLB, ST3GAL5, MAP3K1, RELA
TRRUST_Transcription_Factors_2019	ATRXmut vs control	ATM	1.83412	0.107527	CDKN1A, PMAIP1, CFLAR, DUSP1, BCL2, SLC2A1, MTF1, MCL1
TRRUST_Transcription_Factors_2019	ATRXmut vs control	CREM	1.82678	0.110277	DUSP4, FOS, DUSP1
TRRUST_Transcription_Factors_2019	ATRXmut vs control	ARNT	1.82585	0.105878	FOS, BHLHE40, AHR, RELB, JUN
TRRUST_Transcription_Factors_2019	ATRXmut vs control	REL	1.82199	0.105878	CDKN1A, TNFAIP3, BCL2A1
TRRUST_Transcription_Factors_2019	ATRXmut vs control	NFKB1	1.81643	0.00874479	STAT4, SOCS3, BCL2L11, CDKN1A, TGFB1, TNFAIP3, HES1, PTGER4, SQSTM1, CFLAR, JUNB, BCL2, NFKB1, BCL3, NFKBIZ, TNFRSF13C, NFKBIA, CD83, BIRC2, FOXO3, NAMPT, CD69, HDAC7, MYC, TIMP1, CCR7, BCL2A1, RIPK2, CASP9, KDM2A, MCL1
TRRUST_Transcription_Factors_2019	ATRXmut vs control	SMAD7	1.81633	0.0341215	CDKN1A, TGFB1, TGFBR1, MYC
TRRUST_Transcription_Factors_2019	ATRXmut vs control	ESR1	1.76243	0.105878	CDKN1A, RARA, FOS, ZEB1, AHR, PMAIP1, JUNB, BCL2, SERPINB9, CEBPB, MYC, FOXP1, JUN, CTNNB1
TRRUST_Transcription_Factors_2019	ATRXmut vs control	SMARCA4	1.73749	0.00874479	CDKN1A, FOS, CD44
TRRUST_Transcription_Factors_2019	ATRXmut vs control	GATA3	1.73282	0.107527	STAT4, ZEB1, NFKB1, RELA
TRRUST_Transcription_Factors_2019	ATRXmut vs control	RUNX3	1.7328	0.155499	CDKN1A, HES1, CFLAR, MYC, TIMP1, PEA15
TRRUST_Transcription_Factors_2019	ATRXmut vs control	FOS	1.72693	0.160235	CREM, FOS, DDIT3, NFKB1, EZR, MYC, SMAD7, CASP9
TRRUST_Transcription_Factors_2019	ATRXmut vs control	ARNTL	1.70399	0.120732	PER1, BHLHE40, CRY2, PER2
TRRUST_Transcription_Factors_2019	ATRXmut vs control	JUN	1.69057	0.105878	CDKN1A, RARA, CREM, NFKB2, LGALS3, CD82, DDIT3, RELB, NAMPT, DDX21, EZR, MAPK8, MYC, SMAD7, NEIL1, JUN, APOM
TRRUST_Transcription_Factors_2019	ATRXmut vs control	RELA	1.67727	0.0341215	STAT4, SOCS3, BCL2L11, CDKN1A, TNFAIP3, HES1, PTGER4, CFLAR, JUNB, BCL2, NFKB1, BCL3, NFKBIZ, TNFRSF13C, NFKBIA, CD83, BIRC2, FOXO3, NAMPT, CD69, HDAC7, MYC, TIMP1, CCR7, BCL2A1, RIPK2, CASP9, KDM2A, MCL1
TRRUST_Transcription_Factors_2019	ATRXmut vs control	STAT6	1.67625	0.208301	FOS, SOCS1, FOSB, DUSP1, SIDT1
TRRUST_Transcription_Factors_2019	ATRXmut vs control	NR1I2	1.67197	0.160235	KLF6, BCL2, NFKB1, RELA
TRRUST_Transcription_Factors_2019	ATRXmut vs control	XBP1	1.65714	0.208301	PRNP, PTGER4, DDIT3
TRRUST_Transcription_Factors_2019	ATRXmut vs control	ABL1	1.65498	0.22237	CDKN1A, BCL2, FOXO3, JUN, BCL6
TRRUST_Transcription_Factors_2019	ATRXmut vs control	JUNB	1.64196	0.208301	CDKN1A, CD82, APOM
TRRUST_Transcription_Factors_2019	ATRXmut vs control	RBMX	1.61345	0.208301	FOS, JUNB, JUND, TXNIP
TRRUST_Transcription_Factors_2019	ATRXmut vs control	HOXA9	1.6081	0.208301	NFKB1, ID2, RELA
TRRUST_Transcription_Factors_2019	ATRXmut vs control	MEF2C	1.59885	0.160235	MECP2, NR4A1, JUN
TRRUST_Transcription_Factors_2019	ATRXmut vs control	WT1	1.59382	0.208301	CDKN1A, ADGRE5, JUNB, BCL2, IRF8, MYC, SMAD3, JUN
TRRUST_Transcription_Factors_2019	ATRXmut vs control	VDR	1.59052	0.271628	CDKN1A, DDIT4, BHLHE40
TRRUST_Transcription_Factors_2019	ATRXmut vs control	ATF4	1.58315	0.271628	DDIT4, DDIT3, CEBPB, MCL1, SIRT1
TRRUST_Transcription_Factors_2019	ATRXmut vs control	HDAC4	1.57785	0.271628	CDKN1A, TGIF1, JUN, ATF4, TGIF2
TRRUST_Transcription_Factors_2019	ATRXmut vs control	IRF9	1.55315	0.273993	CDKN1A, PML, CCND2, SP100
TRRUST_Transcription_Factors_2019	ATRXmut vs control	PITX1	1.55003	0.208301	HES1, JUN
TRRUST_Transcription_Factors_2019	ATRXmut vs control	BRCA1	1.54345	0.208301	CDKN1A, AREG, FOS, DDIT3, IRF9, BACH1, MYC, EP300, STAT3, SIRT1
TRRUST_Transcription_Factors_2019	ATRXmut vs control	SNAI2	1.53767	0.219132	CD44, UBE2D3, CXCR4
TRRUST_Transcription_Factors_2019	ATRXmut vs control	TFAP4	1.52485	0.107527	CDKN1A, MDM2
TRRUST_Transcription_Factors_2019	ATRXmut vs control	TBP	1.50819	0.343266	CDKN1A, FOS, BCL2, MYC
TRRUST_Transcription_Factors_2019	ATRXmut vs control	RARA	1.50302	0.271628	CDKN1A, CXCR5, ETS1
TRRUST_Transcription_Factors_2019	ATRXmut vs control	ESR2	1.49183	0.353053	CDKN1A, FOS, MKNK2, JUN
TRRUST_Transcription_Factors_2019	ATRXmut vs control	KAT2B	1.49069	0.353053	CDKN1A, ZEB1, SMAD4
TRRUST_Transcription_Factors_2019	ATRXmut vs control	SP3	1.47247	0.271628	SOCS3, CDKN1A, ADGRE5, NFKB1, CD83, TIMP1, UBC, ETF1, CD2AP, ABCA1, ATP2A2, RELA
TRRUST_Transcription_Factors_2019	ATRXmut vs control	SOX17	1.47192	0.316388	NFAT5, CSNK1A1
TRRUST_Transcription_Factors_2019	ATRXmut vs control	BCL6	1.45359	0.353053	CDKN1A, NFKB1, HDAC7, MYC, BCL6, LITAF, STAT3
TRRUST_Transcription_Factors_2019	ATRXmut vs control	STAT4	1.44858	0.426235	SOCS3, MYC, IRF1
TRRUST_Transcription_Factors_2019	ATRXmut vs control	GLI2	1.42147	0.440965	SOCS1, BCL2, JUN
TRRUST_Transcription_Factors_2019	ATRXmut vs control	PPARA	1.41479	0.440965	ACSL1, NFKBIA, SREBF2, PLIN2, STAT5A
TRRUST_Transcription_Factors_2019	ATRXmut vs control	VHL	1.40533	0.444011	BHLHE40, KLF10, TFRC, CXCR4, HIF1A
TRRUST_Transcription_Factors_2019	ATRXmut vs control	PPARG	1.39899	0.407465	CDKN1A, SAT1, CFLAR, BCL2, CD83, MYC, PLIN2, ATP2A2
TRRUST_Transcription_Factors_2019	ATRXmut vs control	POU5F1	1.38769	0.440965	CDKN1A, ID2
TRRUST_Transcription_Factors_2019	ATRXmut vs control	STAT3	1.38469	0.271628	SOCS3, CDKN1A, TGFB1, FOS, SOCS1, DDIT3, CFLAR, JUNB, BCL2, KLF11, MYC, TIMP1, BCL6, MCL1, ZFP36, IRF1, ABCA1
TRRUST_Transcription_Factors_2019	ATRXmut vs control	ZBTB7A	1.37728	0.484605	FOS, MYC, SLC2A3
TRRUST_Transcription_Factors_2019	ATRXmut vs control	CEBPB	1.37436	0.472421	CDKN1A, DDIT3, FURIN
TRRUST_Transcription_Factors_2019	ATRXmut vs control	SOX9	1.37318	0.48525	CDKN1A, HES1, SF1
TRRUST_Transcription_Factors_2019	ATRXmut vs control	E2F3	1.36322	0.475616	CDKN1A, MAPK8
TRRUST_Transcription_Factors_2019	ATRXmut vs control	HNF4A	1.35671	0.514315	CDKN1A, MYC
TRRUST_Transcription_Factors_2019	ATRXmut vs control	ZNF148	1.34255	0.514315	IRS2, ODC1
TRRUST_Transcription_Factors_2019	ATRXmut vs control	FOXP3	1.3423	0.452949	CDKN1A, SATB1
TRRUST_Transcription_Factors_2019	ATRXmut vs control	TFAP2C	1.32896	0.120732	CDKN1A
TRRUST_Transcription_Factors_2019	ATRXmut vs control	HDAC1	1.31889	0.426235	CDKN1A, FOS, CD44, CD82, RUNX3, NFKB1, SMAD7, HMGCS1, BCL2A1
TRRUST_Transcription_Factors_2019	ATRXmut vs control	NKX3	1.31758	0.208301	FOS
TRRUST_Transcription_Factors_2019	ATRXmut vs control	DNMT3A	1.31594	0.551252	CDKN1A, SETDB1
TRRUST_Transcription_Factors_2019	ATRXmut vs control	PGR	1.31588	0.541451	IRS2, DUSP1, BCL2, MYC, RELA
TRRUST_Transcription_Factors_2019	ATRXmut vs control	RUNX2	1.31053	0.239707	LGALS3
TRRUST_Transcription_Factors_2019	ATRXmut vs control	SPDEF	1.30256	0.273993	SQSTM1
TRRUST_Transcription_Factors_2019	ATRXmut vs control	NCOA3	1.29619	0.312572	BCL2
TRRUST_Transcription_Factors_2019	ATRXmut vs control	TCF4	1.28619	0.551252	CD44, BCL2, MYC, JUN, HECA
TRRUST_Transcription_Factors_2019	ATRXmut vs control	CTCF	1.28397	0.551252	IRAK2, MYC, BCL6
TRRUST_Transcription_Factors_2019	ATRXmut vs control	SRY	1.26662	0.438307	NFKBIB
TRRUST_Transcription_Factors_2019	ATRXmut vs control	TP63	1.2559	0.589351	CDKN1A, ID2
TRRUST_Transcription_Factors_2019	ATRXmut vs control	PARP1	1.25529	0.584546	CDKN1A, BCL2, NFKB1, JUN, RELA
TRRUST_Transcription_Factors_2019	ATRXmut vs control	HSF2	1.24199	0.624973	FOS, MAPK8, HIF1A
TRRUST_Transcription_Factors_2019	ATRXmut vs control	STAT2	1.23683	0.625156	IRF1, STAT1, PML, SCARB2
TRRUST_Transcription_Factors_2019	ATRXmut vs control	TRERF1	1.23221	0.624973	CCR7, CD40
TRRUST_Transcription_Factors_2019	ATRXmut vs control	AR	1.22312	0.528345	CDKN1A, NFKB1, NDRG1, MYC, PTPN1, PMEPA1, JUN, SESN1, CTNNB1, EP300, NRAS, RELA, MED1, TSC1, BTG1
TRRUST_Transcription_Factors_2019	ATRXmut vs control	TCF3	1.21126	0.625156	CDKN1A, MYC
TRRUST_Transcription_Factors_2019	ATRXmut vs control	SFPQ	1.20765	0.625156	NEAT1, STAT6
TRRUST_Transcription_Factors_2019	ATRXmut vs control	CREBBP	1.20062	0.624973	CDKN1A, RARA, IRF1, EP300
TRRUST_Transcription_Factors_2019	ATRXmut vs control	JUND	1.19471	0.625156	CDKN1A, TGFB1, TIMP1, BCL6
TRRUST_Transcription_Factors_2019	ATRXmut vs control	BTF3	1.19432	0.625156	NFKB1, RRAS2
TRRUST_Transcription_Factors_2019	ATRXmut vs control	NFKBIA	1.19057	0.625156	NFKB1, RELA, CD40
TRRUST_Transcription_Factors_2019	ATRXmut vs control	STAT5B	1.19017	0.589351	BCL6
TRRUST_Transcription_Factors_2019	ATRXmut vs control	ZEB1	1.19017	0.589351	BCL6
TRRUST_Transcription_Factors_2019	ATRXmut vs control	CREB1	1.18759	0.589351	NR4A3, BCL2L11, FOS, BCL2, ETV3, JUN, CXCR4
TRRUST_Transcription_Factors_2019	ATRXmut vs control	MTF1	1.18416	0.625156	PRNP, SOD1
TRRUST_Transcription_Factors_2019	ATRXmut vs control	HSF1	1.1827	0.624973	CDKN1A, SESN3, NFKB1, JUN
TRRUST_Transcription_Factors_2019	ATRXmut vs control	ELK1	1.18092	0.625156	FOS, MCL1, ZFP36, PSEN1, SRF, CITED2
TRRUST_Transcription_Factors_2019	ATRXmut vs control	ESRRA	1.17579	0.625156	AHR, NRIP1
TRRUST_Transcription_Factors_2019	ATRXmut vs control	NFIL3	1.16899	0.625156	AREG, APP
TRRUST_Transcription_Factors_2019	ATRXmut vs control	KLF4	1.16658	0.625156	CDKN1A, RARA
TRRUST_Transcription_Factors_2019	ATRXmut vs control	CREB5	1.16626	0.625156	MX1, RASGRP3, STAT1
TRRUST_Transcription_Factors_2019	ATRXmut vs control	ING4	1.16262	0.625156	CDKN1A, BCL2
TRRUST_Transcription_Factors_2019	ATRXmut vs control	PAX3	1.16082	0.625156	CXCR4
TRRUST_Transcription_Factors_2019	ATRXmut vs control	CEBPA	1.15741	0.625156	SOCS3, BCL2, MYC, STAT3
TRRUST_Transcription_Factors_2019	ATRXmut vs control	GFI1	1.15471	0.632728	CDKN1A, NF1, BAX
TRRUST_Transcription_Factors_2019	ATRXmut vs control	KLF6	1.15358	0.625156	CDKN1A, PMAIP1
TRRUST_Transcription_Factors_2019	ATRXmut vs control	NR5A1	1.14612	0.63404	CITED2, STARD7, PNRC1
TRRUST_Transcription_Factors_2019	ATRXmut vs control	FOXA2	1.14463	0.632728	ABCA1, GFER
TRRUST_Transcription_Factors_2019	ATRXmut vs control	PML	1.13982	0.625156	CDKN1A, TNFAIP3, NR4A1, HIPK2, CCNT1, EP300
TRRUST_Transcription_Factors_2019	ATRXmut vs control	FOXO3	1.13282	0.625156	BCL2L11, PIK3CA, BCL6, SIRT1
TRRUST_Transcription_Factors_2019	ATRXmut vs control	FOSL2	1.13027	0.625156	TGFB1, TIMP1, BCL6
TRRUST_Transcription_Factors_2019	ATRXmut vs control	FOXA1	1.12807	0.625156	BCL2, MYC, ABCA1
TRRUST_Transcription_Factors_2019	ATRXmut vs control	EPAS1	1.12568	0.640439	CCR7, USF2
TRRUST_Transcription_Factors_2019	ATRXmut vs control	TFAP2A	1.12558	0.625156	CDKN1A, CD82, BCL2
TRRUST_Transcription_Factors_2019	ATRXmut vs control	RB1	1.12087	0.625156	CDKN1A, FOS, DDIT3, TP53BP2, MYC, WRN, HBP1, ELF1
TRRUST_Transcription_Factors_2019	ATRXmut vs control	IRF7	1.12032	0.625156	ATF4
TRRUST_Transcription_Factors_2019	ATRXmut vs control	ATF1	1.11813	0.625156	FTH1, BCL2
TRRUST_Transcription_Factors_2019	ATRXmut vs control	SOX10	1.10894	0.625156	MBP
TRRUST_Transcription_Factors_2019	ATRXmut vs control	MSX2	1.10636	0.649767	BCL2, SOD1
TRRUST_Transcription_Factors_2019	ATRXmut vs control	HDAC9	1.09953	0.625156	CFLAR, NFKB1, RELA, STAT6, CITED2, MEF2A, MYEF2, HSPA5
TRRUST_Transcription_Factors_2019	ATRXmut vs control	HIF1A	1.09541	0.625156	SOCS1, PIK3CA, NR4A1, TFRC, CCR7, SLC2A1, CXCR4, STAT3, VHL, NR3C1, SETD2, HIF1A
TRRUST_Transcription_Factors_2019	ATRXmut vs control	ZNF382	1.08669	0.63404	NFKB1, MYC, JUN, STAT3
TRRUST_Transcription_Factors_2019	ATRXmut vs control	HDAC7	1.07773	0.640439	CDKN1A, NR4A1, MEF2D, HIF1A
TRRUST_Transcription_Factors_2019	ATRXmut vs control	TP53	1.07219	0.625156	CDKN1A, CD82, PMAIP1, DUSP1, BCL2, NFKB1, BCL3, PLK3, FOXO3, SLC6A6, HIPK2, MYC, SMAD3, WRN, ID2, HSP90AB1, SLC2A1, MCL1, CTNNB1
TRRUST_Transcription_Factors_2019	ATRXmut vs control	HMGA1	1.06699	0.647459	CD44, SLC2A3
TRRUST_Transcription_Factors_2019	ATRXmut vs control	MEF2D	1.06421	0.685756	HDAC7, JUN
TRRUST_Transcription_Factors_2019	ATRXmut vs control	CDX2	1.06132	0.649767	CDKN1A, GSPT1
TRRUST_Transcription_Factors_2019	ATRXmut vs control	ERCC2	1.06027	0.649767	CDKN1A, BCL2
TRRUST_Transcription_Factors_2019	ATRXmut vs control	FOXO1	1.05286	0.649767	IRS2, CXCR4, ADIPOR1, TXNIP
TRRUST_Transcription_Factors_2019	ATRXmut vs control	GLI1	1.05029	0.649767	SOCS1, BCL2, JUN
TRRUST_Transcription_Factors_2019	ATRXmut vs control	TWIST1	1.04373	0.649767	FOS, CD44, BCL2, TIMP1
TRRUST_Transcription_Factors_2019	ATRXmut vs control	MITF	1.0411	0.659621	FOS, ACP5, BCL2A1
TRRUST_Transcription_Factors_2019	ATRXmut vs control	TP73	1.02785	0.682134	CDKN1A, PMAIP1
TRRUST_Transcription_Factors_2019	ATRXmut vs control	NPM1	1.01804	0.685756	CDKN1A, ATF5
TRRUST_Transcription_Factors_2019	ATRXmut vs control	ATF3	1.01681	0.685756	CD82, DDIT3
TRRUST_Transcription_Factors_2019	ATRXmut vs control	FOXD3	1.01501	0.733784	NDRG1, CYFIP2
TRRUST_Transcription_Factors_2019	ATRXmut vs control	TWIST2	1.01365	0.683599	FOS, CD44
TRRUST_Transcription_Factors_2019	ATRXmut vs control	NFIC	1.01217	0.685756	IRS2, JUN
TRRUST_Transcription_Factors_2019	ATRXmut vs control	CTNNB1	1.00754	0.685756	CD44, MYC, JUN, TCF7
TRRUST_Transcription_Factors_2019	ATRXmut vs control	RUNX1	1.00632	0.685756	LGALS3, NFKB1, TIMP1, JUN, RELA
TRRUST_Transcription_Factors_2019	ATRXmut vs control	HIPK2	1.00304	0.685756	CDKN1A, HIF1A
TRRUST_Transcription_Factors_2019	ATRXmut vs control	NF1	1.00007	0.685756	FOS, MYC, MBP, SP3, PPP2R2D
TRRUST_Transcription_Factors_2019	ATRXmut vs control	AHR	0.99775	0.685756	FOS, MT2A, MYC
TRRUST_Transcription_Factors_2019	ATRXmut vs control	PTTG1	0.995976	0.685756	ID3, MYC, LGALS1, CDC42
TRRUST_Transcription_Factors_2019	ATRXmut vs control	SALL4	0.973285	0.761304	ZEB1
TRRUST_Transcription_Factors_2019	ATRXmut vs control	NR1H4	0.971193	0.724132	NFKB1, KLF11, RELA
TRRUST_Transcription_Factors_2019	ATRXmut vs control	HDAC2	0.960586	0.733784	CDKN1A, MYC
TRRUST_Transcription_Factors_2019	ATRXmut vs control	HDAC5	0.958416	0.748516	SLC2A1, MEF2A
TRRUST_Transcription_Factors_2019	ATRXmut vs control	ETS2	0.957531	0.733784	CDKN1A, MYC
TRRUST_Transcription_Factors_2019	ATRXmut vs control	SOX4	0.949866	0.740999	AGO1, DHX9, DICER1
TRRUST_Transcription_Factors_2019	ATRXmut vs control	IKBKB	0.948467	0.771249	CD44
TRRUST_Transcription_Factors_2019	ATRXmut vs control	MYBL2	0.934988	0.759917	MYC, NCL, SP1, MYBL2
TRRUST_Transcription_Factors_2019	ATRXmut vs control	SOX6	0.928495	0.761304	CDKN1A, CTNNB1
TRRUST_Transcription_Factors_2019	ATRXmut vs control	KLF2	0.917279	0.761304	CDKN1A, CCR7, CXCR4
TRRUST_Transcription_Factors_2019	ATRXmut vs control	PPARD	0.902187	0.771249	SAT1, TIMP1
TRRUST_Transcription_Factors_2019	ATRXmut vs control	SRF	0.895774	0.775552	FOS, MCL1, SMN1
TRRUST_Transcription_Factors_2019	ATRXmut vs control	ZBTB16	0.883806	0.777579	BCL2, ID2, CXCR4
TRRUST_Transcription_Factors_2019	ATRXmut vs control	NFYB	0.875542	0.777579	FOS, LPIN1
TRRUST_Transcription_Factors_2019	ATRXmut vs control	CEBPD	0.865005	0.777579	DDIT3, CASP8
TRRUST_Transcription_Factors_2019	ATRXmut vs control	SF1	0.86317	0.778791	TCERG1, SF3B1, U2AF2
TRRUST_Transcription_Factors_2019	ATRXmut vs control	NFYC	0.852919	0.791758	FOS, LPIN1
TRRUST_Transcription_Factors_2019	ATRXmut vs control	RXRA	0.846818	0.790302	CXCR5, ABCA1
TRRUST_Transcription_Factors_2019	ATRXmut vs control	IRF8	0.840333	0.791758	CFLAR
TRRUST_Transcription_Factors_2019	ATRXmut vs control	MAF	0.838875	0.844968	CCND2
TRRUST_Transcription_Factors_2019	ATRXmut vs control	WWTR1	0.836826	0.791758	SMAD3, BAK1
TRRUST_Transcription_Factors_2019	ATRXmut vs control	NR2F1	0.819535	0.849066	DR1
TRRUST_Transcription_Factors_2019	ATRXmut vs control	ING1	0.809288	0.831915	CDKN1A
TRRUST_Transcription_Factors_2019	ATRXmut vs control	ATF6	0.797328	0.841788	DDIT3, DNAJC3, ATP2A2, SRF
TRRUST_Transcription_Factors_2019	ATRXmut vs control	KLF10	0.784853	0.844968	CDKN1A
TRRUST_Transcription_Factors_2019	ATRXmut vs control	ERG	0.781363	0.843861	ZEB1, CXCR4
TRRUST_Transcription_Factors_2019	ATRXmut vs control	DDIT3	0.765529	0.846023	ATF5, MCL1, SIRT1, ATF2, ATG5
TRRUST_Transcription_Factors_2019	ATRXmut vs control	TCF7L2	0.759778	0.845912	CTNNB1, HECA, STAT3, STARD7
TRRUST_Transcription_Factors_2019	ATRXmut vs control	HDAC3	0.753191	0.849066	MYC, JUN, CXCR4
TRRUST_Transcription_Factors_2019	ATRXmut vs control	NFYA	0.731942	0.854642	DDIT3, SP3, LPIN1, HSPA5, CCND2
TRRUST_Transcription_Factors_2019	ATRXmut vs control	MEF2A	0.72657	0.854642	JUN, MEF2A, NRF1, COX6A1, MAPK14
TRRUST_Transcription_Factors_2019	ATRXmut vs control	NFATC2	0.71988	0.935912	MDM2
TRRUST_Transcription_Factors_2019	ATRXmut vs control	APEX1	0.712998	0.854642	NFKB1, RELA
TRRUST_Transcription_Factors_2019	ATRXmut vs control	PROX1	0.711657	0.866947	AKT2, CDKN1B
TRRUST_Transcription_Factors_2019	ATRXmut vs control	TBX21	0.699727	0.874455	NELFCD, YY1
TRRUST_Transcription_Factors_2019	ATRXmut vs control	IRF3	0.680348	0.884666	TNPO1, PURA
TRRUST_Transcription_Factors_2019	ATRXmut vs control	FOXO4	0.668639	0.884666	BCL6, HIF1A, PSMD11, SOD2
TRRUST_Transcription_Factors_2019	ATRXmut vs control	HIVEP2	0.581831	0.941953	HLA-B, HLA-A, HLA-C
TRRUST_Transcription_Factors_2019	ATRXmut vs control	REST	0.574672	0.941953	DYRK1A, STAT1
TRRUST_Transcription_Factors_2019	ATRXmut vs control	ZFP36	0.450301	0.998275	HIF1A
TRRUST_Transcription_Factors_2019	ATRXmut vs control	CEBPE	-0.610758	0.95729	SPI1
TRRUST_Transcription_Factors_2019	ATRXmut vs control	HNF1A	-0.653872	0.941953	ACAT2
TRRUST_Transcription_Factors_2019	ATRXmut vs control	SP4	-0.655069	0.915201	BIRC5
TRRUST_Transcription_Factors_2019	ATRXmut vs control	NR3C1	-0.673714	0.914369	CCND3, CDK4, CDK6, TP53, BAD, BAX
TRRUST_Transcription_Factors_2019	ATRXmut vs control	IRF2	-0.688034	0.884666	CIITA
TRRUST_Transcription_Factors_2019	ATRXmut vs control	MYB	-0.726534	0.863241	MYB, WAS
TRRUST_Transcription_Factors_2019	ATRXmut vs control	HOXA1	-0.738771	0.863241	PCNA, LYL1
TRRUST_Transcription_Factors_2019	ATRXmut vs control	NFATC1	-0.742817	0.909156	SP1
TRRUST_Transcription_Factors_2019	ATRXmut vs control	SREBF1	-0.750776	0.852624	FDPS, ACLY
TRRUST_Transcription_Factors_2019	ATRXmut vs control	PIAS1	-0.757295	0.884397	PRMT1
TRRUST_Transcription_Factors_2019	ATRXmut vs control	NR3C2	-0.775936	0.854642	CABIN1, CCR6
TRRUST_Transcription_Factors_2019	ATRXmut vs control	CDX1	-0.776759	0.854642	PCNA
TRRUST_Transcription_Factors_2019	ATRXmut vs control	HIC1	-0.779353	0.849066	E2F1
TRRUST_Transcription_Factors_2019	ATRXmut vs control	USF2	-0.79384	0.844968	PTPN6, IGF2R
TRRUST_Transcription_Factors_2019	ATRXmut vs control	STAT1	-0.806506	0.844968	PSMB9, CIITA, FCGRT, STAT2, SMARCA4, CD22, TP53
TRRUST_Transcription_Factors_2019	ATRXmut vs control	KLF8	-0.811668	0.849066	VIM
TRRUST_Transcription_Factors_2019	ATRXmut vs control	ZEB2	-0.811668	0.849066	VIM
TRRUST_Transcription_Factors_2019	ATRXmut vs control	FOXQ1	-0.820757	0.849066	BCL11A
TRRUST_Transcription_Factors_2019	ATRXmut vs control	PAX5	-0.822447	0.835499	LEF1, CD19, TP53, FCER2, RB1, BAX
TRRUST_Transcription_Factors_2019	ATRXmut vs control	EZH2	-0.82619	0.834776	CIITA, PCNA, HDAC1, TP53, PTEN
TRRUST_Transcription_Factors_2019	ATRXmut vs control	NKX2	-0.829505	0.844968	LYL1, MEF2C
TRRUST_Transcription_Factors_2019	ATRXmut vs control	HOXA10	-0.830669	0.834776	PHGDH, LYL1, TP53
TRRUST_Transcription_Factors_2019	ATRXmut vs control	MEN1	-0.832283	0.841788	RAD51AP1
TRRUST_Transcription_Factors_2019	ATRXmut vs control	MAZ	-0.839449	0.844968	HRAS
TRRUST_Transcription_Factors_2019	ATRXmut vs control	HOXB7	-0.841435	0.844968	CDKN1B
TRRUST_Transcription_Factors_2019	ATRXmut vs control	FOSL1	-0.853933	0.843861	EZH2
TRRUST_Transcription_Factors_2019	ATRXmut vs control	PBX2	-0.859159	0.841788	VCP
TRRUST_Transcription_Factors_2019	ATRXmut vs control	LMO2	-0.865768	0.800746	LEF1, LYL1
TRRUST_Transcription_Factors_2019	ATRXmut vs control	TAL1	-0.888425	0.818429	MYB
TRRUST_Transcription_Factors_2019	ATRXmut vs control	CIITA	-0.893088	0.778791	HLA-DOB, HLA-DOA
TRRUST_Transcription_Factors_2019	ATRXmut vs control	MBD1	-0.89393	0.791758	MGMT
TRRUST_Transcription_Factors_2019	ATRXmut vs control	ATF5	-0.896198	0.800746	CCND3, CREB1
TRRUST_Transcription_Factors_2019	ATRXmut vs control	EP300	-0.901055	0.777579	MGMT, PARP1, PCNA, BIRC5
TRRUST_Transcription_Factors_2019	ATRXmut vs control	SNAI1	-0.905287	0.791758	PEBP1
TRRUST_Transcription_Factors_2019	ATRXmut vs control	KLF5	-0.908967	0.777579	BIRC5, ITGB2, FOXO1
TRRUST_Transcription_Factors_2019	ATRXmut vs control	USF1	-0.917202	0.775552	PTPN6, TYMS, CIITA
TRRUST_Transcription_Factors_2019	ATRXmut vs control	MTA1	-0.922215	0.771249	ITGB3BP, HDAC1, PTEN
TRRUST_Transcription_Factors_2019	ATRXmut vs control	STAT5A	-0.928562	0.775552	STK11
TRRUST_Transcription_Factors_2019	ATRXmut vs control	EWSR1	-0.932359	0.778791	ATF1
TRRUST_Transcription_Factors_2019	ATRXmut vs control	GATA1	-0.932449	0.768199	FLI1, SPI1, CYBB, PBXIP1, BST2, COPS5, CBFB
TRRUST_Transcription_Factors_2019	ATRXmut vs control	ETS1	-0.937913	0.761304	MYB, PARP1, FLI1, WAS, ATXN2, CSNK2B, TP53
TRRUST_Transcription_Factors_2019	ATRXmut vs control	CUX1	-0.944949	0.777579	CYBB, CDKN1B
TRRUST_Transcription_Factors_2019	ATRXmut vs control	MYCN	-0.946511	0.761304	MCM3, CIITA, BIRC5, MCM4, MCM2, MCM7, TP53, MCM6, HDAC2, BAX, MCM5, HLA-F, CTSD
TRRUST_Transcription_Factors_2019	ATRXmut vs control	CEBPZ	-0.947415	0.777579	MLH1
TRRUST_Transcription_Factors_2019	ATRXmut vs control	MYC	-0.953185	0.761304	CD38, PRDX3, MME, PCNA, DDX18, RCC1, CDCA7, CDK4, CHEK1, CDK6, BRD7, XPO1, TP53, HNRNPA2B1, HDAC2, MAPK1, SRSF1, LDHA
TRRUST_Transcription_Factors_2019	ATRXmut vs control	HDGF	-0.961046	0.771249	VEGFB
TRRUST_Transcription_Factors_2019	ATRXmut vs control	SP1	-0.963054	0.761304	MGMT, BTK, PHGDH, MME, TYMS, E2F1, CENPW, PTTG1, STK11, MCTS1, PNOC, CAT, BIRC5, PSIP1, GRK2, IMPDH2, CERS2, SLC39A1, WAS, LYZ, POLD2, MTA1, PDHA1, CDK4, DCK, MPG, CREB1, CDK6, BRD7, TMPO, APEX1, DNMT1, ADA, NDUFV1, SNRPN, PTEN, BSG, DDB2, ITGB2, UTRN, DNMT3A, ATM, GSTP1, HRAS, CENPH, LMO4, MAT2A, HSD17B11, BAX
TRRUST_Transcription_Factors_2019	ATRXmut vs control	SREBF2	-0.987661	0.761304	FDPS
TRRUST_Transcription_Factors_2019	ATRXmut vs control	PAX6	-0.992771	0.74697	ITGB1
TRRUST_Transcription_Factors_2019	ATRXmut vs control	APC	-1.00207	0.721503	AKT1, BIRC5, DNMT1
TRRUST_Transcription_Factors_2019	ATRXmut vs control	HES1	-1.02067	0.724132	E2F1, PTEN
TRRUST_Transcription_Factors_2019	ATRXmut vs control	PAX2	-1.03375	0.700947	TP53, ADAM10
TRRUST_Transcription_Factors_2019	ATRXmut vs control	E2F4	-1.03963	0.685756	PCLAF, BIRC5
TRRUST_Transcription_Factors_2019	ATRXmut vs control	LMX1B	-1.04137	0.685756	TCF3
TRRUST_Transcription_Factors_2019	ATRXmut vs control	YY1	-1.08453	0.63404	PARP1, FDPS, PCNA, SAP30, HDAC1, VEGFB, TP53, CBX5, SNRPN, DEK, HDAC2
TRRUST_Transcription_Factors_2019	ATRXmut vs control	MBD2	-1.09485	0.645655	GSTP1, ALOX5
TRRUST_Transcription_Factors_2019	ATRXmut vs control	ARID3A	-1.09852	0.640439	E2F1
TRRUST_Transcription_Factors_2019	ATRXmut vs control	OTX2	-1.10979	0.627777	CCNG2
TRRUST_Transcription_Factors_2019	ATRXmut vs control	LEF1	-1.10998	0.63404	TCF3, BIRC5, HERC2
TRRUST_Transcription_Factors_2019	ATRXmut vs control	IRF1	-1.11401	0.625156	MYB, E2F1, PSMB9, CIITA, PSMB10, CDK4, TP53, CYBB
TRRUST_Transcription_Factors_2019	ATRXmut vs control	FOXF2	-1.1149	0.625156	WASF2, ITGB1
TRRUST_Transcription_Factors_2019	ATRXmut vs control	MECP2	-1.1155	0.625156	MGMT
TRRUST_Transcription_Factors_2019	ATRXmut vs control	NRF1	-1.12505	0.625156	PRDX3, SNRPN, PRDX5, CAPNS1, COX6A1, FMR1
TRRUST_Transcription_Factors_2019	ATRXmut vs control	ILF3	-1.12524	0.625156	BIRC5
TRRUST_Transcription_Factors_2019	ATRXmut vs control	FOXM1	-1.13612	0.625156	CDC25B, VEGFB
TRRUST_Transcription_Factors_2019	ATRXmut vs control	EGR1	-1.13833	0.625156	STMN1, MYB, AKR1B1, LTB, IMPDH2, UBE2S, TMPO, TP53, FCER2, PTEN
TRRUST_Transcription_Factors_2019	ATRXmut vs control	SP2	-1.14884	0.625156	DNMT3A, MAT2A
TRRUST_Transcription_Factors_2019	ATRXmut vs control	ETV4	-1.15359	0.625156	CCND3
TRRUST_Transcription_Factors_2019	ATRXmut vs control	FLI1	-1.15541	0.625156	FLI1, HDAC1
TRRUST_Transcription_Factors_2019	ATRXmut vs control	POU2F1	-1.16286	0.625156	MAD2L1, POU2AF1
TRRUST_Transcription_Factors_2019	ATRXmut vs control	RFX5	-1.17594	0.625156	HLA-DOB, HLA-DOA, HDAC2, HLA-DMB, HLA-DPA1, HLA-DMA, HLA-DRA
TRRUST_Transcription_Factors_2019	ATRXmut vs control	MSC	-1.18637	0.598296	MCM7
TRRUST_Transcription_Factors_2019	ATRXmut vs control	NFKB2	-1.19917	0.624973	SND1, CDK6
TRRUST_Transcription_Factors_2019	ATRXmut vs control	GATA4	-1.20606	0.598296	HDAC9
TRRUST_Transcription_Factors_2019	ATRXmut vs control	NANOG	-1.20646	0.598296	CDK6, KLF2
TRRUST_Transcription_Factors_2019	ATRXmut vs control	NFE2L2	-1.20921	0.625156	CAT
TRRUST_Transcription_Factors_2019	ATRXmut vs control	GATA2	-1.22336	0.551252	SPI1, CYBB
TRRUST_Transcription_Factors_2019	ATRXmut vs control	NKX2	-1.22699	0.551252	STK11
TRRUST_Transcription_Factors_2019	ATRXmut vs control	ELF1	-1.23227	0.569668	FLI1, CYBB
TRRUST_Transcription_Factors_2019	ATRXmut vs control	TFCP2	-1.24089	0.528345	TYMS
TRRUST_Transcription_Factors_2019	ATRXmut vs control	RFXANK	-1.24896	0.589351	HLA-DOB, HLA-DOA
TRRUST_Transcription_Factors_2019	ATRXmut vs control	RFXAP	-1.24896	0.589351	HLA-DOB, HLA-DOA
TRRUST_Transcription_Factors_2019	ATRXmut vs control	PAX8	-1.27133	0.469729	E2F1, TP53
TRRUST_Transcription_Factors_2019	ATRXmut vs control	SOX2	-1.27961	0.484708	MKI67
TRRUST_Transcription_Factors_2019	ATRXmut vs control	NR0B2	-1.29249	0.302077	E2F1
TRRUST_Transcription_Factors_2019	ATRXmut vs control	NR2F2	-1.29249	0.302077	E2F1
TRRUST_Transcription_Factors_2019	ATRXmut vs control	PITX2	-1.31771	0.208301	LEF1
TRRUST_Transcription_Factors_2019	ATRXmut vs control	SATB1	-1.3237	0.482252	MKI67, HDAC1, CDK4, SPI1, CYBB
TRRUST_Transcription_Factors_2019	ATRXmut vs control	POU2F2	-1.32962	0.472421	HLA-DOB, SPIB, SPI1
TRRUST_Transcription_Factors_2019	ATRXmut vs control	RFX1	-1.35439	0.460711	HLA-DOB, CIITA, PCNA, HDAC1
TRRUST_Transcription_Factors_2019	ATRXmut vs control	DNMT1	-1.37347	0.440965	MGMT, BIRC5, MBD2, HDAC1, TP53, RB1
TRRUST_Transcription_Factors_2019	ATRXmut vs control	E2F6	-1.3999	0.316388	E2F1, PCLAF, BRD7
TRRUST_Transcription_Factors_2019	ATRXmut vs control	NR4A1	-1.40227	0.353053	E2F1, BABAM2
TRRUST_Transcription_Factors_2019	ATRXmut vs control	PRDM1	-1.4242	0.273993	MKI67, CIITA, PCNA
TRRUST_Transcription_Factors_2019	ATRXmut vs control	SPI1	-1.43144	0.343266	BTK, MME, FLI1, MS4A1, WAS, CD22, CYBB, JCHAIN, ITGB2, MAPK1
TRRUST_Transcription_Factors_2019	ATRXmut vs control	E2F1	-1.44959	0.214739	DHFR, TOP2A, CTNNBIP1, MYB, RRM2, ASF1B, TYMS, XRCC1, E2F1, UHRF1, PCNA, BIRC5, RRM1, IRF3, FHIT, CDCA7, CHEK1, ATAD2, TP53, ERCC1, DNMT1, PIN1
TRRUST_Transcription_Factors_2019	ATRXmut vs control	YBX1	-1.58911	0.208301	TOP2A, TYMS, E2F1
TRRUST_Transcription_Factors_2019	ATRXmut vs control	TFDP1	-1.59791	0.18183	DHFR, TYMS, PCNA, RRM1, TP53
TRRUST_Transcription_Factors_2019	sporadic vs control	SMAD4	2.238	0.0139284	CDKN1A, TGFB1, BCL2, JUN, ZFP36, SKIL
TRRUST_Transcription_Factors_2019	sporadic vs control	ATF4	2.18308	0.0264113	DDIT3, DDIT4, MAP1LC3B, MCL1
TRRUST_Transcription_Factors_2019	sporadic vs control	SMAD3	2.13969	0.00514544	CDKN1A, TGFB1, JUN, ZFP36, MYC
TRRUST_Transcription_Factors_2019	sporadic vs control	ATF2	2.02079	0.0690666	CDKN1A, DUSP1, JUN, ST3GAL5, MAP3K1
TRRUST_Transcription_Factors_2019	sporadic vs control	STAT6	2.01356	0.0690666	FOS, DUSP1, SOCS1
TRRUST_Transcription_Factors_2019	sporadic vs control	ATM	1.96673	0.0690666	CDKN1A, DUSP1, PMAIP1, BCL2, CFLAR, SLC2A1
TRRUST_Transcription_Factors_2019	sporadic vs control	NR1I2	1.93829	0.0200092	KLF6, BCL2, NFKB1, RELA
TRRUST_Transcription_Factors_2019	sporadic vs control	SMARCA4	1.82729	0.00514544	CDKN1A, FOS, CD44
TRRUST_Transcription_Factors_2019	sporadic vs control	RBMX	1.81078	0.125625	FOS, JUNB, JUND, TXNIP
TRRUST_Transcription_Factors_2019	sporadic vs control	ABL1	1.78184	0.163373	CDKN1A, BCL2, JUN, PIM1
TRRUST_Transcription_Factors_2019	sporadic vs control	ESR1	1.7683	0.102516	CDKN1A, FOS, JUNB, RARA, PMAIP1, BCL2, ZEB1, JUN, CTNNB1
TRRUST_Transcription_Factors_2019	sporadic vs control	WT1	1.75127	0.163373	CDKN1A, JUNB, ADGRE5, BCL2, JUN, IRF8, SMAD3, WTAP, ETS1, ODC1
TRRUST_Transcription_Factors_2019	sporadic vs control	CREM	1.75076	0.165451	FOS, DUSP1, GPX4
TRRUST_Transcription_Factors_2019	sporadic vs control	SMAD7	1.74028	0.0690666	CDKN1A, TGFB1, MYC
TRRUST_Transcription_Factors_2019	sporadic vs control	HDAC4	1.69797	0.207205	CDKN1A, JUN, TGIF1, ATF4
TRRUST_Transcription_Factors_2019	sporadic vs control	GATA3	1.68298	0.147918	ZEB1, NFKB1, RELA
TRRUST_Transcription_Factors_2019	sporadic vs control	BRCA1	1.66688	0.153569	CDKN1A, FOS, IRF9, DDIT3, STAT3
TRRUST_Transcription_Factors_2019	sporadic vs control	CREB5	1.66681	0.21207	MX1, STAT1, RDX
TRRUST_Transcription_Factors_2019	sporadic vs control	TBP	1.64102	0.21207	CDKN1A, FOS, BCL2, MYC
TRRUST_Transcription_Factors_2019	sporadic vs control	HSF1	1.63475	0.22195	CDKN1A, SESN3, JUN, NFKB1
TRRUST_Transcription_Factors_2019	sporadic vs control	JUNB	1.63216	0.172763	CDKN1A, CD82
TRRUST_Transcription_Factors_2019	sporadic vs control	REL	1.61695	0.229646	CDKN1A, TNFAIP3
TRRUST_Transcription_Factors_2019	sporadic vs control	MEF2D	1.60388	0.21207	JUN, HDAC7, ATM
TRRUST_Transcription_Factors_2019	sporadic vs control	ESR2	1.60261	0.229646	CDKN1A, FOS, JUN, MKNK2
TRRUST_Transcription_Factors_2019	sporadic vs control	SNAI2	1.60239	0.21207	CD44, UBE2D3, CXCR4
TRRUST_Transcription_Factors_2019	sporadic vs control	PGR	1.5985	0.231564	DUSP1, IRS2, BCL2, MYC
TRRUST_Transcription_Factors_2019	sporadic vs control	ARNT	1.59769	0.231564	FOS, JUN, RELB
TRRUST_Transcription_Factors_2019	sporadic vs control	XBP1	1.55315	0.257633	DDIT3, PRNP, HSPA5
TRRUST_Transcription_Factors_2019	sporadic vs control	BCL6	1.53941	0.229646	CDKN1A, HDAC7, NFKB1, STAT3
TRRUST_Transcription_Factors_2019	sporadic vs control	VDR	1.5284	0.268133	CDKN1A, DDIT4, TPT1
TRRUST_Transcription_Factors_2019	sporadic vs control	MEF2C	1.52648	0.163373	JUN, MECP2
TRRUST_Transcription_Factors_2019	sporadic vs control	STAT3	1.52502	0.163373	CDKN1A, FOS, DDIT3, SOCS1, TGFB1, JUNB, BCL2, ZFP36, CFLAR
TRRUST_Transcription_Factors_2019	sporadic vs control	PPARG	1.52345	0.229646	CDKN1A, BCL2, SAT1, CFLAR, PLIN2, CD83, TXNIP, MYC
TRRUST_Transcription_Factors_2019	sporadic vs control	BTF3	1.52023	0.274035	RRAS2, NFKB1, ATM
TRRUST_Transcription_Factors_2019	sporadic vs control	CEBPB	1.50631	0.260227	CDKN1A, DDIT3, MAD1L1
TRRUST_Transcription_Factors_2019	sporadic vs control	SIRT1	1.48662	0.252655	CDKN1A, CFLAR, PER1, CTNNB1
TRRUST_Transcription_Factors_2019	sporadic vs control	KAT2B	1.47087	0.331659	CDKN1A, ZEB1
TRRUST_Transcription_Factors_2019	sporadic vs control	RARA	1.44632	0.257728	CDKN1A, ETS1
TRRUST_Transcription_Factors_2019	sporadic vs control	ZBTB7A	1.43334	0.345356	FOS, SLC2A3, MYC
TRRUST_Transcription_Factors_2019	sporadic vs control	CREB1	1.40989	0.27482	FOS, BCL2L11, BCL2, JUN, HLA-DQB1
TRRUST_Transcription_Factors_2019	sporadic vs control	FOS	1.4034	0.345356	FOS, DDIT3, NFKB1, EZR
TRRUST_Transcription_Factors_2019	sporadic vs control	SFPQ	1.38751	0.345356	NEAT1, STAT6
TRRUST_Transcription_Factors_2019	sporadic vs control	TWIST1	1.38153	0.337914	FOS, BCL2, CD44
TRRUST_Transcription_Factors_2019	sporadic vs control	GLI2	1.38071	0.379521	SOCS1, BCL2, JUN
TRRUST_Transcription_Factors_2019	sporadic vs control	HSF2	1.37635	0.379521	FOS, MAPK8
TRRUST_Transcription_Factors_2019	sporadic vs control	POU5F1	1.33838	0.426827	CDKN1A, GADD45A
TRRUST_Transcription_Factors_2019	sporadic vs control	KLF6	1.33576	0.426827	CDKN1A, PMAIP1, ASAH1
TRRUST_Transcription_Factors_2019	sporadic vs control	TFAP2C	1.33233	0.045618	CDKN1A
TRRUST_Transcription_Factors_2019	sporadic vs control	NKX3	1.33182	0.0556276	FOS
TRRUST_Transcription_Factors_2019	sporadic vs control	TFAP2A	1.33164	0.371277	CDKN1A, BCL2, CD82, ETS1, NME3
TRRUST_Transcription_Factors_2019	sporadic vs control	NCOA3	1.3213	0.165451	BCL2
TRRUST_Transcription_Factors_2019	sporadic vs control	TCF4	1.31275	0.452248	BCL2, CD44, JUN, MYC
TRRUST_Transcription_Factors_2019	sporadic vs control	MTF1	1.31206	0.477047	PRNP, SOD1
TRRUST_Transcription_Factors_2019	sporadic vs control	MSX2	1.3068	0.477047	BCL2, SOD1
TRRUST_Transcription_Factors_2019	sporadic vs control	SPDEF	1.3054	0.229646	SQSTM1
TRRUST_Transcription_Factors_2019	sporadic vs control	FOXP3	1.30436	0.477798	CDKN1A, SATB1
TRRUST_Transcription_Factors_2019	sporadic vs control	IRF9	1.30076	0.477047	CDKN1A, SP100
TRRUST_Transcription_Factors_2019	sporadic vs control	ARNTL	1.30053	0.248579	PER1
TRRUST_Transcription_Factors_2019	sporadic vs control	PARP1	1.30042	0.452804	CDKN1A, BCL2, JUN, NFKB1
TRRUST_Transcription_Factors_2019	sporadic vs control	ZNF148	1.28998	0.487273	IRS2, ODC1
TRRUST_Transcription_Factors_2019	sporadic vs control	DNMT3A	1.2831	0.487273	CDKN1A, SETDB1
TRRUST_Transcription_Factors_2019	sporadic vs control	GFI1	1.26894	0.493751	CDKN1A, BAX
TRRUST_Transcription_Factors_2019	sporadic vs control	SRY	1.26694	0.345356	NFKBIB
TRRUST_Transcription_Factors_2019	sporadic vs control	SOX10	1.26515	0.348318	MBP
TRRUST_Transcription_Factors_2019	sporadic vs control	ERCC2	1.26403	0.487273	CDKN1A, BCL2
TRRUST_Transcription_Factors_2019	sporadic vs control	HNF4A	1.23992	0.504179	CDKN1A, MYC
TRRUST_Transcription_Factors_2019	sporadic vs control	ING4	1.23768	0.504179	CDKN1A, BCL2
TRRUST_Transcription_Factors_2019	sporadic vs control	E2F3	1.22817	0.520064	CDKN1A, MAPK8
TRRUST_Transcription_Factors_2019	sporadic vs control	IRF7	1.22028	0.487273	ATF4
TRRUST_Transcription_Factors_2019	sporadic vs control	ELK1	1.21333	0.526264	FOS, ZFP36, MCL1, PSEN1
TRRUST_Transcription_Factors_2019	sporadic vs control	STAT1	1.20633	0.487273	CDKN1A, XAF1, IRF8, PLSCR1, STAT3
TRRUST_Transcription_Factors_2019	sporadic vs control	HIPK2	1.19545	0.54103	CDKN1A, MEF2C
TRRUST_Transcription_Factors_2019	sporadic vs control	HOXA9	1.19486	0.54103	NFKB1, RELA
TRRUST_Transcription_Factors_2019	sporadic vs control	NFIC	1.19374	0.54103	IRS2, JUN
TRRUST_Transcription_Factors_2019	sporadic vs control	STAT2	1.19369	0.54103	IRF1, SCARB2, STAT1
TRRUST_Transcription_Factors_2019	sporadic vs control	CREBBP	1.19052	0.54103	CDKN1A, RARA, TRIM22, IRF1
TRRUST_Transcription_Factors_2019	sporadic vs control	GLI1	1.17787	0.549267	SOCS1, BCL2, JUN
TRRUST_Transcription_Factors_2019	sporadic vs control	NFKBIA	1.16765	0.552269	NFKB1, RELA, S100A6, CD40
TRRUST_Transcription_Factors_2019	sporadic vs control	NF1	1.1588	0.552269	FOS, MBP, PPP2R2D, MYC
TRRUST_Transcription_Factors_2019	sporadic vs control	PAX3	1.15463	0.559147	CXCR4
TRRUST_Transcription_Factors_2019	sporadic vs control	TWIST2	1.15177	0.552269	FOS, CD44, PFDN4
TRRUST_Transcription_Factors_2019	sporadic vs control	HIVEP2	1.14138	0.56304	HLA-A, HLA-B, HLA-C
TRRUST_Transcription_Factors_2019	sporadic vs control	KLF4	1.14051	0.559147	CDKN1A, RARA, ODC1
TRRUST_Transcription_Factors_2019	sporadic vs control	SOX6	1.13278	0.574992	CDKN1A, CTNNB1
TRRUST_Transcription_Factors_2019	sporadic vs control	JUND	1.12496	0.574389	CDKN1A, TGFB1
TRRUST_Transcription_Factors_2019	sporadic vs control	TFAP4	1.12465	0.575376	CDKN1A
TRRUST_Transcription_Factors_2019	sporadic vs control	MITF	1.12451	0.575376	FOS, HIF1A, HERC2, PRKCB
TRRUST_Transcription_Factors_2019	sporadic vs control	PAX5	1.12066	0.575376	CDKN1A, BCL2, CD79A
TRRUST_Transcription_Factors_2019	sporadic vs control	PML	1.1184	0.575376	CDKN1A, TNFAIP3, CCNT1
TRRUST_Transcription_Factors_2019	sporadic vs control	CTNNB1	1.10775	0.580778	CD44, JUN, TCF7
TRRUST_Transcription_Factors_2019	sporadic vs control	SOX9	1.10402	0.587389	CDKN1A, SF1
TRRUST_Transcription_Factors_2019	sporadic vs control	TP63	1.09888	0.587389	CDKN1A, XPC
TRRUST_Transcription_Factors_2019	sporadic vs control	CEBPD	1.09251	0.598841	DDIT3, CASP8
TRRUST_Transcription_Factors_2019	sporadic vs control	ATF6	1.08479	0.601001	DDIT3, DNAJC3
TRRUST_Transcription_Factors_2019	sporadic vs control	EPAS1	1.08207	0.632271	USF2
TRRUST_Transcription_Factors_2019	sporadic vs control	FOXO3	1.06264	0.623064	BCL2L11, TXNIP
TRRUST_Transcription_Factors_2019	sporadic vs control	ATF3	1.05927	0.624895	DDIT3, CD82
TRRUST_Transcription_Factors_2019	sporadic vs control	NFYC	1.05476	0.632271	FOS, LPIN1
TRRUST_Transcription_Factors_2019	sporadic vs control	CDX2	1.0509	0.632271	CDKN1A, APC, GSK3B
TRRUST_Transcription_Factors_2019	sporadic vs control	HMGA1	1.04369	0.632271	CD44, SLC2A3
TRRUST_Transcription_Factors_2019	sporadic vs control	TCF3	1.0429	0.632271	CDKN1A, MYC
TRRUST_Transcription_Factors_2019	sporadic vs control	STAT5B	1.04104	0.665056	BCL6
TRRUST_Transcription_Factors_2019	sporadic vs control	ZEB1	1.04104	0.665056	BCL6
TRRUST_Transcription_Factors_2019	sporadic vs control	SALL4	1.04039	0.632271	ZEB1
TRRUST_Transcription_Factors_2019	sporadic vs control	IRF8	1.0303	0.637108	CFLAR, CYBB
TRRUST_Transcription_Factors_2019	sporadic vs control	ZNF382	1.02528	0.637108	JUN, NFKB1, STAT3, MYC
TRRUST_Transcription_Factors_2019	sporadic vs control	RUNX3	1.0248	0.637108	CDKN1A, CFLAR
TRRUST_Transcription_Factors_2019	sporadic vs control	FOXO1	1.02281	0.637108	IRS2, TXNIP, CXCR4
TRRUST_Transcription_Factors_2019	sporadic vs control	PAX6	0.996938	0.708806	ITGB1
TRRUST_Transcription_Factors_2019	sporadic vs control	KLF2	0.993778	0.665056	CDKN1A, CXCR4
TRRUST_Transcription_Factors_2019	sporadic vs control	PITX1	0.991386	0.669318	JUN
TRRUST_Transcription_Factors_2019	sporadic vs control	NFYA	0.98702	0.66635	DDIT3, LPIN1
TRRUST_Transcription_Factors_2019	sporadic vs control	NFYB	0.980703	0.669318	FOS, LPIN1
TRRUST_Transcription_Factors_2019	sporadic vs control	CLOCK	0.953895	0.708806	PER1, NAMPT
TRRUST_Transcription_Factors_2019	sporadic vs control	HDAC9	0.941297	0.711667	CFLAR, NFKB1, STAT6
TRRUST_Transcription_Factors_2019	sporadic vs control	SREBF1	0.929305	0.730385	IRS2, LPIN1
TRRUST_Transcription_Factors_2019	sporadic vs control	HDAC7	0.917043	0.747194	CDKN1A, MEF2C
TRRUST_Transcription_Factors_2019	sporadic vs control	SRF	0.906939	0.750011	FOS, MCL1
TRRUST_Transcription_Factors_2019	sporadic vs control	HDAC2	0.899668	0.750011	CDKN1A, MYC
TRRUST_Transcription_Factors_2019	sporadic vs control	NR5A1	0.898163	0.757987	STARD7, CITED2, PNRC1
TRRUST_Transcription_Factors_2019	sporadic vs control	STAT4	0.884361	0.7608	IRF1, PIM1, MYC
TRRUST_Transcription_Factors_2019	sporadic vs control	FOXA1	0.872443	0.766312	BCL2, MYC
TRRUST_Transcription_Factors_2019	sporadic vs control	ERG	0.866193	0.774623	ZEB1, PIM1, CXCR4
TRRUST_Transcription_Factors_2019	sporadic vs control	WWTR1	0.863807	0.774623	SMAD3, BAK1
TRRUST_Transcription_Factors_2019	sporadic vs control	FOXQ1	0.862065	0.788817	BCL11A
TRRUST_Transcription_Factors_2019	sporadic vs control	RXRA	0.858664	0.77498	NOL7, IL2RG, ABCA1
TRRUST_Transcription_Factors_2019	sporadic vs control	KLF10	0.835301	0.784157	CDKN1A
TRRUST_Transcription_Factors_2019	sporadic vs control	IRF3	0.829475	0.786809	TNPO1
TRRUST_Transcription_Factors_2019	sporadic vs control	IKBKB	0.829102	0.786809	CD44
TRRUST_Transcription_Factors_2019	sporadic vs control	NKX2	0.82209	0.784157	CTNNB1, MEF2C
TRRUST_Transcription_Factors_2019	sporadic vs control	SOX17	0.822011	0.784157	NFAT5, CSNK1A1, SERBP1
TRRUST_Transcription_Factors_2019	sporadic vs control	PPARD	0.777653	0.827374	SAT1
TRRUST_Transcription_Factors_2019	sporadic vs control	FOXD3	0.756166	0.896741	CYFIP2
TRRUST_Transcription_Factors_2019	sporadic vs control	HDAC5	0.755934	0.83106	SLC2A1, MEF2A
TRRUST_Transcription_Factors_2019	sporadic vs control	NR2F1	0.750781	0.896741	DR1
TRRUST_Transcription_Factors_2019	sporadic vs control	TRERF1	0.747191	0.896741	CD40
TRRUST_Transcription_Factors_2019	sporadic vs control	FOXA2	0.746837	0.871668	GFER, ABCA1
TRRUST_Transcription_Factors_2019	sporadic vs control	MEF2A	0.691728	0.896741	JUN
TRRUST_Transcription_Factors_2019	sporadic vs control	CIITA	-0.573963	0.956936	HLA-DOA, PSMC5, HLA-DMB, S100A4
TRRUST_Transcription_Factors_2019	sporadic vs control	PTTG1	-0.57492	0.956936	S100A4, RHOA, RAC1
TRRUST_Transcription_Factors_2019	sporadic vs control	RFXANK	-0.581506	0.956936	HLA-DOA, HLA-DMB, HLA-DRA, HLA-DOB, HLA-DMA, HLA-DPA1, HLA-DRB1
TRRUST_Transcription_Factors_2019	sporadic vs control	RFXAP	-0.581506	0.956936	HLA-DOA, HLA-DMB, HLA-DRA, HLA-DOB, HLA-DMA, HLA-DPA1, HLA-DRB1
TRRUST_Transcription_Factors_2019	sporadic vs control	HIF1A	-0.6661	0.922885	GAPDH, ENO1, BID, ZNF217, E2F3, APEX1, LDHA
TRRUST_Transcription_Factors_2019	sporadic vs control	ATF5	-0.689795	0.922885	CCND3, CREB1
TRRUST_Transcription_Factors_2019	sporadic vs control	USF2	-0.690874	0.896741	PTPN6, BRCA2, IGF2R, ATP5F1A, CTSD, POU2F1, FMR1
TRRUST_Transcription_Factors_2019	sporadic vs control	USF1	-0.717244	0.890702	TYMS, PTPN6, BRCA2, CIITA
TRRUST_Transcription_Factors_2019	sporadic vs control	EZH2	-0.768603	0.83106	PCNA, TP53, CIITA, KPNB1, HDAC1, PTEN
TRRUST_Transcription_Factors_2019	sporadic vs control	ETS2	-0.776641	0.83106	TP53, FLI1, MDM2
TRRUST_Transcription_Factors_2019	sporadic vs control	HOXA1	-0.778119	0.836334	PCNA, LYL1
TRRUST_Transcription_Factors_2019	sporadic vs control	ATF1	-0.78056	0.83106	TOP2A
TRRUST_Transcription_Factors_2019	sporadic vs control	PROX1	-0.783481	0.851929	CDKN1B
TRRUST_Transcription_Factors_2019	sporadic vs control	RFX5	-0.783592	0.83106	HLA-DOA, HDAC2, HLA-DMB
TRRUST_Transcription_Factors_2019	sporadic vs control	HDAC3	-0.790716	0.83106	LGALS9, GTF2I, ALOX5
TRRUST_Transcription_Factors_2019	sporadic vs control	TBX21	-0.807483	0.83106	YY1, NELFCD
TRRUST_Transcription_Factors_2019	sporadic vs control	REST	-0.824283	0.820546	CD59
TRRUST_Transcription_Factors_2019	sporadic vs control	FOXO4	-0.826951	0.817549	CREB1, SOD2, HIF1A, PSMD11
TRRUST_Transcription_Factors_2019	sporadic vs control	KLF8	-0.828607	0.83106	VIM
TRRUST_Transcription_Factors_2019	sporadic vs control	ZEB2	-0.828607	0.83106	VIM
TRRUST_Transcription_Factors_2019	sporadic vs control	SF1	-0.833899	0.813124	U2AF2, SF3B1
TRRUST_Transcription_Factors_2019	sporadic vs control	SOX4	-0.855645	0.786809	DHX9, KMT2A, DICER1
TRRUST_Transcription_Factors_2019	sporadic vs control	TP73	-0.859129	0.784157	E2F1, BIRC5
TRRUST_Transcription_Factors_2019	sporadic vs control	NFIL3	-0.861639	0.793136	APP
TRRUST_Transcription_Factors_2019	sporadic vs control	ESRRA	-0.861766	0.784157	DAP3, NRIP1, PNRC1
TRRUST_Transcription_Factors_2019	sporadic vs control	AR	-0.869383	0.784157	ATAD2, AKT1, CDK6, WEE1
TRRUST_Transcription_Factors_2019	sporadic vs control	LMO2	-0.872882	0.784157	LEF1, LYL1
TRRUST_Transcription_Factors_2019	sporadic vs control	NR3C2	-0.876512	0.784157	CABIN1
TRRUST_Transcription_Factors_2019	sporadic vs control	SNAI1	-0.879563	0.784157	PEBP1
TRRUST_Transcription_Factors_2019	sporadic vs control	MBD1	-0.883295	0.78339	MGMT, ALOX5
TRRUST_Transcription_Factors_2019	sporadic vs control	MAZ	-0.884559	0.784157	HRAS
TRRUST_Transcription_Factors_2019	sporadic vs control	NFE2L2	-0.886079	0.78339	CAT, SOD2, SDHB, SOD1
TRRUST_Transcription_Factors_2019	sporadic vs control	APEX1	-0.8922	0.77763	CD19
TRRUST_Transcription_Factors_2019	sporadic vs control	ZFP36	-0.892635	0.78339	ELAVL1, HIF1A
TRRUST_Transcription_Factors_2019	sporadic vs control	AHR	-0.893545	0.77498	RFC3, PCNA
TRRUST_Transcription_Factors_2019	sporadic vs control	GATA4	-0.905975	0.77498	HDAC9
TRRUST_Transcription_Factors_2019	sporadic vs control	PPARA	-0.906557	0.766312	TUBA1B, CPT1A, SOD2
TRRUST_Transcription_Factors_2019	sporadic vs control	NPM1	-0.91275	0.7608	DNMT1, PTPN6, MDM2
TRRUST_Transcription_Factors_2019	sporadic vs control	NRF1	-0.913907	0.7608	PRDX3, FMR1, CAPNS1, COX6A1, SDHB, SNRPN
TRRUST_Transcription_Factors_2019	sporadic vs control	NFKB1	-0.914987	0.784157	E2F1, BIRC5, STK39, AKT1, FAF1, CD38, MGMT, PTPN6, CASP3, CDK4, ERAP1, MAT2A, BRCA2, ERAP2, TP53, PSMB10, PSMB9
TRRUST_Transcription_Factors_2019	sporadic vs control	DDIT3	-0.921496	0.7608	RTN3
TRRUST_Transcription_Factors_2019	sporadic vs control	ZBTB16	-0.921887	0.7608	LEF1, BID
TRRUST_Transcription_Factors_2019	sporadic vs control	FOXM1	-0.924963	0.7608	CDC25B
TRRUST_Transcription_Factors_2019	sporadic vs control	FOSL2	-0.929418	0.760692	MYB, MDM2
TRRUST_Transcription_Factors_2019	sporadic vs control	HDGF	-0.943668	0.757987	VEGFB, VIM
TRRUST_Transcription_Factors_2019	sporadic vs control	ETS1	-0.943809	0.750011	MYB, PARP1, TP53, FLI1, MDM2, CSNK2B
TRRUST_Transcription_Factors_2019	sporadic vs control	CEBPA	-0.947476	0.750011	GAPDH, INSR, SPI1
TRRUST_Transcription_Factors_2019	sporadic vs control	EWSR1	-0.948617	0.753197	ATF1
TRRUST_Transcription_Factors_2019	sporadic vs control	PAX2	-0.954436	0.750011	TP53
TRRUST_Transcription_Factors_2019	sporadic vs control	FOXF2	-0.958293	0.750011	WASF2
TRRUST_Transcription_Factors_2019	sporadic vs control	SREBF2	-0.961487	0.744529	FDPS
TRRUST_Transcription_Factors_2019	sporadic vs control	ETV4	-0.980036	0.708806	CCND3
TRRUST_Transcription_Factors_2019	sporadic vs control	RB1	-0.983668	0.711306	E2F1, DHFR, BIRC5, PCNA, DNMT3A, TFDP1, EBNA1BP2, E2F3
TRRUST_Transcription_Factors_2019	sporadic vs control	ING1	-0.984592	0.708806	PCNA, CASP3, TP53
TRRUST_Transcription_Factors_2019	sporadic vs control	MTA1	-0.986024	0.708806	ITGB3BP, HDAC1, PTEN
TRRUST_Transcription_Factors_2019	sporadic vs control	CTCF	-0.98756	0.708806	RAD21, PBXIP1, NF1, APP
TRRUST_Transcription_Factors_2019	sporadic vs control	IRF2	-0.988511	0.708806	ERAP2, CIITA
TRRUST_Transcription_Factors_2019	sporadic vs control	VHL	-0.988639	0.708806	TP53, CDKN1B, TCF4
TRRUST_Transcription_Factors_2019	sporadic vs control	CDX1	-1.00932	0.69249	PCNA
TRRUST_Transcription_Factors_2019	sporadic vs control	RELA	-1.02976	0.665056	E2F1, BIRC5, STK39, AKT1, FAF1, CD38, CDK6, MGMT, PTPN6, CASP3, CDK4, ERAP1, MAT2A, BRCA2, ERAP2, TP53, PSMB10, PSMB9
TRRUST_Transcription_Factors_2019	sporadic vs control	MYB	-1.03022	0.665056	MYB, MAT2A
TRRUST_Transcription_Factors_2019	sporadic vs control	NFATC1	-1.03064	0.669318	SP1
TRRUST_Transcription_Factors_2019	sporadic vs control	RUNX1	-1.04605	0.656517	MAD2L1, PIK3CD, SPI1, SYMPK, NF1
TRRUST_Transcription_Factors_2019	sporadic vs control	CEBPE	-1.04822	0.649407	SPI1
TRRUST_Transcription_Factors_2019	sporadic vs control	NR1H4	-1.05631	0.637108	STK11
TRRUST_Transcription_Factors_2019	sporadic vs control	NR3C1	-1.05738	0.637108	CCND3, CDK6, CDK4, TP53
TRRUST_Transcription_Factors_2019	sporadic vs control	POU2F1	-1.06271	0.63465	MAD2L1, POU2AF1, TXNRD1, GADD45A
TRRUST_Transcription_Factors_2019	sporadic vs control	MYC	-1.06558	0.632271	CHEK1, PCNA, CDCA7, CD38, CDK6, MME, PRDX3, CDK4, TP53, HDAC2, XPO1, RCC1, EBNA1BP2, HNRNPA2B1, SRSF1, LDHA, MAPK1
TRRUST_Transcription_Factors_2019	sporadic vs control	TCF7L2	-1.0676	0.632271	BIRC5
TRRUST_Transcription_Factors_2019	sporadic vs control	HOXB7	-1.07929	0.632271	CDKN1B
TRRUST_Transcription_Factors_2019	sporadic vs control	SP4	-1.08826	0.625791	BIRC5
TRRUST_Transcription_Factors_2019	sporadic vs control	LEF1	-1.09307	0.624895	BIRC5, TCF3, TCF4, HERC2
TRRUST_Transcription_Factors_2019	sporadic vs control	JUN	-1.09966	0.604144	MYB, STMN1, ETS2, MGMT, EZH2, SYK, MAT2A, PDHA1, TP53, SPI1, POLD2
TRRUST_Transcription_Factors_2019	sporadic vs control	HDAC1	-1.1024	0.607884	E2F1, BIRC5, PCNA, DNMT1, MGMT, PSIP1, BRCA2, TP53
TRRUST_Transcription_Factors_2019	sporadic vs control	SP3	-1.10728	0.604144	BIRC5, MSH6, MAT2A, DNMT3A, UTRN, BSG, CENPH, BTK
TRRUST_Transcription_Factors_2019	sporadic vs control	SP1	-1.10845	0.555346	TYMS, E2F1, PTTG1, BIRC5, LYZ, CENPW, TMPO, CDK6, STK11, DNMT1, MGMT, MME, PSIP1, ADA, PHGDH, CASP3, MYBL2, MTA1, CDK4, MAT2A, PDHA1, FPGS, DDB2, GRK2, TERF2, DNMT3A, SLC39A1, INSR, UTRN, POLD2, MDM2, BSG, CENPH, CAT, IMPDH2
TRRUST_Transcription_Factors_2019	sporadic vs control	SPI1	-1.11585	0.6004	MME, ERAP2, FLI1, BTK, MAPK1, NSFL1C, WAS, PEBP1, CD22, JCHAIN, MS4A1
TRRUST_Transcription_Factors_2019	sporadic vs control	MEN1	-1.11645	0.598841	RAD51AP1, CDKN1B
TRRUST_Transcription_Factors_2019	sporadic vs control	FLI1	-1.12657	0.587389	FLI1, HDAC1
TRRUST_Transcription_Factors_2019	sporadic vs control	CEBPZ	-1.12871	0.575376	MLH1
TRRUST_Transcription_Factors_2019	sporadic vs control	OTX2	-1.13537	0.574992	CCNG2
TRRUST_Transcription_Factors_2019	sporadic vs control	IRF1	-1.14919	0.574389	MYB, E2F1, CDK4, ERAP2, TP53, PSMB10, PSMB9, CIITA
TRRUST_Transcription_Factors_2019	sporadic vs control	CUX1	-1.14995	0.559147	CDKN1B
TRRUST_Transcription_Factors_2019	sporadic vs control	MBD2	-1.15944	0.556352	CHD4, ALOX5, GSTP1
TRRUST_Transcription_Factors_2019	sporadic vs control	MYBL2	-1.16273	0.559147	MYBL2, SP1, NCL
TRRUST_Transcription_Factors_2019	sporadic vs control	PBX2	-1.16353	0.552269	VCP
TRRUST_Transcription_Factors_2019	sporadic vs control	ARID3A	-1.16667	0.552269	E2F1
TRRUST_Transcription_Factors_2019	sporadic vs control	NKX2	-1.17375	0.549267	STK11, SP1
TRRUST_Transcription_Factors_2019	sporadic vs control	NFATC2	-1.17403	0.54103	MDM2
TRRUST_Transcription_Factors_2019	sporadic vs control	POU2F2	-1.18456	0.549267	SPIB, SPI1
TRRUST_Transcription_Factors_2019	sporadic vs control	HES1	-1.1899	0.54103	E2F1, PTEN
TRRUST_Transcription_Factors_2019	sporadic vs control	TAL1	-1.19584	0.526264	MYB
TRRUST_Transcription_Factors_2019	sporadic vs control	GATA1	-1.20643	0.54103	FLI1, SPI1, PBXIP1, CBFB, GNAS, COPS5, RUNX1
TRRUST_Transcription_Factors_2019	sporadic vs control	MECP2	-1.21662	0.504179	MGMT, ALOX5
TRRUST_Transcription_Factors_2019	sporadic vs control	RFX1	-1.22296	0.52396	PCNA, CIITA, HDAC1, HLA-DMB
TRRUST_Transcription_Factors_2019	sporadic vs control	EP300	-1.23021	0.504179	BIRC5, PCNA, DNMT1, MGMT, EZH2, PARP1, MDM2, EIF2AK1
TRRUST_Transcription_Factors_2019	sporadic vs control	EGR1	-1.23265	0.502869	MYB, STMN1, TMPO, UBE2S, AKR1B1, TP53, IMPDH2, ALOX5, TCF4, LTB, PTEN
TRRUST_Transcription_Factors_2019	sporadic vs control	DNMT1	-1.23603	0.504179	BIRC5, MGMT, TP53, MBD2, HDAC1
TRRUST_Transcription_Factors_2019	sporadic vs control	STAT5A	-1.24253	0.493751	STK11, SP1
TRRUST_Transcription_Factors_2019	sporadic vs control	HNF1A	-1.24394	0.416528	ACAT2
TRRUST_Transcription_Factors_2019	sporadic vs control	FOSL1	-1.26903	0.345356	EZH2
TRRUST_Transcription_Factors_2019	sporadic vs control	SATB1	-1.26949	0.4791	MKI67, CDK4, SPI1, HDAC1
TRRUST_Transcription_Factors_2019	sporadic vs control	HIC1	-1.28541	0.441017	E2F1
TRRUST_Transcription_Factors_2019	sporadic vs control	GATA2	-1.28889	0.371277	SPI1
TRRUST_Transcription_Factors_2019	sporadic vs control	PIAS1	-1.30619	0.345356	PRMT1
TRRUST_Transcription_Factors_2019	sporadic vs control	NFKB2	-1.30982	0.371277	CDK6, SND1
TRRUST_Transcription_Factors_2019	sporadic vs control	MSC	-1.31	0.228005	MCM7
TRRUST_Transcription_Factors_2019	sporadic vs control	E2F6	-1.31872	0.379521	E2F1, PCLAF
TRRUST_Transcription_Factors_2019	sporadic vs control	PITX2	-1.32127	0.163373	LEF1
TRRUST_Transcription_Factors_2019	sporadic vs control	NR0B2	-1.32178	0.163373	E2F1
TRRUST_Transcription_Factors_2019	sporadic vs control	NR2F2	-1.32178	0.163373	E2F1
TRRUST_Transcription_Factors_2019	sporadic vs control	NANOG	-1.32782	0.345356	CDK6, KLF2
TRRUST_Transcription_Factors_2019	sporadic vs control	ILF3	-1.34186	0.345356	BIRC5
TRRUST_Transcription_Factors_2019	sporadic vs control	SP2	-1.36155	0.256782	MAT2A, DNMT3A
TRRUST_Transcription_Factors_2019	sporadic vs control	KLF5	-1.36301	0.345356	BIRC5, FOXO1
TRRUST_Transcription_Factors_2019	sporadic vs control	PAX8	-1.37701	0.229646	E2F1, TP53
TRRUST_Transcription_Factors_2019	sporadic vs control	TFCP2	-1.37827	0.229646	TYMS
TRRUST_Transcription_Factors_2019	sporadic vs control	HOXA10	-1.38656	0.259084	PHGDH, TP53, LYL1
TRRUST_Transcription_Factors_2019	sporadic vs control	LMX1B	-1.39722	0.221911	TCF3
TRRUST_Transcription_Factors_2019	sporadic vs control	YY1	-1.41314	0.229646	PCNA, HCFC1, CBX5, DEK, PARP1, FDPS, TP53, HDAC2, CTCF, SAP30, HDAC3
TRRUST_Transcription_Factors_2019	sporadic vs control	NR4A1	-1.41355	0.260227	E2F1, MDM2, CDKN1B
TRRUST_Transcription_Factors_2019	sporadic vs control	SOX2	-1.41788	0.229646	MKI67
TRRUST_Transcription_Factors_2019	sporadic vs control	ELF1	-1.46166	0.190301	BRCA2, FLI1
TRRUST_Transcription_Factors_2019	sporadic vs control	TP53	-1.46736	0.147918	MKI67, UHRF1, TYMS, E2F1, PTTG1, BIRC5, AKT1, MCM7, CHEK1, PRC1, DNMT1, MGMT, CASP3, EZH2, CDK4, BRCA2, TP53, DDB2, XPO1, KLF2, MDM2, SIVA1
TRRUST_Transcription_Factors_2019	sporadic vs control	MYCN	-1.51033	0.1654	MCM2, BIRC5, MCM4, MCM7, MCM3, MCM6, MYBL2, TP53, HDAC2, MCM5, MDM2, CIITA
TRRUST_Transcription_Factors_2019	sporadic vs control	PRDM1	-1.51852	0.163373	MKI67, PCNA, CIITA
TRRUST_Transcription_Factors_2019	sporadic vs control	E2F4	-1.54187	0.165451	BIRC5, PCLAF, HCFC1, CUX1
TRRUST_Transcription_Factors_2019	sporadic vs control	APC	-1.63998	0.0819094	BIRC5, AKT1, DNMT1
TRRUST_Transcription_Factors_2019	sporadic vs control	YBX1	-1.7521	0.0529026	TOP2A, TYMS, E2F1, KPNA2, CKS2, RBBP8
TRRUST_Transcription_Factors_2019	sporadic vs control	E2F1	-1.78139	0.00514544	TOP2A, UHRF1, ASF1B, MYB, TYMS, RRM2, E2F1, DHFR, BIRC5, ATAD2, RRM1, CHEK1, PCNA, CDCA7, XRCC1, DNMT1, CTNNBIP1, MYBL2
TRRUST_Transcription_Factors_2019	sporadic vs control	TFDP1	-1.83844	0.0140617	TYMS, DHFR, RRM1, PCNA, MYBL2, TP53
TRRUST_Transcription_Factors_2019	MYCN amplified vs MYCN wildtype	RFX5	2.53304	1.05845e-06	HLA-DOB, HLA-DQA1, HLA-DRB5, HLA-DMB, HLA-DMA, HLA-DPB1, HLA-DQB1, HLA-DRA, HLA-DRB1, HLA-DPA1
TRRUST_Transcription_Factors_2019	MYCN amplified vs MYCN wildtype	RFXANK	2.47416	1.58271e-06	HLA-DOB, HLA-DQA1, HLA-DRB5, HLA-DMB, HLA-DMA, HLA-DPB1, HLA-DQB1, HLA-DRA, HLA-DRB1, HLA-DPA1
TRRUST_Transcription_Factors_2019	MYCN amplified vs MYCN wildtype	RFXAP	2.47416	1.58271e-06	HLA-DOB, HLA-DQA1, HLA-DRB5, HLA-DMB, HLA-DMA, HLA-DPB1, HLA-DQB1, HLA-DRA, HLA-DRB1, HLA-DPA1
TRRUST_Transcription_Factors_2019	MYCN amplified vs MYCN wildtype	CIITA	2.23502	0.00285895	HLA-DOB, HLA-DRB5, HLA-DMB, HLA-DMA, HLA-A, HLA-DPB1, HLA-DQB1, HLA-DRA, HLA-DRB1, HLA-F, HLA-B, S100A4
TRRUST_Transcription_Factors_2019	MYCN amplified vs MYCN wildtype	RFX1	2.16741	0.000435314	HLA-DOB, HLA-DMB, HLA-DPB1, CIITA, HLA-DRA, MYC
TRRUST_Transcription_Factors_2019	MYCN amplified vs MYCN wildtype	POU2F2	1.88384	0.0373152	HLA-DOB, SPIB, HLA-DRA, SPI1
TRRUST_Transcription_Factors_2019	MYCN amplified vs MYCN wildtype	HIVEP2	1.68214	0.16157	HLA-A, HLA-F, HLA-E, HLA-B, HLA-C
TRRUST_Transcription_Factors_2019	MYCN amplified vs MYCN wildtype	ILF3	1.64427	0.0872694	HLA-DQA1, HLA-DRA, HLA-DRB1
TRRUST_Transcription_Factors_2019	MYCN amplified vs MYCN wildtype	NFKBIA	1.62629	0.181435	CD40, NFKB1, S100A6
TRRUST_Transcription_Factors_2019	MYCN amplified vs MYCN wildtype	LMO2	1.61013	0.113594	LYL1, ZEB1
TRRUST_Transcription_Factors_2019	MYCN amplified vs MYCN wildtype	PTTG1	1.60849	0.208659	ID3, MYC, S100A4
TRRUST_Transcription_Factors_2019	MYCN amplified vs MYCN wildtype	HOXA1	1.60627	0.113594	LYL1, MYC
TRRUST_Transcription_Factors_2019	MYCN amplified vs MYCN wildtype	BTF3	1.60601	0.113594	NFKB1, RRAS2, ATM
TRRUST_Transcription_Factors_2019	MYCN amplified vs MYCN wildtype	NR1H4	1.53712	0.186156	ABCB4, NFKB1
TRRUST_Transcription_Factors_2019	MYCN amplified vs MYCN wildtype	SATB1	1.53356	0.186156	SPI1, HDAC1
TRRUST_Transcription_Factors_2019	MYCN amplified vs MYCN wildtype	CEBPA	1.52754	0.248213	S100A9, MYC, SPI1, MAD1L1, HSD17B11, STAT3
TRRUST_Transcription_Factors_2019	MYCN amplified vs MYCN wildtype	SPI1	1.51817	0.236246	MS4A1, P2RY10, CD22, CD40, CTSS
TRRUST_Transcription_Factors_2019	MYCN amplified vs MYCN wildtype	POU2F1	1.51801	0.198761	ST6GAL1, RRM2B, POU2AF1
TRRUST_Transcription_Factors_2019	MYCN amplified vs MYCN wildtype	APEX1	1.49537	0.216757	CD19, NFKB1
TRRUST_Transcription_Factors_2019	MYCN amplified vs MYCN wildtype	FOXA1	1.47555	0.294986	MYC, CCNG2, ABCA1
TRRUST_Transcription_Factors_2019	MYCN amplified vs MYCN wildtype	TRERF1	1.47506	0.165839	CCR7, CD40
TRRUST_Transcription_Factors_2019	MYCN amplified vs MYCN wildtype	MAZ	1.47491	0.165839	TSG101, HRAS
TRRUST_Transcription_Factors_2019	MYCN amplified vs MYCN wildtype	PRDM1	1.43368	0.215852	CIITA, MYC
TRRUST_Transcription_Factors_2019	MYCN amplified vs MYCN wildtype	CEBPE	1.42143	0.217397	MYC, SPI1
TRRUST_Transcription_Factors_2019	MYCN amplified vs MYCN wildtype	IRF2	1.41832	0.351238	IFNGR1, CIITA, TAP1
TRRUST_Transcription_Factors_2019	MYCN amplified vs MYCN wildtype	CREB5	1.39388	0.35479	ATP6V0E1, MX1, RASGRP3
TRRUST_Transcription_Factors_2019	MYCN amplified vs MYCN wildtype	MTF1	1.33528	0.35479	SOD1, PRNP
TRRUST_Transcription_Factors_2019	MYCN amplified vs MYCN wildtype	HOXA10	1.3239	0.16157	LYL1
TRRUST_Transcription_Factors_2019	MYCN amplified vs MYCN wildtype	MSX2	1.3223	0.372941	SOD1, BCL2
TRRUST_Transcription_Factors_2019	MYCN amplified vs MYCN wildtype	IRF1	1.30187	0.422604	PSMB9, HLA-A, CD40, CIITA, TRIM22, TAP1, EIF2AK2
TRRUST_Transcription_Factors_2019	MYCN amplified vs MYCN wildtype	SOX10	1.27239	0.331377	MBP
TRRUST_Transcription_Factors_2019	MYCN amplified vs MYCN wildtype	NR3C2	1.26695	0.33462	CD40
TRRUST_Transcription_Factors_2019	MYCN amplified vs MYCN wildtype	MYB	1.26123	0.448981	MYC, MAT2A, WAS, PDCD4
TRRUST_Transcription_Factors_2019	MYCN amplified vs MYCN wildtype	RXRA	1.25894	0.484077	CXCR5, ABCA1
TRRUST_Transcription_Factors_2019	MYCN amplified vs MYCN wildtype	EPAS1	1.25759	0.458318	CCR7, USF2
TRRUST_Transcription_Factors_2019	MYCN amplified vs MYCN wildtype	TAL1	1.25535	0.35479	NFKB1
TRRUST_Transcription_Factors_2019	MYCN amplified vs MYCN wildtype	HIC1	1.23562	0.484077	MYC, STAT3
TRRUST_Transcription_Factors_2019	MYCN amplified vs MYCN wildtype	GATA2	1.22089	0.428648	SPI1
TRRUST_Transcription_Factors_2019	MYCN amplified vs MYCN wildtype	OTX2	1.21255	0.439459	CCNG2
TRRUST_Transcription_Factors_2019	MYCN amplified vs MYCN wildtype	GATA3	1.21214	0.524041	NFKB1, ZEB1
TRRUST_Transcription_Factors_2019	MYCN amplified vs MYCN wildtype	CUX1	1.20747	0.446305	CDKN1B
TRRUST_Transcription_Factors_2019	MYCN amplified vs MYCN wildtype	HOXB7	1.20747	0.446305	CDKN1B
TRRUST_Transcription_Factors_2019	MYCN amplified vs MYCN wildtype	ATF5	1.19188	0.537311	CREB1, BCL2
TRRUST_Transcription_Factors_2019	MYCN amplified vs MYCN wildtype	STAT1	1.18041	0.484077	XAF1, PSMB9, CD22, CD40, CIITA, HLA-E, IRF8, TAP1, STAT3
TRRUST_Transcription_Factors_2019	MYCN amplified vs MYCN wildtype	PAX5	1.17292	0.51186	FCER2, CD19, CD79A
TRRUST_Transcription_Factors_2019	MYCN amplified vs MYCN wildtype	EWSR1	1.16975	0.495612	TGFBR2
TRRUST_Transcription_Factors_2019	MYCN amplified vs MYCN wildtype	SP2	1.15379	0.51186	MAT2A
TRRUST_Transcription_Factors_2019	MYCN amplified vs MYCN wildtype	FOXQ1	1.15125	0.51186	BCL11A
TRRUST_Transcription_Factors_2019	MYCN amplified vs MYCN wildtype	MTA1	1.14932	0.542829	MYC, PTEN, HDAC1
TRRUST_Transcription_Factors_2019	MYCN amplified vs MYCN wildtype	GATA1	1.11677	0.542829	BST2, SPI1
TRRUST_Transcription_Factors_2019	MYCN amplified vs MYCN wildtype	PIAS1	1.11244	0.56085	PRMT1
TRRUST_Transcription_Factors_2019	MYCN amplified vs MYCN wildtype	EZH2	1.1109	0.542829	CIITA, MYC, RUNX3, SATB1
TRRUST_Transcription_Factors_2019	MYCN amplified vs MYCN wildtype	IKBKB	1.10845	0.566644	CD44
TRRUST_Transcription_Factors_2019	MYCN amplified vs MYCN wildtype	NKX2	1.10425	0.616556	LYL1, MEF2C
TRRUST_Transcription_Factors_2019	MYCN amplified vs MYCN wildtype	HOXA9	1.09165	0.627835	NFKB1, ARHGEF1
TRRUST_Transcription_Factors_2019	MYCN amplified vs MYCN wildtype	FOXA2	1.0371	0.665704	ABCA1, GFER
TRRUST_Transcription_Factors_2019	MYCN amplified vs MYCN wildtype	SREBF2	1.01851	0.665704	FDFT1, ABCA1, FDPS
TRRUST_Transcription_Factors_2019	MYCN amplified vs MYCN wildtype	SALL4	1.00758	0.683527	PTEN, ZEB1
TRRUST_Transcription_Factors_2019	MYCN amplified vs MYCN wildtype	NR1I2	0.999387	0.665704	NFKB1, BCL2
TRRUST_Transcription_Factors_2019	MYCN amplified vs MYCN wildtype	ING4	0.996571	0.665704	ARL6IP5, CDKN1B, BAX
TRRUST_Transcription_Factors_2019	MYCN amplified vs MYCN wildtype	STAT5B	0.993831	0.680737	BCL6
TRRUST_Transcription_Factors_2019	MYCN amplified vs MYCN wildtype	ZEB1	0.993831	0.680737	BCL6
TRRUST_Transcription_Factors_2019	MYCN amplified vs MYCN wildtype	EGR1	0.980608	0.665704	LTB, FCER2, NFKB1, RBL2, SOD1, TGFBR2
TRRUST_Transcription_Factors_2019	MYCN amplified vs MYCN wildtype	USF1	0.976046	0.665704	CIITA, NFKB1, S100A6, B2M, ISG20, ABCA1, TGFB1
TRRUST_Transcription_Factors_2019	MYCN amplified vs MYCN wildtype	MBD1	0.96833	0.711155	IRF8, SETDB1
TRRUST_Transcription_Factors_2019	MYCN amplified vs MYCN wildtype	KLF8	0.940875	0.739115	VIM
TRRUST_Transcription_Factors_2019	MYCN amplified vs MYCN wildtype	ZEB2	0.940875	0.739115	VIM
TRRUST_Transcription_Factors_2019	MYCN amplified vs MYCN wildtype	CTCF	0.935368	0.694497	MYC, RBL2, BCL6
TRRUST_Transcription_Factors_2019	MYCN amplified vs MYCN wildtype	PBX2	0.881753	0.791134	VCP
TRRUST_Transcription_Factors_2019	MYCN amplified vs MYCN wildtype	RUNX1	0.863397	0.751649	NFKB1, SPI1
TRRUST_Transcription_Factors_2019	MYCN amplified vs MYCN wildtype	PROX1	0.820619	0.793387	CDKN1B, AKT2
TRRUST_Transcription_Factors_2019	MYCN amplified vs MYCN wildtype	SP4	0.812138	0.791134	NFKB1, RELA
TRRUST_Transcription_Factors_2019	MYCN amplified vs MYCN wildtype	IRF3	0.794381	0.813884	PURA
TRRUST_Transcription_Factors_2019	MYCN amplified vs MYCN wildtype	NR2F1	0.78237	0.877373	DR1
TRRUST_Transcription_Factors_2019	MYCN amplified vs MYCN wildtype	REST	0.781645	0.877373	DYRK1A
TRRUST_Transcription_Factors_2019	MYCN amplified vs MYCN wildtype	KLF4	0.777156	0.817733	CDKN1B, SOD1, HSPA8, ODC1
TRRUST_Transcription_Factors_2019	MYCN amplified vs MYCN wildtype	NCOA3	0.75154	0.915173	BCL2
TRRUST_Transcription_Factors_2019	MYCN amplified vs MYCN wildtype	ETV4	0.720936	0.864885	TGFBR2, VIM
TRRUST_Transcription_Factors_2019	MYCN amplified vs MYCN wildtype	SNAI2	0.709265	0.875027	CD44, UBE2D3, CXCR4
TRRUST_Transcription_Factors_2019	MYCN amplified vs MYCN wildtype	CDX1	0.700397	0.955419	IRF2BP2
TRRUST_Transcription_Factors_2019	MYCN amplified vs MYCN wildtype	STAT4	0.647695	0.915036	MYC, S100A4
TRRUST_Transcription_Factors_2019	MYCN amplified vs MYCN wildtype	NFE2L2	0.551188	0.961246	SOD1, HBB, CAT, SDHB
TRRUST_Transcription_Factors_2019	MYCN amplified vs MYCN wildtype	TFAP2A	-0.575436	0.960885	CDKN1A, SOD2, APP, IMPDH2, GPX4, NR3C1, ETS1, POLD2
TRRUST_Transcription_Factors_2019	MYCN amplified vs MYCN wildtype	NR4A1	-0.590793	0.955419	MDM2
TRRUST_Transcription_Factors_2019	MYCN amplified vs MYCN wildtype	STAT5A	-0.639647	0.955419	SUMO1
TRRUST_Transcription_Factors_2019	MYCN amplified vs MYCN wildtype	FLI1	-0.640645	0.932921	EP300
TRRUST_Transcription_Factors_2019	MYCN amplified vs MYCN wildtype	HMGA1	-0.654009	0.923939	SLC2A3
TRRUST_Transcription_Factors_2019	MYCN amplified vs MYCN wildtype	ATF3	-0.655648	0.923939	DDIT3
TRRUST_Transcription_Factors_2019	MYCN amplified vs MYCN wildtype	RARA	-0.668845	0.920205	CDKN1A
TRRUST_Transcription_Factors_2019	MYCN amplified vs MYCN wildtype	HES1	-0.678829	0.942135	DBF4
TRRUST_Transcription_Factors_2019	MYCN amplified vs MYCN wildtype	HIF1A	-0.703327	0.915173	SOCS1, GAPDH, HIF1A, BID, TFRC, VEGFB, SETD2, ENO1, MIF
TRRUST_Transcription_Factors_2019	MYCN amplified vs MYCN wildtype	RUNX3	-0.723071	0.886028	CDKN1A, CFLAR
TRRUST_Transcription_Factors_2019	MYCN amplified vs MYCN wildtype	SOX17	-0.727935	0.919988	SERBP1, CSNK1A1
TRRUST_Transcription_Factors_2019	MYCN amplified vs MYCN wildtype	MBD2	-0.757861	0.899929	CHD4
TRRUST_Transcription_Factors_2019	MYCN amplified vs MYCN wildtype	ESRRA	-0.75941	0.875639	NRIP1, PNRC1
TRRUST_Transcription_Factors_2019	MYCN amplified vs MYCN wildtype	SMAD7	-0.765732	0.875027	CDKN1A
TRRUST_Transcription_Factors_2019	MYCN amplified vs MYCN wildtype	PAX2	-0.786944	0.877373	ADAM10
TRRUST_Transcription_Factors_2019	MYCN amplified vs MYCN wildtype	NRF1	-0.794485	0.822938	FMR1
TRRUST_Transcription_Factors_2019	MYCN amplified vs MYCN wildtype	PAX3	-0.796377	0.875027	CXCR4
TRRUST_Transcription_Factors_2019	MYCN amplified vs MYCN wildtype	VHL	-0.796522	0.828837	HIF1A, TFRC
TRRUST_Transcription_Factors_2019	MYCN amplified vs MYCN wildtype	HDGF	-0.80739	0.864885	VEGFB
TRRUST_Transcription_Factors_2019	MYCN amplified vs MYCN wildtype	TCF4	-0.833596	0.793387	JUN
TRRUST_Transcription_Factors_2019	MYCN amplified vs MYCN wildtype	IRF9	-0.835982	0.813884	CDKN1A
TRRUST_Transcription_Factors_2019	MYCN amplified vs MYCN wildtype	FOSL2	-0.851074	0.799055	MDM2
TRRUST_Transcription_Factors_2019	MYCN amplified vs MYCN wildtype	WWTR1	-0.857109	0.798269	BAK1
TRRUST_Transcription_Factors_2019	MYCN amplified vs MYCN wildtype	ZNF382	-0.863209	0.790442	JUN, CDK6
TRRUST_Transcription_Factors_2019	MYCN amplified vs MYCN wildtype	HDAC3	-0.867262	0.790442	JUN
TRRUST_Transcription_Factors_2019	MYCN amplified vs MYCN wildtype	JUNB	-0.871657	0.798296	CDKN1A
TRRUST_Transcription_Factors_2019	MYCN amplified vs MYCN wildtype	PPARD	-0.877156	0.790442	TXN
TRRUST_Transcription_Factors_2019	MYCN amplified vs MYCN wildtype	HNF4A	-0.879575	0.790442	CDKN1A
TRRUST_Transcription_Factors_2019	MYCN amplified vs MYCN wildtype	MYBL2	-0.880006	0.790442	MYBL2
TRRUST_Transcription_Factors_2019	MYCN amplified vs MYCN wildtype	USF2	-0.883792	0.751649	FMR1, HIF1A
TRRUST_Transcription_Factors_2019	MYCN amplified vs MYCN wildtype	FOXP3	-0.884566	0.791134	CDKN1A
TRRUST_Transcription_Factors_2019	MYCN amplified vs MYCN wildtype	APC	-0.887351	0.787203	DNMT1, DLG1
TRRUST_Transcription_Factors_2019	MYCN amplified vs MYCN wildtype	PAX6	-0.888894	0.790442	ITGB1
TRRUST_Transcription_Factors_2019	MYCN amplified vs MYCN wildtype	NR3C1	-0.889745	0.751649	CDKN1A, CDK6
TRRUST_Transcription_Factors_2019	MYCN amplified vs MYCN wildtype	KAT2B	-0.909082	0.751649	CDKN1A, YY1, RB1
TRRUST_Transcription_Factors_2019	MYCN amplified vs MYCN wildtype	FOXO4	-0.911065	0.751649	HIF1A, SOD2
TRRUST_Transcription_Factors_2019	MYCN amplified vs MYCN wildtype	PARP1	-0.916987	0.739115	JUN, CDKN1A
TRRUST_Transcription_Factors_2019	MYCN amplified vs MYCN wildtype	SF1	-0.919391	0.751649	TCERG1, SF3B1, U2AF2
TRRUST_Transcription_Factors_2019	MYCN amplified vs MYCN wildtype	ETS2	-0.936581	0.739115	CDKN1A, MDM2, APP
TRRUST_Transcription_Factors_2019	MYCN amplified vs MYCN wildtype	BCL6	-0.937282	0.704829	IRF4, CDKN1A, XBP1, HDAC7
TRRUST_Transcription_Factors_2019	MYCN amplified vs MYCN wildtype	E2F4	-0.93857	0.739115	TOPBP1, CUX1
TRRUST_Transcription_Factors_2019	MYCN amplified vs MYCN wildtype	FOXM1	-0.940469	0.739115	CDC25B, BTG2, VEGFB
TRRUST_Transcription_Factors_2019	MYCN amplified vs MYCN wildtype	AR	-0.945825	0.704829	ATAD2, JUN, CDKN1A, CTNNB1, CDK6, PTPN1, EP300, NRAS, BTG2
TRRUST_Transcription_Factors_2019	MYCN amplified vs MYCN wildtype	KLF2	-0.972937	0.704829	CDKN1A, FABP5
TRRUST_Transcription_Factors_2019	MYCN amplified vs MYCN wildtype	TBX21	-0.982643	0.699563	YY1
TRRUST_Transcription_Factors_2019	MYCN amplified vs MYCN wildtype	YY1	-0.987872	0.665704	PRDM2, DEK, HIF1A, HSPA5, CBX5, TFRC, VEGFB
TRRUST_Transcription_Factors_2019	MYCN amplified vs MYCN wildtype	FOXF2	-0.99356	0.687332	WASF2, ITGB1
TRRUST_Transcription_Factors_2019	MYCN amplified vs MYCN wildtype	NFYA	-0.99712	0.680737	HSPA5, DDIT3
TRRUST_Transcription_Factors_2019	MYCN amplified vs MYCN wildtype	SNAI1	-1.00246	0.665704	PEBP1
TRRUST_Transcription_Factors_2019	MYCN amplified vs MYCN wildtype	NFIL3	-1.00282	0.665704	APP
TRRUST_Transcription_Factors_2019	MYCN amplified vs MYCN wildtype	TWIST2	-1.0042	0.665704	FOS, CTPS1
TRRUST_Transcription_Factors_2019	MYCN amplified vs MYCN wildtype	ATF1	-1.00694	0.665704	MAP1LC3B
TRRUST_Transcription_Factors_2019	MYCN amplified vs MYCN wildtype	ERCC2	-1.01063	0.665704	CDKN1A
TRRUST_Transcription_Factors_2019	MYCN amplified vs MYCN wildtype	TWIST1	-1.01277	0.665704	FOS, CTPS1
TRRUST_Transcription_Factors_2019	MYCN amplified vs MYCN wildtype	ZBTB16	-1.01672	0.665704	BID
TRRUST_Transcription_Factors_2019	MYCN amplified vs MYCN wildtype	GATA4	-1.01987	0.665704	SUMO1
TRRUST_Transcription_Factors_2019	MYCN amplified vs MYCN wildtype	NANOG	-1.02375	0.665704	CDK6, MTF2, KLF2
TRRUST_Transcription_Factors_2019	MYCN amplified vs MYCN wildtype	FOXD3	-1.02604	0.665704	CYFIP2
TRRUST_Transcription_Factors_2019	MYCN amplified vs MYCN wildtype	REL	-1.03762	0.665704	CDKN1A, TNFAIP3, SOD2
TRRUST_Transcription_Factors_2019	MYCN amplified vs MYCN wildtype	SOX9	-1.05062	0.641193	CDKN1A
TRRUST_Transcription_Factors_2019	MYCN amplified vs MYCN wildtype	SMAD4	-1.05451	0.635572	JUN, CDKN1A, ZFP36
TRRUST_Transcription_Factors_2019	MYCN amplified vs MYCN wildtype	SOX4	-1.0552	0.641193	DHX9, KMT2A
TRRUST_Transcription_Factors_2019	MYCN amplified vs MYCN wildtype	MEF2D	-1.05603	0.641193	JUN, HDAC7
TRRUST_Transcription_Factors_2019	MYCN amplified vs MYCN wildtype	FOXO1	-1.06164	0.633533	IRS2
TRRUST_Transcription_Factors_2019	MYCN amplified vs MYCN wildtype	HIPK2	-1.06335	0.641193	CDKN1A, HIF1A
TRRUST_Transcription_Factors_2019	MYCN amplified vs MYCN wildtype	KLF5	-1.06614	0.635861	HIF1A
TRRUST_Transcription_Factors_2019	MYCN amplified vs MYCN wildtype	E2F6	-1.06615	0.626231	BRD7, CYC1
TRRUST_Transcription_Factors_2019	MYCN amplified vs MYCN wildtype	NR5A1	-1.07872	0.606463	STARD7, PNRC1
TRRUST_Transcription_Factors_2019	MYCN amplified vs MYCN wildtype	FOXO3	-1.09197	0.606463	BCL2L11, VEGFB
TRRUST_Transcription_Factors_2019	MYCN amplified vs MYCN wildtype	TCF3	-1.09585	0.602262	CDKN1A, CDK6
TRRUST_Transcription_Factors_2019	MYCN amplified vs MYCN wildtype	HDAC2	-1.0969	0.606463	DNMT1, CDKN1A
TRRUST_Transcription_Factors_2019	MYCN amplified vs MYCN wildtype	AHR	-1.10698	0.575997	FOS
TRRUST_Transcription_Factors_2019	MYCN amplified vs MYCN wildtype	XBP1	-1.11129	0.575997	HSPA5, DDIT3, SOD2
TRRUST_Transcription_Factors_2019	MYCN amplified vs MYCN wildtype	HDAC9	-1.11572	0.572692	CFLAR, MEF2A, HSPA5
TRRUST_Transcription_Factors_2019	MYCN amplified vs MYCN wildtype	EP300	-1.12541	0.542829	DNMT1, EZH2, CDKN1A, MDM2
TRRUST_Transcription_Factors_2019	MYCN amplified vs MYCN wildtype	TFDP1	-1.12576	0.542457	MYBL2, NRIP1
TRRUST_Transcription_Factors_2019	MYCN amplified vs MYCN wildtype	CEBPD	-1.12584	0.563968	GAPDH, DDIT3
TRRUST_Transcription_Factors_2019	MYCN amplified vs MYCN wildtype	PITX1	-1.13955	0.528281	JUN, RUNX1
TRRUST_Transcription_Factors_2019	MYCN amplified vs MYCN wildtype	PPARG	-1.14405	0.535238	PLIN2, CDKN1A, CFLAR
TRRUST_Transcription_Factors_2019	MYCN amplified vs MYCN wildtype	TP63	-1.14425	0.537311	CDKN1A
TRRUST_Transcription_Factors_2019	MYCN amplified vs MYCN wildtype	CTNNB1	-1.14943	0.537311	TCF7, JUN, STARD7
TRRUST_Transcription_Factors_2019	MYCN amplified vs MYCN wildtype	HSF1	-1.1496	0.537311	JUN, CDKN1A
TRRUST_Transcription_Factors_2019	MYCN amplified vs MYCN wildtype	TFCP2	-1.15484	0.51186	GSK3B
TRRUST_Transcription_Factors_2019	MYCN amplified vs MYCN wildtype	ZBTB7A	-1.15492	0.535238	FOS, SLC2A3
TRRUST_Transcription_Factors_2019	MYCN amplified vs MYCN wildtype	CREB1	-1.15664	0.51186	FOS, STMN1, JUN, BCL2L11
TRRUST_Transcription_Factors_2019	MYCN amplified vs MYCN wildtype	HDAC5	-1.17081	0.51186	MEF2A, YY1
TRRUST_Transcription_Factors_2019	MYCN amplified vs MYCN wildtype	DNMT1	-1.17111	0.524041	RASSF1, MBD2, BAG1
TRRUST_Transcription_Factors_2019	MYCN amplified vs MYCN wildtype	GFI1	-1.17616	0.484077	CDKN1A
TRRUST_Transcription_Factors_2019	MYCN amplified vs MYCN wildtype	ING1	-1.17616	0.484077	CDKN1A
TRRUST_Transcription_Factors_2019	MYCN amplified vs MYCN wildtype	FOS	-1.18156	0.51186	FOS, CREM, DDIT3
TRRUST_Transcription_Factors_2019	MYCN amplified vs MYCN wildtype	ERG	-1.18349	0.51186	SOX4, PIM1
TRRUST_Transcription_Factors_2019	MYCN amplified vs MYCN wildtype	E2F3	-1.18511	0.503353	CDKN1A, CUX1
TRRUST_Transcription_Factors_2019	MYCN amplified vs MYCN wildtype	SREBF1	-1.19183	0.495612	IRS2
TRRUST_Transcription_Factors_2019	MYCN amplified vs MYCN wildtype	VDR	-1.19415	0.508075	DDIT4, CDKN1A
TRRUST_Transcription_Factors_2019	MYCN amplified vs MYCN wildtype	WT1	-1.19566	0.484077	JUNB, JUN, CDKN1A
TRRUST_Transcription_Factors_2019	MYCN amplified vs MYCN wildtype	NFATC2	-1.19946	0.465754	MDM2
TRRUST_Transcription_Factors_2019	MYCN amplified vs MYCN wildtype	LMX1B	-1.21012	0.44838	TCF3, CD2AP
TRRUST_Transcription_Factors_2019	MYCN amplified vs MYCN wildtype	SMAD3	-1.21037	0.484077	JUN, CDKN1A, ZFP36
TRRUST_Transcription_Factors_2019	MYCN amplified vs MYCN wildtype	TCF7L2	-1.21471	0.484077	CTNNB1, STARD7
TRRUST_Transcription_Factors_2019	MYCN amplified vs MYCN wildtype	ETS1	-1.21765	0.484077	CDKN1A, SQSTM1, MDM2
TRRUST_Transcription_Factors_2019	MYCN amplified vs MYCN wildtype	SPDEF	-1.21869	0.439459	SQSTM1
TRRUST_Transcription_Factors_2019	MYCN amplified vs MYCN wildtype	MEF2C	-1.21985	0.439459	JUN, MECP2
TRRUST_Transcription_Factors_2019	MYCN amplified vs MYCN wildtype	ZFP36	-1.2312	0.428648	HIF1A, ELAVL1
TRRUST_Transcription_Factors_2019	MYCN amplified vs MYCN wildtype	MEN1	-1.2341	0.446305	JUND
TRRUST_Transcription_Factors_2019	MYCN amplified vs MYCN wildtype	IRF8	-1.23466	0.407466	CFLAR
TRRUST_Transcription_Factors_2019	MYCN amplified vs MYCN wildtype	CREBBP	-1.23592	0.476889	EZH2, CDKN1A, IRF1, EP300
TRRUST_Transcription_Factors_2019	MYCN amplified vs MYCN wildtype	RELA	-1.23649	0.419146	CD69, OPTN, JUNB, IRF4, NFKBIA, RIPK2, BCL2L11, CDKN1A, CFLAR, CDK6, HIF1A, KDM2A, TNFAIP3, HDAC7, IRF1, NAMPT
TRRUST_Transcription_Factors_2019	MYCN amplified vs MYCN wildtype	CEBPB	-1.24209	0.468629	IRF4, CDKN1A, XBP1, DDIT3
TRRUST_Transcription_Factors_2019	MYCN amplified vs MYCN wildtype	SRY	-1.24228	0.393397	NFKBIB
TRRUST_Transcription_Factors_2019	MYCN amplified vs MYCN wildtype	NFKB1	-1.24439	0.40513	CD69, OPTN, JUNB, IRF4, NFKBIA, RIPK2, BCL2L11, CDKN1A, CFLAR, HIF1A, SQSTM1, KDM2A, TNFAIP3, HDAC7, IRF1, GSK3B, NAMPT
TRRUST_Transcription_Factors_2019	MYCN amplified vs MYCN wildtype	LEF1	-1.25215	0.449827	CTNNB1, TCF3, HERC2
TRRUST_Transcription_Factors_2019	MYCN amplified vs MYCN wildtype	POU5F1	-1.25788	0.35479	CDKN1A
TRRUST_Transcription_Factors_2019	MYCN amplified vs MYCN wildtype	TFAP2C	-1.25788	0.35479	CDKN1A
TRRUST_Transcription_Factors_2019	MYCN amplified vs MYCN wildtype	GLI1	-1.26117	0.439459	SOCS1, JUN, H2AFX
TRRUST_Transcription_Factors_2019	MYCN amplified vs MYCN wildtype	SFPQ	-1.26804	0.35479	NEAT1
TRRUST_Transcription_Factors_2019	MYCN amplified vs MYCN wildtype	DNMT3A	-1.26809	0.35479	CDKN1A
TRRUST_Transcription_Factors_2019	MYCN amplified vs MYCN wildtype	SP1	-1.26958	0.33462	FOS, CENPH, IRS2, DNMT1, MTA1, MYBL2, SOCS1, FMR1, RASSF1, DDB1, GRK2, CREM, CDKN1A, BRD7, CDK6, SQSTM1, MDM2, HMGA1
TRRUST_Transcription_Factors_2019	MYCN amplified vs MYCN wildtype	CLOCK	-1.26996	0.407466	PER1, NAMPT
TRRUST_Transcription_Factors_2019	MYCN amplified vs MYCN wildtype	ATF2	-1.27789	0.439459	DUSP1, JUN, CDKN1A
TRRUST_Transcription_Factors_2019	MYCN amplified vs MYCN wildtype	YBX1	-1.28071	0.439459	CKS2, RBBP8, KPNA2, SUMO1
TRRUST_Transcription_Factors_2019	MYCN amplified vs MYCN wildtype	STAT2	-1.29366	0.33462	SCARB2, IRF1
TRRUST_Transcription_Factors_2019	MYCN amplified vs MYCN wildtype	IRF7	-1.29525	0.236246	ATF4
TRRUST_Transcription_Factors_2019	MYCN amplified vs MYCN wildtype	SOX2	-1.30104	0.331377	ASXL1
TRRUST_Transcription_Factors_2019	MYCN amplified vs MYCN wildtype	FOSL1	-1.30323	0.216757	EZH2
TRRUST_Transcription_Factors_2019	MYCN amplified vs MYCN wildtype	NF1	-1.31499	0.393397	FOS, DDB1, PPP2R2D
TRRUST_Transcription_Factors_2019	MYCN amplified vs MYCN wildtype	MSC	-1.31629	0.186156	MCM7
TRRUST_Transcription_Factors_2019	MYCN amplified vs MYCN wildtype	NFYB	-1.31792	0.35479	FOS
TRRUST_Transcription_Factors_2019	MYCN amplified vs MYCN wildtype	ARNTL	-1.32355	0.164685	PER1
TRRUST_Transcription_Factors_2019	MYCN amplified vs MYCN wildtype	NKX3	-1.33298	0.0509585	FOS
TRRUST_Transcription_Factors_2019	MYCN amplified vs MYCN wildtype	HDAC1	-1.33909	0.35479	FOS, RHOB, DNMT1, CDKN1A, HSPA5
TRRUST_Transcription_Factors_2019	MYCN amplified vs MYCN wildtype	ABL1	-1.33955	0.35479	JUN, CDKN1A, PIM1
TRRUST_Transcription_Factors_2019	MYCN amplified vs MYCN wildtype	TFAP4	-1.3407	0.260558	CDKN1A, MDM2
TRRUST_Transcription_Factors_2019	MYCN amplified vs MYCN wildtype	CDX2	-1.34979	0.3317	CDKN1A, GSK3B
TRRUST_Transcription_Factors_2019	MYCN amplified vs MYCN wildtype	ATF4	-1.35888	0.35479	DDIT4, MAP1LC3B, HSPA5, DDIT3, HRK
TRRUST_Transcription_Factors_2019	MYCN amplified vs MYCN wildtype	NFYC	-1.36032	0.325699	FOS
TRRUST_Transcription_Factors_2019	MYCN amplified vs MYCN wildtype	ZNF148	-1.36065	0.294986	IRS2
TRRUST_Transcription_Factors_2019	MYCN amplified vs MYCN wildtype	TBP	-1.36214	0.338758	FOS, CDKN1A, FUS
TRRUST_Transcription_Factors_2019	MYCN amplified vs MYCN wildtype	ESR2	-1.36521	0.33462	FOS, JUN, CDKN1A
TRRUST_Transcription_Factors_2019	MYCN amplified vs MYCN wildtype	NFKB2	-1.36908	0.216757	CDK6, HIF1A
TRRUST_Transcription_Factors_2019	MYCN amplified vs MYCN wildtype	ATF6	-1.37601	0.294986	XBP1, HSPA5, DDIT3
TRRUST_Transcription_Factors_2019	MYCN amplified vs MYCN wildtype	MYCN	-1.3842	0.331377	MCM7, TP53INP1, MYBL2, DDB1, CDKN1A, MDM2, HMGA1, MCM5
TRRUST_Transcription_Factors_2019	MYCN amplified vs MYCN wildtype	MYC	-1.39373	0.248213	JUNB, PMAIP1, FMR1, CDKN1A, PTBP1, CFLAR, BRD7, CDK6
TRRUST_Transcription_Factors_2019	MYCN amplified vs MYCN wildtype	SMARCA4	-1.39644	0.236246	FOS, CDKN1A
TRRUST_Transcription_Factors_2019	MYCN amplified vs MYCN wildtype	SOX6	-1.39666	0.18761	CDKN1A, CTNNB1
TRRUST_Transcription_Factors_2019	MYCN amplified vs MYCN wildtype	KLF10	-1.40599	0.181435	STMN1, CDKN1A
TRRUST_Transcription_Factors_2019	MYCN amplified vs MYCN wildtype	ARNT	-1.41	0.248213	FOS, JUN, HIF1A
TRRUST_Transcription_Factors_2019	MYCN amplified vs MYCN wildtype	DDIT3	-1.43438	0.194018	MAP1LC3B
TRRUST_Transcription_Factors_2019	MYCN amplified vs MYCN wildtype	MITF	-1.4432	0.216757	FOS, HIF1A, HERC2
TRRUST_Transcription_Factors_2019	MYCN amplified vs MYCN wildtype	MEF2A	-1.46746	0.180716	JUN, MEF2A
TRRUST_Transcription_Factors_2019	MYCN amplified vs MYCN wildtype	PGR	-1.47208	0.216757	DUSP1, IRS2, YWHAQ
TRRUST_Transcription_Factors_2019	MYCN amplified vs MYCN wildtype	BRCA1	-1.47716	0.236246	FOS, CDKN1A, KHSRP, HIF1A, HSPA5, MDM2, DDIT3
TRRUST_Transcription_Factors_2019	MYCN amplified vs MYCN wildtype	JUND	-1.48286	0.19353	SOX4, CDKN1A, MDM2
TRRUST_Transcription_Factors_2019	MYCN amplified vs MYCN wildtype	SP3	-1.48976	0.217397	CENPH, MSH6, RASSF1, ETF1, CDKN1A
TRRUST_Transcription_Factors_2019	MYCN amplified vs MYCN wildtype	SRF	-1.49158	0.212043	FOS, UBE2S, HMGXB4
TRRUST_Transcription_Factors_2019	MYCN amplified vs MYCN wildtype	HDAC7	-1.49285	0.212008	MEF2D, CDKN1A, HIF1A, MEF2A
TRRUST_Transcription_Factors_2019	MYCN amplified vs MYCN wildtype	CREM	-1.49747	0.181435	FOS, DUSP1
TRRUST_Transcription_Factors_2019	MYCN amplified vs MYCN wildtype	PML	-1.51558	0.181435	CDKN1A, TNFAIP3, CCNT1, EP300
TRRUST_Transcription_Factors_2019	MYCN amplified vs MYCN wildtype	TP73	-1.52247	0.16157	PMAIP1, CDKN1A, MDM2
TRRUST_Transcription_Factors_2019	MYCN amplified vs MYCN wildtype	ELK1	-1.52537	0.188658	FOS, EZH2, ZFP36
TRRUST_Transcription_Factors_2019	MYCN amplified vs MYCN wildtype	STAT6	-1.52835	0.18817	FOS, DUSP1, IRF4, SOCS1
TRRUST_Transcription_Factors_2019	MYCN amplified vs MYCN wildtype	KLF6	-1.53117	0.155875	PMAIP1, CDKN1A
TRRUST_Transcription_Factors_2019	MYCN amplified vs MYCN wildtype	ESR1	-1.53231	0.18761	FOS, JUNB, PMAIP1, JUN, CDKN1A, CTNNB1, MDM2, YWHAQ
TRRUST_Transcription_Factors_2019	MYCN amplified vs MYCN wildtype	JUN	-1.54026	0.186156	RHOB, STMN1, EZH2, MEF2D, JUN, CREM, CDKN1A, TXN, NEIL1, DDIT3, NAMPT
TRRUST_Transcription_Factors_2019	MYCN amplified vs MYCN wildtype	PPARA	-1.58566	0.113594	NFKBIA, PLIN2, TUBA1B
TRRUST_Transcription_Factors_2019	MYCN amplified vs MYCN wildtype	E2F1	-1.60336	0.129913	ATAD2, DUSP1, TP53INP1, DNMT1, MYBL2, CDKN1A, TP53BP2, HSPA5, MDM2, DDIT3, HMGA1, MCM5, CUX1, RASGEF1B, SIVA1, CD2AP, ZNF350, PIN1, NRIP1, CREBBP, RB1, MCPH1
TRRUST_Transcription_Factors_2019	MYCN amplified vs MYCN wildtype	STAT3	-1.61976	0.140895	FOS, JUNB, DNMT1, SOCS1, ETV6, CDKN1A, CFLAR, HIF1A, DDIT3, ZFP36, IRF1
TRRUST_Transcription_Factors_2019	MYCN amplified vs MYCN wildtype	NFIC	-1.62528	0.0700266	IRS2, HMGB1, JUN
TRRUST_Transcription_Factors_2019	MYCN amplified vs MYCN wildtype	HSF2	-1.62584	0.0952532	FOS, TXN, HIF1A
TRRUST_Transcription_Factors_2019	MYCN amplified vs MYCN wildtype	NPM1	-1.65753	0.0700266	DNMT1, CDKN1A, BRD4, MDM2
TRRUST_Transcription_Factors_2019	MYCN amplified vs MYCN wildtype	GLI2	-1.66744	0.0573483	SOCS1, JUN, H2AFX
TRRUST_Transcription_Factors_2019	MYCN amplified vs MYCN wildtype	RB1	-1.67025	0.113594	FOS, CDKN1A, TFDP1, TP53BP2, DDIT3
TRRUST_Transcription_Factors_2019	MYCN amplified vs MYCN wildtype	TP53	-1.67528	0.0872694	DUSP1, MCM7, PMAIP1, BTG3, DNMT1, EZH2, RASSF1, DDB1, CDKN1A, CTNNB1, MDM4, MDM2, SIAH1, FUS
TRRUST_Transcription_Factors_2019	MYCN amplified vs MYCN wildtype	SIRT1	-1.68974	0.113594	PER1, EZH2, CDKN1A, CTNNB1, CFLAR, HIF1A
TRRUST_Transcription_Factors_2019	MYCN amplified vs MYCN wildtype	RBMX	-1.75774	0.00287042	FOS, JUND, JUNB
TRRUST_Transcription_Factors_2019	MYCN amplified vs MYCN wildtype	ATM	-1.78647	0.0518009	DUSP1, PMAIP1, CDKN1A, CFLAR
TRRUST_Transcription_Factors_2019	MYCN amplified vs MYCN wildtype	HDAC4	-1.79169	0.0338444	ATF4, JUN, CDKN1A, MEF2A

## Sheet: erythroid lineage cell
Database	Comparison	Pathway	Normalized Enrichment Score	Adjusted p-value	Leading edge genes
MSigDB_Hallmark_2020	MYCN amplified vs control	heme Metabolism	3.54225	5.1228e-36	E2F2, TSPO2, SLC2A1, SPTB, OSBP2, SLC4A1, XPO7, TRAK2, GYPE, DMTN, TENT5C, CLIC2, EPB42, KAT2B, CA2, ALAS2, CA1, HTRA2, GYPA, HMBS, SMOX, TRIM58, KDM7A, EZH1, NUDT4, ENDOD1, BPGM, SNCA, FOXO3, SLC25A37, PIGQ, HBB, HAGH, AGPAT4, CLCN3, ERMAP, BTG2, FECH, CPOX, RHAG, UCP2, EIF2AK1, TFRC, MINPP1, SPTA1, CTSB, GCLC, RAD23A, TOP1, SLC10A3, TAL1, NFE2, PPP2R5B, SLC22A4, RNF123, GCLM, AHSP, PC, GYPB, AR…
MSigDB_Hallmark_2020	MYCN amplified vs control	G2-M Checkpoint	2.93034	4.47918e-23	SLC7A5, CCNF, E2F2, PLK1, UBE2C, CENPE, CDK1, UBE2S, MKI67, RAD54L, AURKA, KIF20B, KIF2C, CDKN3, PTTG1, CDKN1B, NEK2, PBK, TTK, CENPF, CCNB2, CCNA2, KIF11, TOP2A, NUSAP1, HMMR, CDC25B, KNL1, BUB1, KIF22, KPNA2, RACGAP1, NDC80, SLC7A1, TROAP, CKS2, CDC20, PRC1, AURKB, MAPK14, TNPO2, NSD2, LBR, DBF4, KIF23, TOP1, ORC5, CKS1B, TPX2, POLA2, MT2A, SMC4, CUL4A, RBM14, STIL, KIF4A, MAD2L1, SUV39H1, TFDP…
MSigDB_Hallmark_2020	MYCN amplified vs control	E2F Targets	2.59963	5.59549e-17	PLK1, CENPE, CDK1, CIT, UBE2S, MKI67, MXD3, AURKA, DEPDC1, KIF2C, CDKN3, PTTG1, CDCA3, CDKN1B, SPC25, CCNB2, TOP2A, HMMR, CDC25B, KIF22, HMGB2, KPNA2, RACGAP1, BUB1B, RAD51AP1, DIAPH3, TRIP13, RRM2, CKS2, CDC20, TFRC, AURKB, LBR, DLGAP5, CKS1B, PPP1R8, ANP32E, CTPS1, POLA2, SMC4, GINS3, ZW10, UBR7, KIF4A, MAD2L1, ASF1A, DCK, SUV39H1, CDCA8, RAD1, USP1, MTHFD2, MELK, PLK4, HUS1, SPC24, BRCA2, CCP1…
MSigDB_Hallmark_2020	MYCN amplified vs control	Interferon Alpha Response	2.01307	0.000950724	IFI27, ISG15, PARP12, IFIT3, MOV10, PARP9, PLSCR1, SAMD9, DDX60, LGALS3BP, PARP14, ISG20, CMPK2, EPSTI1, GMPR, TRAFD1
MSigDB_Hallmark_2020	MYCN amplified vs control	Interferon Gamma Response	1.63043	0.00917743	IFI27, ISG15, PIM1, PARP12, IFIT3, HLA-A, PLSCR1, BPGM, DDX60, LGALS3BP, XAF1, PNP, PARP14, ISG20, MT2A, HLA-B, NUP93, CMPK2, MTHFD2, JAK2, PSMA2, EPSTI1, ARL4A, STAT1, TRAFD1
MSigDB_Hallmark_2020	MYCN amplified vs control	Mitotic Spindle	1.50602	0.00642885	PLK1, CENPE, CDK1, BCL2L11, ECT2, AURKA, KIF20B, KIF2C, NEK2, TTK, CENPF, CCNB2, KIF11, TOP2A, NUSAP1, BUB1, KIF22, RACGAP1, NDC80, PRC1, KIF23, DLGAP5, TPX2, ARHGAP5, ARHGEF12, SMC4, TUBGCP5, TSC1, KIF4A, EZR, EPB41, ANLN, INCENP, BRCA2, KIF15, CDC27, RICTOR, FBXO5, BIRC5, SUN2
MSigDB_Hallmark_2020	MYCN amplified vs control	Spermatogenesis	1.46785	0.0949187	CDK1, AURKA, KIF2C, CDKN3, NEK2, TTK, CCNB2, BUB1, DBF4, RFC4, NCAPH, ARL4A, CHFR, DMC1, PGS1
MSigDB_Hallmark_2020	MYCN amplified vs control	Estrogen Response Late	1.19846	0.3262	SLC7A5, KIF20A, NMU, CA2, TSTA3, TOP2A, CDC20, ISG20, METTL3, GAL, STIL, GLA, FDFT1, PLK4, JAK2, CKB, BTG3
MSigDB_Hallmark_2020	MYCN amplified vs control	Complement	1.08058	0.673752	HSPA1A, CEBPB, PIM1, CTSL, CA2, PLSCR1, CR1, CTSB, CD59
MSigDB_Hallmark_2020	MYCN amplified vs control	KRAS Signaling Dn	0.854529	1	TENT5C, BTG2, CHST2
MSigDB_Hallmark_2020	MYCN amplified vs control	Apical Surface	0.770007	1	SLC2A4, B4GALT1, MAL, FLOT2
MSigDB_Hallmark_2020	MYCN amplified vs control	Oxidative Phosphorylation	-0.433063	1	GPX4, ALDH6A1, LDHB, LDHA, LRPPRC, FDX1, OGDH, PHYH, ATP5MC2, GLUD1, SLC25A6, SURF1, GPI, COX5A, VDAC1, ATP5MC1, ECH1, HSPA9, MRPL34, NDUFB1, TOMM22, GRPEL1, ECI1, SLC25A3, SUPV3L1, COX4I1, TOMM70, ACAA1, MRPL11, ECHS1, ACADSB, ATP5F1D, MDH2, NDUFV1, CPT1A, VDAC2, ATP5F1C, MRPS12, TIMM13, POLR2F, NDUFA3, MRPS15, ATP6V1H, CS, UQCRB, ATP6V1G1, ATP5MC3, HADHA, COX7C, SLC25A5, PHB2, UQCRH, MRPL15, ND…
MSigDB_Hallmark_2020	MYCN amplified vs control	Pperoxisome	-0.514723	1	IDE, ALDH1A1, CTBP1, SMARCC1, BCL10, FADS1, GSTK1, VPS4B, CNBP, ECH1, ALDH9A1, SOD2, ACOX1, ERCC1, HSD3B7, LONP2, ACAA1
MSigDB_Hallmark_2020	MYCN amplified vs control	Bile Acid Metabolism	-0.547252	1	PEX1, FADS2, PHYH, ALDH1A1, PEX26, FADS1, GSTK1, PEX19, ALDH9A1, NEDD4, HSD3B7, LONP2
MSigDB_Hallmark_2020	MYCN amplified vs control	Notch Signaling	-0.61163	1	SAP30, FBXW11, APH1A
MSigDB_Hallmark_2020	MYCN amplified vs control	Protein Secretion	-0.620339	1	ARFGEF1, BNIP3, ICA1, SEC31A, ARCN1, STX12, GNAS, GALC, SCAMP1, VAMP3, DNM1L, RPS6KA3, LMAN1, VPS4B, USO1, SEC22B
MSigDB_Hallmark_2020	MYCN amplified vs control	Adipogenesis	-0.634822	1	CAVIN1, CMBL, VEGFB, APOE, ACADS, HADH, SULT1A1, GPX4, HIBCH, DHRS7, TKT, PHYH, G3BP2, CAVIN2, STAT5A, ELOVL6, TST, UCK1, PDCD4, MGLL, SAMM50, CHCHD10, TOB1, ECH1, ESRRA, ACOX1, MCCC1, RREB1, RTN3, GRPEL1, PEMT, CPT2, PTCD3, CD36, ECHS1, DGAT1, MDH2, YWHAG
MSigDB_Hallmark_2020	MYCN amplified vs control	UV Response Up	-0.664122	1	NFKBIA, RXRB, SULT1A1, PPP1R2, LYN, EIF2S3, BTG1, DDX21, IRF1, MARK2, WIZ, GLS, TST, CREG1, SELENOW
MSigDB_Hallmark_2020	MYCN amplified vs control	Cholesterol Homeostasis	-0.681977	1	CTNNB1, PMVK, FADS2, TP53INP1, ACTG1
MSigDB_Hallmark_2020	MYCN amplified vs control	Unfolded Protein Response	-0.685588	1	TSPYL2, SEC31A, YWHAZ, PARN, NPM1, RPS14, NOP14, FKBP14, SERP1, SRPRB, EEF2, DDX10, VEGFA, FUS, RRP9, NOLC1, HSPA5, SEC11A, ERN1, EDEM1, HSPA9, EXOSC5, KHSRP, SRPRA
MSigDB_Hallmark_2020	MYCN amplified vs control	mTORC1 Signaling	-0.685602	1	P4HA1, IFRD1, SORD, CCNG1, GSK3B, FADS2, SKAP2, LDHA, PSPH, GSR, MCM4, SLC9A3R1, HSPD1, SERP1, CORO1A, UNG, SERPINH1, NUP205, GLRX, CACYBP, ENO1, ACTR2, ELOVL6, PNO1, PPIA, GPI, RRP9, HSPA5, GAPDH, FADS1, PITPNB, TOMM40, SEC11A, CANX, EDEM1, USO1, ATP5MC1, G6PD, HSPA9, TBK1
MSigDB_Hallmark_2020	MYCN amplified vs control	DNA Repair	-0.722835	1	ALYREF, POLB, HCLS1, GPX4, GTF2F1, RNMT, TAF9, NME3, POLA1, POLR1D, NUDT9, SMAD5, SUPT5H, BRF2, SURF1, GTF2H3, NELFB, NME4, SNAPC5, REV3L, LIG1, GMPR2, MPG, POLR2A, SF3A3, GTF2H5, VPS37B, IMPDH2, GTF2H1, ERCC1, ELOA, HPRT1, TYMS, UPF3B, POLL, TAF10, ITPA, XPC
MSigDB_Hallmark_2020	MYCN amplified vs control	Xenobiotic Metabolism	-0.725948	1	SLC35D1, ID2, APOE, DDAH2, DHRS7, SLC35B1, CNDP2, GSR, CASP6, ADH5, COMT, AKR1C3, TNFRSF1A, ETS2, ECH1, ALDH9A1, SLC12A4, AHCY, ACOX1, TKFC, BCAT1, HPRT1, SSR3, ASL, PEMT, LPIN2, PINK1, CD36
MSigDB_Hallmark_2020	MYCN amplified vs control	IL-2/STAT5 Signaling	-0.766599	1	CD81, P4HA1, MAPKAPK2, GPX4, MYC, PHTF2, NCOA3, TNFRSF1B, CYFIP1, IGF1R, TWSG1, CCND2
MSigDB_Hallmark_2020	MYCN amplified vs control	Reactive Oxygen Species Pathway	-0.776699	1	PDLIM1, GPX4, GSR, MSRA, GLRX, LSP1, STK25, SOD2, G6PD, SELENOS, PRDX4
MSigDB_Hallmark_2020	MYCN amplified vs control	Apoptosis	-0.78811	1	F2R, MGMT, IL18, CTNNB1, GPX4, TIMP1, GSR, CASP6, IRF1, SATB1, CCND2, DFFA, BCL10, ROCK1, PDCD4, DNM1L, CASP4, MADD
MSigDB_Hallmark_2020	MYCN amplified vs control	Coagulation	-0.798972	1	APOC1, TIMP1, CSRP1, RABIF, MSRB2, SIRT2, PEF1, ANXA1, CPQ
MSigDB_Hallmark_2020	MYCN amplified vs control	IL-6/JAK/STAT3 Signaling	-0.803327	1	CSF2RB, TGFB1, GRB2, IRF1, TNFRSF1B, STAT3, LEPR
MSigDB_Hallmark_2020	MYCN amplified vs control	Myogenesis	-0.883575	1	PKIA, IFRD1, TGFB1, IGFBP7, AGL, MEF2C, SH2B1, LSP1, MEF2D, KCNH2, RB1, MYL6B, SIRT2, AKT2, FLII, CD36
MSigDB_Hallmark_2020	MYCN amplified vs control	Fatty Acid Metabolism	-0.89404	1	MIF, BCKDHB, PCBD1, ACADS, HADH, HIBCH, GSTZ1, NTHL1, LDHA, ALDH1A1, ACSM3, APEX1, G0S2, SMS, ODC1, MGLL, ECH1, ALDH9A1, ACOX1, ERP29, ECI1, CPT2, ACAA1, ACSS1, GRHPR, CD36, ECHS1, MDH2, CPT1A
MSigDB_Hallmark_2020	MYCN amplified vs control	Myc Targets V1	-0.918444	1	EIF3B, IFRD1, RACK1, EEF1B2, TRIM28, LSM7, NPM1, HNRNPA1, MYC, LDHA, DDX21, SRPK1, MCM4, HSP90AB1, HSPD1, EIF1AX, CDK4, SET, HNRNPD, PABPC4, SMARCC1, PPIA, EIF4G2, RSL1D1, PHB, RRP9, NOLC1, COX5A, CLNS1A, APEX1, UBE2E1, VDAC1, ODC1, CANX, CNBP, EIF4H, EXOSC7, SRM, HNRNPA3, FBL, PA2G4, CCT7, IMPDH2, PRDX4, NAP1L1, PPM1G, C1QBP, NHP2, SNRPD2, HPRT1, SLC25A3, SERBP1, TYMS, TOMM70, NCBP1, TUFM, KPNB1…
MSigDB_Hallmark_2020	MYCN amplified vs control	PI3K/AKT/mTOR Signaling	-0.935864	1	AKT1, GRK2, GSK3B, PRKAR2A, GRB2, RIPK1, SMAD2, CDK4, PIKFYVE, ACTR2, IRAK4, E2F1, RPS6KA3, ARHGDIA, VAV3, PTEN, TNFRSF1A, NCK1, TBK1, ECSIT, MAPKAP1
MSigDB_Hallmark_2020	MYCN amplified vs control	TGF-beta Signaling	-0.93678	1	ID2, TGFB1, CTNNB1, NCOR2, CDK9, APC, HDAC1, IFNGR2, RHOA, ENG
MSigDB_Hallmark_2020	MYCN amplified vs control	Estrogen Response Early	-0.953489	1	TIPARP, NRIP1, DLC1, FKBP5, MYC, TMEM164, ELF1, SLC9A3R1, MED13L, NCOR2, MYB, IGF1R, RHOBTB3
MSigDB_Hallmark_2020	MYCN amplified vs control	Hedgehog Signaling	-0.95886	1	VEGFA, PML, LDB1, ADGRG1, NF1, ETS2, CDK6, RASA1
MSigDB_Hallmark_2020	MYCN amplified vs control	Glycolysis	-0.961396	1	PPP2CB, MIF, P4HA1, HS2ST1, PGLS, SLC35A3, KIF2A, AGL, ZNF292, SAP30, AKR1A1, LDHA, GNPDA1, CASP6, ME2, ANKZF1, GLRX, B4GALT2, ENO1, VEGFA, LHPP, PPIA, B3GAT3, CHPF2, HSPA5, PHKA2, PGAM1, EXT2, CHST12, ECD, B4GALT7, ALDH9A1, G6PD
MSigDB_Hallmark_2020	MYCN amplified vs control	Inflammatory Response	-1.06398	0.842059	NFKBIA, IL18, RIPK2, LYN, NFKB1, EMP3, TIMP1, MYC, CD82, IRF1, TNFRSF1B
MSigDB_Hallmark_2020	MYCN amplified vs control	Androgen Response	-1.15526	0.582897	ACTN1, AKT1, FKBP5, SORD, UAP1, GSR, IQGAP2, CAMKK2, RPS6KA3, FADS1, LMAN1, SMS, MYL12A, ELL2, CDK6, SRP19, PA2G4
MSigDB_Hallmark_2020	MYCN amplified vs control	Hypoxia	-1.17309	0.519168	ZFP36, TIPARP, PLAC8, MIF, CAVIN1, P4HA1, KDM3A, ZNF292, BTG1, SAP30, HEXA, LDHA, CASP6, S100A4, PNRC1, ANKZF1, GLRX, ENO1, VEGFA, KLHL24, GPI, HSPA5, LXN, PHKG1, GAPDH
MSigDB_Hallmark_2020	MYCN amplified vs control	p53 Pathway	-1.20034	0.450203	CD81, TSPYL2, F2R, SLC35D1, RALGDS, FBXW7, TGFB1, CDKN2AIP, RACK1, IRAK1, CCNG1, LDHB, BTG1, CD82, S100A4, MXD4, BLCAP, DNTTIP2, PVT1, RAP2B, CCND2, PRMT2
MSigDB_Hallmark_2020	MYCN amplified vs control	Myc Targets V2	-1.25225	0.402362	SORD, NPM1, MYC, MCM4, TCOF1, HSPD1, UTP20, CDK4, UNG, WDR43, MRTO4, WDR74, PHB, RRP9, NOLC1, NDUFAF4, TFB2M, SRM, PA2G4, EXOSC5, RABEPK, GRWD1, DCTPP1, SUPV3L1
MSigDB_Hallmark_2020	MYCN amplified vs control	Pancreas Beta Cells	-1.27116	0.450203	FOXO1, LMO2, SRPRB, SEC11A, PKLR, STXBP1
MSigDB_Hallmark_2020	MYCN amplified vs control	Apical Junction	-1.35845	0.160139	LDLRAP1, ACTN1, SYK, RAC2, LIMA1, HADH, MSN, PIK3CB, VASP, GTF2F1, SKAP2, ACTG1, EVL, NECTIN1, PTPRC, ZYX, DLG1, DHX16, CNN2, FYB1, ICAM2, WASL, PTEN, KCNH2, MPZL1, NF1, GNAI2, FSCN1, RASA1, GAMT, AKT2, PBX2
MSigDB_Hallmark_2020	MYCN amplified vs control	UV Response Dn	-1.40963	0.142512	CDK13, MGMT, BCKDHB, DLC1, ATP2B4, AGGF1, PRKAR2B, PRDM2, ICA1, NFKB1, MYC, MAP2K5, MTA1, IGF1R, DLG1, TFPI, YTHDC1, MGLL, PTEN, ATP2C1, SPOP
MSigDB_Hallmark_2020	MYCN amplified vs control	Wnt-beta Catenin Signaling	-1.40967	0.224873	CSNK1E, FRAT1, CTNNB1, MYC, ADAM17, NCOR2, CCND2, NUMB
MSigDB_Hallmark_2020	MYCN amplified vs control	TNF-alpha Signaling via NF-kB	-1.4309	0.0949187	KLF2, ZFP36, TIPARP, NFKBIA, IL18, ID2, CCNL1, RIPK2, NFKB1, BTG1, MYC, REL, IRF1, STAT5A, YRDC, PNRC1
MSigDB_Hallmark_2020	MYCN amplified vs control	KRAS Signaling Up	-1.47374	0.0945344	DOCK2, NIN, ID2, LCP1, TRIB2, EVI5, LAPTM5, CTSS, RBM4, SDCCAG8, TNFRSF1B, ADAM17, SATB1, YRDC, TOR1AIP2, GLRX, CD37, CCND2, TFPI, G0S2
MSigDB_Hallmark_2020	MYCN amplified vs control	Angiogenesis	-1.57331	0.0780031	TIMP1, S100A4, VEGFA, CCND2
MSigDB_Hallmark_2020	MYCN amplified vs control	Allograft Rejection	-1.6835	0.00561504	EIF4G3, CD7, AKT1, SPI1, F2R, IL18, SOCS5, RIPK2, TGFB1, HCLS1, LYN, HLA-DMA, GALNT1, CD74, CTSS, HLA-DRA, MTIF2, TIMP1, NPM1, PTPN6, CSK, PTPRC, HLA-E, CCND2, EIF5A, BCL10, FLNA, FYB1
MSigDB_Hallmark_2020	MYCN amplified vs control	Epithelial Mesenchymal Transition	-1.79499	0.00561504	ID2, WIPF1, TGFB1, MEST, EMP3, TIMP1, SERPINE2, VIM, CALU, SERPINH1, VEGFA, PPIB, FLNA
MSigDB_Hallmark_2020	ATRXmut vs control	heme Metabolism	3.34242	5.45186e-32	SLC2A1, TENT5C, E2F2, ASNS, SLC6A9, BCAM, SLC4A1, XPO7, NUDT4, FOXO3, SPTB, OSBP2, AGPAT4, ARHGEF12, KDM7A, TNS1, ACKR1, BTG2, KAT2B, DMTN, TRAK2, XK, RNF19A, RANBP10, ERMAP, SMOX, SLC30A1, SLC25A37, SPTA1, SIDT2, ATP6V0A1, KLF3, CA2, CLIC2, ABCG2, LRP10, ANK1, MAP2K3, YPEL5, PC, BACH1, TRIM10, GCLC, HBZ, PIGQ, TAL1, RBM38, TFRC, CA1, CLCN3, AQP3, SYNJ1, ACSL6, KEL, DCUN1D1, RIOK3, PICALM, MARK3,…
MSigDB_Hallmark_2020	ATRXmut vs control	TNF-alpha Signaling via NF-kB	2.66311	1.60407e-10	PER1, KLF9, TNFAIP3, NFKB2, TUBB2A, GCH1, IRS2, GADD45A, RNF19B, KLF6, FOSB, PANX1, BTG2, ZFP36, IL6ST, BIRC3, CD83, PPP1R15A, IL15RA, FOS, MAP2K3, KLF10, ID2, IRF1, DUSP1, SQSTM1, BTG3, BIRC2, IFIT2, JUNB, B4GALT5, VEGFA, IER5, MXD1, DNAJB4, RELB, MCL1, CD44, IER2, JUN, CCNL1, CFLAR, NFKBIA, BTG1, TANK, SMAD3, CEBPB, YRDC, SAT1, EHD1, EIF1, PDLIM5, TGIF1, ATP2B1, TAP1, TIPARP
MSigDB_Hallmark_2020	ATRXmut vs control	G2-M Checkpoint	2.27957	3.02431e-09	SLC7A5, E2F2, CCNF, ESPL1, NEK2, UBE2S, CDC25B, PLK1, MKI67, TROAP, INCENP, SLC7A1, KIF23, UBE2C, STIL, CENPF, NUP50, POLQ, NUSAP1, PTTG1, KPNA2, NUMA1, PLK4, CENPE, FBXO5, PRC1, TTK, TACC3, CDKN3, WRN, KIF11, PBK, DBF4, SMC4, PML, PDS5B, CENPA, RAD21, TPX2, MYBL2, CKS2, KIF20B, NDC80, MAPK14, BARD1, CDKN1B, BIRC5, SUV39H1, KIF22, TMPO, YTHDC1, CDK1, POLE, CUL4A, CCNB2, NSD2, TRA2B, CDKN2C, TNPO2…
MSigDB_Hallmark_2020	ATRXmut vs control	Mitotic Spindle	2.09642	3.19021e-07	RICTOR, BCL2L11, ARHGEF12, ESPL1, NEK2, PLK1, INCENP, ARHGEF3, KIF23, DYNLL2, ECT2, CENPF, TUBGCP6, NUSAP1, NUMA1, CENPE, FBXO5, RHOF, PRC1, TTK, RAB3GAP1, ARL8A, PIF1, KIF11, CNTROB, KLC1, SMC4, SUN2, CLASP1, MYO9B, PCNT, TPX2, SSH2, PCGF5, KIF20B, NDC80, NET1, BIRC5, KIF22, CD2AP, STAU1, DLGAP5, CDK1, ABI1, CCNB2, KIF3B, APC, KIF4A, SMC3, CSNK1D, TSC1, RACGAP1, ARF6, EPB41, EZR, WASF2, TOP2A, C…
MSigDB_Hallmark_2020	ATRXmut vs control	TGF-beta Signaling	1.97461	0.0071645	ID1, BMPR2, SKIL, FURIN, PPP1R15A, SLC20A1, KLF10, ID2, PPM1A, JUNB, TRIM33, CDH1, APC, SMAD3, ARID4B
MSigDB_Hallmark_2020	ATRXmut vs control	KRAS Signaling Dn	1.87238	0.0178794	RSAD2, TENT5C, SKIL, ASB7, BTG2, PLAG1, THRB, BARD1, SPHK2
MSigDB_Hallmark_2020	ATRXmut vs control	Interferon Alpha Response	1.80366	0.00681735	IFI27, RSAD2, IRF7, IRF9, MOV10, CMPK2, IFIT3, IRF1, DDX60, USP18, IFIT2, CMTR1, PARP12, ADAR, HLA-C, EIF2AK2, PARP14, ISG15
MSigDB_Hallmark_2020	ATRXmut vs control	Interferon Gamma Response	1.79447	0.00236356	IFI27, RSAD2, IRF7, TNFAIP3, GCH1, IRF9, PIM1, CMPK2, IL15RA, IFIT3, IRF1, LATS2, DDX60, USP18, IFIT2, CMTR1, ZNFX1, ARL4A, PML, PARP12, PNP, ADAR, BPGM, SPPL2A, XAF1, FAS, EIF2AK2, NFKBIA, HLA-B, PARP14, BTG1, ISG15, STAT1
MSigDB_Hallmark_2020	ATRXmut vs control	Estrogen Response Early	1.68195	0.0178794	SLC7A5, SLC2A1, MICB, TSKU, IL6ST, PMAIP1, FOS, KLF10, MED13L, AQP3, MINDY1, AFF1, TOB1, UGCG, BCL2, MUC1, AMFR, CD44, SEC14L2
MSigDB_Hallmark_2020	ATRXmut vs control	IL-2/STAT5 Signaling	1.5618	0.0361808	GABARAPL1, BCL2L1, BMPR2, RORA, KLF6, IKZF4, FURIN, SLC1A5, PIM1, CD83, CA2, FAM126B, NFKBIZ, POU2F1, PHTF2, ARL4A, BCL2, MUC1, MXD1, PNP, RABGAP1L, CD44
MSigDB_Hallmark_2020	ATRXmut vs control	Inflammatory Response	1.55424	0.0549083	ADM, IRF7, GCH1, KLF6, BTG2, FZD5, SLC7A1, IL15RA, IRF1, MXD1, RAF1, SCARF1, ABI1, EIF2AK2, NFKBIA, SLC11A2, ATP2A2, CD55, ATP2B1, TAPBP
MSigDB_Hallmark_2020	ATRXmut vs control	UV Response Up	1.51052	0.0361808	ASNS, GCH1, BCL2L11, FOSB, BTG2, FURIN, GRINA, IL6ST, CA2, CEBPG, HSPA13, FOS, IRF1, SQSTM1, TFRC, AQP3, BTG3, AGO2, JUNB
MSigDB_Hallmark_2020	ATRXmut vs control	Apoptosis	1.42478	0.0664078	BCL2L1, GCH1, BCL2L11, GADD45A, BTG2, BIRC3, CDC25B, SLC20A1, CYLD, PMAIP1, IRF1, SQSTM1, BTG3, PPP2R5B, HMGB2, CREBBP, LGALS3, CDKN1B, MCL1, CD44, JUN, CFLAR, FAS, DNAJC3, ANKH, TOP2A, LMNA, BNIP3L, SAT1, SC5D, DDIT3, ISG20, ADD1, TAP1, IGF2R
MSigDB_Hallmark_2020	ATRXmut vs control	UV Response Dn	1.32912	0.181488	ID1, SYNJ2, DYRK1A, SLC7A1, TFPI, ZMIZ1, CITED2, DUSP1, NR1D2, ANXA2, WDR37, MAPK14, CDKN1B, NEK7, YTHDC1, PHF3, LTBP1, SMAD3, IGF1R, SCAF8, MIOS
MSigDB_Hallmark_2020	ATRXmut vs control	Epithelial Mesenchymal Transition	1.24286	0.265654	TNFAIP3, GADD45A, LRP1, CD59, ID2, GLIPR1, VEGFA, CD44, JUN, COPA, FAS, TGM2, SLC6A8, SNTB1, SAT1
MSigDB_Hallmark_2020	ATRXmut vs control	Hypoxia	1.2427	0.203558	ADM, TNFAIP3, SLC2A1, IRS2, RORA, FOXO3, KLF6, ZFP36, NEDD4L, KDM3A, PIM1, PPP1R15A, FOS, PDK1, CITED2, DUSP1, WSB1, VEGFA, ANXA2, BCL2, TPST2, CDKN1B, KLHL24, MXI1, JUN, HK1
MSigDB_Hallmark_2020	ATRXmut vs control	Complement	1.18188	0.27292	IRF7, TNFAIP3, SH2B3, LRP1, ADAM9, PIM1, BRPF3, CA2, CD59, IRF1, VCPIP1
MSigDB_Hallmark_2020	ATRXmut vs control	p53 Pathway	1.05056	0.5481	GADD45A, RNF19B, FOXO3, STOM, BTG2, PPP1R15A, FOS, SP1, RALGDS, HEXIM1, SLC3A2, TOB1, IER5, MXD1, AEN, JUN, ELP1, CCND3, CCP110, FAS, MDM2, SESN1, BTG1
MSigDB_Hallmark_2020	ATRXmut vs control	Spermatogenesis	1.04804	0.550293	NEK2, TLE4, HBZ, IP6K1, TTK, SIRT1, CDKN3, NCAPH, DBF4, ARL4A, CHFR, CDK1, CCNB2, AURKA, KIF2C, PIAS2, BUB1, TOPBP1, AGFG1
MSigDB_Hallmark_2020	ATRXmut vs control	E2F Targets	1.03376	0.550293	KIF18B, ESPL1, CIT, MXD3, UBE2S, CDC25B, PLK1, MKI67, CDCA8, PTTG1, KPNA2, PLK4, CENPE, TFRC, TACC3, CDKN3, HMGB2, ING3, SMC4, PDS5B, RAD21, SPAG5, MYBL2, CKS2, BARD1, CDKN1B, BIRC5, SUV39H1, KIF22, ANP32E, TMPO, DLGAP5, CDK1, POLE, CCP110, CCNB2, TRA2B, CDKN2C, KIF4A, SMC3, TUBG1, RACGAP1, RRM2, HUS1, AURKB, TOP2A, CKS1B, AURKA, DIAPH3, KIF2C, SPC24, NUP153, NCAPD2
MSigDB_Hallmark_2020	ATRXmut vs control	Notch Signaling	0.972194	0.648185	FZD5, FBXW11, RBX1, SAP30
MSigDB_Hallmark_2020	ATRXmut vs control	PI3K/AKT/mTOR Signaling	0.908879	0.756874	SLC2A1, RPTOR, MAP2K3, PDK1, SQSTM1, NFKBIB, RAF1, CDKN1B, CLTC, CDK1, CAB39, UBE2D3, RPS6KA3, DDIT3, RIT1, NCK1, E2F1, PAK4
MSigDB_Hallmark_2020	ATRXmut vs control	Myogenesis	0.824775	0.85964	FOXO4, HDAC5, ACHE, PC, MEF2D, MYL4, SLC6A8, IFRD1, CNN3, PDLIM7, RIT1, CKB, SPHK1, BAG1, MYH9, EIF4A2, PRNP, SIRT2, MEF2A
MSigDB_Hallmark_2020	ATRXmut vs control	Protein Secretion	-0.61667	0.974411	VPS45, CTSC, ARFIP1, ICA1, USO1, ZW10, ARFGEF1, COPB2, BNIP3, VPS4B, M6PR, MAPK1, SNAP23, CLTA, ARFGAP3, GNAS, STX7, CD63, RER1, SEC22B, TPD52, AP3B1
MSigDB_Hallmark_2020	ATRXmut vs control	Unfolded Protein Response	-0.674718	0.957222	EXOSC2, RRP9, SDAD1, SRPRB, NPM1, DDX10, EXOSC5, IMP3, EDEM1, ERN1, EXOSC4, TTC37, NOP14, RPS14, NHP2
MSigDB_Hallmark_2020	ATRXmut vs control	Androgen Response	-0.682823	0.943311	TSC22D1, IQGAP2, CAMKK2, MAP7, CDK6, TNFAIP8, NGLY1, SORD, PGM3, HOMER2, UAP1, FADS1, DBI, APPBP2, AKT1, SMS, TPD52, GUCY1A1, XRCC5
MSigDB_Hallmark_2020	ATRXmut vs control	Apical Surface	-0.726121	0.860298	ADIPOR2, IL2RG, BRCA1, ADAM10, HSPB1, LYN, AKAP7
MSigDB_Hallmark_2020	ATRXmut vs control	Estrogen Response Late	-0.820986	0.780315	GAL, RNASEH2A, PTPN6, MYB, SLC9A3R1, SLC2A8, MEST, FABP5, ATP2B4, S100A9, TST, XRCC3, HPRT1, PDCD4, TSPAN13, FKBP4, SORD, HOMER2, SLC16A1, MOCS2, GINS2
MSigDB_Hallmark_2020	ATRXmut vs control	mTORC1 Signaling	-0.867326	0.756874	CORO1A, GLRX, SLC9A3R1, RRP9, QDPR, LDHA, CTSC, UNG, HSPD1, USO1, PITPNB, PSMG1, SKAP2, ADIPOR2, LTA4H, EDEM1, GAPDH, ITGB2, HPRT1, PGK1, HSPE1, PPIA, TMEM97, ATP5MC1, P4HA1, SORD, PSPH, FADS2, CANX, PSMA3, M6PR, TPI1, SEC11A, CACYBP, ENO1, GMPS, FDXR, FADS1, TOMM40, ELOVL6, NFYC, CYB5B, EEF1E1, SSR1, HSPA4, CCT6A, XBP1, COPS5
MSigDB_Hallmark_2020	ATRXmut vs control	Xenobiotic Metabolism	-0.882493	0.710751	BPHL, TNFRSF1A, CBR1, ALDH9A1, AKR1C3, CASP6, NFS1, APOE, DDAH2, GART, DHPS, ADH5, MTHFD1, MCCC2, HPRT1, TMEM97, ECH1, AHCY, ASL, DHRS7, PEMT
MSigDB_Hallmark_2020	ATRXmut vs control	Reactive Oxygen Species Pathway	-0.883149	0.701419	HMOX2, GLRX, MSRA, LSP1, GPX4
MSigDB_Hallmark_2020	ATRXmut vs control	Apical Junction	-0.911829	0.676358	EVL, ACTG1, RAC2, GAMT, LIMA1, SKAP2, CNN2, ICAM2, HADH, FYB1, KCNH2, GNAI2, VCL, ICAM4, VASP
MSigDB_Hallmark_2020	ATRXmut vs control	IL-6/JAK/STAT3 Signaling	-0.931457	0.648185	IL1B, TNFRSF1A, CSF2RB, CD38, IFNGR1
MSigDB_Hallmark_2020	ATRXmut vs control	KRAS Signaling Up	-0.931526	0.648185	IL1B, LCP1, GLRX, DOCK2, MAP7, ENG, FBXO4, CBR4, TRIB2, MAP3K1, CCND2, CD37, ITGB2, IL2RG, G0S2, TSPAN13, SDCCAG8
MSigDB_Hallmark_2020	ATRXmut vs control	Hedgehog Signaling	-0.959397	0.648185	ADGRG1, DPYSL2, CDK6
MSigDB_Hallmark_2020	ATRXmut vs control	Wnt-beta Catenin Signaling	-1.01296	0.586057	MYC, SKP2, TP53, CCND2
MSigDB_Hallmark_2020	ATRXmut vs control	Coagulation	-1.03228	0.553351	CFD, CPQ, ANXA1, PEF1, LTA4H, RABIF, TIMP1, USP11, MSRB2, PREP, APOC1
MSigDB_Hallmark_2020	ATRXmut vs control	Adipogenesis	-1.0885	0.515813	UCK1, CAVIN2, ITSN1, VEGFB, QDPR, MRPL15, DRAM2, CPT2, IDH3A, PIM3, APOE, STAT5A, COQ5, IFNGR1, GPX4, GRPEL1, CHCHD10, ADIPOR2, TST, COQ3, SULT1A1, DHRS7B, YWHAG, TKT, HIBCH, HADH, SCP2, PDCD4, DECR1, CMBL, ACAA2, ESRRA, SAMM50, ECH1, MGLL, PRDX3, DHRS7, ABCB8, PEMT, NDUFAB1, RTN3, ELOVL6, ECHS1, ACADS, CAVIN1, TALDO1, DNAJC15, JAGN1
MSigDB_Hallmark_2020	ATRXmut vs control	Angiogenesis	-1.16952	0.489331	S100A4, TIMP1, CCND2
MSigDB_Hallmark_2020	ATRXmut vs control	DNA Repair	-1.22204	0.330393	CSTF3, ERCC4, TARBP2, POLD3, GTF2H5, POLB, MPG, ERCC8, TAF12, IMPDH2, GPX4, POLL, ZNRD1, NME1, TP53, HCLS1, DAD1, AGO4, XPC, USP11, RALA, HPRT1, GTF2H3, POLR2H, UMPS, RFC3, POLR3GL, NT5C, MRPL40, NCBP2, TAF10, APRT, ALYREF, RFC4, CETN2, POLA2, REV3L, NME3, VPS28, POLR2F
MSigDB_Hallmark_2020	ATRXmut vs control	Cholesterol Homeostasis	-1.32786	0.258016	ATF5, PMVK, ACTG1, ETHE1, PCYT2, FABP5, ATXN2, ANXA5, NSDHL, TMEM97, FADS2, ECH1
MSigDB_Hallmark_2020	ATRXmut vs control	Allograft Rejection	-1.39406	0.248023	IL1B, PTPN6, HLA-DRA, SPI1, NCF4, GLMN, NPM1, IKBKB, IFNGR1, MRPL3, NME1, HCLS1, TIMP1, CD74, MTIF2, CCND2, ITGB2, IL18, GALNT1, IL2RG, FYB1, IFNAR2, F2R
MSigDB_Hallmark_2020	ATRXmut vs control	Pperoxisome	-1.41698	0.248023	SLC25A19, PEX6, ISOC1, ALDH9A1, HSD3B7, SLC25A17, ALDH1A1, ECI2, MSH2, SCP2, SLC35B2, ACSL5, VPS4B, ECH1, ACSL1, CTPS1, HMGCL, GSTK1, FADS1, ACAA1, PABPC1, NUDT19, RDH11, DHRS3, LONP2, PRDX1, HSD17B4, SMARCC1, ACOT8, ERCC1, SOD1, TSPO
MSigDB_Hallmark_2020	ATRXmut vs control	Pancreas Beta Cells	-1.41954	0.21966	LMO2, SRPRB, SEC11A, STXBP1, ELP4, SPCS1, PKLR, SRP14
MSigDB_Hallmark_2020	ATRXmut vs control	Glycolysis	-1.49025	0.151164	EXT2, GLRX, BPNT1, RPE, KIF2A, ALDH9A1, LDHA, CASP6, UGP2, MIF, POLR3K, STMN1, B4GALT2, AKR1A1, GNPDA1, NSDHL, SRD5A3, PGK1, PPIA, COPB2, FKBP4, P4HA1, ME2, PGLS, HS2ST1, TPI1, ENO1
MSigDB_Hallmark_2020	ATRXmut vs control	Fatty Acid Metabolism	-1.53041	0.128229	BPHL, PPARA, S100A10, CBR1, ALDH9A1, CPT2, LDHA, MCEE, NBN, FH, MIF, ALDH1A1, ADIPOR2, ECI2, APEX1, SUCLA2, SDHD, HIBCH, NSDHL, BCKDHB, HADH, G0S2, NTHL1, AUH, SUCLG2, DECR1, ACAA2, ACSL5, GSTZ1, OSTC, HSD17B10, ECH1, MGLL, ACSL1, HMGCL, ACADVL, PDHB, ODC1, PDHA1, ACAA1, ECHS1, HSDL2, ACADS, SMS, ECI1, MDH1, RDH11, MDH2, CCDC58, PCBD1, ADSL
MSigDB_Hallmark_2020	ATRXmut vs control	Oxidative Phosphorylation	-1.54521	0.0597961	ATP6V0E1, MRPL15, ATP5MC2, LDHA, IDH3A, TIMM13, NDUFB5, FH, GPX4, GRPEL1, PHB2, LDHB, NDUFA8, SUCLA2, SDHD, MRPS12, NQO2, MTX2, DECR1, ACAA2, ACADSB, NDUFV2, ATP5MC1, VDAC3, COX5A, HSD17B10, ECH1, MRPL35, MRPL11, PRDX3, VDAC1, NDUFV1, NDUFAB1, ACADVL, PDHB, SLC25A6, PDHA1, NDUFB3, ACAA1, ECHS1, TOMM22, MRPL34, ATP5MC3, POLR2F, ALDH6A1, ATP5F1C, NDUFS2, SLC25A5, ECI1, SDHB, FDX1, ATP5PF, MDH1, MRP…
MSigDB_Hallmark_2020	ATRXmut vs control	Bile Acid Metabolism	-1.54844	0.203558	NEDD4, SLC27A5, PEX6, PECR, ISOC1, ALDH9A1, HSD3B7, ALDH1A1, SCP2, SLC35B2, ACSL5, FADS2, ACSL1, GSTK1, KLF1, FDXR, FADS1
MSigDB_Hallmark_2020	ATRXmut vs control	Myc Targets V1	-1.61763	0.0417471	MYC, RRP9, CSTF2, CLNS1A, LDHA, NPM1, GNL3, MCM6, PHB, IMPDH2, HSP90AB1, HSPD1, SRM, LSM7, RACK1, NOP16, NME1, PHB2, EEF1B2, APEX1, UBE2E1, AIMP2, CCT4, HPRT1, PGK1, HNRNPA1, RSL1D1, NHP2, HSPE1, PPIA, ORC2, SRSF7, VDAC3, C1QBP, EXOSC7, COX5A, LSM2, CANX, SNRPD1, NCBP2, CDK4, CCT5, GSPT1, PRDX3, VDAC1, SNRPD2, CTPS1, SF3B3, NDUFAB1, RFC4, RUVBL2, ODC1, PRDX4, SSBP1, CCT7, PPM1G, SNRPD3, COPS5, HD…
MSigDB_Hallmark_2020	ATRXmut vs control	Myc Targets V2	-1.86405	0.0474357	UTP20, PPAN, MYC, RRP9, MRTO4, UNG, NPM1, GNL3, PHB, HSPD1, SRM, NDUFAF4, RABEPK, EXOSC5, NOP16, DCTPP1, TBRG4, AIMP2, PUS1, HSPE1, TMEM97, SORD, CDK4, FARSA, MYBBP1A, PPRC1, NIP7
MSigDB_Hallmark_2020	sporadic vs control	TNF-alpha Signaling via NF-kB	2.54347	1.22923e-07	CEBPB, DUSP1, KLF6, TUBB2A, IRS2, IL6ST, IRF1, BTG3, SQSTM1, GADD45A, RELA, SAT1, PPP1R15A, ATP2B1, IL15RA, BIRC2, KLF10, B4GALT1, CFLAR, MAP3K8, TANK, IER2, NFKBIA, CD44, PDLIM5, EIF1, FOS, VEGFA, MXD1, JUNB, EHD1, DNAJB4, TGIF1, B4GALT5, IER5, BTG2
MSigDB_Hallmark_2020	sporadic vs control	heme Metabolism	2.48471	5.52365e-12	SLC2A1, AGPAT4, FOXO3, SLC4A1, XPO7, CLIC2, TENT5C, PIGQ, NUDT4, KDM7A, CA2, SPTB, DMTN, SLC25A37, KLF3, OSBP2, CA1, SLC30A1, ARHGEF12, YPEL5, NFE2L1, TSPO2, CIR1, FBXO34, GYPE, EZH1, MXI1, RIOK3, PICALM, ISCA1, RHAG, CCDC28A, XK, TFRC, SPTA1, TRAK2, ANK1, BSG, DCUN1D1, RNF19A, CPOX, GDE1, CLCN3, SLC10A3, ATG4A, SDCBP, ADIPOR1, TAL1, FOXJ2, KAT2B, OPTN, GCLC, KEL, PPP2R5B, ATP6V0A1, EIF2AK1, RAD2…
MSigDB_Hallmark_2020	sporadic vs control	Interferon Alpha Response	2.35113	2.1392e-06	ISG15, IFITM3, IRF9, IFIT3, DDX60, CMPK2, IRF1, BST2, TRAFD1, EPSTI1, B2M, CMTR1, PLSCR1, PARP9, LGALS3BP, EIF2AK2, ISG20, PARP14, HLA-C, SAMD9, ADAR, RIPK2, IFI35, LY6E
MSigDB_Hallmark_2020	sporadic vs control	Interferon Gamma Response	2.27266	9.94484e-07	ISG15, IFITM3, MT2A, IRF9, IFIT3, DDX60, CMPK2, ARL4A, HLA-A, IRF1, XAF1, HLA-B, PIM1, BST2, IL15RA, TRAFD1, EPSTI1, STAT1, B2M, CMTR1, MTHFD2, PLSCR1, RNF213, NFKBIA, PNP, LGALS3BP, EIF2AK2, SPPL2A, TAPBP
MSigDB_Hallmark_2020	sporadic vs control	G2-M Checkpoint	2.16734	1.11709e-08	SLC7A5, MT2A, TNPO2, CCNF, KIF2C, FANCC, SUV39H1, SLC7A1, MAPK14, PLK4, CDC25B, POLE, STIL, CUL4A, FOXN3, RACGAP1, MYBL2, CDK1, NEK2, PRC1, TENT4A, KIF22, UBE2C, DBF4, UBE2S, AURKB, KIF11, NDC80, NUP50, CDC45, NUMA1, HIRA, KIF23, POLQ, SRSF10, TTK, CCNA2, KPNA2, CCNT1, CKS2, CDKN1B, E2F1, UPF1, NSD2, WRN, PTTG1, KIF20B, CDKN3, SMC4, DDX39A, PLK1, PDS5B, ARID4A, AURKA, PBK, E2F3, MKI67, CDKN2C, MC…
MSigDB_Hallmark_2020	sporadic vs control	IL-2/STAT5 Signaling	1.97781	0.000489134	IFITM3, BCL2L1, KLF6, SLC1A5, ARL4A, NFKBIZ, RORA, PLIN2, CA2, PIM1, PHTF2, TGM2, FAM126B, FURIN, MAP3K8, PLSCR1, CD44, PNP, COCH, MXD1, CDC42SE2
MSigDB_Hallmark_2020	sporadic vs control	Hypoxia	1.97295	0.000534939	SLC2A1, MT2A, DUSP1, KLF6, FOXO3, NEDD4L, IRS2, TES, RORA, PLIN2, PIM1, TPST2, PPP1R15A, TGM2, SIAH2, MXI1, WSB1, FOS, VEGFA, HK1, ISG20, PDK1, CDKN1B
MSigDB_Hallmark_2020	sporadic vs control	Estrogen Response Early	1.92336	0.00114861	SLC7A5, SLC2A1, PMAIP1, MICB, IL6ST, TOB1, TGM2, KLF10, B4GALT1, SIAH2, ELOVL5, CD44, FOS, RBBP8, AMFR, FDFT1
MSigDB_Hallmark_2020	sporadic vs control	Inflammatory Response	1.80372	0.00860213	KLF6, IRF1, SLC7A1, BST2, RELA, ATP2B1, IL15RA, FZD5, NFKBIA, CD55, MXD1, EIF2AK2, TAPBP, GNA15, BTG2, RIPK2, ATP2A2, ABI1, LY6E, SLC11A2
MSigDB_Hallmark_2020	sporadic vs control	Apoptosis	1.75831	0.00281093	IFITM3, BCL2L1, BCL2L11, PMAIP1, IRF1, BTG3, SQSTM1, CYLD, GADD45A, SLC20A1, CDC25B, RELA, SAT1, CFLAR, CD44, HMGB2, GNA15, ISG20, CDKN1B, PPP2R5B, PPP3R1, BTG2, CASP2, LMNA, PTK2, WEE1, MCL1, ANKH, CCND2, BID, ADD1, XIAP, PSEN1, DAP
MSigDB_Hallmark_2020	sporadic vs control	UV Response Up	1.63055	0.00792681	BCL2L11, CEBPG, IL6ST, IRF1, BTG3, SQSTM1, CA2, GRINA, HSPA13, GAL, YKT6, FURIN, NFKBIA, FOS, TFRC, NUP58, BSG, JUNB
MSigDB_Hallmark_2020	sporadic vs control	E2F Targets	1.51528	0.00443255	CIT, KIF2C, SUV39H1, RRM2, PLK4, CDC25B, POLE, RAD51AP1, MXD3, RACGAP1, CDCA8, MTHFD2, WDR90, MYBL2, CDK1, UBR7, KIF22, UBE2S, AURKB, PPM1D, TFRC, CCP110, HMGB2, NUP153, DONSON, KPNA2, ASF1B, MELK, CKS2, CDKN1B, SPC25, PRPS1, SMC3, PTTG1, USP1, CDKN3, SMC4, DDX39A, PLK1, PDS5B, UBE2T, PSMC3IP, DCLRE1B, AURKA, BUB1B, MLH1, MKI67, TUBG1, WEE1, CDKN2C, NUP205, MCM2, HELLS, MAD2L1, SPAG5, NUDT21, BAR…
MSigDB_Hallmark_2020	sporadic vs control	IL-6/JAK/STAT3 Signaling	1.43575	0.147842	IRF9, IL6ST, IRF1, PIM1, IL15RA, STAT1, MAP3K8, CD44
MSigDB_Hallmark_2020	sporadic vs control	Mitotic Spindle	1.43221	0.0159306	BCL2L11, KIF2C, RICTOR, EZR, ARHGEF12, SSH2, ARL8A, SUN2, RACGAP1, PCGF5, CDK1, NET1, NEK2, PRC1, ARHGAP5, CLASP1, KIF22, PDLIM5, KLC1, KIF11, DYNLL2, NDC80, ATG4B, NUMA1, EPB41L2, ECT2, KIF23, CD2AP, SAC3D1, TTK, TSC1, ARF6, MYO9B, SMC3, KIF20B, SMC4, TUBGCP6, CTTN, PLK1, WASF2, MAPRE1, AURKA, ABI1
MSigDB_Hallmark_2020	sporadic vs control	Unfolded Protein Response	1.37893	0.0993464	SLC7A5, CEBPB, CEBPG, TUBB2A, SHC1, DNAJB9, ATF4, ATF6, XPOT, MTHFD2, EXOSC9, EDEM1, HERPUD1, DCP1A, VEGFA
MSigDB_Hallmark_2020	sporadic vs control	Xenobiotic Metabolism	1.36802	0.116132	MT2A, SLC1A5, HES6, CA2, ENTPD5, DHRS1, ELOVL5, PDLIM5, GAD1, ARPP19, PTS, NMT1, ETFDH, ACP1, BCAT1, LONP1, GCLC
MSigDB_Hallmark_2020	sporadic vs control	Spermatogenesis	1.33336	0.170865	ARL4A, KIF2C, TLE4, SIRT1, IP6K1, CDK1, NEK2, DBF4, CHFR, GAD1, DMC1, TTK
MSigDB_Hallmark_2020	sporadic vs control	Estrogen Response Late	1.26947	0.180404	SLC7A5, MICB, IL6ST, BTG3, CA2, PLK4, STIL, TOB1, GAL, SIAH2, ELOVL5, CD44, FOS, RBBP8, AMFR, FDFT1, NMU, ISG20
MSigDB_Hallmark_2020	sporadic vs control	p53 Pathway	1.25563	0.180244	FOXO3, SLC3A2, SP1, GADD45A, SAT1, PPP1R15A, TOB1, PIDD1, TRAFD1, STOM, HEXIM1, S100A10, PRKAB1, FOS, PPM1D, MXD1, DDB2, CCP110, MDM2, AEN, ZFP36L1, IER5, WWP1, BTG2, RRP8, SEC61A1
MSigDB_Hallmark_2020	sporadic vs control	Apical Surface	1.23097	0.4	SLC2A4, MAL, B4GALT1
MSigDB_Hallmark_2020	sporadic vs control	TGF-beta Signaling	1.18117	0.401311	PPM1A, SLC20A1, PPP1R15A, KLF10, FURIN, UBE2D3, JUNB, TRIM33, TGIF1
MSigDB_Hallmark_2020	sporadic vs control	UV Response Dn	1.1008	0.493516	DUSP1, SLC7A1, MAPK14, DYRK1A, ATP2B1, TFPI, ZMIZ1, PEX14, TENT4A, PDLIM5
MSigDB_Hallmark_2020	sporadic vs control	mTORC1 Signaling	1.05198	0.513829	SLC7A5, SLC2A1, SLC1A5, TES, CCNF, NFKBIB, SQSTM1, RRM2, GOT1, PPP1R15A, YKT6, MTHFD2, ELOVL5, EDEM1, PNP, TFRC, UBE2D3, NMT1, BCAT1, PDK1, GCLC, UFM1, BTG2, HMBS, DDX39A, PLK1, ATP2A2, ACLY, MAP2K3, AURKA, SLC37A4, TUBG1, NUP205, MCM2, EIF2S2
MSigDB_Hallmark_2020	sporadic vs control	Adipogenesis	0.981697	0.722249	SLC1A5, ARL4A, PLIN2, GADD45A, RNF11, DNAJB9, TOB1, ARAF, STOM, ATL2, PPP1R15B, TANK, PEX14, RIOK3, PIM3, MAP4K3, UBQLN1, UBC, NMT1, BCL2L13
MSigDB_Hallmark_2020	sporadic vs control	PI3K/AKT/mTOR Signaling	0.868516	0.985443	SLC2A1, NFKBIB, SQSTM1, TRAF2, CDK1, MKNK1, AKT1S1, UBE2D3, PDK1, CDKN1B, E2F1
MSigDB_Hallmark_2020	sporadic vs control	Androgen Response	0.785787	0.992532	SAT1, DNAJB9, ZMIZ1, B2M, B4GALT1, ELOVL5, PDLIM5, PIAS1, SLC38A2, MYL12A, UBE2J1, CENPN, TMEM50A, NCOA4, ANKH, SRF, RPS6KA3
MSigDB_Hallmark_2020	sporadic vs control	Notch Signaling	0.604882	0.992532	FZD5, SAP30, RBX1, SKP1
MSigDB_Hallmark_2020	sporadic vs control	Reactive Oxygen Species Pathway	0.572722	0.992532	CDKN2D, JUNB, GCLC, PTPA, SCAF4, LAMTOR5, CAT, GSR, FTL, TXN
MSigDB_Hallmark_2020	sporadic vs control	Wnt-beta Catenin Signaling	-0.596654	0.992532	MYC, CUL1, NUMB, AXIN1, FRAT1, CTNNB1, SKP2
MSigDB_Hallmark_2020	sporadic vs control	DNA Repair	-0.645669	0.992532	HCLS1, NUDT9, ERCC4, CLP1, GTF2H1, NME4, GTF2F1, GMPR2, REV3L, TAF6, ERCC1, MPG, NME3, VPS28, LIG1, RALA, UMPS, SF3A3, AGO4, DAD1, SURF1, IMPDH2, POLR2F, TYMS, BRF2, GTF2H3, ELOA, POM121, BCAP31, APRT, SMAD5, POLR3GL
MSigDB_Hallmark_2020	sporadic vs control	KRAS Signaling Dn	-0.646766	0.992532	PDK2, PDE6B, SLC16A7
MSigDB_Hallmark_2020	sporadic vs control	Angiogenesis	-0.670797	0.992532	S100A4, TIMP1
MSigDB_Hallmark_2020	sporadic vs control	Oxidative Phosphorylation	-0.741898	0.992532	SLC25A20, GLUD1, NNT, LRPPRC, FH, SLC25A6, MRPL34, ECH1, IDH3A, HADHA, NQO2, IMMT, ALDH6A1, LDHB, GRPEL1, SURF1, ACAT1, POLR2F, ATP6V0E1, ACADSB, PHYH, DECR1, ACAA1, MRPS22, TOMM70, ATP6V1D, MRPS12, TIMM8B, NDUFB7, ATP5MC1, MRPS15, VDAC3, ECI1, IDH2, ABCB7, MRPL11, GPI, MDH2, AIFM1, SLC25A11, ATP5MC2, NDUFB4, DLAT, PDHA1, UQCRC1, ACO2, NDUFA2, NDUFV2, TOMM22, ETFB, BAX, ATP5PD, ATP6V1C1, COX5A, F…
MSigDB_Hallmark_2020	sporadic vs control	Bile Acid Metabolism	-0.779085	0.989156	FDXR, PEX1, PEX13, GSTK1, GNPAT, HSD17B4, KLF1, FADS2, ALDH9A1, LONP2, PEX19, PHYH, IDH2, PEX26, SLC29A1, ACSL5, HSD3B7, FADS1, IDI1
MSigDB_Hallmark_2020	sporadic vs control	Protein Secretion	-0.821939	0.989156	USO1, CTSC, ARCN1, STX12, SEC31A, GNAS, VAMP4, M6PR, COG2, ARFGEF1, VPS4B, COPB2, BNIP3, SCAMP3, ADAM10, RAB14, VPS45, ARFGAP3, ICA1, GLA, RER1, LMAN1, ARFIP1, DNM1L, COPB1, ERGIC3, TMX1, GOLGA4
MSigDB_Hallmark_2020	sporadic vs control	Myc Targets V1	-0.837464	0.989156	MYC, RRP9, EIF3B, NOP16, EIF4A1, CUL1, SRPK1, SMARCC1, RACK1, NOLC1, NOP56, CANX, HSP90AB1, STARD7, SRM, MCM4, DDX18, GSPT1, RSL1D1, EXOSC7, CCT5, FAM120A, CSTF2, IMPDH2, LSM7, PSMD8, CLNS1A, HNRNPU, TYMS, CDC20, UBA2, TOMM70, CAD, HSPD1, GNL3, SET, CDK4, PPM1G, YWHAE, CCT3, NHP2, VDAC3, SERBP1, NAP1L1, PHB, TXNL4A, PWP1, SRSF1, SYNCRIP, AIMP2, COPS5, PA2G4, CCT7, SRSF7, NPM1, EEF1B2, CCT2, G3BP1…
MSigDB_Hallmark_2020	sporadic vs control	Epithelial Mesenchymal Transition	-0.83949	0.954253	TIMP3, CALU, TGFB1, SERPINH1, MEST, VIM, FLNA
MSigDB_Hallmark_2020	sporadic vs control	Fatty Acid Metabolism	-0.84296	0.985443	BCKDHB, PPARA, G0S2, HIBCH, GSTZ1, MIF, NBN, MGLL, HADH, FH, NSDHL, MCEE, NTHL1, ECH1, CPT2, CCDC58, ECI2, HSD17B4, CRAT, ACOX1, AUH, ALDH9A1, ACAT2, DECR1, ACADS, ACAA1, RAP1GDS1, GRHPR, ACOT8, ADIPOR2, ECI1, MDH2, UROD, PDHA1, CD36, ACO2, ACSL5, IDI1, SMS, ADSL, RDH11, ACADVL, ECHS1, CBR1, ALAD, HADHB
MSigDB_Hallmark_2020	sporadic vs control	Pperoxisome	-0.909177	0.866473	SLC25A19, PEX13, SMARCC1, VPS4B, GSTK1, ERCC1, GNPAT, ECH1, ECI2, HSD17B4, BCL10, CRAT, ITGB1BP1, ACOX1, MSH2, ALDH9A1, HRAS, LONP2, ACAA1, ABCC5, ACOT8, IDE, IDH2, SLC25A17, ACSL5, HSD3B7, FDPS, FADS1, IDI1
MSigDB_Hallmark_2020	sporadic vs control	Coagulation	-0.996519	0.693089	TIMP3, CFD, RABIF, CTSE, TIMP1, P2RY1
MSigDB_Hallmark_2020	sporadic vs control	Complement	-1.01114	0.674884	S100A9, FCER1G, APOBEC3G, ERAP2, KIF2A, CTSS, RABIF, CTSC, PPP2CB, PRCP, IRF2, GRB2
MSigDB_Hallmark_2020	sporadic vs control	Glycolysis	-1.07724	0.513829	PKM, KIF2A, P4HA1, GALE, AGL, NANP, ME2, MIF, CHST12, PPP2CB, PGLS, B3GAT3, POLR3K, B4GALT7, B4GALT2, ENO1, COG2, NSDHL, TALDO1, RPE, COPB2, GNPDA1, EXT2, HS2ST1
MSigDB_Hallmark_2020	sporadic vs control	Cholesterol Homeostasis	-1.10336	0.513829	PMVK, PCYT2, ATXN2, FABP5, ACTG1, NSDHL, CHKA, LGALS3, ECH1, SQLE, FADS2, ACAT2, GUSB
MSigDB_Hallmark_2020	sporadic vs control	Myogenesis	-1.11361	0.513829	PKIA, TGFB1, AGL, CFD, LSP1, SH2B1, IGFBP7, KCNH2, FLII, RB1, MEF2C, CRAT
MSigDB_Hallmark_2020	sporadic vs control	Hedgehog Signaling	-1.17121	0.492308	RASA1, TLE1, CDK6, ETS2, LDB1
MSigDB_Hallmark_2020	sporadic vs control	KRAS Signaling Up	-1.23228	0.332486	FCER1G, DOCK2, EVI5, NIN, G0S2, CD37, CTSS, PSMB8, SDCCAG8, ENG, IKZF1, TNFRSF1B, IL2RG
MSigDB_Hallmark_2020	sporadic vs control	Apical Junction	-1.34668	0.159148	ACTN1, SYK, LDLRAP1, FYB1, EVL, SKAP2, LIMA1, NECTIN1, RASA1, MSN, DHX16, CDH1, ICAM4, RAC2, KCNH2, HADH, GTF2F1, ICAM2, ACTG1, PIK3CB, MPZL1, INSIG1, CRAT, MPP5, VASP, HRAS, WASL
MSigDB_Hallmark_2020	sporadic vs control	Pancreas Beta Cells	-1.52562	0.0993464	FOXO1, STXBP1, SRPRB, LMO2
MSigDB_Hallmark_2020	sporadic vs control	Myc Targets V2	-1.61564	0.021975	EXOSC5, MYC, RRP9, DCTPP1, PPAN, NOP16, WDR43, GRWD1, RABEPK, MYBBP1A, NOLC1, SORD, NOP56, TFB2M, UNG, SRM, MCM4, DDX18, UTP20, BYSL, MRTO4, HSPD1, GNL3, FARSA, CDK4, LAS1L, PHB, AIMP2, PA2G4, TCOF1, NPM1
MSigDB_Hallmark_2020	sporadic vs control	Allograft Rejection	-1.61788	0.0177874	HCLS1, SPI1, HLA-DMA, HLA-DRA, CD7, PTPN6, FYB1, EIF4G3, IL18, CD74, TGFB1, GLMN, CTSS, AKT1, MTIF2, FLNA, CCND3, GALNT1, IL2RG, TIMP1, MAP3K7, IFNGR1, F2R, BCL10, CSK
MSigDB_Hallmark_2020	MYCN amplified vs MYCN wildtype	heme Metabolism	2.80523	8.65957e-15	TSPO2, NFE2, ALAS2, HBD, EPB42, HTRA2, OSBP2, SPTB, KLF1, HBB, RHCE, GYPA, GYPB, HAGH, TOP1, MINPP1, HMBS, AHSP, CDC27, FECH, MYL4, DMTN, SNCA, MGST3, GCLM, KAT2B, CTSB, UCP2, SLC4A1, CLIC2, RNF123, EIF2AK1, CA1, EPB41, UROD, ERMAP, RAD23A, BLVRB, PPP2R5B, SLC10A3, GCLC, BTG2, NCOA4, E2F2, GATA1, DCAF11, RHAG, CA2, PRDX2, TFRC, FBXO9, PSMD9, RCL1, CCND3, KDM7A, BPGM, SPTA1, PPOX
MSigDB_Hallmark_2020	MYCN amplified vs MYCN wildtype	G2-M Checkpoint	1.81583	0.0033027	CENPE, CCNF, MKI67, CDC20, TOP2A, CCNB2, CENPF, UBE2S, HMMR, BUB1, KNL1, PTTG1, CDKN3, TOP1, NUSAP1, LBR, CDC27, KIF11, TROAP, KIF4A, GINS2, BUB3, DTYMK, JPT1, TPX2, TFDP1, MAD2L1, BRCA2, E2F2, SMC2, SMC4
MSigDB_Hallmark_2020	MYCN amplified vs MYCN wildtype	E2F Targets	1.79967	0.00200498	CENPE, TRIP13, MKI67, CDC20, TOP2A, DEPDC1, CCNB2, UBE2S, HMMR, PTTG1, GINS3, CDKN3, CIT, LBR, ASF1A, KIF4A, ANP32E, HMGB2, DCK, JPT1, MAD2L1, BRCA2, TFRC, SMC4, USP1, TUBB, SLBP, RAD51AP1, SPC24, TMPO, BIRC5, HMGB3, GSPT1, PCNA, DONSON, RAD21, CCNE1, SMC6, SRSF1, RRM2, RAN, MCM3
MSigDB_Hallmark_2020	MYCN amplified vs MYCN wildtype	Spermatogenesis	1.72273	0.0826801	CCNB2, BUB1, CDKN3, RFC4, TALDO1, POMC, PARP2, PSMG1
MSigDB_Hallmark_2020	MYCN amplified vs MYCN wildtype	Bile Acid Metabolism	1.65877	0.0944164	KLF1, GCLM, RXRA, IDH2, SLC29A1, SOD1, PNPLA8, CAT
MSigDB_Hallmark_2020	MYCN amplified vs MYCN wildtype	Mitotic Spindle	1.5463	0.0826801	CENPE, TOP2A, CCNB2, CENPF, ECT2, BUB1, NUSAP1, CDC27, KIF11, KIF4A, EPB41, RHOT2, TPX2, BRCA2, SMC4, KIF15, CEP192, BIRC5
MSigDB_Hallmark_2020	MYCN amplified vs MYCN wildtype	Complement	1.49974	0.152178	CTSL, PIM1, CTSB, PLSCR1, LGALS3, CD59, CA2, USP14, ZEB1, CALM3, PPP4C
MSigDB_Hallmark_2020	MYCN amplified vs MYCN wildtype	Xenobiotic Metabolism	1.30109	0.331419	POR, BLVRB, GCLC, CA2, ACO2, MTHFD1, SMOX, ACP1, TMBIM6, ARPP19, SLC1A5, CAT
MSigDB_Hallmark_2020	MYCN amplified vs MYCN wildtype	Myogenesis	1.21635	0.468293	ACHE, MYL4, PDLIM7
MSigDB_Hallmark_2020	MYCN amplified vs MYCN wildtype	Coagulation	1.16458	0.536	CTSB, ARF4, GNB2
MSigDB_Hallmark_2020	MYCN amplified vs MYCN wildtype	Glycolysis	1.15111	0.482118	DEPDC1, HMMR, TSTA3, POLR3K, CITED2, TALDO1, B3GALT6, GCLC, COPB2
MSigDB_Hallmark_2020	MYCN amplified vs MYCN wildtype	Interferon Alpha Response	1.04322	0.584419	IFI27, PLSCR1, PARP9, PARP12, PARP14, MOV10, ISG15
MSigDB_Hallmark_2020	MYCN amplified vs MYCN wildtype	Estrogen Response Late	1.01719	0.586436	CDC20, TOP2A, TSTA3, GINS2, BLVRB, IDH2, CA2
MSigDB_Hallmark_2020	MYCN amplified vs MYCN wildtype	Oxidative Phosphorylation	0.930774	0.761498	ATP6V1C1, POR, HTRA2, MGST3, DLAT, RHOT2, OAT, OPA1, NQO2, IDH2, CYB5R3, COX17, AIFM1, NDUFB8, UQCRC1, NDUFB7, ATP6AP1, DLD, ACO2, NDUFS2, ATP6V1D, CYC1, UQCRC2
MSigDB_Hallmark_2020	MYCN amplified vs MYCN wildtype	KRAS Signaling Dn	0.868402	0.761498	BTG2, CDKAL1
MSigDB_Hallmark_2020	MYCN amplified vs MYCN wildtype	Hedgehog Signaling	0.794295	0.776099	ACHE
MSigDB_Hallmark_2020	MYCN amplified vs MYCN wildtype	Adipogenesis	0.77813	0.928207	POR, STOM, MGST3, DLAT, UCP2, TALDO1, GHITM, ATP1B3, PPM1B, AIFM1, RNF11, UQCRC1, NDUFB7, DLD, ACO2, APLP2, CYC1, DNAJC15, SOD1, SLC1A5, LPCAT3, CAT, AGPAT3, COX6A1, SDHB
MSigDB_Hallmark_2020	MYCN amplified vs MYCN wildtype	Reactive Oxygen Species Pathway	0.709273	0.928207	CDKN2D, GCLM, GCLC, PRDX2, NDUFS2, SOD1, CAT, TXNRD1, FTL, NDUFA6
MSigDB_Hallmark_2020	MYCN amplified vs MYCN wildtype	Apical Junction	-0.61665	0.943084	RAC2, PTEN, ACTG1, GNAI2, ITGB1, DHX16, KCNH2, ACTN4, MYH10, ACTB
MSigDB_Hallmark_2020	MYCN amplified vs MYCN wildtype	Pperoxisome	-0.626787	0.943084	CTBP1, SOD2, ACSL4
MSigDB_Hallmark_2020	MYCN amplified vs MYCN wildtype	Fatty Acid Metabolism	-0.713758	0.928207	SMS, ERP29, OSTC, ACSL4, CD36, HCCS, IDH3G, ECI1, GCDH, HSP90AA1, IDI1, KMT5A, GLUL, CBR1
MSigDB_Hallmark_2020	MYCN amplified vs MYCN wildtype	KRAS Signaling Up	-0.868302	0.761498	CCND2, PPP1R15A
MSigDB_Hallmark_2020	MYCN amplified vs MYCN wildtype	mTORC1 Signaling	-0.878114	0.761498	SQSTM1, PPP1R15A, CACYBP, SERP1, PPIA, MCM4, HSPD1, HSPA5, SEC11A
MSigDB_Hallmark_2020	MYCN amplified vs MYCN wildtype	DNA Repair	-0.924844	0.746276	ALYREF, GPX4, POLR1D
MSigDB_Hallmark_2020	MYCN amplified vs MYCN wildtype	Apical Surface	-0.938308	0.746276	MAL
MSigDB_Hallmark_2020	MYCN amplified vs MYCN wildtype	Cholesterol Homeostasis	-0.951832	0.72287	TP53INP1, ACTG1
MSigDB_Hallmark_2020	MYCN amplified vs MYCN wildtype	Wnt-beta Catenin Signaling	-0.953067	0.746276	CCND2, MYC
MSigDB_Hallmark_2020	MYCN amplified vs MYCN wildtype	Protein Secretion	-1.04075	0.586436	RAB9A, DNM1L, GNAS, ATP6V1H, RAB5A, AP2B1, ARF1, LMAN1
MSigDB_Hallmark_2020	MYCN amplified vs MYCN wildtype	IL-2/STAT5 Signaling	-1.04328	0.586436	GPX4, CCND2, KLF6, PLIN2, CD44, MYC, ITGAE, ARL4A
MSigDB_Hallmark_2020	MYCN amplified vs MYCN wildtype	IL-6/JAK/STAT3 Signaling	-1.09617	0.577511	IRF9, STAT3, CD44, CD36
MSigDB_Hallmark_2020	MYCN amplified vs MYCN wildtype	Notch Signaling	-1.09942	0.584419	SAP30
MSigDB_Hallmark_2020	MYCN amplified vs MYCN wildtype	PI3K/AKT/mTOR Signaling	-1.11443	0.54152	SQSTM1, PTEN, CAB39, ARF1, UBE2D3
MSigDB_Hallmark_2020	MYCN amplified vs MYCN wildtype	Allograft Rejection	-1.1165	0.54152	CCND2, NPM1, EIF5A, GALNT1
MSigDB_Hallmark_2020	MYCN amplified vs MYCN wildtype	UV Response Up	-1.12764	0.522403	NFKBIA, SQSTM1, BTG1, EIF2S3
MSigDB_Hallmark_2020	MYCN amplified vs MYCN wildtype	Epithelial Mesenchymal Transition	-1.18291	0.515098	SAT1, GADD45A, CD44
MSigDB_Hallmark_2020	MYCN amplified vs MYCN wildtype	Androgen Response	-1.19347	0.482118	MYL12A, SAT1, SMS, VAPA, SLC38A2, PA2G4, LMAN1
MSigDB_Hallmark_2020	MYCN amplified vs MYCN wildtype	Angiogenesis	-1.19767	0.482118	CCND2
MSigDB_Hallmark_2020	MYCN amplified vs MYCN wildtype	Pancreas Beta Cells	-1.21989	0.482118	SEC11A, SRP14
MSigDB_Hallmark_2020	MYCN amplified vs MYCN wildtype	Interferon Gamma Response	-1.30318	0.331419	NFKBIA, BTG1, CMTR1, IRF9, STAT3, TXNIP, SOD2
MSigDB_Hallmark_2020	MYCN amplified vs MYCN wildtype	Myc Targets V1	-1.36611	0.152178	EIF3B, EEF1B2, HNRNPA1, HNRNPD, NPM1, RACK1, PABPC4, EIF4H, EIF4G2, PPIA, MCM4, HSPD1, SET, HNRNPA3, COX5A, PHB, HSP90AB1, TRA2B, MYC, YWHAQ, PA2G4, HNRNPC, SNRPD2, RNPS1, POLE3, PSMD7, HDGF, CCT7, SLC25A3, TUFM, PPM1G, MCM5, NAP1L1, SERBP1, KPNB1, PGK1, TYMS, SSBP1
MSigDB_Hallmark_2020	MYCN amplified vs MYCN wildtype	Apoptosis	-1.40473	0.200132	SQSTM1, GPX4, CYLD, CCND2, MCL1, DNM1L, TXNIP, SAT1, GADD45A, ROCK1, SOD2
MSigDB_Hallmark_2020	MYCN amplified vs MYCN wildtype	Inflammatory Response	-1.4132	0.231216	NFKBIA, KLF6, SLC31A1, MYC, HIF1A, RHOG, PSEN1, EIF2AK2
MSigDB_Hallmark_2020	MYCN amplified vs MYCN wildtype	UV Response Dn	-1.4354	0.200132	PRDM2, PRKAR2B, DUSP1, YTHDC1, PTEN, MYC
MSigDB_Hallmark_2020	MYCN amplified vs MYCN wildtype	Myc Targets V2	-1.46121	0.200132	NPM1, MCM4, HSPD1, PHB, MYC, PA2G4
MSigDB_Hallmark_2020	MYCN amplified vs MYCN wildtype	TGF-beta Signaling	-1.54008	0.152178	PPP1R15A, KLF10, JUNB, ARID4B, RHOA, UBE2D3
MSigDB_Hallmark_2020	MYCN amplified vs MYCN wildtype	Unfolded Protein Response	-1.54692	0.109225	YWHAZ, EXOSC9, NPM1, DCP1A, RPS14, SERP1, HSPA5, SEC11A, FUS, EEF2, KIF5B
MSigDB_Hallmark_2020	MYCN amplified vs MYCN wildtype	Estrogen Response Early	-1.60913	0.0944164	SIAH2, ELF1, KLF10, TMEM164, AMFR, CD44, MYC
MSigDB_Hallmark_2020	MYCN amplified vs MYCN wildtype	Hypoxia	-1.66481	0.0718278	NEDD4L, BTG1, SAP30, SIAH2, DUSP1, PPP1R15A, IRS2, KLF6, PLIN2, HSPA5
MSigDB_Hallmark_2020	MYCN amplified vs MYCN wildtype	p53 Pathway	-1.68854	0.0577683	BTG1, CCND2, RAP2B, DNTTIP2, PPP1R15A, MXD4, RACK1, LDHB, TXNIP, SAT1, GADD45A, IER5, HINT1
MSigDB_Hallmark_2020	MYCN amplified vs MYCN wildtype	TNF-alpha Signaling via NF-kB	-2.08686	0.000310503	NFKBIA, SQSTM1, BTG1, DUSP1, PPP1R15A, IRS2, KLF6, MCL1, KLF10, SAT1, GADD45A, SOD2, IER5, JUNB, CD44, MYC
TRRUST_Transcription_Factors_2019	MYCN amplified vs control	CEBPB	2.17631	0.0275569	ADM, BCL2L1, PCK2, HBB, TOP1
TRRUST_Transcription_Factors_2019	MYCN amplified vs control	YBX1	2.17569	0.0275569	CDKN3, CCNB1, TOP2A, KPNA2, CKS2, CDC20, RAD9A, SKP2
TRRUST_Transcription_Factors_2019	MYCN amplified vs control	REST	1.78961	0.218541	CD59, STAT1, KCNN4, DYRK1A
TRRUST_Transcription_Factors_2019	MYCN amplified vs control	CUX1	1.75262	0.0275569	ECT2, CDKN1B, RACGAP1
TRRUST_Transcription_Factors_2019	MYCN amplified vs control	E2F3	1.72109	0.371816	PLK1, CDK1, AURKA, CCNB1, CCNA2
TRRUST_Transcription_Factors_2019	MYCN amplified vs control	IRF1	1.71629	0.315912	CDK1, IFIT3, HLA-A, CCNB1
TRRUST_Transcription_Factors_2019	MYCN amplified vs control	KLF4	1.5784	0.489993	HBA1, CCNB1, CDKN1B, HBA2, BIRC5
TRRUST_Transcription_Factors_2019	MYCN amplified vs control	MTF1	1.55881	0.489993	GCLC, MCAT, SOD1
TRRUST_Transcription_Factors_2019	MYCN amplified vs control	HDAC5	1.53538	0.489993	SLC2A1, SLC2A4, MEF2A
TRRUST_Transcription_Factors_2019	MYCN amplified vs control	PPARGC1A	1.53504	0.218541	PCK2, MFN2
TRRUST_Transcription_Factors_2019	MYCN amplified vs control	OTX2	1.51898	0.282423	AURKA, CDC25C
TRRUST_Transcription_Factors_2019	MYCN amplified vs control	TP73	1.47119	0.489993	CDK1, BIRC5, BBC3, PMAIP1, FDXR
TRRUST_Transcription_Factors_2019	MYCN amplified vs control	FOSL1	1.46841	0.470705	GCLC, EZH2
TRRUST_Transcription_Factors_2019	MYCN amplified vs control	MEF2A	1.42968	0.489993	SLC2A4, MAPK14
TRRUST_Transcription_Factors_2019	MYCN amplified vs control	IRF2	1.42344	0.489993	IFNGR1, ERAP2
TRRUST_Transcription_Factors_2019	MYCN amplified vs control	IRF9	1.41955	0.489993	IFIT3, CDKN1B, SP100
TRRUST_Transcription_Factors_2019	MYCN amplified vs control	NR1I2	1.40597	0.496149	BCL2L1, CORO1C, RXRA, RELA, KLF6
TRRUST_Transcription_Factors_2019	MYCN amplified vs control	HSF1	1.39178	0.489993	HSPA1A, SESN3, UBB
TRRUST_Transcription_Factors_2019	MYCN amplified vs control	SREBF1	1.38661	0.515091	BCL2L1, FDFT1, ACLY
TRRUST_Transcription_Factors_2019	MYCN amplified vs control	ETS1	1.38457	0.489993	CIP2A, EMSY, CR1, CTSB
TRRUST_Transcription_Factors_2019	MYCN amplified vs control	STAT1	1.38099	0.489993	PIM1, CTSL, IFIT3, PLSCR1, XAF1, CTSB, JAK2
TRRUST_Transcription_Factors_2019	MYCN amplified vs control	PAX3	1.37939	0.489993	BCL2L1, DPYSL2
TRRUST_Transcription_Factors_2019	MYCN amplified vs control	ABL1	1.36476	0.524361	PIM1, FOXO3, BAX
TRRUST_Transcription_Factors_2019	MYCN amplified vs control	ATM	1.35106	0.489993	SLC2A1, PBK, FOXM1, PCNA, SP1, PMAIP1
TRRUST_Transcription_Factors_2019	MYCN amplified vs control	NR4A1	1.34733	0.529281	CDKN1B, CCNA2, BABAM2, MDM2
TRRUST_Transcription_Factors_2019	MYCN amplified vs control	NKX2	1.33014	0.524967	SP1, STK11
TRRUST_Transcription_Factors_2019	MYCN amplified vs control	STAT5B	1.32283	0.257158	BCL2L1
TRRUST_Transcription_Factors_2019	MYCN amplified vs control	CREB5	1.31977	0.541612	LGALS3BP, STAT1, MAPKAPK3
TRRUST_Transcription_Factors_2019	MYCN amplified vs control	GATA1	1.29176	0.489993	HBA1, ALAS2, HEMGN, HBA2, HBB, TAL1, NFE2, GYPB, ZNF268, KLF1, EPOR, PPOX
TRRUST_Transcription_Factors_2019	MYCN amplified vs control	MTA1	1.2789	0.575429	BCL2L1, RNF144A
TRRUST_Transcription_Factors_2019	MYCN amplified vs control	E2F1	1.25557	0.489993	PLK1, CDK1, ECT2, AURKA, KIF2C, CCNB1, TOP2A, UHRF1, RACGAP1, RRM2, AURKB, DBF4, GINS3, FOXM1, WWOX, BIRC5, RRM1, BBC3, ULK1, CHEK2, PCNA, NPAT
TRRUST_Transcription_Factors_2019	MYCN amplified vs control	STAT5A	1.25204	0.587082	BCL2L1, SP1, STK11
TRRUST_Transcription_Factors_2019	MYCN amplified vs control	HIVEP2	1.23757	0.609501	HLA-A, HLA-B
TRRUST_Transcription_Factors_2019	MYCN amplified vs control	TP53	1.23215	0.489993	PLK1, SLC2A1, BCL2L1, CDK1, MKI67, PTTG1, CCNB1, CDKN1B, CCNB2, CCNA2, UHRF1, FOXO3, UHRF1BP1, BTG2, PRC1
TRRUST_Transcription_Factors_2019	MYCN amplified vs control	SREBF2	1.22632	0.625838	FDFT1, ACOT7, FDPS, PON2
TRRUST_Transcription_Factors_2019	MYCN amplified vs control	LMO2	1.20503	0.635126	GYPA, LYL1, ZEB1, CDH1
TRRUST_Transcription_Factors_2019	MYCN amplified vs control	ELF1	1.20217	0.587082	BRCA2
TRRUST_Transcription_Factors_2019	MYCN amplified vs control	VHL	1.19257	0.635126	NMU, CDKN1B, TFRC
TRRUST_Transcription_Factors_2019	MYCN amplified vs control	ING4	1.17505	0.659514	CDKN1B, SKP2, BAX
TRRUST_Transcription_Factors_2019	MYCN amplified vs control	FOXA1	1.17083	0.670666	HSPA1A
TRRUST_Transcription_Factors_2019	MYCN amplified vs control	GLI2	1.16626	0.709677	CDH1, H2AFX
TRRUST_Transcription_Factors_2019	MYCN amplified vs control	E2F4	1.15828	0.659514	PLK1, CCNB1, TTK, LIN54, AURKB, PLK4, BIRC5
TRRUST_Transcription_Factors_2019	MYCN amplified vs control	NFYC	1.15775	0.663286	CDKN1B, HBB
TRRUST_Transcription_Factors_2019	MYCN amplified vs control	LMX1B	1.14846	0.716382	CD2AP, TCF3
TRRUST_Transcription_Factors_2019	MYCN amplified vs control	NFATC1	1.13191	0.709677	SP1
TRRUST_Transcription_Factors_2019	MYCN amplified vs control	MAZ	1.13091	0.746455	TSG101, HRAS
TRRUST_Transcription_Factors_2019	MYCN amplified vs control	NFYB	1.1243	0.691993	CDKN1B, HBB, STK11
TRRUST_Transcription_Factors_2019	MYCN amplified vs control	PROX1	1.10894	0.716382	CDKN1B, CCNE1
TRRUST_Transcription_Factors_2019	MYCN amplified vs control	XBP1	1.10433	0.709677	HSPA1A, PRNP, GAD1, ERP29, EDEM2, SOD2, ERN1, HSPA5, VEGFA
TRRUST_Transcription_Factors_2019	MYCN amplified vs control	BRCA1	1.08268	0.709677	ASPM, CCNB1, CDKN1B, MAD2L1, JAK2, BRCA2, STAT1
TRRUST_Transcription_Factors_2019	MYCN amplified vs control	ATF5	1.07661	0.785129	CREB1, CCND3
TRRUST_Transcription_Factors_2019	MYCN amplified vs control	TFAP2A	1.07194	0.722598	ADM, ACHE, CCNB1, OAT
TRRUST_Transcription_Factors_2019	MYCN amplified vs control	SP2	1.04796	0.785129	MAT2A, DNMT3A
TRRUST_Transcription_Factors_2019	MYCN amplified vs control	ESR1	1.03594	0.785129	CEBPB, CDKN1B, CCNA2, HTRA2, BTG2
TRRUST_Transcription_Factors_2019	MYCN amplified vs control	MYC	1.01781	0.785129	UBE2C, HLA-A, CCNB1, CCNA2, CDC25C, TFRC, TOP1MT, NFE2, HLA-B, FOXM1
TRRUST_Transcription_Factors_2019	MYCN amplified vs control	PTTG1	1.01565	0.785129	CDK1, CCNB1
TRRUST_Transcription_Factors_2019	MYCN amplified vs control	MSX2	0.999481	0.785129	SOD1
TRRUST_Transcription_Factors_2019	MYCN amplified vs control	IRF7	0.997642	0.785129	ATF4
TRRUST_Transcription_Factors_2019	MYCN amplified vs control	NR0B2	0.987646	0.785129	PCK2
TRRUST_Transcription_Factors_2019	MYCN amplified vs control	NFATC2	0.987342	0.785129	MDM2
TRRUST_Transcription_Factors_2019	MYCN amplified vs control	TFAP4	0.987342	0.785129	MDM2
TRRUST_Transcription_Factors_2019	MYCN amplified vs control	SRF	0.986933	0.785129	UBE2S, KPNA1, FXN, CREB1, HMGXB4, FHL2, FOS, KPNB1, MCL1
TRRUST_Transcription_Factors_2019	MYCN amplified vs control	SOX2	0.98255	0.785129	MKI67, ASXL1
TRRUST_Transcription_Factors_2019	MYCN amplified vs control	PPARG	0.981679	0.785129	BCL2L1, SLC2A4
TRRUST_Transcription_Factors_2019	MYCN amplified vs control	ATF4	0.954578	0.785129	CEBPB, NDC80
TRRUST_Transcription_Factors_2019	MYCN amplified vs control	NFE2L2	0.93311	0.785129	HBB, GCLC, CAT, SDHB, SOD1
TRRUST_Transcription_Factors_2019	MYCN amplified vs control	NR2F1	0.920391	0.858363	DR1
TRRUST_Transcription_Factors_2019	MYCN amplified vs control	PAX6	0.920303	0.790556	PDHX, ITGB1
TRRUST_Transcription_Factors_2019	MYCN amplified vs control	NFIC	0.906584	0.790556	SMUG1, GTF3C2, ALAS1
TRRUST_Transcription_Factors_2019	MYCN amplified vs control	KLF10	0.884708	0.872775	STMN1
TRRUST_Transcription_Factors_2019	MYCN amplified vs control	EWSR1	0.878638	0.872775	ATF1
TRRUST_Transcription_Factors_2019	MYCN amplified vs control	HOXB7	0.877499	0.853062	CDKN1B
TRRUST_Transcription_Factors_2019	MYCN amplified vs control	NFYA	0.870572	0.853062	CDKN1B, HBB, STK11
TRRUST_Transcription_Factors_2019	MYCN amplified vs control	RB1	0.863347	0.872775	E2F2, CDK1, TFDP1, BIRC5, PCNA, SP1
TRRUST_Transcription_Factors_2019	MYCN amplified vs control	HDAC4	0.842825	0.863835	SLC2A4, TGIF1
TRRUST_Transcription_Factors_2019	MYCN amplified vs control	ARID3A	0.838034	0.863835	CDK1, CDC6
TRRUST_Transcription_Factors_2019	MYCN amplified vs control	TFDP1	0.816505	0.872775	CDK1, RRM1, PCNA, MYBL2
TRRUST_Transcription_Factors_2019	MYCN amplified vs control	FOXO3	0.815428	0.872775	BCL2L11, FOXM1, BIRC5, BBC3
TRRUST_Transcription_Factors_2019	MYCN amplified vs control	ING1	0.800958	0.872775	PCNA, BAX, CASP3, TP53
TRRUST_Transcription_Factors_2019	MYCN amplified vs control	MSC	0.783783	0.873758	CDC6, MCM7
TRRUST_Transcription_Factors_2019	MYCN amplified vs control	KLF6	0.781803	0.873758	PTTG1, PMAIP1, CDH1
TRRUST_Transcription_Factors_2019	MYCN amplified vs control	MZF1	0.777844	0.907342	BLMH
TRRUST_Transcription_Factors_2019	MYCN amplified vs control	FOXA2	0.762748	0.873758	CDH1, GFER
TRRUST_Transcription_Factors_2019	MYCN amplified vs control	STAT6	0.752399	0.873758	STAT1, DUSP1, ORMDL3, FOS, RHOA
TRRUST_Transcription_Factors_2019	MYCN amplified vs control	HDAC3	0.744897	0.896232	PCK2, CDH1
TRRUST_Transcription_Factors_2019	MYCN amplified vs control	NR5A2	0.743081	0.946264	CCNE1
TRRUST_Transcription_Factors_2019	MYCN amplified vs control	ATF1	0.742892	0.896232	TOP2A, SLC20A1, FTH1, MAP1LC3B
TRRUST_Transcription_Factors_2019	MYCN amplified vs control	STAT2	0.73985	0.880541	IFIT3, STAT1
TRRUST_Transcription_Factors_2019	MYCN amplified vs control	ARNTL	0.718534	0.897961	CRY1
TRRUST_Transcription_Factors_2019	MYCN amplified vs control	MAF	0.697753	0.93334	GCLC
TRRUST_Transcription_Factors_2019	MYCN amplified vs control	ELF3	0.66675	0.996151	TIMP3
TRRUST_Transcription_Factors_2019	MYCN amplified vs control	SFPQ	0.661113	0.953138	NEAT1
TRRUST_Transcription_Factors_2019	MYCN amplified vs control	FOXF2	0.61102	0.97262	WASF2, ITGB1
TRRUST_Transcription_Factors_2019	MYCN amplified vs control	CLOCK	0.575059	0.988608	CRY1, KAT5
TRRUST_Transcription_Factors_2019	MYCN amplified vs control	CEBPZ	0.5005	0.996151	MLH1
TRRUST_Transcription_Factors_2019	MYCN amplified vs control	CDX1	-0.513262	0.996151	IRF2BP2
TRRUST_Transcription_Factors_2019	MYCN amplified vs control	AHR	-0.516499	0.995252	MYC
TRRUST_Transcription_Factors_2019	MYCN amplified vs control	NR5A1	-0.52143	0.995252	PNRC1, PBX1, STARD7
TRRUST_Transcription_Factors_2019	MYCN amplified vs control	CREM	-0.587754	0.97262	GPX4, G6PD, FOS, TAF4
TRRUST_Transcription_Factors_2019	MYCN amplified vs control	MYCN	-0.613631	0.97262	ID2, TP53INP1, MCM4, HLA-E, CTSD, HMGA1
TRRUST_Transcription_Factors_2019	MYCN amplified vs control	ATF3	-0.614889	0.969159	CD82, ADIPOR2, TP53
TRRUST_Transcription_Factors_2019	MYCN amplified vs control	SALL4	-0.634361	0.963625	PTEN
TRRUST_Transcription_Factors_2019	MYCN amplified vs control	TCF3	-0.653358	0.953287	MYC, CDK6
TRRUST_Transcription_Factors_2019	MYCN amplified vs control	HMGA1	-0.660223	0.946264	XPA, BRCA1, TP53, CDC25A
TRRUST_Transcription_Factors_2019	MYCN amplified vs control	TCF7L2	-0.672025	0.946264	CTNNB1, STAT3
TRRUST_Transcription_Factors_2019	MYCN amplified vs control	PBX2	-0.67314	0.996151	VCP
TRRUST_Transcription_Factors_2019	MYCN amplified vs control	WWTR1	-0.674185	0.969159	BAK1
TRRUST_Transcription_Factors_2019	MYCN amplified vs control	SF1	-0.686895	0.95109	TCERG1, SF3B1
TRRUST_Transcription_Factors_2019	MYCN amplified vs control	ERG	-0.687851	0.943487	VIM, SOX4, ICAM2
TRRUST_Transcription_Factors_2019	MYCN amplified vs control	HES1	-0.696043	0.946264	E2F1, PTEN
TRRUST_Transcription_Factors_2019	MYCN amplified vs control	SOX10	-0.723498	0.946264	PMP22
TRRUST_Transcription_Factors_2019	MYCN amplified vs control	NFKBIA	-0.730459	0.910998	NFKB1
TRRUST_Transcription_Factors_2019	MYCN amplified vs control	HSF2	-0.759821	0.897961	HIF1A, FOS, HSPA4
TRRUST_Transcription_Factors_2019	MYCN amplified vs control	SRY	-0.76932	0.907872	NFKBIB
TRRUST_Transcription_Factors_2019	MYCN amplified vs control	PIAS1	-0.781957	0.897961	PRMT1
TRRUST_Transcription_Factors_2019	MYCN amplified vs control	SPDEF	-0.787526	0.897052	SQSTM1
TRRUST_Transcription_Factors_2019	MYCN amplified vs control	IKBKB	-0.796096	0.894947	TP53
TRRUST_Transcription_Factors_2019	MYCN amplified vs control	KAT2B	-0.796254	0.873758	SMAD4, YY1, CLOCK, RB1
TRRUST_Transcription_Factors_2019	MYCN amplified vs control	SATB1	-0.797479	0.873758	SPI1, CDK4
TRRUST_Transcription_Factors_2019	MYCN amplified vs control	PRDM1	-0.805135	0.873758	LMO2, MYC
TRRUST_Transcription_Factors_2019	MYCN amplified vs control	SMARCA4	-0.816938	0.873758	FOS, CAD
TRRUST_Transcription_Factors_2019	MYCN amplified vs control	GATA3	-0.81818	0.873758	NFKB1
TRRUST_Transcription_Factors_2019	MYCN amplified vs control	E2F6	-0.824285	0.873758	BRD7, E2F1
TRRUST_Transcription_Factors_2019	MYCN amplified vs control	NCOA3	-0.824943	0.873758	BRCA1
TRRUST_Transcription_Factors_2019	MYCN amplified vs control	CREB1	-0.825738	0.873758	NR2F6, GSK3B, NRF1, NOLC1, ODC1, UXT, CASP8, NF1, SLC39A1, GSK3A, XPC, FOS
TRRUST_Transcription_Factors_2019	MYCN amplified vs control	RUNX2	-0.827869	0.873758	VEGFA
TRRUST_Transcription_Factors_2019	MYCN amplified vs control	KLF8	-0.829103	0.873758	VIM
TRRUST_Transcription_Factors_2019	MYCN amplified vs control	SOX17	-0.832032	0.873758	SERBP1, NFAT5
TRRUST_Transcription_Factors_2019	MYCN amplified vs control	HOXA1	-0.842718	0.873758	MYC
TRRUST_Transcription_Factors_2019	MYCN amplified vs control	SOX6	-0.848151	0.872775	CTNNB1, CDK4
TRRUST_Transcription_Factors_2019	MYCN amplified vs control	ETS2	-0.850724	0.872775	PDE7A, MYC
TRRUST_Transcription_Factors_2019	MYCN amplified vs control	EGR1	-0.851775	0.872775	STIM1, NFKB1, SLC4A2, MYB, VEGFA, CCND2, PTEN, TCF4, AKR1B1, PTP4A1, IMPDH2, HIF1A
TRRUST_Transcription_Factors_2019	MYCN amplified vs control	IRF8	-0.855034	0.872775	NF1
TRRUST_Transcription_Factors_2019	MYCN amplified vs control	SMAD7	-0.85522	0.872775	TGFB1, MYC
TRRUST_Transcription_Factors_2019	MYCN amplified vs control	NR0B1	-0.859661	0.873758	PBX1
TRRUST_Transcription_Factors_2019	MYCN amplified vs control	RXRA	-0.859932	0.872775	NOL7, IL2RG
TRRUST_Transcription_Factors_2019	MYCN amplified vs control	TBP	-0.862225	0.872775	MYC, FUS, E2F1, NF1
TRRUST_Transcription_Factors_2019	MYCN amplified vs control	PAX2	-0.868498	0.872775	TP53, ADAM10
TRRUST_Transcription_Factors_2019	MYCN amplified vs control	SIRT1	-0.878215	0.863835	CTNNB1, EGLN1, MYC
TRRUST_Transcription_Factors_2019	MYCN amplified vs control	CTCF	-0.878588	0.863835	MYC, PBXIP1, NF1
TRRUST_Transcription_Factors_2019	MYCN amplified vs control	HNF4A	-0.878885	0.863835	MYC
TRRUST_Transcription_Factors_2019	MYCN amplified vs control	ESR2	-0.879411	0.863835	PTPRC, VEGFA, CTSD, FOS
TRRUST_Transcription_Factors_2019	MYCN amplified vs control	TCF4	-0.887773	0.863113	MYC, VIM, VEGFA, PTEN
TRRUST_Transcription_Factors_2019	MYCN amplified vs control	ATF2	-0.893617	0.860863	POLB
TRRUST_Transcription_Factors_2019	MYCN amplified vs control	FOXM1	-0.896846	0.858363	VEGFB, APOE, MYC, VEGFA
TRRUST_Transcription_Factors_2019	MYCN amplified vs control	PAX8	-0.904642	0.863113	E2F1, TP53
TRRUST_Transcription_Factors_2019	MYCN amplified vs control	ZBTB16	-0.909159	0.860863	ID2
TRRUST_Transcription_Factors_2019	MYCN amplified vs control	SOX4	-0.927334	0.853062	HDAC8, KMT2A, DHX9
TRRUST_Transcription_Factors_2019	MYCN amplified vs control	CTNNB1	-0.946675	0.798561	MYC, VIM
TRRUST_Transcription_Factors_2019	MYCN amplified vs control	ZBTB7A	-0.947443	0.811828	MYC, FOS, PKM
TRRUST_Transcription_Factors_2019	MYCN amplified vs control	FLI1	-0.954734	0.791447	ID2
TRRUST_Transcription_Factors_2019	MYCN amplified vs control	MEN1	-0.95759	0.790556	JUND
TRRUST_Transcription_Factors_2019	MYCN amplified vs control	TWIST2	-0.968181	0.785129	F2R, ATM, MYB, NF1
TRRUST_Transcription_Factors_2019	MYCN amplified vs control	FOS	-0.969823	0.785129	SPI1, NFKB1, MYC, CREM, SMAD4
TRRUST_Transcription_Factors_2019	MYCN amplified vs control	HIF1A	-0.97488	0.785129	MIF, VEGFB, EGLN1, BNIP3, LDHA, VIM, STAT3, ENO1, VEGFA, APEX1, GAPDH
TRRUST_Transcription_Factors_2019	MYCN amplified vs control	ZEB1	-0.975377	0.785129	CXADR
TRRUST_Transcription_Factors_2019	MYCN amplified vs control	HIPK2	-0.975517	0.785129	VIM, MEF2C, VEGFA, HIF1A
TRRUST_Transcription_Factors_2019	MYCN amplified vs control	GFI1	-0.978209	0.785129	NF1
TRRUST_Transcription_Factors_2019	MYCN amplified vs control	KLF5	-0.978844	0.785129	FOXO1
TRRUST_Transcription_Factors_2019	MYCN amplified vs control	EPAS1	-0.980481	0.785129	VEGFA, USF2
TRRUST_Transcription_Factors_2019	MYCN amplified vs control	MITF	-0.980619	0.785129	HERC2, HIF1A, FOS
TRRUST_Transcription_Factors_2019	MYCN amplified vs control	MBD2	-0.985045	0.785129	GSTP1, CHD4
TRRUST_Transcription_Factors_2019	MYCN amplified vs control	STAT4	-0.985745	0.785129	MYC, IRF1, S100A4
TRRUST_Transcription_Factors_2019	MYCN amplified vs control	TWIST1	-0.985794	0.785129	F2R, TIMP1, ATM, MYB, NF1, MAPK3, AKT2, FOS, ITGB1, BMI1
TRRUST_Transcription_Factors_2019	MYCN amplified vs control	IRF3	-0.988167	0.785129	MAVS, PURA, TNPO1, SOCS2
TRRUST_Transcription_Factors_2019	MYCN amplified vs control	TBX21	-0.988606	0.785129	YY1
TRRUST_Transcription_Factors_2019	MYCN amplified vs control	ARNT	-0.991577	0.785129	VEGFA, CTSD, HIF1A, FOS, BRCA1
TRRUST_Transcription_Factors_2019	MYCN amplified vs control	SP1	-0.992129	0.785129	F2R, MIF, MGMT, ADGRE5, LTBP4, P4HA1, PDE6B, TGFB1, GRK2, MACROD1, APOE, TERF2, BTK, NFKB1, TIMP1, HTT, DNASE2, MYC, ATM, LDHA, VIM, CREM, FMR1, SLC4A2, ADAM17, MTA1, YY1, CDK4, CXADR, RASSF1, IGF1R, LYZ, DRG2, VEGFA, LMO4, SPN, CCND2, TINF2, LSP1, BRD7, E2F1, APEX1, NOL7, GSTP1, ODC1, PTEN, KCNH2, ATP2C1, NF1, SOD2, CDK6, CIC, MPG, HMGA1, ATF2, SIGIRR, IMPDH2, SNRPN, STARD3
TRRUST_Transcription_Factors_2019	MYCN amplified vs control	PPARA	-0.997819	0.785129	NFKBIA, STAT5A, G0S2, TXNIP, SOD2, ACOX1, CD36, CPT1A
TRRUST_Transcription_Factors_2019	MYCN amplified vs control	FOXO4	-1.00103	0.785129	SOD2, HIF1A
TRRUST_Transcription_Factors_2019	MYCN amplified vs control	TP63	-1.00461	0.785129	ID2, TCF4, XPC, BRCA1
TRRUST_Transcription_Factors_2019	MYCN amplified vs control	HDAC2	-1.00838	0.785129	MYC, VEGFA, PHB, DNMT1, CAD
TRRUST_Transcription_Factors_2019	MYCN amplified vs control	HNF1A	-1.01081	0.785129	CSRP1, VEGFA, APOM
TRRUST_Transcription_Factors_2019	MYCN amplified vs control	HDAC1	-1.01212	0.785129	MGMT, NFKB1, HLA-DRA, CD82, STAT3, CCND2, PHB, HSPA5, E2F1
TRRUST_Transcription_Factors_2019	MYCN amplified vs control	PML	-1.01369	0.785129	PML, EAF2, CCNT1, TP53, CASP3
TRRUST_Transcription_Factors_2019	MYCN amplified vs control	CDX2	-1.02027	0.785129	GSK3B, GSTP1, APC
TRRUST_Transcription_Factors_2019	MYCN amplified vs control	KLF2	-1.02344	0.785129	FABP5
TRRUST_Transcription_Factors_2019	MYCN amplified vs control	FOXP3	-1.0278	0.785129	SATB1, USP21
TRRUST_Transcription_Factors_2019	MYCN amplified vs control	TFCP2	-1.03752	0.785129	GSK3B, TYMS
TRRUST_Transcription_Factors_2019	MYCN amplified vs control	VDR	-1.04103	0.785129	HOXA10, HLA-DRB1, PHB, TPT1
TRRUST_Transcription_Factors_2019	MYCN amplified vs control	NR2F2	-1.04285	0.785129	E2F1
TRRUST_Transcription_Factors_2019	MYCN amplified vs control	ERCC2	-1.04439	0.785129	E2F1, XPA, TP53, CPD
TRRUST_Transcription_Factors_2019	MYCN amplified vs control	CEBPA	-1.04521	0.785129	SPI1, MYC, STAT3, GAPDH
TRRUST_Transcription_Factors_2019	MYCN amplified vs control	NCOR1	-1.05006	0.785129	G0S2
TRRUST_Transcription_Factors_2019	MYCN amplified vs control	FOXQ1	-1.05434	0.785129	VEGFA
TRRUST_Transcription_Factors_2019	MYCN amplified vs control	ZFP36	-1.05806	0.785129	VEGFA, HIF1A, ELAVL1
TRRUST_Transcription_Factors_2019	MYCN amplified vs control	CREBBP	-1.06739	0.785129	HOXA10, IRF1, S100A4
TRRUST_Transcription_Factors_2019	MYCN amplified vs control	NKX3	-1.06951	0.785129	IGF1R, VEGFA, FOS
TRRUST_Transcription_Factors_2019	MYCN amplified vs control	PPARD	-1.07519	0.784779	TIMP1
TRRUST_Transcription_Factors_2019	MYCN amplified vs control	DDIT3	-1.0756	0.784779	ATF2, RTN3, SIRT2, MCL1
TRRUST_Transcription_Factors_2019	MYCN amplified vs control	TAL1	-1.07619	0.784779	NFKB1, MYB
TRRUST_Transcription_Factors_2019	MYCN amplified vs control	ATF6	-1.08459	0.780124	HSPA5, RTN3, SRF, DNAJC3, ATP2A2
TRRUST_Transcription_Factors_2019	MYCN amplified vs control	ELK1	-1.08905	0.765314	ZFP36
TRRUST_Transcription_Factors_2019	MYCN amplified vs control	PAX5	-1.09803	0.753469	TIMP1, RB1, FHL2, TP53
TRRUST_Transcription_Factors_2019	MYCN amplified vs control	JUN	-1.10539	0.716382	SPI1, MGMT, SYK, MYC, LDHA, CREM, DDX21, CD82, TNFRSF1B, MYB, VEGFA, BEX2, GSTP1, MEF2D, ETS2, SOD2
TRRUST_Transcription_Factors_2019	MYCN amplified vs control	NF1	-1.11906	0.716382	PPP2R2D, MYC
TRRUST_Transcription_Factors_2019	MYCN amplified vs control	GATA4	-1.1232	0.709677	CCND2
TRRUST_Transcription_Factors_2019	MYCN amplified vs control	PITX1	-1.12465	0.709677	TRIB2
TRRUST_Transcription_Factors_2019	MYCN amplified vs control	PGR	-1.12644	0.716382	MYC, VEGFA, E2F1, HLTF, YWHAQ
TRRUST_Transcription_Factors_2019	MYCN amplified vs control	CEBPD	-1.1284	0.709677	GAPDH, CASP8
TRRUST_Transcription_Factors_2019	MYCN amplified vs control	REL	-1.133	0.709677	CSRP1, SOD2
TRRUST_Transcription_Factors_2019	MYCN amplified vs control	LEF1	-1.14776	0.709677	CTNNB1, HERC2, MYC, TCF4, MYCBP, CYLD
TRRUST_Transcription_Factors_2019	MYCN amplified vs control	HOXA10	-1.1493	0.691993	ID2
TRRUST_Transcription_Factors_2019	MYCN amplified vs control	RELA	-1.15638	0.631642	NFKBIA, HDAC7, AKT1, MIF, MGMT, IL18, RIPK2, KDM2A, NFKB1, CD74, TIMP1, MYC, SERPINB1, PTPN6, IRF1, CREB3, NCOR2, CARM1, YY1, CDK4, NRF1, STAT3, VEGFA, CCND2, NOLC1, E2F1, GSTP1, PTEN, SOD2, CDK6, BAD, HDAC1, HIF1A, AKT2, GSK3A, MCL1, NCOR1, S100A6, PCYT2
TRRUST_Transcription_Factors_2019	MYCN amplified vs control	APEX1	-1.15933	0.670666	NFKB1
TRRUST_Transcription_Factors_2019	MYCN amplified vs control	JUNB	-1.15974	0.670968	CD82, SMAD4, APOM
TRRUST_Transcription_Factors_2019	MYCN amplified vs control	RUNX1	-1.16442	0.677135	SPI1, NFKB1, TIMP1, VEGFA, CCND2, NF1
TRRUST_Transcription_Factors_2019	MYCN amplified vs control	MYBL2	-1.17612	0.665786	MYC, NCL
TRRUST_Transcription_Factors_2019	MYCN amplified vs control	MEF2C	-1.18314	0.635126	VEGFA, MECP2
TRRUST_Transcription_Factors_2019	MYCN amplified vs control	DNMT1	-1.18471	0.659514	MGMT, MBD2, RASSF1, VEGFA, CASP8, RB1, HDAC1
TRRUST_Transcription_Factors_2019	MYCN amplified vs control	NR1H4	-1.19069	0.654891	NFKB1, VEGFA, KLF11
TRRUST_Transcription_Factors_2019	MYCN amplified vs control	ZNF148	-1.219	0.587082	VIM, ODC1
TRRUST_Transcription_Factors_2019	MYCN amplified vs control	EP300	-1.22393	0.587082	MGMT, NFKB1, MYC, S100A4, YY1, PARP1, VEGFA
TRRUST_Transcription_Factors_2019	MYCN amplified vs control	ILF3	-1.22703	0.587082	HLA-DRA, HLA-DRB1
TRRUST_Transcription_Factors_2019	MYCN amplified vs control	SNAI1	-1.22758	0.587082	CXADR, PEBP1
TRRUST_Transcription_Factors_2019	MYCN amplified vs control	HDAC7	-1.2285	0.587082	MEF2C, MEF2D, HIF1A
TRRUST_Transcription_Factors_2019	MYCN amplified vs control	RUNX3	-1.22888	0.587082	ING4, TIMP1, ICAM3, MYC, HSPD1, TCF4, CASP8, ING1, CD36, TIAL1, RUNX1
TRRUST_Transcription_Factors_2019	MYCN amplified vs control	APC	-1.23034	0.587082	AKT1, MYC, DLG1, ODC1, DNMT1
TRRUST_Transcription_Factors_2019	MYCN amplified vs control	NR3C1	-1.23657	0.587082	NFKB1, CDK4, PNRC1, RPS6KA3, CDK6, ATF2, BAD, SRF, ELK1, BRCA1, TP53
TRRUST_Transcription_Factors_2019	MYCN amplified vs control	SNAI2	-1.24059	0.58278	CXADR
TRRUST_Transcription_Factors_2019	MYCN amplified vs control	NPM1	-1.25359	0.575429	PTPN6, BRD4, DNMT1, USP7
TRRUST_Transcription_Factors_2019	MYCN amplified vs control	RBMX	-1.25923	0.549495	JUND
TRRUST_Transcription_Factors_2019	MYCN amplified vs control	SP3	-1.26281	0.543854	F2R, ADGRE5, BTK, NFKB1, TIMP1, DNASE2, YY1, RASSF1, VEGFA
TRRUST_Transcription_Factors_2019	MYCN amplified vs control	USF1	-1.26368	0.543854	P4HA1, TGFB1, SF1, NFKB1, ASPH, PTPN6, FMR1, APEX1, TOP3A, POU2F1, CTSD, APC, PKLR, SERBP1, TYMS, S100A6
TRRUST_Transcription_Factors_2019	MYCN amplified vs control	NR3C2	-1.26779	0.489993	CABIN1
TRRUST_Transcription_Factors_2019	MYCN amplified vs control	MYB	-1.2698	0.562605	MZF1, LMO2, MYC, MYB, PDCD4
TRRUST_Transcription_Factors_2019	MYCN amplified vs control	RARA	-1.27001	0.489993	MACROD1
TRRUST_Transcription_Factors_2019	MYCN amplified vs control	DNMT3A	-1.27555	0.489993	SETDB1
TRRUST_Transcription_Factors_2019	MYCN amplified vs control	GATA2	-1.27647	0.524967	SPI1
TRRUST_Transcription_Factors_2019	MYCN amplified vs control	NFKB2	-1.27812	0.529281	CCND2, SND1, CDK6, HIF1A
TRRUST_Transcription_Factors_2019	MYCN amplified vs control	NKX2	-1.28136	0.524361	CTNNB1, MEF2C
TRRUST_Transcription_Factors_2019	MYCN amplified vs control	AR	-1.28156	0.496976	AKT1, CTNNB1, STIM1, GTF2F1, NFKB1, BTG1, MYC, VIM, PNRC1, IGF1R, VEGFA, PEBP1, REST, PTEN, AKR1C3, CDK6
TRRUST_Transcription_Factors_2019	MYCN amplified vs control	EZH2	-1.28527	0.541612	MYC, SATB1, ALDH1A1, PEBP1, PTEN, APC, HDAC1, POLR3D, KPNB1, BRCA1, TP53
TRRUST_Transcription_Factors_2019	MYCN amplified vs control	NRF1	-1.29796	0.529281	CAPNS1, IDE, FMR1, SPAST, TOMM34, SNRPN, FXR2
TRRUST_Transcription_Factors_2019	MYCN amplified vs control	SOX9	-1.29805	0.489993	SF1, CDK4
TRRUST_Transcription_Factors_2019	MYCN amplified vs control	BCL6	-1.30754	0.524967	HDAC7, NFKB1, MYC, STAT3, CCND2, PDCD2
TRRUST_Transcription_Factors_2019	MYCN amplified vs control	ZEB2	-1.31274	0.489993	VIM, CXADR
TRRUST_Transcription_Factors_2019	MYCN amplified vs control	RFX1	-1.32145	0.489993	HLA-DPB1, HLA-DRA, MYC
TRRUST_Transcription_Factors_2019	MYCN amplified vs control	ZNF382	-1.32606	0.489993	NFKB1, MYC, STAT3, CDK6
TRRUST_Transcription_Factors_2019	MYCN amplified vs control	CEBPE	-1.32941	0.489993	SPI1, MYC
TRRUST_Transcription_Factors_2019	MYCN amplified vs control	SP4	-1.33429	0.489993	PDE6B, NFKB1, YY1
TRRUST_Transcription_Factors_2019	MYCN amplified vs control	USF2	-1.3415	0.489993	P4HA1, TGFB1, SF1, ASPH, PTPN6, FMR1, TOP3A, POU2F1, CTSD, APC, HIF1A, PKLR
TRRUST_Transcription_Factors_2019	MYCN amplified vs control	YY1	-1.35065	0.489993	INO80, VEGFB, PRDM2, HLA-DRA, GNAS, SAP30, MYC, PARP1, SURF1, HCFC1, HSPA5, ATP2C1, NF1, TOP3A, APC, SNRPN, HDAC1, HIF1A, APH1A
TRRUST_Transcription_Factors_2019	MYCN amplified vs control	SMAD4	-1.35209	0.489993	ZFP36, TGFB1, MYC
TRRUST_Transcription_Factors_2019	MYCN amplified vs control	NFKB1	-1.35225	0.489993	NFKBIA, HDAC7, AKT1, MIF, MGMT, IL18, RIPK2, TGFB1, PDE7A, KDM2A, GSK3B, NFKB1, CD74, TIMP1, MYC, SERPINB1, PTPN6, IRF1, CREB3, NCOR2, CARM1, YY1, CDK4, NRF1, VEGFA, CCND2
TRRUST_Transcription_Factors_2019	MYCN amplified vs control	BTF3	-1.35675	0.489993	NFKB1, ATM
TRRUST_Transcription_Factors_2019	MYCN amplified vs control	MEF2D	-1.35675	0.489993	HDAC7, ATM
TRRUST_Transcription_Factors_2019	MYCN amplified vs control	NANOG	-1.35888	0.489993	KLF2
TRRUST_Transcription_Factors_2019	MYCN amplified vs control	STAT3	-1.36324	0.489993	ZFP36, NLK, AKT1, F2R, ETV6, TGFB1, VEGFB, TIMP1, MYC, PTPN6, CSRP1, IRF1, CDK4, CD46, VEGFA, CCND2, KLF11, PHB
TRRUST_Transcription_Factors_2019	MYCN amplified vs control	MECP2	-1.36672	0.489993	MGMT
TRRUST_Transcription_Factors_2019	MYCN amplified vs control	FOSL2	-1.37119	0.489993	TGFB1, TIMP1, MYB
TRRUST_Transcription_Factors_2019	MYCN amplified vs control	GLI1	-1.37131	0.489993	AKT1, SMAD4
TRRUST_Transcription_Factors_2019	MYCN amplified vs control	SPI1	-1.38052	0.489993	IL18, MACROD1, BTK, CTSS, PARG, STAT3, PEBP1, SCARB2
TRRUST_Transcription_Factors_2019	MYCN amplified vs control	HDAC9	-1.38171	0.489993	IL18, NFKB1, STAT6, MYEF2, HSPA5
TRRUST_Transcription_Factors_2019	MYCN amplified vs control	POU5F1	-1.38251	0.489993	ID2
TRRUST_Transcription_Factors_2019	MYCN amplified vs control	HOXA9	-1.38962	0.489993	ID2, NFKB1, ARHGEF1
TRRUST_Transcription_Factors_2019	MYCN amplified vs control	POU2F1	-1.39543	0.489993	HBG1
TRRUST_Transcription_Factors_2019	MYCN amplified vs control	JUND	-1.39647	0.489993	TGFB1, TIMP1, SOX4, MYB
TRRUST_Transcription_Factors_2019	MYCN amplified vs control	CIITA	-1.4077	0.489993	HLA-DPB1, HLA-DMA, HLA-DRA, HLA-DRB1, IRF1, S100A4
TRRUST_Transcription_Factors_2019	MYCN amplified vs control	POU2F2	-1.41696	0.489993	SPI1, ID2, HLA-DRA
TRRUST_Transcription_Factors_2019	MYCN amplified vs control	HDGF	-1.43042	0.489993	VEGFB, VIM, VEGFA
TRRUST_Transcription_Factors_2019	MYCN amplified vs control	FOXO1	-1.4396	0.489993	KLF2, NLK
TRRUST_Transcription_Factors_2019	MYCN amplified vs control	MBD1	-1.44304	0.30302	MGMT, SETDB1
TRRUST_Transcription_Factors_2019	MYCN amplified vs control	HIC1	-1.45782	0.489993	MYC, STAT3, VEGFA, E2F1
TRRUST_Transcription_Factors_2019	MYCN amplified vs control	ETV4	-1.46538	0.437566	EGLN1, VIM, CCND2
TRRUST_Transcription_Factors_2019	MYCN amplified vs control	ESRRA	-1.47735	0.430513	NR2F6, NRIP1, PNRC1
TRRUST_Transcription_Factors_2019	MYCN amplified vs control	PARP1	-1.49696	0.48705	FOXO1, NFKB1, VIM, SMARCB1, E2F1
TRRUST_Transcription_Factors_2019	MYCN amplified vs control	WT1	-1.51615	0.437566	ADGRE5, HOXA10, VEGFB, STIM1, MYC, MYB, IGF1R, VEGFA
TRRUST_Transcription_Factors_2019	MYCN amplified vs control	SMAD3	-1.55032	0.379642	ZFP36, LTBP4, TGFB1, MYC, VEGFA, CCND2
TRRUST_Transcription_Factors_2019	MYCN amplified vs control	RFXANK	-1.72267	0.0275569	HLA-DPA1, HLA-DPB1, HLA-DMA, HLA-DRA, HLA-DRB1
TRRUST_Transcription_Factors_2019	MYCN amplified vs control	RFXAP	-1.72267	0.0275569	HLA-DPA1, HLA-DPB1, HLA-DMA, HLA-DRA, HLA-DRB1
TRRUST_Transcription_Factors_2019	MYCN amplified vs control	RFX5	-1.75589	0.0275569	HLA-DPA1, HLA-DPB1, HLA-DMA, HLA-DRA, HLA-DRB1
TRRUST_Transcription_Factors_2019	ATRXmut vs control	ATM	2.13991	0.0329155	SLC2A1, GADD45A, PMAIP1, SP1, DUSP1, PBK, VEGFA, BCL2, MCL1, FOXM1, CFLAR, FAS, IGF1R
TRRUST_Transcription_Factors_2019	ATRXmut vs control	BRCA1	1.95363	0.0590471	IRF7, IRF9, GADD45A, EP300, ASPM, HMGA2, FOS, BACH1, SIRT1, VEGFA, CDKN1B, MDM2, IGF1R, STAT1, KHSRP
TRRUST_Transcription_Factors_2019	ATRXmut vs control	POU2F1	1.92072	0.109816	ID1, GADD45A, RPTOR, HIST2H2BE
TRRUST_Transcription_Factors_2019	ATRXmut vs control	SREBF1	1.90569	0.109816	BCL2L1, IRS2, LRP1, FAS
TRRUST_Transcription_Factors_2019	ATRXmut vs control	TP53	1.90463	0.0191211	ID1, SLC2A1, BCL2L1, GADD45A, FOXO3, BTG2, NKX3-1, PLK1, MKI67, E2F7, PMAIP1, ID2, PTTG1, PRC1, DUSP1, AQP3, BBC3, BTG3, SIAH1, WRN, VEGFA, PML, BCL2, DDB1, CDKN1B, CHUK, MCL1, BIRC5, FOXM1, CDK1, CCNB2, FAS, MDM2, MDM4, SMAD3, IGF1R, STAT1
TRRUST_Transcription_Factors_2019	ATRXmut vs control	ATF4	1.83687	0.239508	IRF7, ASNS, SIRT1, VEGFA, NDC80, MCL1, DDIT4, CEBPB, DDIT3, MAP1LC3B
TRRUST_Transcription_Factors_2019	ATRXmut vs control	STAT2	1.81168	0.239508	IFIT3, IRF1, PML, SCARB2, STAT1
TRRUST_Transcription_Factors_2019	ATRXmut vs control	CEBPB	1.69095	0.378086	ADM, ASNS, BCL2L1, GADD45G, FURIN
TRRUST_Transcription_Factors_2019	ATRXmut vs control	NR1I2	1.66256	0.378086	BCL2L1, KLF6, CORO1C, BCL2, RXRA
TRRUST_Transcription_Factors_2019	ATRXmut vs control	TCF7L2	1.64345	0.378086	HECA, GLCE, BIRC5
TRRUST_Transcription_Factors_2019	ATRXmut vs control	GLI2	1.61674	0.378086	BCL2, JUN, FAS, CDH1, H2AFX
TRRUST_Transcription_Factors_2019	ATRXmut vs control	CUX1	1.60276	0.378086	ECT2, FTO, CDKN1B, RACGAP1
TRRUST_Transcription_Factors_2019	ATRXmut vs control	HDAC5	1.60245	0.378086	SLC2A1, SLC2A4, MEF2A
TRRUST_Transcription_Factors_2019	ATRXmut vs control	STAT6	1.60075	0.378086	FOSB, FOS, DUSP1, ORMDL3, STAT1
TRRUST_Transcription_Factors_2019	ATRXmut vs control	CLOCK	1.58242	0.378653	PER1, CRY2, NR3C1, KAT5
TRRUST_Transcription_Factors_2019	ATRXmut vs control	SMARCA4	1.57887	0.378086	ABCG2, FOS, CD44, CDH1
TRRUST_Transcription_Factors_2019	ATRXmut vs control	ARNTL	1.57158	0.378086	PER1, CRY2
TRRUST_Transcription_Factors_2019	ATRXmut vs control	MSX2	1.56475	0.378086	NKX3-1, ABCG2, BCL2
TRRUST_Transcription_Factors_2019	ATRXmut vs control	TP73	1.55906	0.378653	PMAIP1, AQP3, BBC3, BIRC5, CDK1, MDM2, E2F1
TRRUST_Transcription_Factors_2019	ATRXmut vs control	ELK1	1.55372	0.378653	ZFP36, FOS, CITED2, MCL1, EIF2AK1, SRF
TRRUST_Transcription_Factors_2019	ATRXmut vs control	SNAI2	1.55266	0.378653	CD44, CDH1, UBE2D3, CXADR
TRRUST_Transcription_Factors_2019	ATRXmut vs control	E2F3	1.54928	0.378653	TFE3, PLK1, VEGFA, CDK1, AURKA, CCNA2, CCNB1
TRRUST_Transcription_Factors_2019	ATRXmut vs control	MEF2C	1.53741	0.378086	VEGFA, MECP2, JUN
TRRUST_Transcription_Factors_2019	ATRXmut vs control	FOSL1	1.53253	0.378086	GCLC, EZH2
TRRUST_Transcription_Factors_2019	ATRXmut vs control	RBMX	1.52131	0.378653	FOS, JUNB, JUND, KIT
TRRUST_Transcription_Factors_2019	ATRXmut vs control	SRF	1.52118	0.378653	UBE2S, FOS, MCL1, KPNA1, HMGXB4
TRRUST_Transcription_Factors_2019	ATRXmut vs control	ATF5	1.50457	0.378653	ID1, BCL2, CCND3
TRRUST_Transcription_Factors_2019	ATRXmut vs control	ESR2	1.49316	0.398953	FOS, VEGFA, JUN
TRRUST_Transcription_Factors_2019	ATRXmut vs control	POU5F1	1.47796	0.378086	GADD45A, ID2
TRRUST_Transcription_Factors_2019	ATRXmut vs control	NKX3	1.47384	0.378653	FOS, VEGFA, IGF1R
TRRUST_Transcription_Factors_2019	ATRXmut vs control	SREBF2	1.47335	0.455764	LRP1, FAS, HMGCR, FDFT1, PON2
TRRUST_Transcription_Factors_2019	ATRXmut vs control	ARID3A	1.46231	0.455764	PML, CDK1, RBL1, E2F1
TRRUST_Transcription_Factors_2019	ATRXmut vs control	FOXO3	1.45017	0.453039	BCL2L11, BBC3, SIRT1, VEGFA, BIRC5, FOXM1, PIK3CA
TRRUST_Transcription_Factors_2019	ATRXmut vs control	HOXA10	1.42965	0.46867	KLF9, ID2
TRRUST_Transcription_Factors_2019	ATRXmut vs control	ESR1	1.41517	0.378653	MICB, BTG2, ABCG2, PMAIP1, FOS, SP1, JUNB, VEGFA, BCL2, CDKN1B, JUN, CDH1, MDM2, CEBPB, CCNA2, E2F1, HTRA2, ZFHX3
TRRUST_Transcription_Factors_2019	ATRXmut vs control	FOXO1	1.40565	0.504221	IRS2, CDKN1B, ADIPOR1, KLF2
TRRUST_Transcription_Factors_2019	ATRXmut vs control	PGR	1.40281	0.46867	IRS2, ABCG2, DUSP1, VEGFA, BCL2
TRRUST_Transcription_Factors_2019	ATRXmut vs control	MYCN	1.40228	0.400193	GRHL1, ID2, TP53INP1, DDB1, MYBL2, CDKN1B, BIRC5, MXI1, CD44, HLA-C, MDM2, HLA-B, HLA-A
TRRUST_Transcription_Factors_2019	ATRXmut vs control	IRF9	1.40113	0.504221	IFIT3, PML, SP100, CDKN1B
TRRUST_Transcription_Factors_2019	ATRXmut vs control	RUNX2	1.39802	0.378653	VEGFA, LGALS3
TRRUST_Transcription_Factors_2019	ATRXmut vs control	NFKB1	1.37501	0.378086	IRF7, TNFAIP3, BCL2L1, BCL2L11, FOXO3, TNFRSF13C, GADD45G, BTG2, BIRC3, CD83, ABCG2, GCLC, IRF1, SQSTM1, BIRC2, NFKBIZ, JUNB, OPTN, VEGFA, BCL2, MCL1, BIRC5, CTSB, CFLAR, FAS, CDH1, NFKBIA
TRRUST_Transcription_Factors_2019	ATRXmut vs control	ATF3	1.37439	0.533324	ID1, ASNS, ADIPOR1, DDIT3
TRRUST_Transcription_Factors_2019	ATRXmut vs control	HOXB7	1.37337	0.438418	VEGFA, CDKN1B
TRRUST_Transcription_Factors_2019	ATRXmut vs control	RB1	1.35927	0.455764	E2F2, FOS, SP1, WRN, VEGFA, HBP1, BIRC5, CDK1, CDH1, RBL1, DDIT3, E2F1, TFDP1, PCNA
TRRUST_Transcription_Factors_2019	ATRXmut vs control	HES1	1.35243	0.560034	DBF4, E2F1, PTEN
TRRUST_Transcription_Factors_2019	ATRXmut vs control	REST	1.34353	0.588957	DYRK1A, CD59, STAT1
TRRUST_Transcription_Factors_2019	ATRXmut vs control	ZFP36	1.33624	0.588957	LATS2, VEGFA, HIF1A
TRRUST_Transcription_Factors_2019	ATRXmut vs control	CREB1	1.32731	0.46867	BCL2L11, SLC20A1, FOS, CRTC1, AQP3, BCL2, NDC80, JUN
TRRUST_Transcription_Factors_2019	ATRXmut vs control	SPDEF	1.32286	0.517211	SQSTM1, CDH1
TRRUST_Transcription_Factors_2019	ATRXmut vs control	VHL	1.32057	0.588957	KLF10, TFRC, VEGFA, CDKN1B, IGF1R
TRRUST_Transcription_Factors_2019	ATRXmut vs control	STAT5B	1.3199	0.378086	BCL2L1
TRRUST_Transcription_Factors_2019	ATRXmut vs control	RELA	1.31711	0.378653	IRF7, TNFAIP3, BCL2L1, BCL2L11, FOXO3, TNFRSF13C, GADD45G, BTG2, BIRC3, CD83, ABCG2, GCLC, IRF1, BIRC2, NFKBIZ, SIRT1, JUNB, OPTN, VEGFA, BCL2, MCL1, BIRC5, CTSB, CFLAR, FAS, CDH1, NFKBIA
TRRUST_Transcription_Factors_2019	ATRXmut vs control	HIVEP2	1.3165	0.600111	HLA-C, HLA-B, HLA-A
TRRUST_Transcription_Factors_2019	ATRXmut vs control	PITX1	1.30698	0.600111	IRF7, NKX3-1, JUN
TRRUST_Transcription_Factors_2019	ATRXmut vs control	ZBTB16	1.30568	0.613411	ID2, BCL2, CCNA2
TRRUST_Transcription_Factors_2019	ATRXmut vs control	TFAP4	1.30556	0.570421	MDM2, CLCN5
TRRUST_Transcription_Factors_2019	ATRXmut vs control	EPAS1	1.29862	0.583793	VEGFA, USF2
TRRUST_Transcription_Factors_2019	ATRXmut vs control	AR	1.29667	0.46867	EP300, BTG2, NKX3-1, PC, CLK3, VEGFA, MED1, MUC1, NRAS, JUN, CDH1, BSG, SESN1, BTG1, IGF1R, TSC1
TRRUST_Transcription_Factors_2019	ATRXmut vs control	STAT5A	1.27965	0.628662	BCL2L1, SP1, STK11
TRRUST_Transcription_Factors_2019	ATRXmut vs control	NFATC1	1.26905	0.468662	SP1
TRRUST_Transcription_Factors_2019	ATRXmut vs control	REL	1.26745	0.638396	TNFAIP3, BIRC3
TRRUST_Transcription_Factors_2019	ATRXmut vs control	IRF7	1.25608	0.496855	ATF4
TRRUST_Transcription_Factors_2019	ATRXmut vs control	NKX2	1.25406	0.638396	SP1, STK11
TRRUST_Transcription_Factors_2019	ATRXmut vs control	KLF6	1.2473	0.638396	PMAIP1, PTTG1, CDH1, IGF1R, ASAH1
TRRUST_Transcription_Factors_2019	ATRXmut vs control	HDAC3	1.24364	0.638396	GRHL1, VEGFA, JUN, CDH1
TRRUST_Transcription_Factors_2019	ATRXmut vs control	ABL1	1.22464	0.646839	FOXO3, PIM1, BCL2, JUN
TRRUST_Transcription_Factors_2019	ATRXmut vs control	SMAD4	1.21197	0.666296	SKIL, ZFP36, BCL2, JUN, UCP2
TRRUST_Transcription_Factors_2019	ATRXmut vs control	PPARGC1A	1.20779	0.67861	MFN2, PCK2
TRRUST_Transcription_Factors_2019	ATRXmut vs control	NFYB	1.19473	0.6716	FOS, CDKN1B, HBB, FAS, STK11
TRRUST_Transcription_Factors_2019	ATRXmut vs control	STAT3	1.18983	0.588957	BCL2L1, ZFP36, PIM1, FOS, IRF1, POU2F1, JUNB, VEGFA, KLF11, BCL2, MUC1, CDKN1B, MCL1, BIRC5, CCND3, CFLAR, FAS, CDH1, LTBP1, STAT1, UCP2, STK11, DDIT3
TRRUST_Transcription_Factors_2019	ATRXmut vs control	TFAP2A	1.18935	0.638396	ADM, ACHE, VEGFA, BCL2, HTT, FAS, CDH1
TRRUST_Transcription_Factors_2019	ATRXmut vs control	ATF1	1.18395	0.67861	SLC20A1, BCL2, TOP2A, MAP1LC3B, GABPA, USP7
TRRUST_Transcription_Factors_2019	ATRXmut vs control	IRF3	1.17497	0.695516	IRF7, TNPO1
TRRUST_Transcription_Factors_2019	ATRXmut vs control	NFYA	1.17482	0.6716	GADD45A, CDKN1B, HBB, FAS, STK11, DDIT3, SP3
TRRUST_Transcription_Factors_2019	ATRXmut vs control	KAT2B	1.17355	0.695516	IRF7, CDKN1B
TRRUST_Transcription_Factors_2019	ATRXmut vs control	SP3	1.15985	0.646839	RORA, MICB, HMGA2, CD83, VEGFA, BIRC5, CD2AP, CTSB, BSG, ATP2A2, CTSL, EAPP
TRRUST_Transcription_Factors_2019	ATRXmut vs control	NFYC	1.1507	0.695516	FOS, CDKN1B, HBB, FAS
TRRUST_Transcription_Factors_2019	ATRXmut vs control	ARNT	1.15003	0.695516	FOS, VEGFA, RELB, JUN
TRRUST_Transcription_Factors_2019	ATRXmut vs control	FOXF2	1.1455	0.715589	WASF2, ITGB1
TRRUST_Transcription_Factors_2019	ATRXmut vs control	LMX1B	1.13874	0.715589	CD2AP, TCF3
TRRUST_Transcription_Factors_2019	ATRXmut vs control	GATA1	1.13683	0.6716	FURIN, HBA2, HBA1, BACH1, TAL1, MUC1, HEMGN, PPOX, HBB, ALAS2
TRRUST_Transcription_Factors_2019	ATRXmut vs control	LMO2	1.13136	0.704254	GYPA, CDH1, ELK1
TRRUST_Transcription_Factors_2019	ATRXmut vs control	NFATC2	1.12674	0.704254	MDM2
TRRUST_Transcription_Factors_2019	ATRXmut vs control	ZNF382	1.12618	0.704254	ID1, HMGA2, JUN
TRRUST_Transcription_Factors_2019	ATRXmut vs control	FLI1	1.11869	0.704254	EP300, ID2, FOXM1
TRRUST_Transcription_Factors_2019	ATRXmut vs control	MEF2A	1.11248	0.711928	MAPK14, JUN, SLC2A4, MEF2A
TRRUST_Transcription_Factors_2019	ATRXmut vs control	NR5A1	1.10751	0.715589	CITED2, PNRC1, STARD7, PBX1
TRRUST_Transcription_Factors_2019	ATRXmut vs control	HDAC1	1.10692	0.695516	MICB, BIRC3, FOS, SP1, BIRC5, CD44, EIF2AK1, CDH1, RGS10
TRRUST_Transcription_Factors_2019	ATRXmut vs control	SIRT1	1.09472	0.704254	PER1, FOXO3, WRN, SHC1, MCL1, CFLAR, CDH1
TRRUST_Transcription_Factors_2019	ATRXmut vs control	PML	1.09368	0.715589	TNFAIP3, EP300, PML, CCNT1
TRRUST_Transcription_Factors_2019	ATRXmut vs control	CEBPZ	1.08495	0.760982	APC, MLH1
TRRUST_Transcription_Factors_2019	ATRXmut vs control	TCF4	1.08173	0.715589	HECA, VEGFA, BCL2, BIRC5, CD44, JUN
TRRUST_Transcription_Factors_2019	ATRXmut vs control	STAT1	1.08116	0.711928	IRF7, PIM1, IFIT3, IRF1, PML, MUC1, CTSB, XAF1, FAS
TRRUST_Transcription_Factors_2019	ATRXmut vs control	NR2F1	1.06838	0.749006	DR1
TRRUST_Transcription_Factors_2019	ATRXmut vs control	PPARG	1.06116	0.715589	BCL2L1, CD83, ABCG2, POU2F1, BCL2, CFLAR, ATP2A2, PLIN2, SAT1, ERO1A, SLC2A4, CAT
TRRUST_Transcription_Factors_2019	ATRXmut vs control	WWTR1	1.05973	0.749006	ASNS, SMAD3
TRRUST_Transcription_Factors_2019	ATRXmut vs control	MTA1	1.05643	0.748488	BCL2L1, RNF144A, CDH1
TRRUST_Transcription_Factors_2019	ATRXmut vs control	SOX4	1.04482	0.758513	NKX3-1, DHX9, KMT2A, DICER1
TRRUST_Transcription_Factors_2019	ATRXmut vs control	DNMT3A	1.03289	0.760982	SETDB1
TRRUST_Transcription_Factors_2019	ATRXmut vs control	ATF6	1.03151	0.760982	SRF, DNAJC3, ATP2A2, DDIT3
TRRUST_Transcription_Factors_2019	ATRXmut vs control	ZEB1	1.02131	0.760982	MUC1, CDH1, CXADR
TRRUST_Transcription_Factors_2019	ATRXmut vs control	SMAD3	1.02034	0.760982	ZFP36, VEGFA, MXD1, JUN
TRRUST_Transcription_Factors_2019	ATRXmut vs control	MITF	1.01769	0.760982	FOS, KIT, HERC2, HIF1A
TRRUST_Transcription_Factors_2019	ATRXmut vs control	NFIC	1.01613	0.760982	IRS2, JUN, GTF3C2, COL18A1
TRRUST_Transcription_Factors_2019	ATRXmut vs control	MEN1	1.01186	0.760982	CDKN1B, CDKN2C, JUND, RAD51AP1
TRRUST_Transcription_Factors_2019	ATRXmut vs control	E2F4	0.999331	0.760982	PLK1, PLK4, TTK, LIN54, HCFC1, BIRC5, AURKB, TOPBP1, CCNB1
TRRUST_Transcription_Factors_2019	ATRXmut vs control	SFPQ	0.997822	0.781804	NEAT1
TRRUST_Transcription_Factors_2019	ATRXmut vs control	CTNNB1	0.987639	0.760982	NCOA2, GLCE, BIRC5, CD44, JUN, TCF7
TRRUST_Transcription_Factors_2019	ATRXmut vs control	GATA3	0.985586	0.760982	MUC1, CDH1, RELA, EPOR
TRRUST_Transcription_Factors_2019	ATRXmut vs control	HSF1	0.970462	0.781286	SESN3, MICB, MAP3K14, JUN
TRRUST_Transcription_Factors_2019	ATRXmut vs control	HSF2	0.966708	0.779646	FOS, HIF1A
TRRUST_Transcription_Factors_2019	ATRXmut vs control	PAX6	0.950839	0.808163	PDHX, ITGB1
TRRUST_Transcription_Factors_2019	ATRXmut vs control	CREM	0.944751	0.781804	FOS, DUSP1, CCNA2
TRRUST_Transcription_Factors_2019	ATRXmut vs control	HDAC4	0.941424	0.781804	ATF4, VEGFA, JUN, TGIF1, PTPA, SLC2A4, MEF2A
TRRUST_Transcription_Factors_2019	ATRXmut vs control	YBX1	0.919071	0.808163	KPNA2, CDKN3, CKS2, FAS, CDH1, TOP2A, E2F1, CCNB1, CDC20
TRRUST_Transcription_Factors_2019	ATRXmut vs control	FOXQ1	0.912786	0.808163	VEGFA, CDH1
TRRUST_Transcription_Factors_2019	ATRXmut vs control	PBX2	0.895692	0.836213	VCP
TRRUST_Transcription_Factors_2019	ATRXmut vs control	HIC1	0.893214	0.808289	SIRT1, VEGFA, LRP8, E2F1
TRRUST_Transcription_Factors_2019	ATRXmut vs control	SF1	0.889057	0.811871	SF3B1, TCERG1, U2AF2
TRRUST_Transcription_Factors_2019	ATRXmut vs control	MTF1	0.877777	0.814111	GCLC, PRNP, ACO1
TRRUST_Transcription_Factors_2019	ATRXmut vs control	ZNF148	0.876466	0.814111	IRS2
TRRUST_Transcription_Factors_2019	ATRXmut vs control	NR4A1	0.869594	0.814111	CDKN1B, MDM2, CCNA2, E2F1
TRRUST_Transcription_Factors_2019	ATRXmut vs control	PPARA	0.868288	0.823444	SREBF2, ACOX1, NFKBIA, PLIN2, TUBA1B, CPT1A
TRRUST_Transcription_Factors_2019	ATRXmut vs control	MSC	0.850147	0.824701	CDC25A, CDC6, MCM7
TRRUST_Transcription_Factors_2019	ATRXmut vs control	DDIT3	0.847877	0.829563	ASNS, SIRT1, MCL1, MAP1LC3B, ATF2, ATG5, SIRT2
TRRUST_Transcription_Factors_2019	ATRXmut vs control	NR1H4	0.839189	0.830421	VEGFA, KLF11, STK11, RELA, ABCC4
TRRUST_Transcription_Factors_2019	ATRXmut vs control	HOXA9	0.818255	0.851207	ID2, RELA
TRRUST_Transcription_Factors_2019	ATRXmut vs control	PAX3	0.811293	0.857413	BCL2L1
TRRUST_Transcription_Factors_2019	ATRXmut vs control	PIAS1	0.805337	0.852136	MUC1, STAT1
TRRUST_Transcription_Factors_2019	ATRXmut vs control	ERCC2	0.787076	0.86818	CPD, BCL2, E2F1
TRRUST_Transcription_Factors_2019	ATRXmut vs control	CEBPD	0.786769	0.867997	GADD45G, DDIT3
TRRUST_Transcription_Factors_2019	ATRXmut vs control	SOX2	0.784841	0.867997	MKI67, ASXL1
TRRUST_Transcription_Factors_2019	ATRXmut vs control	HNF1A	0.7786	0.867997	VEGFA, CSRP1, ACAT2, APOM
TRRUST_Transcription_Factors_2019	ATRXmut vs control	CDX1	0.778456	0.867997	IRF2BP2, PCNA
TRRUST_Transcription_Factors_2019	ATRXmut vs control	PARP1	0.776205	0.874353	BCL2, JUN, CDH1, E2F1, RELA
TRRUST_Transcription_Factors_2019	ATRXmut vs control	MAF	0.771656	0.876612	GCLC
TRRUST_Transcription_Factors_2019	ATRXmut vs control	NR0B2	0.75399	0.887851	E2F1, PCK2
TRRUST_Transcription_Factors_2019	ATRXmut vs control	NCOA3	0.740143	0.895666	BCL2
TRRUST_Transcription_Factors_2019	ATRXmut vs control	ELF1	0.73802	0.934778	BRCA2
TRRUST_Transcription_Factors_2019	ATRXmut vs control	NFE2L2	0.731938	0.901932	GCLC, HBB, CAT
TRRUST_Transcription_Factors_2019	ATRXmut vs control	OTX2	0.712462	0.912277	AURKA, CDC25C
TRRUST_Transcription_Factors_2019	ATRXmut vs control	XBP1	0.694933	0.925676	VEGFA, HSPA1A, DDIT3, PRNP, EDEM2
TRRUST_Transcription_Factors_2019	ATRXmut vs control	SOX17	0.690207	0.912277	CSNK1A1, NFAT5, SERBP1
TRRUST_Transcription_Factors_2019	ATRXmut vs control	CDX2	0.664137	0.929881	SP1, APC
TRRUST_Transcription_Factors_2019	ATRXmut vs control	SRY	0.65548	0.934778	NFKBIB
TRRUST_Transcription_Factors_2019	ATRXmut vs control	KLF5	0.578872	0.955676	BIRC5, CCNB1, HIF1A, FASN
TRRUST_Transcription_Factors_2019	ATRXmut vs control	APEX1	0.498683	0.989567	RELA
TRRUST_Transcription_Factors_2019	ATRXmut vs control	SP4	-0.473651	0.990025	PDE6B, NFKB1
TRRUST_Transcription_Factors_2019	ATRXmut vs control	E2F6	-0.503339	0.985847	BRCA1, PCLAF, BRD7
TRRUST_Transcription_Factors_2019	ATRXmut vs control	NR3C1	-0.558368	0.974352	CDK6, TP53, CDK4, BRCA1, BAX, NFKB1, ATP1B1
TRRUST_Transcription_Factors_2019	ATRXmut vs control	PROX1	-0.589424	0.95813	CCNE1
TRRUST_Transcription_Factors_2019	ATRXmut vs control	TFDP1	-0.595155	0.955676	TP53, CCNE1
TRRUST_Transcription_Factors_2019	ATRXmut vs control	USF2	-0.608039	0.955676	PTPN6, P4HA1, BRCA1, TOP3A, ATP5F1A, PKLR
TRRUST_Transcription_Factors_2019	ATRXmut vs control	PPARD	-0.612431	0.945491	TIMP1, TXN, SOD1
TRRUST_Transcription_Factors_2019	ATRXmut vs control	ESRRA	-0.627979	0.942226	NR2F6, DAP3
TRRUST_Transcription_Factors_2019	ATRXmut vs control	GLI1	-0.64135	0.934778	SMAD4, S100A9
TRRUST_Transcription_Factors_2019	ATRXmut vs control	FOXO4	-0.643653	0.934778	CREB1, SOD2, PSMD11, HIF1A
TRRUST_Transcription_Factors_2019	ATRXmut vs control	GFI1	-0.663795	0.955676	BAX
TRRUST_Transcription_Factors_2019	ATRXmut vs control	FOXA2	-0.667994	0.934778	GFER
TRRUST_Transcription_Factors_2019	ATRXmut vs control	HDAC7	-0.673429	0.929881	MEF2C
TRRUST_Transcription_Factors_2019	ATRXmut vs control	HDAC9	-0.698517	0.92468	TP53, IL18, MYEF2, STAT6, NFKB1
TRRUST_Transcription_Factors_2019	ATRXmut vs control	SATB1	-0.716043	0.912277	SPI1, CDK4, HDAC1
TRRUST_Transcription_Factors_2019	ATRXmut vs control	IKBKB	-0.71877	0.934778	TP53
TRRUST_Transcription_Factors_2019	ATRXmut vs control	YY1	-0.722721	0.92468	IL1B, MYC, HLA-DRA, VEGFB
TRRUST_Transcription_Factors_2019	ATRXmut vs control	KLF8	-0.730739	0.92468	VIM
TRRUST_Transcription_Factors_2019	ATRXmut vs control	FOXP3	-0.731484	0.92468	BRCA1
TRRUST_Transcription_Factors_2019	ATRXmut vs control	NR3C2	-0.734624	0.934778	ATP1B1
TRRUST_Transcription_Factors_2019	ATRXmut vs control	TFCP2	-0.744226	0.931142	TYMS, GSK3B
TRRUST_Transcription_Factors_2019	ATRXmut vs control	MAZ	-0.747896	0.929881	HRAS, TSG101
TRRUST_Transcription_Factors_2019	ATRXmut vs control	EP300	-0.754817	0.895666	MYC, S100A4, MGMT, CCNE1, BRCA1, PARP1
TRRUST_Transcription_Factors_2019	ATRXmut vs control	TBP	-0.770698	0.878074	MYC
TRRUST_Transcription_Factors_2019	ATRXmut vs control	KLF4	-0.773814	0.876612	IL1B, HSPA8, TP53, IFITM3, LXN
TRRUST_Transcription_Factors_2019	ATRXmut vs control	USF1	-0.78852	0.874186	PTPN6, S100A6, APEX1, P4HA1, SLC16A1, TOP3A, NFKB1, TYMS, PKLR
TRRUST_Transcription_Factors_2019	ATRXmut vs control	CTCF	-0.790312	0.86818	MYC
TRRUST_Transcription_Factors_2019	ATRXmut vs control	EWSR1	-0.796119	0.90326	ATF1
TRRUST_Transcription_Factors_2019	ATRXmut vs control	SALL4	-0.798836	0.874353	HOXA9
TRRUST_Transcription_Factors_2019	ATRXmut vs control	CREB5	-0.800506	0.86818	ATP6V0E1
TRRUST_Transcription_Factors_2019	ATRXmut vs control	RARA	-0.802674	0.895666	MACROD1
TRRUST_Transcription_Factors_2019	ATRXmut vs control	DNMT1	-0.819331	0.852136	MGMT, TP53, MSH2, HDAC1, EPCAM, MBD2, GAD1, CASP8
TRRUST_Transcription_Factors_2019	ATRXmut vs control	NR0B1	-0.821458	0.880973	PBX1
TRRUST_Transcription_Factors_2019	ATRXmut vs control	MYC	-0.832719	0.852136	CDCA7, CD38, LDHA, BAG2, CDK6, TFAP4, TP53, SHMT1, TFAM, CCND2, PGK1, HNRNPA1, CCNE1, IPO7, ST3GAL3, CDK4, PRDX3, MAPK1, EBNA1BP2, ODC1, SURF2, CBFB, HSPA4
TRRUST_Transcription_Factors_2019	ATRXmut vs control	EGR1	-0.846395	0.83123	MYB, TOE1, IMPDH2, STMN1, TP53, AKR1B1, CCND2
TRRUST_Transcription_Factors_2019	ATRXmut vs control	JUND	-0.852118	0.830421	MYB, TIMP1, NQO2, SOX4
TRRUST_Transcription_Factors_2019	ATRXmut vs control	HDAC2	-0.860225	0.830421	MYC, PHB, CCNE1
TRRUST_Transcription_Factors_2019	ATRXmut vs control	MYBL2	-0.864959	0.851207	MYC, NCL
TRRUST_Transcription_Factors_2019	ATRXmut vs control	SNAI1	-0.867241	0.852136	PEBP1
TRRUST_Transcription_Factors_2019	ATRXmut vs control	HMGA1	-0.869618	0.823444	IL1B, TP53
TRRUST_Transcription_Factors_2019	ATRXmut vs control	ELF3	-0.875389	0.852136	TIMP3
TRRUST_Transcription_Factors_2019	ATRXmut vs control	PAX5	-0.876534	0.823444	TP53, TIMP1, XBP1, BAX
TRRUST_Transcription_Factors_2019	ATRXmut vs control	ETS1	-0.899275	0.808587	MYB, TAF12, ATXN2, TP53
TRRUST_Transcription_Factors_2019	ATRXmut vs control	IRF1	-0.905191	0.808163	ERAP2, MYB, IRF2, TP53, CCNE1, CDK4
TRRUST_Transcription_Factors_2019	ATRXmut vs control	FOXA1	-0.907652	0.814111	MYC
TRRUST_Transcription_Factors_2019	ATRXmut vs control	RUNX1	-0.91412	0.808163	SPI1, TIMP1, CCND2, ITGB2, ITGA2B
TRRUST_Transcription_Factors_2019	ATRXmut vs control	HDGF	-0.916397	0.814111	VEGFB, VIM
TRRUST_Transcription_Factors_2019	ATRXmut vs control	SP1	-0.916465	0.808587	LYZ, MYC, DPYSL2, MACROD1, BTK, MAT2A, TINF2, PELO, MPG, SKP2, LDHA, ATM, BAG2, SNAPC1, VIM, APOE, IMPDH2, CDK6, LSP1, MGMT, IFNGR1, MIF, CERS2, ENG, GFER, BLMH, DNMT3A, APEX1, TIMP1, CASP3, GSTP1, CCND2, ITGB2, XPC, KCNH2, PDE6B, NQO2, NDUFV2, F2R, P4HA1, C1QBP, SLC39A1, CDK4, GSPT1, ABCB8, NDUFV1, MTA1, SLC4A2
TRRUST_Transcription_Factors_2019	ATRXmut vs control	STAT4	-0.91734	0.814111	MYC, S100A4
TRRUST_Transcription_Factors_2019	ATRXmut vs control	TWIST2	-0.928558	0.78692	MYB, ATM, F2R, CTPS1, ILK
TRRUST_Transcription_Factors_2019	ATRXmut vs control	PAX8	-0.929112	0.814111	TP53
TRRUST_Transcription_Factors_2019	ATRXmut vs control	HIF1A	-0.933638	0.781804	PPARA, VEGFB, LDHA, VIM, MIF, APEX1, GAPDH, ITGB2, XPC, ARNT, PGK1, BNIP3
TRRUST_Transcription_Factors_2019	ATRXmut vs control	ATF2	-0.942634	0.781804	POLB, IMPDH2, MAP3K1
TRRUST_Transcription_Factors_2019	ATRXmut vs control	FOXM1	-0.943884	0.781804	MYC, VEGFB, APOE
TRRUST_Transcription_Factors_2019	ATRXmut vs control	NF1	-0.94774	0.781804	MYC, TP53, MSH2
TRRUST_Transcription_Factors_2019	ATRXmut vs control	CEBPA	-0.947886	0.781804	MYC, SPI1, S100A9, GAPDH
TRRUST_Transcription_Factors_2019	ATRXmut vs control	NANOG	-0.947901	0.795583	CDK6, LXN
TRRUST_Transcription_Factors_2019	ATRXmut vs control	ZEB2	-0.949777	0.808163	VIM
TRRUST_Transcription_Factors_2019	ATRXmut vs control	RXRA	-0.950647	0.808289	IL2RG
TRRUST_Transcription_Factors_2019	ATRXmut vs control	VDR	-0.953911	0.781804	SKP2, PHB, HLA-DRB1
TRRUST_Transcription_Factors_2019	ATRXmut vs control	BCL6	-0.97337	0.779646	MYC, HDAC7, CCND2, PDCD2, XBP1
TRRUST_Transcription_Factors_2019	ATRXmut vs control	SOX9	-0.981304	0.781804	CDK4
TRRUST_Transcription_Factors_2019	ATRXmut vs control	ZBTB7A	-0.98157	0.781804	MYC
TRRUST_Transcription_Factors_2019	ATRXmut vs control	TBX21	-0.983021	0.781804	NELFCD
TRRUST_Transcription_Factors_2019	ATRXmut vs control	WT1	-0.98438	0.760982	MYC, MYB, VEGFB, DNMT3A, CIAO1, CCNE1
TRRUST_Transcription_Factors_2019	ATRXmut vs control	TWIST1	-0.990784	0.760982	MYB, ATM, TIMP1, F2R, MAPK1, CTPS1, ILK
TRRUST_Transcription_Factors_2019	ATRXmut vs control	MBD1	-1.00243	0.781286	MGMT
TRRUST_Transcription_Factors_2019	ATRXmut vs control	PAX2	-1.00679	0.779646	TP53, ADAM10
TRRUST_Transcription_Factors_2019	ATRXmut vs control	ING4	-1.00893	0.760982	SKP2, TP53, CASP3
TRRUST_Transcription_Factors_2019	ATRXmut vs control	TCF3	-1.01791	0.760982	MYC, CDK6
TRRUST_Transcription_Factors_2019	ATRXmut vs control	KLF10	-1.01916	0.760982	STMN1, PTGS1
TRRUST_Transcription_Factors_2019	ATRXmut vs control	BTF3	-1.02283	0.760982	ATM, NFKB1
TRRUST_Transcription_Factors_2019	ATRXmut vs control	SOX6	-1.02637	0.760982	TP53, CDK4
TRRUST_Transcription_Factors_2019	ATRXmut vs control	APC	-1.02706	0.760982	MYC, ODC1, AKT1
TRRUST_Transcription_Factors_2019	ATRXmut vs control	HOXA1	-1.03869	0.760982	MYC
TRRUST_Transcription_Factors_2019	ATRXmut vs control	CIITA	-1.04723	0.747967	HLA-DRA, S100A4, IRF2, HLA-DPB1, HLA-DRB5, HLA-DRB1
TRRUST_Transcription_Factors_2019	ATRXmut vs control	ILF3	-1.05159	0.760982	HLA-DRA, HLA-DRB1
TRRUST_Transcription_Factors_2019	ATRXmut vs control	ETV4	-1.0536	0.760982	VIM, CCND2
TRRUST_Transcription_Factors_2019	ATRXmut vs control	AHR	-1.06114	0.748488	IL1B, MYC, ARNT, RFC3, BRCA1
TRRUST_Transcription_Factors_2019	ATRXmut vs control	CREBBP	-1.06696	0.715589	PPARA, S100A4, TP53, HOXA9
TRRUST_Transcription_Factors_2019	ATRXmut vs control	ING1	-1.07725	0.749006	TP53, CASP3
TRRUST_Transcription_Factors_2019	ATRXmut vs control	NRF1	-1.0866	0.715589	PRDX3, FXR2, SDHB, SPAST, SNRPN, PRDX5, CAPNS1, COX6A1, TOMM34
TRRUST_Transcription_Factors_2019	ATRXmut vs control	GATA4	-1.09226	0.715589	CCND2
TRRUST_Transcription_Factors_2019	ATRXmut vs control	FOS	-1.09263	0.704254	MYC, ERCC4, SPI1, SMAD4, TP53, GSTP1
TRRUST_Transcription_Factors_2019	ATRXmut vs control	PRDM1	-1.09586	0.724307	MYC, LMO2
TRRUST_Transcription_Factors_2019	ATRXmut vs control	MECP2	-1.09605	0.715589	MGMT, GAD1
TRRUST_Transcription_Factors_2019	ATRXmut vs control	JUN	-1.12133	0.67861	IL1B, MYC, PPARA, MYB, MAT2A, SPI1, LDHA, MGMT, STMN1, TP53, GSTP1, MAP3K1
TRRUST_Transcription_Factors_2019	ATRXmut vs control	LEF1	-1.12236	0.704254	MYC, SKP2, MYCBP
TRRUST_Transcription_Factors_2019	ATRXmut vs control	NR5A2	-1.13511	0.697694	CCNE1
TRRUST_Transcription_Factors_2019	ATRXmut vs control	ERG	-1.13811	0.704254	VIM, ENG, ICAM2, SOX4, ILK
TRRUST_Transcription_Factors_2019	ATRXmut vs control	NKX2	-1.14053	0.697694	MEF2C
TRRUST_Transcription_Factors_2019	ATRXmut vs control	NCOR1	-1.14693	0.695516	G0S2
TRRUST_Transcription_Factors_2019	ATRXmut vs control	MBD2	-1.14952	0.695516	MSH2, GSTP1, CHD4
TRRUST_Transcription_Factors_2019	ATRXmut vs control	POU2F2	-1.15164	0.697694	HLA-DRA, SPI1
TRRUST_Transcription_Factors_2019	ATRXmut vs control	TP63	-1.15605	0.695516	PPARA, XPC, TCF4, FDXR, BRCA1, DDB2, BAX
TRRUST_Transcription_Factors_2019	ATRXmut vs control	SMAD7	-1.19247	0.646839	MYC
TRRUST_Transcription_Factors_2019	ATRXmut vs control	NFKB2	-1.19278	0.667345	CDK6, CCND2, SND1
TRRUST_Transcription_Factors_2019	ATRXmut vs control	MZF1	-1.19606	0.638396	BLMH
TRRUST_Transcription_Factors_2019	ATRXmut vs control	MEF2D	-1.19913	0.646839	HDAC7, ATM
TRRUST_Transcription_Factors_2019	ATRXmut vs control	FOSL2	-1.21477	0.646839	MYB, TIMP1, BRCA1
TRRUST_Transcription_Factors_2019	ATRXmut vs control	IRF8	-1.21653	0.638396	IL1B
TRRUST_Transcription_Factors_2019	ATRXmut vs control	PTTG1	-1.22142	0.646839	MYC, S100A4
TRRUST_Transcription_Factors_2019	ATRXmut vs control	TAL1	-1.2315	0.619172	MYB
TRRUST_Transcription_Factors_2019	ATRXmut vs control	NR2F2	-1.2336	0.588957	PPARA
TRRUST_Transcription_Factors_2019	ATRXmut vs control	ETS2	-1.27109	0.588957	MYC, PDE7A, TP53
TRRUST_Transcription_Factors_2019	ATRXmut vs control	HIPK2	-1.27691	0.588957	VIM, MEF2C, TP53
TRRUST_Transcription_Factors_2019	ATRXmut vs control	NFKBIA	-1.27992	0.588957	IL1B, S100A6
TRRUST_Transcription_Factors_2019	ATRXmut vs control	EZH2	-1.29785	0.560034	MYC, PEBP1, ALDH1A1, TP53, CCNE1, HDAC1, BRCA1
TRRUST_Transcription_Factors_2019	ATRXmut vs control	NFIL3	-1.32498	0.378086	IL1B
TRRUST_Transcription_Factors_2019	ATRXmut vs control	IRF2	-1.33494	0.455764	ERAP2, IFNGR1
TRRUST_Transcription_Factors_2019	ATRXmut vs control	JUNB	-1.34584	0.487804	IL1B, SMAD4
TRRUST_Transcription_Factors_2019	ATRXmut vs control	SP2	-1.34954	0.378653	MAT2A, DNMT3A
TRRUST_Transcription_Factors_2019	ATRXmut vs control	KLF2	-1.35883	0.378653	FABP5
TRRUST_Transcription_Factors_2019	ATRXmut vs control	NPM1	-1.41391	0.435267	ATF5, PTPN6
TRRUST_Transcription_Factors_2019	ATRXmut vs control	E2F1	-1.41762	0.468662	CDAN1, IL1B, MYC, MYB, CDCA7, SKP2, ATM, RRP1B, TP53, MAP3K5
TRRUST_Transcription_Factors_2019	ATRXmut vs control	HNF4A	-1.41844	0.400193	MYC, PPARA, GFER
TRRUST_Transcription_Factors_2019	ATRXmut vs control	RFX1	-1.43678	0.378681	MYC, HLA-DRA, HLA-DPB1, HDAC1
TRRUST_Transcription_Factors_2019	ATRXmut vs control	SOX10	-1.45888	0.312834	PMP22
TRRUST_Transcription_Factors_2019	ATRXmut vs control	GATA2	-1.46813	0.378086	DPYSL2, SPI1
TRRUST_Transcription_Factors_2019	ATRXmut vs control	CEBPE	-1.47827	0.378086	MYC, SPI1
TRRUST_Transcription_Factors_2019	ATRXmut vs control	RFX5	-1.49257	0.378653	HLA-DRA, HLA-DPB1, HLA-DRB5, HLA-DRB1
TRRUST_Transcription_Factors_2019	ATRXmut vs control	MYB	-1.5251	0.378653	MYC, MYB, MAT2A, LMO2
TRRUST_Transcription_Factors_2019	ATRXmut vs control	RFXANK	-1.55429	0.378086	HLA-DRA, HLA-DPB1, HLA-DRB5, HLA-DRB1
TRRUST_Transcription_Factors_2019	ATRXmut vs control	RFXAP	-1.55429	0.378086	HLA-DRA, HLA-DPB1, HLA-DRB5, HLA-DRB1
TRRUST_Transcription_Factors_2019	ATRXmut vs control	SPI1	-1.6457	0.378086	IL1B, ERAP2, MACROD1, BTK, PEBP1, ITGB2, IL18, PARG, MAPK1, ITGA2B
TRRUST_Transcription_Factors_2019	ATRXmut vs control	RUNX3	-1.65772	0.378086	MYC, FADD, ICAM3, HSPD1, ING4, TIMP1, CASP3
TRRUST_Transcription_Factors_2019	sporadic vs control	ATM	2.245	0.00862627	SLC2A1, DUSP1, PMAIP1, SP1, GADD45A, CFLAR, FOXM1, VEGFA
TRRUST_Transcription_Factors_2019	sporadic vs control	HSF1	1.92194	0.0912547	HSPA1A, MICB, SESN3, RELA
TRRUST_Transcription_Factors_2019	sporadic vs control	MYCN	1.85665	0.0595524	HLA-A, HLA-B, MYBL2, MXI1, CD44, MDM2, MCM8, HLA-C, CDKN1B, MCM2, DDB1
TRRUST_Transcription_Factors_2019	sporadic vs control	ATF2	1.85588	0.0962718	PCK2, DUSP1, RELA, MAP3K1
TRRUST_Transcription_Factors_2019	sporadic vs control	FOXO3	1.81421	0.104906	BBC3, BCL2L11, SIRT1, FOXM1, VEGFA, PIK3CA
TRRUST_Transcription_Factors_2019	sporadic vs control	NR1I2	1.80028	0.0962718	BCL2L1, KLF6, RELA, CORO1C, RXRA
TRRUST_Transcription_Factors_2019	sporadic vs control	STAT2	1.78555	0.0912547	IFIT3, IRF1, STAT1, SCARB2
TRRUST_Transcription_Factors_2019	sporadic vs control	BRCA1	1.78358	0.0859068	IRF9, HMGA2, GADD45A, EP300, SIRT1, STAT1, FOS, VEGFA, DDB2, MDM2, CDKN1B
TRRUST_Transcription_Factors_2019	sporadic vs control	ATF4	1.77812	0.138631	CEBPB, SIRT1, MAP1LC3B, VEGFA, NDC80
TRRUST_Transcription_Factors_2019	sporadic vs control	ESR1	1.77082	0.0962718	CEBPB, PMAIP1, MICB, SP1, FOS, VEGFA, MDM2, JUNB, CCNA2, CDKN1B, E2F1, BTG2
TRRUST_Transcription_Factors_2019	sporadic vs control	STAT6	1.75421	0.0962718	DUSP1, STAT1, FOS, ORMDL3
TRRUST_Transcription_Factors_2019	sporadic vs control	SREBF1	1.73836	0.138631	BCL2L1, IRS2, CIC, FDFT1, ACLY
TRRUST_Transcription_Factors_2019	sporadic vs control	HDAC4	1.72506	0.178838	SLC2A4, ATF4, MEF2A, VEGFA, TGIF1, PTPA
TRRUST_Transcription_Factors_2019	sporadic vs control	HDAC5	1.71225	0.0962718	SLC2A1, SLC2A4, MEF2A
TRRUST_Transcription_Factors_2019	sporadic vs control	STAT5A	1.684	0.156605	BCL2L1, SP1, STK11, SUMO1, CCND2
TRRUST_Transcription_Factors_2019	sporadic vs control	RBMX	1.67226	0.138631	JUND, FOS, JUNB
TRRUST_Transcription_Factors_2019	sporadic vs control	REST	1.65946	0.148111	DYRK1A, STAT1, KCNN4, CD59
TRRUST_Transcription_Factors_2019	sporadic vs control	MEF2A	1.65918	0.189944	SLC2A4, MAPK14, MEF2A
TRRUST_Transcription_Factors_2019	sporadic vs control	ABL1	1.65518	0.196201	FOXO3, PIM1, CCND2
TRRUST_Transcription_Factors_2019	sporadic vs control	IRF9	1.64874	0.198203	IFIT3, SP100, CDKN1B, CCND2
TRRUST_Transcription_Factors_2019	sporadic vs control	HIVEP2	1.62737	0.186919	HLA-A, HLA-B, HLA-C
TRRUST_Transcription_Factors_2019	sporadic vs control	TP53	1.60663	0.0595524	BCL2L1, SLC2A1, BBC3, DUSP1, FOXO3, PMAIP1, UHRF1BP1, BTG3, GADD45A, RELA, RECQL4, STAT1, SIAH1, CDK1, PRC1, FOXM1, PRKAB1, VEGFA, DDB2, MDM2, CCNA2, CDKN1B, E2F1, WRN, PTTG1, BTG2, PLK1, ING1, E2F3, MKI67, MCL1, PTPA
TRRUST_Transcription_Factors_2019	sporadic vs control	VHL	1.58434	0.277995	KLF10, VEGFA, TFRC, NMU, CDKN1B
TRRUST_Transcription_Factors_2019	sporadic vs control	TP73	1.58043	0.296258	BBC3, PMAIP1, CDK1, MDM2, E2F1
TRRUST_Transcription_Factors_2019	sporadic vs control	NR4A1	1.58011	0.295109	MDM2, CCNA2, CDKN1B, E2F1, RNF7
TRRUST_Transcription_Factors_2019	sporadic vs control	CREM	1.55874	0.324347	DUSP1, FOS, CCNA2
TRRUST_Transcription_Factors_2019	sporadic vs control	CUX1	1.54144	0.212273	RACGAP1, ECT2, CDKN1B
TRRUST_Transcription_Factors_2019	sporadic vs control	STAT1	1.54087	0.257625	IFIT3, IRF1, XAF1, PIM1, CTSL, PLSCR1, S100A10
TRRUST_Transcription_Factors_2019	sporadic vs control	XBP1	1.53486	0.340731	HSPA1A, GAD1, VEGFA
TRRUST_Transcription_Factors_2019	sporadic vs control	ATF1	1.5294	0.340731	SLC20A1, MAP1LC3B, GABPA
TRRUST_Transcription_Factors_2019	sporadic vs control	ARID3A	1.52293	0.34993	CDK1, E2F1, CDC6, RBL1, PML
TRRUST_Transcription_Factors_2019	sporadic vs control	PPARG	1.50316	0.296258	BCL2L1, SLC2A4, PLIN2, SAT1, CFLAR
TRRUST_Transcription_Factors_2019	sporadic vs control	PPARGC1A	1.48544	0.133032	PCK2, MFN2
TRRUST_Transcription_Factors_2019	sporadic vs control	PGR	1.4823	0.34993	DUSP1, IRS2, RELA, VEGFA, E2F1
TRRUST_Transcription_Factors_2019	sporadic vs control	NFYB	1.48162	0.34993	FOS, STK11, CDKN1B, CCND2
TRRUST_Transcription_Factors_2019	sporadic vs control	NR1H4	1.47945	0.355179	RELA, VEGFA, STK11, KLF11
TRRUST_Transcription_Factors_2019	sporadic vs control	SP3	1.44367	0.337405	RORA, MICB, HMGA2, RELA, CTSL, VEGFA, EAPP, UBC, BSG, CD2AP
TRRUST_Transcription_Factors_2019	sporadic vs control	KLF4	1.44268	0.34993	IFITM3, HBA1, HBA2, VEGFA, CDKN1B
TRRUST_Transcription_Factors_2019	sporadic vs control	NKX2	1.38869	0.340731	SP1, STK11
TRRUST_Transcription_Factors_2019	sporadic vs control	POU5F1	1.37753	0.34993	GADD45A, ID2
TRRUST_Transcription_Factors_2019	sporadic vs control	CREBBP	1.37695	0.442414	PCK2, IRF1, EP300
TRRUST_Transcription_Factors_2019	sporadic vs control	IKBKB	1.36799	0.34993	CD44, TP53
TRRUST_Transcription_Factors_2019	sporadic vs control	HOXB7	1.3484	0.38915	VEGFA, CDKN1B
TRRUST_Transcription_Factors_2019	sporadic vs control	NR0B2	1.34323	0.401184	PCK2, E2F1
TRRUST_Transcription_Factors_2019	sporadic vs control	E2F1	1.334	0.296258	ULK1, BBC3, DUSP1, KIF2C, RRM2, RACGAP1, MYBL2, CDK1, FOXM1, DBF4, AURKB, VEGFA, MDM2, MCM8, ECT2, ZNF350, FANCA, CD2AP, ASF1B, E2F1
TRRUST_Transcription_Factors_2019	sporadic vs control	STAT5B	1.32952	0.0912547	BCL2L1
TRRUST_Transcription_Factors_2019	sporadic vs control	MYC	1.32157	0.34993	PMAIP1, HLA-A, HLA-B, EP300, CFLAR, FOXM1, UBE2C, VEGFA, CDC25C, TFRC, JUNB, CCNA2, HLA-C, WRN
TRRUST_Transcription_Factors_2019	sporadic vs control	NFATC1	1.31375	0.212273	SP1
TRRUST_Transcription_Factors_2019	sporadic vs control	SRY	1.30358	0.498077	NFKBIB, WDR5
TRRUST_Transcription_Factors_2019	sporadic vs control	SP1	1.29437	0.186919	SLC7A5, SLC3A2, IRS2, RORA, MICB, KIF2C, SQSTM1, HMGA2, EZR, RELA, SIRT1, RECQL4, CTSL, B4GALT1, CIC, MYBL2, FOXM1, CD44, DBF4, FOS, ADAM17, VEGFA, EAPP, DDB2, MDM2, CXADR, UBC, CENPW, STK11, BSG, VAMP2, CD2AP, ISG20, SP3, CCNA2, ARF6, GCLC, CDKN1B, MAT2B, E2F1, WRN, B4GALT5, PTTG1
TRRUST_Transcription_Factors_2019	sporadic vs control	OTX2	1.2857	0.536859	CDC25C, AURKA
TRRUST_Transcription_Factors_2019	sporadic vs control	IRF7	1.27778	0.34993	ATF4
TRRUST_Transcription_Factors_2019	sporadic vs control	IRF8	1.27601	0.560233	CFLAR, NF1
TRRUST_Transcription_Factors_2019	sporadic vs control	FOS	1.27338	0.54983	BCL2L1, PCK2, EZR, FOS
TRRUST_Transcription_Factors_2019	sporadic vs control	RELA	1.269	0.34993	BCL2L1, PCK2, BCL2L11, FOXO3, NFKBIZ, HLA-A, IRF1, TRAF2, SIRT1, BIRC2, STAT1, CFLAR, NFKBIA, ERAP1, GTF2B, VEGFA, TAPBP, JUNB, OPTN, GCLC, E2F1, PPIG
TRRUST_Transcription_Factors_2019	sporadic vs control	LMX1B	1.25798	0.583821	CD2AP, TCF3
TRRUST_Transcription_Factors_2019	sporadic vs control	ESR2	1.25741	0.583821	FOS, VEGFA, BRCA2, INSR, PTPRC
TRRUST_Transcription_Factors_2019	sporadic vs control	MEF2C	1.25467	0.583821	VEGFA, MECP2
TRRUST_Transcription_Factors_2019	sporadic vs control	PAX3	1.2501	0.583821	BCL2L1, DPYSL2
TRRUST_Transcription_Factors_2019	sporadic vs control	GATA4	1.24217	0.583821	SUMO1, CCND2
TRRUST_Transcription_Factors_2019	sporadic vs control	MAF	1.24217	0.583821	GCLC, CCND2
TRRUST_Transcription_Factors_2019	sporadic vs control	PAX8	1.24126	0.583821	E2F1, TP53
TRRUST_Transcription_Factors_2019	sporadic vs control	PIAS1	1.23437	0.593313	STAT1, PRMT1
TRRUST_Transcription_Factors_2019	sporadic vs control	IRF1	1.2337	0.583821	IFIT3, HLA-A, CDK1, EIF2AK2, TAPBP, E2F1
TRRUST_Transcription_Factors_2019	sporadic vs control	E2F3	1.22705	0.583821	CDK1, VEGFA, CCNA2, PLK1, AURKA, CDC6, MAPK8
TRRUST_Transcription_Factors_2019	sporadic vs control	MTA1	1.21954	0.583821	BCL2L1, RNF144A
TRRUST_Transcription_Factors_2019	sporadic vs control	NFATC2	1.20786	0.574834	MDM2
TRRUST_Transcription_Factors_2019	sporadic vs control	TFAP4	1.20786	0.574834	MDM2
TRRUST_Transcription_Factors_2019	sporadic vs control	ZBTB16	1.19762	0.662887	CCNA2, BID, ID2
TRRUST_Transcription_Factors_2019	sporadic vs control	ARNT	1.18993	0.641245	FOS, GAD1, VEGFA
TRRUST_Transcription_Factors_2019	sporadic vs control	AHR	1.18701	0.654117	MT2A, FOS, RFC3, PCNA
TRRUST_Transcription_Factors_2019	sporadic vs control	HES1	1.18549	0.662887	DBF4, E2F1
TRRUST_Transcription_Factors_2019	sporadic vs control	NKX3	1.17091	0.662887	FOS, VEGFA
TRRUST_Transcription_Factors_2019	sporadic vs control	FOSL1	1.16482	0.662887	GCLC, EZH2
TRRUST_Transcription_Factors_2019	sporadic vs control	SNAI2	1.15955	0.662887	CD44, CXADR, UBE2D3
TRRUST_Transcription_Factors_2019	sporadic vs control	FLI1	1.15318	0.662887	EP300, FOXM1
TRRUST_Transcription_Factors_2019	sporadic vs control	TCF4	1.14905	0.662887	HECA, CD44, VEGFA
TRRUST_Transcription_Factors_2019	sporadic vs control	CLOCK	1.14887	0.662887	CRY2, NR3C1, CRY1, NAMPT
TRRUST_Transcription_Factors_2019	sporadic vs control	CEBPB	1.14844	0.662887	BCL2L1, PCK2, FURIN
TRRUST_Transcription_Factors_2019	sporadic vs control	MEN1	1.1458	0.662887	RAD51AP1, JUND, CDKN1B, CDKN2C
TRRUST_Transcription_Factors_2019	sporadic vs control	NFIC	1.14315	0.662887	IRS2, COL18A1, GTF3C1, ALAS1, GTF3C2
TRRUST_Transcription_Factors_2019	sporadic vs control	APEX1	1.143	0.684739	RELA, NFKB1
TRRUST_Transcription_Factors_2019	sporadic vs control	DNMT3A	1.13516	0.662887	SETDB1
TRRUST_Transcription_Factors_2019	sporadic vs control	FOXA1	1.13381	0.662887	HSPA1A, NF1
TRRUST_Transcription_Factors_2019	sporadic vs control	ELK1	1.13307	0.662887	FOS, EIF2AK1, MCL1, SRF, PSEN1, EZH2
TRRUST_Transcription_Factors_2019	sporadic vs control	NFYC	1.12681	0.662887	FOS, CDKN1B, CCND2
TRRUST_Transcription_Factors_2019	sporadic vs control	PPARA	1.12509	0.662887	SREBF2, PLIN2, NFKBIA
TRRUST_Transcription_Factors_2019	sporadic vs control	DDIT3	1.11679	0.662887	SIRT1, MAP1LC3B, MCL1
TRRUST_Transcription_Factors_2019	sporadic vs control	SRF	1.11539	0.662887	UBE2S, FOS, MCL1, HMGXB4, KPNA1
TRRUST_Transcription_Factors_2019	sporadic vs control	POU2F1	1.11369	0.662887	GADD45A, MAD2L1
TRRUST_Transcription_Factors_2019	sporadic vs control	HDAC1	1.10563	0.662887	MICB, SP1, RECQL4, CD44, FOS, GAD1, E2F1, EIF2AK1, RGS10, EPCAM
TRRUST_Transcription_Factors_2019	sporadic vs control	ZNF148	1.08467	0.715708	IRS2, ODC1
TRRUST_Transcription_Factors_2019	sporadic vs control	ARNTL	1.08466	0.715708	CRY2, CRY1
TRRUST_Transcription_Factors_2019	sporadic vs control	TCF7L2	1.07808	0.692994	HECA, GLCE
TRRUST_Transcription_Factors_2019	sporadic vs control	HMGA1	1.06895	0.697032	SP1, CD44
TRRUST_Transcription_Factors_2019	sporadic vs control	CREB5	1.06357	0.703885	STAT1, LGALS3BP, RDX
TRRUST_Transcription_Factors_2019	sporadic vs control	SFPQ	1.06168	0.750218	NEAT1
TRRUST_Transcription_Factors_2019	sporadic vs control	CDX1	1.05169	0.741165	IRF2BP2, PCNA, TBP
TRRUST_Transcription_Factors_2019	sporadic vs control	HDAC9	1.05028	0.703885	RELA, MEF2A, CFLAR
TRRUST_Transcription_Factors_2019	sporadic vs control	EGR1	1.04435	0.697032	ACHE, EP300, UBE2S, VEGFA, EAPP, PTP4A1, LMTK2
TRRUST_Transcription_Factors_2019	sporadic vs control	ELF1	1.03224	0.752346	BRCA2
TRRUST_Transcription_Factors_2019	sporadic vs control	RB1	1.02939	0.717465	SP1, CDK1, HBP1, FOS, VEGFA, E2F1, WRN, E2F3
TRRUST_Transcription_Factors_2019	sporadic vs control	HIC1	0.998474	0.750218	SIRT1, VEGFA, E2F1
TRRUST_Transcription_Factors_2019	sporadic vs control	NR2F1	0.99533	0.774249	DR1
TRRUST_Transcription_Factors_2019	sporadic vs control	CREB1	0.992878	0.750218	BCL2L11, SLC20A1, FOS, PPM1D, NDC80
TRRUST_Transcription_Factors_2019	sporadic vs control	STAT4	0.983691	0.762534	IRF1, PIM1
TRRUST_Transcription_Factors_2019	sporadic vs control	PPARD	0.979984	0.762534	SAT1, CAT, TXN
TRRUST_Transcription_Factors_2019	sporadic vs control	NFYA	0.971651	0.768453	GADD45A, STK11, SP3, CDKN1B, CCND2
TRRUST_Transcription_Factors_2019	sporadic vs control	YBX1	0.957684	0.774249	RBBP8, KPNA2, CKS2, E2F1, CDKN3, SUMO1, MNAT1, RAD9A
TRRUST_Transcription_Factors_2019	sporadic vs control	NF1	0.950853	0.774249	FOS, DDB2, SP3, PPP2R2D, DDB1
TRRUST_Transcription_Factors_2019	sporadic vs control	SF1	0.950775	0.781506	U2AF2, TCERG1, SF3B1
TRRUST_Transcription_Factors_2019	sporadic vs control	KLF6	0.948397	0.774249	PMAIP1, PTTG1
TRRUST_Transcription_Factors_2019	sporadic vs control	HDAC3	0.936403	0.781506	PCK2, VEGFA, LGALS9
TRRUST_Transcription_Factors_2019	sporadic vs control	MYBL2	0.919431	0.798969	SP1, MYBL2
TRRUST_Transcription_Factors_2019	sporadic vs control	BCL6	0.899825	0.812009	BCL2L1, SUMO1, CCND2, XBP1
TRRUST_Transcription_Factors_2019	sporadic vs control	EPAS1	0.89942	0.820789	VEGFA, USF2
TRRUST_Transcription_Factors_2019	sporadic vs control	SMARCA4	0.889693	0.812009	CD44, FOS
TRRUST_Transcription_Factors_2019	sporadic vs control	SPDEF	0.889447	0.820789	SQSTM1
TRRUST_Transcription_Factors_2019	sporadic vs control	ZFP36	0.888755	0.820738	VEGFA, HIF1A, ELAVL1
TRRUST_Transcription_Factors_2019	sporadic vs control	E2F4	0.878275	0.820789	LIN54, PLK4, AURKB, TTK, PLK1, PCLAF
TRRUST_Transcription_Factors_2019	sporadic vs control	HSF2	0.873847	0.820789	FOS, MAPK8, TXN
TRRUST_Transcription_Factors_2019	sporadic vs control	MSC	0.868999	0.820789	CDC6, MCM7
TRRUST_Transcription_Factors_2019	sporadic vs control	GATA3	0.86176	0.820789	RELA, EPOR
TRRUST_Transcription_Factors_2019	sporadic vs control	PML	0.839714	0.835963	EP300, CCNT1
TRRUST_Transcription_Factors_2019	sporadic vs control	SOX10	0.83967	0.835963	PMP22, MBP
TRRUST_Transcription_Factors_2019	sporadic vs control	TFDP1	0.82896	0.835963	MYBL2, CDK1, RRM1, PCNA
TRRUST_Transcription_Factors_2019	sporadic vs control	E2F6	0.824783	0.835963	E2F1, PCLAF, CYC1
TRRUST_Transcription_Factors_2019	sporadic vs control	HNF1A	0.824571	0.835963	VEGFA, APOM, CSRP1
TRRUST_Transcription_Factors_2019	sporadic vs control	HOXA9	0.82049	0.835963	RELA
TRRUST_Transcription_Factors_2019	sporadic vs control	NFKBIA	0.810831	0.840189	RELA, CD58
TRRUST_Transcription_Factors_2019	sporadic vs control	SP4	0.804569	0.84472	RELA, BIRC5
TRRUST_Transcription_Factors_2019	sporadic vs control	HDAC7	0.791797	0.854837	MEF2A, MEF2D, ACTN4
TRRUST_Transcription_Factors_2019	sporadic vs control	SREBF2	0.783539	0.854837	FDFT1, ACOT7
TRRUST_Transcription_Factors_2019	sporadic vs control	KLF10	0.78076	0.905018	STMN1
TRRUST_Transcription_Factors_2019	sporadic vs control	REL	0.767281	0.878164	CSRP1, SOD2
TRRUST_Transcription_Factors_2019	sporadic vs control	MSX2	0.757949	0.921921	SOD1
TRRUST_Transcription_Factors_2019	sporadic vs control	ING4	0.745562	0.886186	CDKN1B, TP53, ARL6IP5, BAX, SKP2, CASP3
TRRUST_Transcription_Factors_2019	sporadic vs control	ATF6	0.741193	0.890934	NUCB1, ATP2A2, SRF, XBP1
TRRUST_Transcription_Factors_2019	sporadic vs control	NR3C1	0.737951	0.905564	STAT1, PPIG, ELK1, SRF, RPS6KA3, PNRC1, NR3C1
TRRUST_Transcription_Factors_2019	sporadic vs control	ERCC2	0.72019	0.90362	E2F1, LAMTOR5, CPD
TRRUST_Transcription_Factors_2019	sporadic vs control	FOXF2	0.714929	0.905018	WASF2, ITGB1
TRRUST_Transcription_Factors_2019	sporadic vs control	RUNX2	0.696686	0.920313	VEGFA
TRRUST_Transcription_Factors_2019	sporadic vs control	SOX17	0.695345	0.905018	NFAT5, CSNK1A1
TRRUST_Transcription_Factors_2019	sporadic vs control	MAZ	0.673146	0.921921	TSG101
TRRUST_Transcription_Factors_2019	sporadic vs control	ZEB1	0.658509	0.921921	CXADR, EPCAM
TRRUST_Transcription_Factors_2019	sporadic vs control	ING1	0.656014	0.921921	PCNA, TP53, BAX, CASP3
TRRUST_Transcription_Factors_2019	sporadic vs control	MITF	0.643406	0.92964	FOS, HIF1A, CDK2
TRRUST_Transcription_Factors_2019	sporadic vs control	PAX6	0.624211	0.940524	PDHX, ITGB1
TRRUST_Transcription_Factors_2019	sporadic vs control	GFI1	0.598354	0.953163	NF1
TRRUST_Transcription_Factors_2019	sporadic vs control	SOX6	0.592721	0.955158	CCNA2, TP53
TRRUST_Transcription_Factors_2019	sporadic vs control	MTF1	0.584215	0.957979	GCLC, SOD1, PRNP, ACO1
TRRUST_Transcription_Factors_2019	sporadic vs control	ATF3	0.548998	0.972171	ADIPOR1, PCLAF
TRRUST_Transcription_Factors_2019	sporadic vs control	NFE2L2	0.515009	0.985429	GCLC, CAT, SDHB, MTHFR
TRRUST_Transcription_Factors_2019	sporadic vs control	CEBPZ	0.498153	0.985429	MLH1
TRRUST_Transcription_Factors_2019	sporadic vs control	PROX1	-0.566097	0.972171	CCNE1
TRRUST_Transcription_Factors_2019	sporadic vs control	TBP	-0.597319	0.955158	MYC
TRRUST_Transcription_Factors_2019	sporadic vs control	SOX2	-0.648293	0.94448	VIM
TRRUST_Transcription_Factors_2019	sporadic vs control	AR	-0.655531	0.9576	MYC, AKT1, CDK6, CDH1, GTF2F1, VIM, STIM1
TRRUST_Transcription_Factors_2019	sporadic vs control	FOXQ1	-0.656304	0.942363	CDH1
TRRUST_Transcription_Factors_2019	sporadic vs control	TFAP2A	-0.689503	0.927413	CDH1, CD82, MPG, NME3, F2R, GUSB, IMPDH2
TRRUST_Transcription_Factors_2019	sporadic vs control	RUNX1	-0.690492	0.921921	SPI1
TRRUST_Transcription_Factors_2019	sporadic vs control	ETS1	-0.699967	0.921921	MYB, ATXN2, CR1, PARP1
TRRUST_Transcription_Factors_2019	sporadic vs control	SNAI1	-0.705856	0.921921	CDH1
TRRUST_Transcription_Factors_2019	sporadic vs control	HDAC2	-0.722588	0.905018	MYC, CDH1, CCNE1, DNMT1, CAD, PHB
TRRUST_Transcription_Factors_2019	sporadic vs control	HIPK2	-0.731612	0.905018	VIM, MEF2C
TRRUST_Transcription_Factors_2019	sporadic vs control	PBX2	-0.752696	0.921921	VCP
TRRUST_Transcription_Factors_2019	sporadic vs control	CDX2	-0.755299	0.893764	GSTP1, GSK3B, GSPT1, ACAT2, APC
TRRUST_Transcription_Factors_2019	sporadic vs control	TBX21	-0.758174	0.920313	YY1, NELFCD
TRRUST_Transcription_Factors_2019	sporadic vs control	LEF1	-0.767699	0.882773	MYC, MYCBP, HERC2, TCF4, CTNNB1, SKP2
TRRUST_Transcription_Factors_2019	sporadic vs control	ZNF382	-0.792933	0.869242	MYC, CDK6
TRRUST_Transcription_Factors_2019	sporadic vs control	SOX9	-0.796629	0.898668	CDK4, SF1
TRRUST_Transcription_Factors_2019	sporadic vs control	TWIST2	-0.809433	0.854837	MYB, CDH1, RBL2, F2R, ATM
TRRUST_Transcription_Factors_2019	sporadic vs control	LMO2	-0.813007	0.85827	CDH1, LYL1
TRRUST_Transcription_Factors_2019	sporadic vs control	HIF1A	-0.826562	0.859213	EGLN1, PPARA, VEGFB, MIF, CDH1, VIM, ENO1
TRRUST_Transcription_Factors_2019	sporadic vs control	STAT3	-0.829029	0.869242	PTPN6, PPARA, VEGFB, ETV6, MYC, TGFB1, NLK, AKT1
TRRUST_Transcription_Factors_2019	sporadic vs control	KLF8	-0.830556	0.859715	CDH1, VIM
TRRUST_Transcription_Factors_2019	sporadic vs control	KLF2	-0.834207	0.869242	FABP5
TRRUST_Transcription_Factors_2019	sporadic vs control	SIRT1	-0.840146	0.840189	EGLN1, MYC, CDH1, NBN
TRRUST_Transcription_Factors_2019	sporadic vs control	MZF1	-0.852747	0.854837	BLMH
TRRUST_Transcription_Factors_2019	sporadic vs control	EWSR1	-0.855521	0.854837	ATF1
TRRUST_Transcription_Factors_2019	sporadic vs control	TWIST1	-0.855797	0.835963	MYB, CDH1, RBL2, TIMP1, F2R, ATM
TRRUST_Transcription_Factors_2019	sporadic vs control	NPM1	-0.863026	0.835963	PTPN6, USP7, DNMT1
TRRUST_Transcription_Factors_2019	sporadic vs control	FOXM1	-0.86444	0.835963	VEGFB, MYC, CDH1
TRRUST_Transcription_Factors_2019	sporadic vs control	FOXO4	-0.864571	0.835963	CREB1, HIF1A, SOD2
TRRUST_Transcription_Factors_2019	sporadic vs control	NFKB2	-0.865338	0.835963	CDK6, SND1
TRRUST_Transcription_Factors_2019	sporadic vs control	EP300	-0.873829	0.835963	MGMT, S100A4, MYC
TRRUST_Transcription_Factors_2019	sporadic vs control	PARP1	-0.877369	0.82538	FOXO1, CDH1, VIM, SMARCB1
TRRUST_Transcription_Factors_2019	sporadic vs control	USF1	-0.897366	0.820789	PTPN6, P4HA1, TGFB1, S100A6, TOP3A, ASPH, PKLR, TYMS, APC, SERBP1
TRRUST_Transcription_Factors_2019	sporadic vs control	NCOA3	-0.898427	0.835963	BRCA1
TRRUST_Transcription_Factors_2019	sporadic vs control	HOXA10	-0.913979	0.820789	LYL1
TRRUST_Transcription_Factors_2019	sporadic vs control	JUND	-0.918591	0.812009	TGFB1, MYB, TIMP1, SOX4, NQO2
TRRUST_Transcription_Factors_2019	sporadic vs control	ATF5	-0.924401	0.820789	CCND3
TRRUST_Transcription_Factors_2019	sporadic vs control	WWTR1	-0.925233	0.820789	BAK1, BAX
TRRUST_Transcription_Factors_2019	sporadic vs control	RXRA	-0.927334	0.820789	IL2RG, NOL7
TRRUST_Transcription_Factors_2019	sporadic vs control	NR5A1	-0.931024	0.820789	PBX1, STARD7
TRRUST_Transcription_Factors_2019	sporadic vs control	CTCF	-0.934005	0.812009	PBXIP1, MYC, RBL2
TRRUST_Transcription_Factors_2019	sporadic vs control	CTNNB1	-0.937186	0.80696	MYC, VIM, STARD7, RB1
TRRUST_Transcription_Factors_2019	sporadic vs control	PTTG1	-0.938021	0.80696	S100A4, MYC
TRRUST_Transcription_Factors_2019	sporadic vs control	NFKB1	-0.939068	0.812009	MGMT, PTPN6, ERAP2, IL18, MYC, CD74, TGFB1, PDE7A, AKT1, HDAC1, GSTP1, MIF, PCYT2, CDH1, S100A6, REPS2, MAT2A, SERPINB1
TRRUST_Transcription_Factors_2019	sporadic vs control	ZEB2	-0.957086	0.812009	CDH1, VIM
TRRUST_Transcription_Factors_2019	sporadic vs control	KAT2B	-0.960367	0.796923	CLOCK
TRRUST_Transcription_Factors_2019	sporadic vs control	FOXA2	-0.962995	0.80696	CDH1
TRRUST_Transcription_Factors_2019	sporadic vs control	BTF3	-0.973985	0.798224	ATM, NFKB1
TRRUST_Transcription_Factors_2019	sporadic vs control	PAX5	-0.982114	0.774249	TIMP1, RB1, FHL2, BAX
TRRUST_Transcription_Factors_2019	sporadic vs control	TCF3	-0.988769	0.774249	MYC, CDK6, CDH1
TRRUST_Transcription_Factors_2019	sporadic vs control	ERG	-0.988996	0.774249	ENG, VIM, ICAM2, SOX4
TRRUST_Transcription_Factors_2019	sporadic vs control	MECP2	-0.992304	0.774249	MGMT
TRRUST_Transcription_Factors_2019	sporadic vs control	FOXO1	-0.995315	0.774249	KLF2, NLK
TRRUST_Transcription_Factors_2019	sporadic vs control	TAL1	-1.01257	0.768453	MYB
TRRUST_Transcription_Factors_2019	sporadic vs control	GATA1	-1.01425	0.750218	SPI1, PBXIP1, LTBP4, SMAD1, AGGF1, GNAS, NFE2
TRRUST_Transcription_Factors_2019	sporadic vs control	NR3C2	-1.01568	0.768453	CABIN1
TRRUST_Transcription_Factors_2019	sporadic vs control	ETS2	-1.02457	0.759276	MYC, PDE7A
TRRUST_Transcription_Factors_2019	sporadic vs control	NR2F2	-1.03975	0.744974	PPARA
TRRUST_Transcription_Factors_2019	sporadic vs control	JUNB	-1.04095	0.749342	CD82
TRRUST_Transcription_Factors_2019	sporadic vs control	FOXP3	-1.04387	0.744974	SATB1, BRCA1
TRRUST_Transcription_Factors_2019	sporadic vs control	PITX1	-1.04812	0.743945	IRF2
TRRUST_Transcription_Factors_2019	sporadic vs control	RUNX3	-1.04884	0.717465	MYC, CASP8, ING4, TIMP1, FADD, ICAM3, HSPD1, TIAL1, TCF4, CASP3, CD36, TXN2
TRRUST_Transcription_Factors_2019	sporadic vs control	FOSL2	-1.06194	0.723405	TGFB1, MYB, TIMP1
TRRUST_Transcription_Factors_2019	sporadic vs control	SMAD3	-1.06851	0.715708	MYC, TGFB1, LTBP4, ZFP36
TRRUST_Transcription_Factors_2019	sporadic vs control	TP63	-1.07683	0.703885	PPARA, FDXR
TRRUST_Transcription_Factors_2019	sporadic vs control	USF2	-1.08098	0.692994	PTPN6, P4HA1, TGFB1, TOP3A, ASPH, PKLR
TRRUST_Transcription_Factors_2019	sporadic vs control	NKX2	-1.08122	0.703885	MEF2C, LYL1, CTNNB1
TRRUST_Transcription_Factors_2019	sporadic vs control	HOXA1	-1.09359	0.692994	MYC, LYL1
TRRUST_Transcription_Factors_2019	sporadic vs control	TFCP2	-1.0946	0.688643	GSK3B, TYMS
TRRUST_Transcription_Factors_2019	sporadic vs control	PAX2	-1.09845	0.684739	ADAM10
TRRUST_Transcription_Factors_2019	sporadic vs control	JUN	-1.09908	0.662887	SPI1, SYK, MGMT, PPARA, MYC, MYB, BEX2, GSTP1, ETS2, MAT2A, CD82, TNFRSF1B
TRRUST_Transcription_Factors_2019	sporadic vs control	NR0B1	-1.10167	0.684739	PBX1
TRRUST_Transcription_Factors_2019	sporadic vs control	NR5A2	-1.11055	0.665869	CCNE1
TRRUST_Transcription_Factors_2019	sporadic vs control	SALL4	-1.12178	0.664847	CDH1, HOXA9, PTEN
TRRUST_Transcription_Factors_2019	sporadic vs control	MBD1	-1.12329	0.662887	MGMT
TRRUST_Transcription_Factors_2019	sporadic vs control	SMAD7	-1.12413	0.662887	MYC, TGFB1
TRRUST_Transcription_Factors_2019	sporadic vs control	SP2	-1.16101	0.648151	MAT2A, DNMT3A
TRRUST_Transcription_Factors_2019	sporadic vs control	VDR	-1.16515	0.662887	HLA-DRB1, CDH1, NCOR1, PHB, HOXA10, SKP2
TRRUST_Transcription_Factors_2019	sporadic vs control	PRDM1	-1.1769	0.651128	MYC, LMO2
TRRUST_Transcription_Factors_2019	sporadic vs control	MBD2	-1.18667	0.619609	GSTP1, MSH2, CHD4
TRRUST_Transcription_Factors_2019	sporadic vs control	MEF2D	-1.19001	0.583821	HDAC7, ATM
TRRUST_Transcription_Factors_2019	sporadic vs control	HDGF	-1.19995	0.610766	VEGFB, CDH1, VIM
TRRUST_Transcription_Factors_2019	sporadic vs control	CEBPD	-1.20705	0.583821	CASP8, GAPDH
TRRUST_Transcription_Factors_2019	sporadic vs control	IRF2	-1.22279	0.570227	ERAP2, IFNGR1
TRRUST_Transcription_Factors_2019	sporadic vs control	IRF3	-1.22359	0.583821	MAVS
TRRUST_Transcription_Factors_2019	sporadic vs control	KLF5	-1.23085	0.583821	FOXO1
TRRUST_Transcription_Factors_2019	sporadic vs control	RARA	-1.23261	0.506571	MACROD1
TRRUST_Transcription_Factors_2019	sporadic vs control	CIITA	-1.26217	0.57456	HLA-DPB1, HLA-DMA, HLA-DRB1, HLA-DRA, S100A4
TRRUST_Transcription_Factors_2019	sporadic vs control	SOX4	-1.26648	0.54983	HDAC8, KMT2A
TRRUST_Transcription_Factors_2019	sporadic vs control	GATA2	-1.27359	0.502243	SPI1
TRRUST_Transcription_Factors_2019	sporadic vs control	SMAD4	-1.27562	0.536859	MYC, TGFB1, ZFP36
TRRUST_Transcription_Factors_2019	sporadic vs control	NCOR1	-1.27662	0.34993	G0S2
TRRUST_Transcription_Factors_2019	sporadic vs control	ZBTB7A	-1.28637	0.479299	PKM, MYC
TRRUST_Transcription_Factors_2019	sporadic vs control	NRF1	-1.3052	0.532836	SPAST, TOMM34, SNRPN, CAPNS1, IDE
TRRUST_Transcription_Factors_2019	sporadic vs control	SATB1	-1.31037	0.479299	SPI1, HDAC1
TRRUST_Transcription_Factors_2019	sporadic vs control	ELF3	-1.3175	0.158806	TIMP3
TRRUST_Transcription_Factors_2019	sporadic vs control	EZH2	-1.32614	0.479299	MYC, HDAC1, CDH1, CCNE1, POLR3D, SATB1, APC, BRCA1, PTEN
TRRUST_Transcription_Factors_2019	sporadic vs control	NANOG	-1.33192	0.479299	KLF2, CDK6, LXN, YES1
TRRUST_Transcription_Factors_2019	sporadic vs control	APC	-1.3482	0.442414	MYC, AKT1
TRRUST_Transcription_Factors_2019	sporadic vs control	GLI2	-1.34985	0.340731	CDH1
TRRUST_Transcription_Factors_2019	sporadic vs control	MYB	-1.35901	0.442414	MYC, MYB, MZF1, MAT2A, LMO2, KLF1, PDCD4
TRRUST_Transcription_Factors_2019	sporadic vs control	ETV4	-1.36997	0.357795	EGLN1, VIM, CCND3
TRRUST_Transcription_Factors_2019	sporadic vs control	YY1	-1.37162	0.34993	HLA-DRA, INO80, VEGFB, MYC, HDAC1, SURF2, GNAS, SNRPN, PARP1, TOP3A, PDIA6, HDAC3, SURF1
TRRUST_Transcription_Factors_2019	sporadic vs control	DNMT1	-1.40134	0.357795	TIMP3, MGMT, HDAC1, CDH1, CASP8, RB1, MBD2, MSH2
TRRUST_Transcription_Factors_2019	sporadic vs control	HNF4A	-1.40991	0.34993	PPARA, MYC
TRRUST_Transcription_Factors_2019	sporadic vs control	WT1	-1.4113	0.34993	VEGFB, MYC, ADGRE5, MYB, CDH1, STIM1, CCNE1, CIAO1, DNMT3A, IGF1R
TRRUST_Transcription_Factors_2019	sporadic vs control	ESRRA	-1.41463	0.340731	NR2F6, NRIP1
TRRUST_Transcription_Factors_2019	sporadic vs control	CEBPA	-1.47093	0.340731	S100A9, SPI1, MYC
TRRUST_Transcription_Factors_2019	sporadic vs control	SPI1	-1.48252	0.339586	ERAP2, IL18, PARG, CTSS, MACROD1, BTK
TRRUST_Transcription_Factors_2019	sporadic vs control	CEBPE	-1.54384	0.0962718	SPI1, MYC
TRRUST_Transcription_Factors_2019	sporadic vs control	ILF3	-1.57797	0.0595524	HLA-DRB1, HLA-DRA
TRRUST_Transcription_Factors_2019	sporadic vs control	GLI1	-1.69522	0.0831946	S100A9, AKT1
TRRUST_Transcription_Factors_2019	sporadic vs control	RFX1	-1.73314	0.0349308	HLA-DPB1, HLA-DRA, MYC, HDAC1
TRRUST_Transcription_Factors_2019	sporadic vs control	RFXANK	-1.78796	0.0119278	HLA-DPB1, HLA-DMA, HLA-DRB1, HLA-DRA, HLA-DPA1
TRRUST_Transcription_Factors_2019	sporadic vs control	RFXAP	-1.78796	0.0119278	HLA-DPB1, HLA-DMA, HLA-DRB1, HLA-DRA, HLA-DPA1
TRRUST_Transcription_Factors_2019	sporadic vs control	POU2F2	-1.82112	0.00862627	SPI1, HLA-DRA
TRRUST_Transcription_Factors_2019	sporadic vs control	RFX5	-1.86243	0.0126268	HLA-DPB1, HLA-DMA, HLA-DRB1, HLA-DRA, HLA-DPA1
TRRUST_Transcription_Factors_2019	MYCN amplified vs MYCN wildtype	YBX1	1.90412	0.405568	CCNB1, CDC20, TOP2A, CDKN3, RAD9A
TRRUST_Transcription_Factors_2019	MYCN amplified vs MYCN wildtype	GATA1	1.77773	0.550635	NFE2, ALAS2, KLF1, HBB, HBA1, GYPB, HEMGN, HBA2, GATA1
TRRUST_Transcription_Factors_2019	MYCN amplified vs MYCN wildtype	CEBPB	1.59362	0.608694	HBB, TOP1, ADM
TRRUST_Transcription_Factors_2019	MYCN amplified vs MYCN wildtype	STAT1	1.51984	0.642251	CTSL, PIM1, CTSB, PLSCR1
TRRUST_Transcription_Factors_2019	MYCN amplified vs MYCN wildtype	KLF4	1.37422	0.763603	CCNB1, HBA1, HBA2, BIRC5
TRRUST_Transcription_Factors_2019	MYCN amplified vs MYCN wildtype	SATB1	1.34769	0.763603	MKI67, HDAC1
TRRUST_Transcription_Factors_2019	MYCN amplified vs MYCN wildtype	HSF1	1.32898	0.772781	UBB, STIP1, POLK
TRRUST_Transcription_Factors_2019	MYCN amplified vs MYCN wildtype	MAZ	1.31807	0.763603	TSG101, HRAS
TRRUST_Transcription_Factors_2019	MYCN amplified vs MYCN wildtype	CUX1	1.30872	0.608694	ECT2
TRRUST_Transcription_Factors_2019	MYCN amplified vs MYCN wildtype	IRF1	1.30679	0.772781	CCNB1, HLA-A, CCNE1
TRRUST_Transcription_Factors_2019	MYCN amplified vs MYCN wildtype	POU2F2	1.28885	0.772781	HBB, TK1
TRRUST_Transcription_Factors_2019	MYCN amplified vs MYCN wildtype	ESR2	1.27644	0.772781	BRCA2, PELP1, MKNK2
TRRUST_Transcription_Factors_2019	MYCN amplified vs MYCN wildtype	SMAD4	1.25032	0.778184	POR, UCP2
TRRUST_Transcription_Factors_2019	MYCN amplified vs MYCN wildtype	LMO2	1.24868	0.772781	GYPA, ZEB1
TRRUST_Transcription_Factors_2019	MYCN amplified vs MYCN wildtype	ERG	1.24315	0.778184	PIM1, ZEB1, ILK
TRRUST_Transcription_Factors_2019	MYCN amplified vs MYCN wildtype	EGR1	1.22263	0.772781	POR, UBE2S, ACHE
TRRUST_Transcription_Factors_2019	MYCN amplified vs MYCN wildtype	FOXM1	1.21778	0.778184	CCNB1, BTG2
TRRUST_Transcription_Factors_2019	MYCN amplified vs MYCN wildtype	SOX2	1.20372	0.778184	MKI67, ASXL1
TRRUST_Transcription_Factors_2019	MYCN amplified vs MYCN wildtype	RUNX2	1.19387	0.772781	LGALS3
TRRUST_Transcription_Factors_2019	MYCN amplified vs MYCN wildtype	REST	1.16551	0.778184	CD59
TRRUST_Transcription_Factors_2019	MYCN amplified vs MYCN wildtype	ELF1	1.16267	0.778184	BRCA2
TRRUST_Transcription_Factors_2019	MYCN amplified vs MYCN wildtype	PARP1	1.16267	0.778184	BRCA2
TRRUST_Transcription_Factors_2019	MYCN amplified vs MYCN wildtype	GATA2	1.1492	0.794023	GATA1
TRRUST_Transcription_Factors_2019	MYCN amplified vs MYCN wildtype	MTF1	1.1153	0.794023	GCLC, SOD1
TRRUST_Transcription_Factors_2019	MYCN amplified vs MYCN wildtype	NR5A1	1.11203	0.794023	CITED2, STARD7
TRRUST_Transcription_Factors_2019	MYCN amplified vs MYCN wildtype	TFAP2A	1.10838	0.794023	CCNB1, ACHE, ADM, OAT
TRRUST_Transcription_Factors_2019	MYCN amplified vs MYCN wildtype	FOXQ1	1.10808	0.794023	BCL11A
TRRUST_Transcription_Factors_2019	MYCN amplified vs MYCN wildtype	KLF5	1.10455	0.806294	CCNB1, BIRC5
TRRUST_Transcription_Factors_2019	MYCN amplified vs MYCN wildtype	ATF5	1.09745	0.794023	CCND3
TRRUST_Transcription_Factors_2019	MYCN amplified vs MYCN wildtype	ILF3	1.08327	0.794023	BIRC5
TRRUST_Transcription_Factors_2019	MYCN amplified vs MYCN wildtype	GATA3	1.08185	0.794023	ZEB1
TRRUST_Transcription_Factors_2019	MYCN amplified vs MYCN wildtype	E2F3	1.06632	0.843262	CCNB1, CDC6
TRRUST_Transcription_Factors_2019	MYCN amplified vs MYCN wildtype	FOSL1	1.05509	0.8479	GCLC, EZH2
TRRUST_Transcription_Factors_2019	MYCN amplified vs MYCN wildtype	NR5A2	1.01947	0.849819	CCNE1
TRRUST_Transcription_Factors_2019	MYCN amplified vs MYCN wildtype	PROX1	1.01947	0.849819	CCNE1
TRRUST_Transcription_Factors_2019	MYCN amplified vs MYCN wildtype	JUN	1.0161	0.832384	CTSL, LGALS3, GCLC, CA2
TRRUST_Transcription_Factors_2019	MYCN amplified vs MYCN wildtype	PRDM1	1.00635	0.849819	MKI67, PCNA
TRRUST_Transcription_Factors_2019	MYCN amplified vs MYCN wildtype	USF1	0.982751	0.849819	CCNB1, CTSB, BRCA2
TRRUST_Transcription_Factors_2019	MYCN amplified vs MYCN wildtype	TBP	0.974746	0.849819	CCNB1
TRRUST_Transcription_Factors_2019	MYCN amplified vs MYCN wildtype	EWSR1	0.974093	0.849819	ATF1
TRRUST_Transcription_Factors_2019	MYCN amplified vs MYCN wildtype	MSX2	0.966295	0.849819	SOD1
TRRUST_Transcription_Factors_2019	MYCN amplified vs MYCN wildtype	HIVEP2	0.958559	0.849819	HLA-A, HLA-B
TRRUST_Transcription_Factors_2019	MYCN amplified vs MYCN wildtype	EP300	0.943456	0.849819	CCNB2, EIF2AK1, BIRC5, ZEB1, PCNA, CCNE1
TRRUST_Transcription_Factors_2019	MYCN amplified vs MYCN wildtype	LMX1B	0.927303	0.849819	TCF3
TRRUST_Transcription_Factors_2019	MYCN amplified vs MYCN wildtype	ETS1	0.92728	0.849819	CIP2A, CTSB
TRRUST_Transcription_Factors_2019	MYCN amplified vs MYCN wildtype	MEF2A	0.920213	0.849819	COX6A1
TRRUST_Transcription_Factors_2019	MYCN amplified vs MYCN wildtype	FLI1	0.916516	0.849819	GATA1, HDAC1
TRRUST_Transcription_Factors_2019	MYCN amplified vs MYCN wildtype	ATF3	0.915642	0.849819	ADIPOR1, PCLAF
TRRUST_Transcription_Factors_2019	MYCN amplified vs MYCN wildtype	PTTG1	0.893486	0.849819	CCNB1
TRRUST_Transcription_Factors_2019	MYCN amplified vs MYCN wildtype	ATF1	0.88477	0.849819	TOP2A, FTH1
TRRUST_Transcription_Factors_2019	MYCN amplified vs MYCN wildtype	E2F4	0.878389	0.849819	CCNB1, BIRC5
TRRUST_Transcription_Factors_2019	MYCN amplified vs MYCN wildtype	KLF8	0.871296	0.885354	EPSTI1
TRRUST_Transcription_Factors_2019	MYCN amplified vs MYCN wildtype	ING1	0.861266	0.885354	PCNA, CASP3
TRRUST_Transcription_Factors_2019	MYCN amplified vs MYCN wildtype	KLF6	0.854721	0.861271	PTTG1
TRRUST_Transcription_Factors_2019	MYCN amplified vs MYCN wildtype	FOXA2	0.853572	0.888722	GFER
TRRUST_Transcription_Factors_2019	MYCN amplified vs MYCN wildtype	CIITA	0.825047	0.885354	HLA-A, PSMC5, HLA-B
TRRUST_Transcription_Factors_2019	MYCN amplified vs MYCN wildtype	MYC	0.814969	0.905102	CCNB1, NFE2, HLA-A, GATA1, TFRC
TRRUST_Transcription_Factors_2019	MYCN amplified vs MYCN wildtype	NFE2L2	0.802758	0.885354	HBB, GCLC, SOD1, CAT, SDHB
TRRUST_Transcription_Factors_2019	MYCN amplified vs MYCN wildtype	SMAD3	0.797798	0.885354	POR
TRRUST_Transcription_Factors_2019	MYCN amplified vs MYCN wildtype	STAT4	0.792807	0.885354	PIM1
TRRUST_Transcription_Factors_2019	MYCN amplified vs MYCN wildtype	TFDP1	0.769652	0.903078	RRM1, PCNA, CCNE1, DHFR
TRRUST_Transcription_Factors_2019	MYCN amplified vs MYCN wildtype	ARID3A	0.762118	0.925679	CDC6
TRRUST_Transcription_Factors_2019	MYCN amplified vs MYCN wildtype	JUND	0.758086	0.903078	GCLC, NQO2
TRRUST_Transcription_Factors_2019	MYCN amplified vs MYCN wildtype	NFKBIA	0.757865	0.928514	S100A6
TRRUST_Transcription_Factors_2019	MYCN amplified vs MYCN wildtype	SRF	0.729877	0.914269	UBE2S
TRRUST_Transcription_Factors_2019	MYCN amplified vs MYCN wildtype	ELK1	0.722797	0.914269	EIF2AK1, CITED2
TRRUST_Transcription_Factors_2019	MYCN amplified vs MYCN wildtype	ING4	0.721712	0.917426	ARL6IP5, CASP3
TRRUST_Transcription_Factors_2019	MYCN amplified vs MYCN wildtype	MYB	0.718734	0.914269	KLF1
TRRUST_Transcription_Factors_2019	MYCN amplified vs MYCN wildtype	MSC	0.710257	0.917426	CDC6
TRRUST_Transcription_Factors_2019	MYCN amplified vs MYCN wildtype	SREBF2	0.70044	0.955082	FDPS
TRRUST_Transcription_Factors_2019	MYCN amplified vs MYCN wildtype	ERCC2	0.699022	0.955082	LAMTOR5
TRRUST_Transcription_Factors_2019	MYCN amplified vs MYCN wildtype	CDX2	0.682392	0.925023	GSPT1, GSTP1
TRRUST_Transcription_Factors_2019	MYCN amplified vs MYCN wildtype	HIPK2	-0.587979	0.958095	HIF1A
TRRUST_Transcription_Factors_2019	MYCN amplified vs MYCN wildtype	HIF1A	-0.593457	0.955082	STAT3, HIF1A, GAPDH, VHL
TRRUST_Transcription_Factors_2019	MYCN amplified vs MYCN wildtype	CEBPE	-0.602986	0.955082	MYC
TRRUST_Transcription_Factors_2019	MYCN amplified vs MYCN wildtype	AHR	-0.653297	0.933801	MYC, BRCA1
TRRUST_Transcription_Factors_2019	MYCN amplified vs MYCN wildtype	RFX1	-0.657607	0.933801	MYC
TRRUST_Transcription_Factors_2019	MYCN amplified vs MYCN wildtype	TP73	-0.670873	0.932906	BBC3
TRRUST_Transcription_Factors_2019	MYCN amplified vs MYCN wildtype	ESR1	-0.677962	0.92932	PTMA, JUNB, MYC, YWHAQ
TRRUST_Transcription_Factors_2019	MYCN amplified vs MYCN wildtype	HDAC9	-0.678078	0.939752	HSPA5
TRRUST_Transcription_Factors_2019	MYCN amplified vs MYCN wildtype	FOXF2	-0.680713	0.939752	ITGB1
TRRUST_Transcription_Factors_2019	MYCN amplified vs MYCN wildtype	APC	-0.699211	0.935175	MYC
TRRUST_Transcription_Factors_2019	MYCN amplified vs MYCN wildtype	PML	-0.709061	0.954786	CASP3
TRRUST_Transcription_Factors_2019	MYCN amplified vs MYCN wildtype	NFYB	-0.716585	0.924394	CCND2
TRRUST_Transcription_Factors_2019	MYCN amplified vs MYCN wildtype	FOS	-0.725055	0.921301	MYC
TRRUST_Transcription_Factors_2019	MYCN amplified vs MYCN wildtype	CEBPD	-0.726032	0.931399	GAPDH
TRRUST_Transcription_Factors_2019	MYCN amplified vs MYCN wildtype	ARNT	-0.737486	0.917426	HIF1A, BRCA1
TRRUST_Transcription_Factors_2019	MYCN amplified vs MYCN wildtype	KAT2B	-0.745697	0.917426	YY1, RB1
TRRUST_Transcription_Factors_2019	MYCN amplified vs MYCN wildtype	HOXA1	-0.749734	0.925023	MYC
TRRUST_Transcription_Factors_2019	MYCN amplified vs MYCN wildtype	RUNX1	-0.753864	0.913701	CCND2
TRRUST_Transcription_Factors_2019	MYCN amplified vs MYCN wildtype	NFYC	-0.770618	0.90828	CCND2
TRRUST_Transcription_Factors_2019	MYCN amplified vs MYCN wildtype	USF2	-0.770707	0.903692	SF1
TRRUST_Transcription_Factors_2019	MYCN amplified vs MYCN wildtype	NR1I2	-0.781604	0.913701	KLF6
TRRUST_Transcription_Factors_2019	MYCN amplified vs MYCN wildtype	MBD2	-0.790521	0.917426	GSTP1
TRRUST_Transcription_Factors_2019	MYCN amplified vs MYCN wildtype	ESRRA	-0.791938	0.917426	DAP3
TRRUST_Transcription_Factors_2019	MYCN amplified vs MYCN wildtype	SPI1	-0.810113	0.903692	STAT3
TRRUST_Transcription_Factors_2019	MYCN amplified vs MYCN wildtype	NR3C1	-0.810336	0.898114	BAD, PPIG, BRCA1
TRRUST_Transcription_Factors_2019	MYCN amplified vs MYCN wildtype	SALL4	-0.81289	0.910324	PTEN
TRRUST_Transcription_Factors_2019	MYCN amplified vs MYCN wildtype	CTNNB1	-0.828063	0.885354	CD44, MYC, RB1
TRRUST_Transcription_Factors_2019	MYCN amplified vs MYCN wildtype	TCF7L2	-0.830311	0.900032	STAT3
TRRUST_Transcription_Factors_2019	MYCN amplified vs MYCN wildtype	E2F6	-0.835108	0.885354	BRD7, BRCA1
TRRUST_Transcription_Factors_2019	MYCN amplified vs MYCN wildtype	PPARD	-0.842549	0.885354	SAT1
TRRUST_Transcription_Factors_2019	MYCN amplified vs MYCN wildtype	ABL1	-0.851707	0.885354	CCND2
TRRUST_Transcription_Factors_2019	MYCN amplified vs MYCN wildtype	SP4	-0.86234	0.885354	YY1
TRRUST_Transcription_Factors_2019	MYCN amplified vs MYCN wildtype	TWIST1	-0.885187	0.849819	CD44, ITGB1
TRRUST_Transcription_Factors_2019	MYCN amplified vs MYCN wildtype	EZH2	-0.885625	0.849819	PTEN, MYC, KPNB1, BRCA1
TRRUST_Transcription_Factors_2019	MYCN amplified vs MYCN wildtype	POU2F1	-0.899697	0.849819	HBG1, GADD45A
TRRUST_Transcription_Factors_2019	MYCN amplified vs MYCN wildtype	HDAC5	-0.900889	0.876233	YY1
TRRUST_Transcription_Factors_2019	MYCN amplified vs MYCN wildtype	TP53	-0.904453	0.849819	DUSP1, RASSF1, MCL1, STAT3, GADD45A, PTEN, HSP90AB1, FUS, BBC3, MYC
TRRUST_Transcription_Factors_2019	MYCN amplified vs MYCN wildtype	E2F1	-0.912288	0.849819	TP53INP1, DUSP1, MAP3K5, MCL1, HSPA5, MCM8, BBC3, MYC, HMGA1
TRRUST_Transcription_Factors_2019	MYCN amplified vs MYCN wildtype	CREBBP	-0.912804	0.849819	S100A4, BRCA1
TRRUST_Transcription_Factors_2019	MYCN amplified vs MYCN wildtype	AR	-0.913455	0.849819	BTG1, PTEN, MYC
TRRUST_Transcription_Factors_2019	MYCN amplified vs MYCN wildtype	RB1	-0.914502	0.849819	ELF1, MAP3K5, MYC
TRRUST_Transcription_Factors_2019	MYCN amplified vs MYCN wildtype	FOSL2	-0.929358	0.849819	BRCA1
TRRUST_Transcription_Factors_2019	MYCN amplified vs MYCN wildtype	FOXP3	-0.929358	0.849819	BRCA1
TRRUST_Transcription_Factors_2019	MYCN amplified vs MYCN wildtype	NCOA3	-0.929358	0.849819	BRCA1
TRRUST_Transcription_Factors_2019	MYCN amplified vs MYCN wildtype	TP63	-0.929358	0.849819	BRCA1
TRRUST_Transcription_Factors_2019	MYCN amplified vs MYCN wildtype	HSF2	-0.93053	0.849819	HIF1A, TXN
TRRUST_Transcription_Factors_2019	MYCN amplified vs MYCN wildtype	TWIST2	-0.935729	0.849819	CD44, ITGB1
TRRUST_Transcription_Factors_2019	MYCN amplified vs MYCN wildtype	TFCP2	-0.938567	0.849819	TYMS
TRRUST_Transcription_Factors_2019	MYCN amplified vs MYCN wildtype	PAX6	-0.94565	0.849819	ITGB1
TRRUST_Transcription_Factors_2019	MYCN amplified vs MYCN wildtype	CTCF	-0.959004	0.849819	BBC3, MYC, BRCA1
TRRUST_Transcription_Factors_2019	MYCN amplified vs MYCN wildtype	PAX5	-0.963027	0.849819	RB1, FHL2
TRRUST_Transcription_Factors_2019	MYCN amplified vs MYCN wildtype	SOX17	-0.972568	0.849819	SERBP1
TRRUST_Transcription_Factors_2019	MYCN amplified vs MYCN wildtype	ATF6	-0.973282	0.849819	HSPA5, RTN3
TRRUST_Transcription_Factors_2019	MYCN amplified vs MYCN wildtype	VHL	-0.97774	0.849819	KLF10, HIF1A
TRRUST_Transcription_Factors_2019	MYCN amplified vs MYCN wildtype	HDAC7	-0.978087	0.849819	HIF1A, ACTN4
TRRUST_Transcription_Factors_2019	MYCN amplified vs MYCN wildtype	MAF	-0.990726	0.849819	CCND2
TRRUST_Transcription_Factors_2019	MYCN amplified vs MYCN wildtype	IRF9	-1.00511	0.849819	CCND2
TRRUST_Transcription_Factors_2019	MYCN amplified vs MYCN wildtype	SP1	-1.01705	0.843262	SQSTM1, RASSF1, CCND2, IRS2, UBC, SLC31A1, HMGA2, YY1, SOD2, PTEN, BRD7, CD44, MYC, HMGA1
TRRUST_Transcription_Factors_2019	MYCN amplified vs MYCN wildtype	NFYA	-1.027	0.843262	CCND2, GADD45A, HSPA5
TRRUST_Transcription_Factors_2019	MYCN amplified vs MYCN wildtype	FOXA1	-1.03991	0.843262	MYC, BRCA1
TRRUST_Transcription_Factors_2019	MYCN amplified vs MYCN wildtype	HMGA1	-1.03991	0.843262	CD44, BRCA1
TRRUST_Transcription_Factors_2019	MYCN amplified vs MYCN wildtype	HNF4A	-1.04739	0.843262	MYC
TRRUST_Transcription_Factors_2019	MYCN amplified vs MYCN wildtype	ETV4	-1.06615	0.817905	CCND2
TRRUST_Transcription_Factors_2019	MYCN amplified vs MYCN wildtype	CREB5	-1.06749	0.814036	RDX
TRRUST_Transcription_Factors_2019	MYCN amplified vs MYCN wildtype	NANOG	-1.08449	0.794023	LXN
TRRUST_Transcription_Factors_2019	MYCN amplified vs MYCN wildtype	WT1	-1.08929	0.794023	JUNB, MYC, WTAP
TRRUST_Transcription_Factors_2019	MYCN amplified vs MYCN wildtype	MYBL2	-1.09002	0.795331	MYC, NCL, MYBL2
TRRUST_Transcription_Factors_2019	MYCN amplified vs MYCN wildtype	HDAC2	-1.09245	0.794023	PHB, MYC
TRRUST_Transcription_Factors_2019	MYCN amplified vs MYCN wildtype	GATA4	-1.09293	0.794023	CCND2
TRRUST_Transcription_Factors_2019	MYCN amplified vs MYCN wildtype	STAT5A	-1.09293	0.794023	CCND2
TRRUST_Transcription_Factors_2019	MYCN amplified vs MYCN wildtype	DDIT3	-1.09353	0.794023	MCL1, MAP1LC3B, RTN3
TRRUST_Transcription_Factors_2019	MYCN amplified vs MYCN wildtype	SOX4	-1.09619	0.794023	DHX9, KMT2A
TRRUST_Transcription_Factors_2019	MYCN amplified vs MYCN wildtype	FOXO4	-1.09967	0.794023	SOD2, HIF1A, PSMD11
TRRUST_Transcription_Factors_2019	MYCN amplified vs MYCN wildtype	SP3	-1.10015	0.794023	RASSF1, UBC, HMGA2, YY1
TRRUST_Transcription_Factors_2019	MYCN amplified vs MYCN wildtype	ZFP36	-1.10432	0.794023	HIF1A
TRRUST_Transcription_Factors_2019	MYCN amplified vs MYCN wildtype	NF1	-1.12472	0.794023	MYC, SP3
TRRUST_Transcription_Factors_2019	MYCN amplified vs MYCN wildtype	CDX1	-1.12719	0.794023	IRF2BP2
TRRUST_Transcription_Factors_2019	MYCN amplified vs MYCN wildtype	ETS2	-1.1277	0.794023	MYC
TRRUST_Transcription_Factors_2019	MYCN amplified vs MYCN wildtype	SMAD7	-1.1277	0.794023	MYC
TRRUST_Transcription_Factors_2019	MYCN amplified vs MYCN wildtype	ZBTB7A	-1.1277	0.794023	MYC
TRRUST_Transcription_Factors_2019	MYCN amplified vs MYCN wildtype	CREB1	-1.13322	0.794023	GABPA, PPP2CA, PSEN1, SLC20A1, AQP3
TRRUST_Transcription_Factors_2019	MYCN amplified vs MYCN wildtype	SIRT1	-1.14061	0.794023	MCL1, MYC, HIF1A
TRRUST_Transcription_Factors_2019	MYCN amplified vs MYCN wildtype	IRF3	-1.14527	0.794023	MAVS, PURA, SOCS2
TRRUST_Transcription_Factors_2019	MYCN amplified vs MYCN wildtype	IKBKB	-1.14753	0.794023	CD44
TRRUST_Transcription_Factors_2019	MYCN amplified vs MYCN wildtype	SMARCA4	-1.14753	0.794023	CD44
TRRUST_Transcription_Factors_2019	MYCN amplified vs MYCN wildtype	SNAI2	-1.15246	0.794023	CD44, UBE2D3
TRRUST_Transcription_Factors_2019	MYCN amplified vs MYCN wildtype	NR4A1	-1.16382	0.778184	RNF7
TRRUST_Transcription_Factors_2019	MYCN amplified vs MYCN wildtype	HES1	-1.17728	0.778184	PTEN
TRRUST_Transcription_Factors_2019	MYCN amplified vs MYCN wildtype	NFIC	-1.18297	0.778184	IRS2, HMGB1, POLE2
TRRUST_Transcription_Factors_2019	MYCN amplified vs MYCN wildtype	REL	-1.19003	0.772781	SOD2
TRRUST_Transcription_Factors_2019	MYCN amplified vs MYCN wildtype	MTA1	-1.19263	0.778184	PTEN, MYC, SUMO2, BRCA1
TRRUST_Transcription_Factors_2019	MYCN amplified vs MYCN wildtype	POU5F1	-1.19641	0.772781	GADD45A
TRRUST_Transcription_Factors_2019	MYCN amplified vs MYCN wildtype	BRCA1	-1.19851	0.778184	IRF9, STAT3, HMGA2, GADD45A, HSPA5, MYC, HIF1A
TRRUST_Transcription_Factors_2019	MYCN amplified vs MYCN wildtype	TBX21	-1.19853	0.772781	YY1
TRRUST_Transcription_Factors_2019	MYCN amplified vs MYCN wildtype	STAT6	-1.20398	0.772781	DUSP1, RHOA
TRRUST_Transcription_Factors_2019	MYCN amplified vs MYCN wildtype	SF1	-1.22618	0.772781	TCERG1, SF3B1
TRRUST_Transcription_Factors_2019	MYCN amplified vs MYCN wildtype	HDAC3	-1.23031	0.772781	MYC, LGALS9
TRRUST_Transcription_Factors_2019	MYCN amplified vs MYCN wildtype	MITF	-1.23569	0.772781	HERC2, HIF1A
TRRUST_Transcription_Factors_2019	MYCN amplified vs MYCN wildtype	NFKB2	-1.23569	0.772781	CCND2, HIF1A
TRRUST_Transcription_Factors_2019	MYCN amplified vs MYCN wildtype	TCF4	-1.23895	0.772781	PTEN, CD44, MYC
TRRUST_Transcription_Factors_2019	MYCN amplified vs MYCN wildtype	MYCN	-1.24345	0.772781	TP53INP1, MCM4, MCM8, CD44, HMGA1, HLA-C, MCM5
TRRUST_Transcription_Factors_2019	MYCN amplified vs MYCN wildtype	STAT3	-1.24714	0.772781	CCND2, MCL1, PTEN, PHB, JUNB, MYC, HIF1A
TRRUST_Transcription_Factors_2019	MYCN amplified vs MYCN wildtype	HIC1	-1.26184	0.772781	STAT3, MYC
TRRUST_Transcription_Factors_2019	MYCN amplified vs MYCN wildtype	TCF3	-1.26184	0.772781	BBC3, MYC
TRRUST_Transcription_Factors_2019	MYCN amplified vs MYCN wildtype	DNMT1	-1.26281	0.772781	RASSF1, MBD2
TRRUST_Transcription_Factors_2019	MYCN amplified vs MYCN wildtype	ZNF148	-1.2637	0.763603	IRS2
TRRUST_Transcription_Factors_2019	MYCN amplified vs MYCN wildtype	NPM1	-1.26795	0.763603	BRD4
TRRUST_Transcription_Factors_2019	MYCN amplified vs MYCN wildtype	RUNX3	-1.28542	0.772781	HSPD1, MYC, CD36, CASP2
TRRUST_Transcription_Factors_2019	MYCN amplified vs MYCN wildtype	ATF2	-1.30195	0.608694	DUSP1
TRRUST_Transcription_Factors_2019	MYCN amplified vs MYCN wildtype	VDR	-1.30544	0.763603	TPT1, PHB
TRRUST_Transcription_Factors_2019	MYCN amplified vs MYCN wildtype	BCL6	-1.3055	0.772781	CCND2, STAT3, MYC
TRRUST_Transcription_Factors_2019	MYCN amplified vs MYCN wildtype	RELA	-1.30779	0.763603	NFKBIA, CCND2, MCL1, STAT3, YY1, SOD2, PTEN, JUNB, MYC, HIF1A
TRRUST_Transcription_Factors_2019	MYCN amplified vs MYCN wildtype	NR3C2	-1.30833	0.608694	CABIN1
TRRUST_Transcription_Factors_2019	MYCN amplified vs MYCN wildtype	ATF4	-1.31627	0.763603	MCL1, HSPA5, MAP1LC3B
TRRUST_Transcription_Factors_2019	MYCN amplified vs MYCN wildtype	SOX9	-1.32108	0.608694	SF1
TRRUST_Transcription_Factors_2019	MYCN amplified vs MYCN wildtype	CEBPA	-1.32328	0.763603	STAT3, MYC, GAPDH
TRRUST_Transcription_Factors_2019	MYCN amplified vs MYCN wildtype	FOXO3	-1.3235	0.763603	CCND2, TXNIP, BBC3
TRRUST_Transcription_Factors_2019	MYCN amplified vs MYCN wildtype	SPDEF	-1.32674	0.550635	SQSTM1
TRRUST_Transcription_Factors_2019	MYCN amplified vs MYCN wildtype	LEF1	-1.33499	0.763603	CYLD, HERC2, MYC
TRRUST_Transcription_Factors_2019	MYCN amplified vs MYCN wildtype	FOXO1	-1.34686	0.763603	IRS2, TXNIP
TRRUST_Transcription_Factors_2019	MYCN amplified vs MYCN wildtype	XBP1	-1.35573	0.763603	HSPA5, SOD2, ERP29
TRRUST_Transcription_Factors_2019	MYCN amplified vs MYCN wildtype	SREBF1	-1.36889	0.608694	IRS2
TRRUST_Transcription_Factors_2019	MYCN amplified vs MYCN wildtype	HDAC1	-1.38753	0.763603	CCND2, STAT3, TXNIP, HSPA5, PHB, CD44
TRRUST_Transcription_Factors_2019	MYCN amplified vs MYCN wildtype	ATM	-1.38845	0.763603	DUSP1, MCL1, GADD45A
TRRUST_Transcription_Factors_2019	MYCN amplified vs MYCN wildtype	ZNF382	-1.39607	0.618676	STAT3, HMGA2, MYC
TRRUST_Transcription_Factors_2019	MYCN amplified vs MYCN wildtype	NRF1	-1.4069	0.749363	CAPNS1
TRRUST_Transcription_Factors_2019	MYCN amplified vs MYCN wildtype	RBMX	-1.42413	0.608694	JUND, TXNIP, JUNB
TRRUST_Transcription_Factors_2019	MYCN amplified vs MYCN wildtype	CREM	-1.45683	0.549333	GPX4, DUSP1
TRRUST_Transcription_Factors_2019	MYCN amplified vs MYCN wildtype	NFKB1	-1.45916	0.608694	NFKBIA, SQSTM1, CCND2, MCL1, YY1, SOD2, PTEN, JUNB, MYC, HIF1A
TRRUST_Transcription_Factors_2019	MYCN amplified vs MYCN wildtype	MEN1	-1.46022	0.608694	JUND
TRRUST_Transcription_Factors_2019	MYCN amplified vs MYCN wildtype	PGR	-1.51882	0.608694	DUSP1, IRS2, MYC, YWHAQ
TRRUST_Transcription_Factors_2019	MYCN amplified vs MYCN wildtype	YY1	-1.53801	0.608694	SAP30, PRDM2, GNAS, HSPA5, MYC, HIF1A
TRRUST_Transcription_Factors_2019	MYCN amplified vs MYCN wildtype	PPARA	-1.55162	0.608694	NFKBIA, PLIN2, TXNIP, SOD2
TRRUST_Transcription_Factors_2019	MYCN amplified vs MYCN wildtype	PPARG	-1.56264	0.608694	PLIN2, TXNIP, SAT1, PTEN, MYC, BAD, CD36

## Sheet: hematopoietic precursor cell
Database	Comparison	Pathway	Normalized Enrichment Score	Adjusted p-value	Leading edge genes
MSigDB_Hallmark_2020	MYCN amplified vs control	Interferon Alpha Response	2.29535	2.25033e-06	IFI44L, MX1, RSAD2, GBP2, IFIH1, ISG15, IRF7, PLSCR1, LPAR6, EPSTI1, SAMD9, PARP9, SAMD9L, EIF2AK2, IFITM3, IFI44, LY6E, TRIM25, BST2, GBP4, TRAFD1, SLC25A28, CASP1, TAP1, B2M, PSMA3, IFI35, CD74
MSigDB_Hallmark_2020	MYCN amplified vs control	Interferon Gamma Response	2.16718	8.58104e-07	IFI44L, MX1, RSAD2, TNFSF10, SOCS3, IFIH1, ISG15, IRF7, HLA-DQA1, GCH1, PLSCR1, XAF1, CASP3, HLA-A, APOL6, EPSTI1, PIM1, ISOC1, PTPN6, SAMD9L, SAMHD1, EIF2AK2, PNP, HLA-B, IFITM3, IFI44, LY6E, BPGM, TRIM25, LYSMD2, ARID5B, BST2, NFKB1, GBP4, CASP7, TRAFD1, SLC25A28, CASP1, TAP1, B2M, PSMA3, ARL4A, IFI35, IL15RA, CD74, MTHFD2, MVP, STAT1
MSigDB_Hallmark_2020	MYCN amplified vs control	Androgen Response	1.42973	0.136054	RRP12, HMGCS1, PDLIM5, INSIG1, HPGD, APPBP2, HMGCR, SAT1, NCOA4, KRT8, ARID5B, TNFAIP8, PGM3, MYL12A, ZMIZ1, TSC22D1, FADS1, B2M, HERC3, ANKH, GUCY1A1, CCND3
MSigDB_Hallmark_2020	MYCN amplified vs control	KRAS Signaling Dn	1.42646	0.258801	IFI44L, MX1, RSAD2, CAMK1D, MTHFR
MSigDB_Hallmark_2020	MYCN amplified vs control	heme Metabolism	1.35563	0.136054	FOXJ2, CLIC2, SLC10A3, TRIM58, TMEM9B, NFE2, HAGH, SEC14L1, LRP10, NFE2L1, TAL1, CCDC28A, NCOA4, BPGM, LPIN2, RBM38, NEK7, XPO7, SDCBP, PICALM, SNCA, PPOX, UCP2, ADIPOR1, GCLM, ALAD, SLC25A38, MARK3, CCND3
MSigDB_Hallmark_2020	MYCN amplified vs control	Inflammatory Response	1.32384	0.258801	TNFSF10, IRF7, ATP2B1, GCH1, EMP3, EIF2AK2, LY6E, ITGA5, CD82, IL1B, BST2, NFKB1, RELA, CD55, RAF1, IL15RA, PSEN1, SELENOS, PTGER2, IFNAR1, AHR
MSigDB_Hallmark_2020	MYCN amplified vs control	IL-2/STAT5 Signaling	1.31317	0.220677	LTB, TNFSF10, GUCY1B1, AHNAK, EMP1, BMPR2, PLSCR1, IKZF4, CASP3, SYT11, PTRH2, PIM1, PNP, IFITM3, SYNGR2, SOCS2, GBP4, SWAP70, XBP1, RNH1, IFNGR1, TWSG1, GLIPR2, ARL4A, DENND5A, PTGER2, POU2F1, IGF1R, AHR, CD44, NCOA3
MSigDB_Hallmark_2020	MYCN amplified vs control	Pperoxisome	1.21987	0.419628	ACOX1, PEX13, PEX11B, ISOC1, ALDH1A1, ERCC3, ALDH9A1, SIAH1, FADS1, MVP, HSD17B11, SCP2, ACOT8, HRAS, LONP2, PABPC1, PEX2, CTPS1, ACSL1, PRDX5, SOD1, IDI1, HSD17B4, BCL10, ELOVL5, YWHAH, SOD2
MSigDB_Hallmark_2020	MYCN amplified vs control	UV Response Dn	1.19801	0.419628	ANXA2, WDR37, ATP2B1, PDLIM5, CITED2, INSIG1, RBPMS, SPOP, DUSP1, MAPK14, TFPI, NFKB1, TOGARAM1, NEK7, ZMIZ1, CDC42BPA
MSigDB_Hallmark_2020	MYCN amplified vs control	Pancreas Beta Cells	1.172	0.559103	FOXO1, ELP4, AKT3
MSigDB_Hallmark_2020	MYCN amplified vs control	Apoptosis	1.17181	0.427467	LMNA, TNFSF10, EMP1, GCH1, CASP3, F2R, SAT1, IFITM3, GADD45A, IL1B, ANXA1, DNAJA1, CASP7, RELA, XIAP, CREBBP, BIRC3, IFNGR1, CASP1, TAP1, KRT18, PSEN1, CTNNB1, CFLAR, SC5D, CD44, ANKH
MSigDB_Hallmark_2020	MYCN amplified vs control	Complement	1.12333	0.559103	HSPA1A, IRF7, PLSCR1, CASP3, GATA3, PIM1, GCA, SPOCK2, PIK3CA, CASP7, CD55, PPP4C, RAF1, CASP1, CEBPB, DUSP6, PSEN1
MSigDB_Hallmark_2020	MYCN amplified vs control	Angiogenesis	1.10559	0.664823	FSTL1, S100A4, CCND2, APP, TIMP1
MSigDB_Hallmark_2020	MYCN amplified vs control	IL-6/JAK/STAT3 Signaling	1.07198	0.642518	LTB, SOCS3, TYK2, PIM1, CBL, IL1B, TNFRSF1A, TGFB1, IFNGR1, IL15RA, BAK1, STAT1, IFNAR1, CD44
MSigDB_Hallmark_2020	MYCN amplified vs control	TGF-beta Signaling	0.913028	0.912619	BMPR2, TGIF1, TGFB1, MAP3K7, XIAP, FNTA, SPTBN1, TGFBR1, CTNNB1, SKIL, SMAD3
MSigDB_Hallmark_2020	MYCN amplified vs control	p53 Pathway	0.899312	0.93731	S100A10, TAX1BP3, SERTAD3, F2R, ZMAT3, SAT1, FOS, RALGDS, GADD45A, CD82, SP1, MXD4, TGFB1, TRAFD1, RCHY1, CTSF, TSC22D1, CASP1, TAP1, CGRRF1, ZFP36L1, BAK1, BLCAP, IP6K2, DDIT4, RAD51C, PRMT2, CCND3, HRAS, NUDT15, WWP1, S100A4, RAP2B, CCND2, FAM162A, WRAP73
MSigDB_Hallmark_2020	MYCN amplified vs control	Cholesterol Homeostasis	0.8771	0.926987	S100A11, HMGCS1, PLSCR1, HMGCR, NSDHL, SQLE, STARD4
MSigDB_Hallmark_2020	MYCN amplified vs control	Allograft Rejection	0.870054	0.975662	LTB, GBP2, IRF7, HLA-DQA1, HLA-A, F2R, PTPN6, UBE2D1, IL1B, IL16, TGFB1, MAP3K7, UBE2N, PTPRC, IFNGR1, TAP1, B2M, CD74
MSigDB_Hallmark_2020	MYCN amplified vs control	DNA Repair	0.866176	0.981295	ERCC4, RAE1, TSG101, RALA, CSTF3, PNP, TAF13, CETN2, RPA2, TK2, ERCC3, GTF2B, POLR1C, CANT1, SDCBP, RRM2B, TARBP2, DGUOK, AAAS, ZNRD1, TAF12, RBX1, NME3, NELFE, USP11, POLR3GL
MSigDB_Hallmark_2020	MYCN amplified vs control	Protein Secretion	0.853607	0.981295	TSG101, SCAMP3, STX7, RAB22A, USO1, CD63, YIPF6, GALC, AP2B1, KRT18, CLTC, DST, SNAP23, GOSR2, COPB2, COPB1, RAB14, SNX2, MON2, ARCN1, AP3B1, VAMP7, TMX1, SOD1, COG2, SEC31A, SCRN1, GOLGA4, RAB2A, M6PR, SCAMP1, STAM
MSigDB_Hallmark_2020	MYCN amplified vs control	Xenobiotic Metabolism	0.824202	1	GCH1, ACOX1, PDLIM5, ASL, NMT1, LPIN2, ARPP19, TNFRSF1A, SLC35B1, MCCC2, LONP1, ALDH9A1, SAR1B, BPHL, DHPS, HACL1, PTS, PGRMC1, PINK1, GART, DDAH2, JUP, ADH5, TMBIM6, PGD
MSigDB_Hallmark_2020	MYCN amplified vs control	Apical Junction	0.768374	1	INSIG1, PIK3CB, IKBKG, MAPK14, PKD1, WASL, ICAM2, TSC1, PTPRC, ACTN4, AKT3, NECTIN2, DHX16, CTNNA1, HRAS, NF2, CTNND1, ITGA9, RSU1, MYL12B, JUP, SHC1, NF1, STX4, GNAI1, PECAM1, AKT2, ICAM4
MSigDB_Hallmark_2020	MYCN amplified vs control	Hedgehog Signaling	0.573398	1	TLE3, NF1, ADGRG1, PML, MYH9
MSigDB_Hallmark_2020	MYCN amplified vs control	Oxidative Phosphorylation	-0.401287	1	SLC25A12, ALDH6A1, ACAA2, TCIRG1, AFG3L2, ATP6V1H, ECI1, ATP6V1D, LRPPRC, AIFM1, IMMT, SLC25A5, PDHA1, MRPS15, PHB2, COX5A, NDUFB5, NDUFA3, CPT1A, ISCA1, OAT, GRPEL1, TIMM13, ATP5ME, PMPCA, UQCRFS1, POLR2F, NDUFA4, LDHA, VDAC1, SLC25A6, NDUFB2, IDH2, TIMM10, MRPS22, LDHB, ATP5MC1, NDUFB6, COX7C, ABCB7, NDUFA9, RHOT2, NDUFS8, ATP5MC3, SLC25A3, IDH3G, TIMM50, ATP5MF, MRPL11, NDUFV1, OXA1L, CYC1, UQ…
MSigDB_Hallmark_2020	MYCN amplified vs control	Unfolded Protein Response	-0.545464	1	TSPYL2, TTC37, PDIA5, FKBP14, CNOT2, NOP14, NOLC1, HYOU1, EDEM1, DCP2, SLC1A4, SSR1, CXXC1, CALR, SRPRB, HERPUD1, FUS, EXOSC10, EIF4EBP1, SLC30A5, LSM4, EXOSC9, NPM1, CNOT6, EXOSC2, SPCS3
MSigDB_Hallmark_2020	MYCN amplified vs control	UV Response Up	-0.690188	1	SULT1A1, YKT6, NFKBIA, POLE3, RFC4, DGAT1, IL6ST, IRF1, BTG2, DDX21, TGFBRAP1, GGH, JUNB, EIF2S3, RXRB, EIF5, MRPL23, STK25, BID, GRPEL1, PPIF, HNRNPU, AP2S1, CHKA, NUP58, GLS, HLA-F, CNP, KLHDC3
MSigDB_Hallmark_2020	MYCN amplified vs control	PI3K/AKT/mTOR Signaling	-0.715573	1	E2F1, PDK1, ACACA, GSK3B, PTPN11, CXCR4, GRK2, MAPKAP1, PRKCB, VAV3
MSigDB_Hallmark_2020	MYCN amplified vs control	Bile Acid Metabolism	-0.727561	1	ABCA2, APOA1, SLC27A5, ACSL5, PEX19
MSigDB_Hallmark_2020	MYCN amplified vs control	Myc Targets V2	-0.750355	1	SRM, SORD, MCM4, AIMP2, NOLC1, UNG, PHB, MYBBP1A, TMEM97, FARSA, MRTO4, WDR43
MSigDB_Hallmark_2020	MYCN amplified vs control	Coagulation	-0.871243	0.926987	APOA1, CTSB, FYN, CFD, SPARC, CPQ
MSigDB_Hallmark_2020	MYCN amplified vs control	Reactive Oxygen Species Pathway	-0.883313	0.926987	MPO, G6PD, GLRX, MGST1, JUNB, CAT, PRDX4, GLRX2, FES, STK25
MSigDB_Hallmark_2020	MYCN amplified vs control	mTORC1 Signaling	-0.902389	0.926987	PDK1, ACACA, DHFR, TM7SF2, GSK3B, MCM2, G6PD, YKT6, SORD, NUFIP1, PFKL, CXCR4, SLC1A5, MCM4, ITGB2, GLRX, ARPC5L, ATP6V1D, UNG, BTG2, EDEM1, IMMT, IFRD1, ACSL3, SLC6A6, GLA, TOMM40, TMEM97, SKAP2, PSPH, SLC1A4, COPS5, PGM1, SSR1, NAMPT
MSigDB_Hallmark_2020	MYCN amplified vs control	Fatty Acid Metabolism	-0.937559	0.912619	GSTZ1, AUH, RAP1GDS1, MGLL, ACSL5, ACSS1, ACAA2, HIBCH, MIF, CCDC58, ECI1, KMT5A, NCAPH2, ODC1, D2HGDH, PDHA1, ACSM3, ERP29, PPARA, FASN, CPT1A, LGALS1, UROS, HSDL2
MSigDB_Hallmark_2020	MYCN amplified vs control	Apical Surface	-0.950068	0.845356	AKAP7, BRCA1, PLAUR
MSigDB_Hallmark_2020	MYCN amplified vs control	Wnt-beta Catenin Signaling	-0.955342	0.845356	TCF7, SKP2, NCOR2, TP53, KAT2A
MSigDB_Hallmark_2020	MYCN amplified vs control	Spermatogenesis	-1.04583	0.664823	CCNB2, DBF4, CSNK2A2, CDKN3, RFC4, CLGN, BRAF, EZH2, RPL39L, AGFG1, STRBP, TOPBP1
MSigDB_Hallmark_2020	MYCN amplified vs control	KRAS Signaling Up	-1.04626	0.664823	IRF8, EREG, DOCK2, MTMR10, MYCN, FCER1G, ZNF639, LAT2, CXCR4, YRDC, ID2, HDAC9, RABGAP1L, PLAUR, ITGB2, GLRX
MSigDB_Hallmark_2020	MYCN amplified vs control	Adipogenesis	-1.10752	0.559103	MYLK, PFKFB3, SULT1A1, GPHN, VEGFB, CHUK, FAH, MGLL, MAP4K3, ESYT1, PFKL, SLC1A5, ACAA2, HIBCH, ENPP2, CD302, DGAT1, BCL6, AIFM1, IMMT, TOB1, CAT, MCCC1, G3BP2, ATL2
MSigDB_Hallmark_2020	MYCN amplified vs control	Estrogen Response Early	-1.10813	0.559103	RETREG1, AREG, RHOBTB3, MREG, NCOR2, PMAIP1, BCL2, RBBP8, SLC16A1, OPN3, ARL3, IL6ST, MED13L, TOB1, GLA, MYBBP1A, ABLIM1, FASN, SLC1A4, KLF10, BAG1, FLNB, JAK2, KLF4, AMFR, PPIF, BHLHE40, UNC119
MSigDB_Hallmark_2020	MYCN amplified vs control	TNF-alpha Signaling via NF-kB	-1.12959	0.559103	SERPINB8, KLF2, PFKFB3, CEBPD, IRS2, AREG, IER5, RNF19B, MAP3K8, FOSL2, NINJ1, NFKBIA, YRDC, JUN, PTPRE, RIPK2, ID2, CCNL1, BCL6, PLAUR, IL18, PDE4B, B4GALT5, IL6ST, IRF1, BTG2, IER2, JUNB, MXD1, CD69
MSigDB_Hallmark_2020	MYCN amplified vs control	Epithelial Mesenchymal Transition	-1.14655	0.559103	MYLK, TPM2, COL5A1, AREG, PLOD3, TPM1, JUN, ID2, PLAUR, SPARC, TPM4
MSigDB_Hallmark_2020	MYCN amplified vs control	Notch Signaling	-1.18247	0.559103	SAP30
MSigDB_Hallmark_2020	MYCN amplified vs control	Hypoxia	-1.22589	0.419628	SAP30, PFKFB3, IRS2, COL5A1, B3GALT6, PDK1, MXI1, FOSL2, PFKL, CXCR4, JUN, MIF, BCL2, JMJD6, PLAUR, GLRX, KLHL24
MSigDB_Hallmark_2020	MYCN amplified vs control	Myogenesis	-1.34384	0.293935	MYLK, MEF2D, TPM2, MAPK12, PKIA, CFD, SH2B1, IGFBP7, SPARC, CHRNB1, IFRD1, RB1, ABLIM1, ITGB1, FLII, FDPS, BAG1, GADD45B
MSigDB_Hallmark_2020	MYCN amplified vs control	Mitotic Spindle	-1.42964	0.114842	ALMS1, KIF11, CCNB2, CLIP2, SOS1, CNTROB, TOP2A, WASF1, PREX1, DOCK2, ABR, CENPF, BCR, TPX2, NCK2, ARHGAP10, TUBGCP5, DYNLL2, NUSAP1, EPB41L2, KIF20B, BIRC5, RANBP9, TBCD, LRPPRC, DYNC1H1, TRIO, SUN2, TLK1, KPTN, SMC1A, SASS6, DLG1, BRCA2, MYO9B, CENPJ, RFC1, FLNB, WASF2, ARHGEF2, CCDC88A, NDC80
MSigDB_Hallmark_2020	MYCN amplified vs control	Glycolysis	-1.46969	0.107462	SAP30, PAXIP1, IRS2, COL5A1, SLC25A13, B3GALT6, MXI1, G6PD, PYGL, CXCR4, HS2ST1, ALDH7A1, B4GALT2, MIF
MSigDB_Hallmark_2020	MYCN amplified vs control	Myc Targets V1	-1.50361	0.0325474	CDC45, CAD, SRM, EIF3B, HDGF, MCM2, POLE3, MCM4, CCNA2, NCBP1, TRIM28, RFC4, TFDP1, PSMD3, PPM1G, AIMP2, NOLC1, TYMS, DUT, ODC1, TRA2B, PHB, DDX21, HNRNPD, LSM7, TUFM, IFRD1, EEF1B2, PRDX4, C1QBP, RAD23B, POLD2, PHB2, DEK, NAP1L1, COX5A, COPS5, MAD2L1, MRPL23, CCT5, SYNCRIP, CCT4, PA2G4, SERBP1, NCBP2, IMPDH2, ETF1, GSPT1, STARD7, HNRNPU, SNRPD1, HSP90AB1, KPNB1, LDHA, VDAC1, NPM1, HNRNPA3, EXOSC…
MSigDB_Hallmark_2020	MYCN amplified vs control	Estrogen Response Late	-1.65865	0.0302717	PRKAR2B, CDC6, AREG, TOP2A, IMPA2, S100A9, SORD, FABP5, NCOR2, BCL2, RBBP8, ID2, SLC16A1, OPN3, ARL3, IL6ST, TOB1, GLA, MOCS2, SLC1A4, BAG1, FLNB, JAK2, KLF4, AMFR, SLC29A1, PPIF
MSigDB_Hallmark_2020	MYCN amplified vs control	E2F Targets	-1.90377	0.000125828	POLE, SMC6, CCNB2, POLD1, SHMT1, TOP2A, GINS4, HELLS, ATAD2, BRCA1, MCM2, ORC6, MKI67, CDKN3, TK1, MCM4, BARD1, TMPO, CCP110, LIG1, TP53, PNN, BIRC5, PRKDC, NOLC1, NUP153, HMGB3, DUT, TIMELESS, PTTG1, TRA2B, UNG, EZH2, HNRNPD, HUS1, UBE2S, MXD3, MLH1, SMC1A, PRDX4, DNMT1, BRCA2, POLD2, DEK, NAP1L1, STAG1, MAD2L1, SYNCRIP, NAA38, RFC1, CTCF, NASP, TACC3, HMGB2, LYAR, CKS2, PA2G4, LUC7L3, ILF3, TIP…
MSigDB_Hallmark_2020	MYCN amplified vs control	G2-M Checkpoint	-1.96061	1.87951e-05	SAP30, POLE, KIF11, CCNB2, E2F1, CDC6, TOP2A, TENT4A, POLQ, CDC45, DBF4, LIG3, CENPF, TPX2, MCM2, UBE2C, ORC6, MKI67, CDKN3, TNPO2, CCNA2, NSD2, BARD1, TMPO, CUL3, NUSAP1, CCNT1, TFDP1, KMT5A, KNL1, KIF20B, BIRC5, NOLC1, ATF5, HMGB3, CUL4A, ODC1, PTTG1, TRA2B, EZH2, HNRNPD, HUS1, RBL1, UBE2S, SMC1A, RAD23B, BRCA2, UCK2, NCL, STAG1, CHAF1A, WRN, BCL3, MAD2L1, SMC2, SYNCRIP, CTCF, NASP, TACC3, NDC80
MSigDB_Hallmark_2020	ATRXmut vs control	TNF-alpha Signaling via NF-kB	2.66377	2.41583e-12	AREG, MAFF, IER3, ICOSLG, TNFAIP3, CDKN1A, ZC3H12A, KLF9, SAT1, RELB, ID2, SOCS3, BHLHE40, PFKFB3, BCL3, PER1, ZFP36, MAP3K8, JUNB, MARCKS, TSC22D1, MXD1, NFAT5, NFKBIA, KDM6B, FOS, FOSL2, DUSP1, BIRC2, MCL1, DNAJB4, SQSTM1, CEBPB, REL, TIPARP, IRS2, RELA, EIF1, SLC2A3, TNIP1, TNIP2, B4GALT1, RNF19B, PDLIM5, BIRC3, GADD45A, PLAUR, TGIF1, MAP2K3, GADD45B, NFKBIE, SERPINB8, LITAF, SMAD3
MSigDB_Hallmark_2020	ATRXmut vs control	p53 Pathway	1.98318	3.20319e-05	PDGFA, IER3, DDIT4, UPP1, CDKN1A, SAT1, ZMAT3, BAK1, TSC22D1, MXD1, PRKAB1, FOS, RALGDS, FAS, ZFP36L1, CD82, PITPNC1, MXD4, SEC61A1, ANKRA2, TGFB1, RCHY1, NOTCH1, RNF19B, TSPYL2, SLC19A2, GADD45A, POM121, TRAF4, CCNG1, S100A10, FOXO3
MSigDB_Hallmark_2020	ATRXmut vs control	Angiogenesis	1.96073	0.00814774	PDGFA, ITGAV
MSigDB_Hallmark_2020	ATRXmut vs control	TGF-beta Signaling	1.74127	0.0278304	SKI, FURIN, ID2, RAB31, JUNB, SMURF2, SKIL, BMPR2, TGFB1, TGIF1, CTNNB1, SMAD3, HIPK2, PPP1R15A, TRIM33, UBE2D3
MSigDB_Hallmark_2020	ATRXmut vs control	Interferon Gamma Response	1.70258	0.000697122	PELI1, RSAD2, UPP1, TNFAIP3, CDKN1A, ISG20, ISG15, IFI44L, TNFSF10, SOCS3, PLSCR1, IFI44, IL10RA, GBP4, NFKBIA, FAS, MYD88, MVP, NCOA3, MX1, PTPN1, CD74, TRIM26, STAT3, IRF5, HLA-B, EIF2AK2, JAK2, ADAR, TAPBP, CD38, SPPL2A, IRF7
MSigDB_Hallmark_2020	ATRXmut vs control	IL-6/JAK/STAT3 Signaling	1.51401	0.0956855	SOCS3, CD9, MAP3K8, IL3RA, BAK1, LTB, FAS, MYD88, TGFB1, PTPN1, STAT3, IL17RA, CD38, CBL
MSigDB_Hallmark_2020	ATRXmut vs control	Inflammatory Response	1.46846	0.0377029	ICOSLG, CCR7, CDKN1A, TNFSF10, IFITM1, EMP3, IL10RA, PSEN1, MXD1, GNA15, NFKBIA, CD82, RELA, SCARF1, AHR, PLAUR, RHOG, EIF2AK2, NLRP3, TAPBP, SLC31A1
MSigDB_Hallmark_2020	ATRXmut vs control	Apoptosis	1.46262	0.0377029	IER3, LMNA, CDKN1A, MMP2, ISG20, PMAIP1, SAT1, TNFSF10, RARA, PSEN1, GNA15, ANKH, KRT18, MCL1, FAS, SQSTM1, RELA, BID, ETF1, BIRC3, GADD45A, SC5D, DAP, GADD45B, CTNNB1, CD38, BTG3, BCL2L2, ADD1, CREBBP, EMP1
MSigDB_Hallmark_2020	ATRXmut vs control	Coagulation	1.44582	0.118858	MAFF, MMP2, FURIN, CD9, CTSB, BMP1
MSigDB_Hallmark_2020	ATRXmut vs control	Estrogen Response Early	1.42661	0.0771142	AREG, PMAIP1, BHLHE40, RARA, RAB31, SH3BP5, INPP5F, FOS, GAB2, KRT18, RRP12, SLC1A4, NBL1, TIPARP, SCARB1, SLC9A3R1, B4GALT1, KDM4B, FKBP5, UGCG, SLC19A2
MSigDB_Hallmark_2020	ATRXmut vs control	Hypoxia	1.42102	0.0517699	MAFF, IER3, DDIT4, TNFAIP3, CDKN1A, ISG20, BHLHE40, CXCR4, PFKFB3, ZFP36, SLC6A6, ETS1, IDS, NEDD4L, PLIN2, FOS, FOSL2, DUSP1, ANXA2, SLC2A5, ALDOA, JMJD6, PDK3, TIPARP, SCARB1, IRS2, SLC2A3
MSigDB_Hallmark_2020	ATRXmut vs control	Interferon Alpha Response	1.37582	0.131017	RSAD2, ISG20, ISG15, IFI44L, PLSCR1, IFITM1, IFI44, GBP4
MSigDB_Hallmark_2020	ATRXmut vs control	IL-2/STAT5 Signaling	1.33484	0.0991233	MAFF, PLEC, FURIN, TNFSF10, ITGAV, PLSCR1, BHLHE40, SNX9, AHNAK, IL10RA, MAP3K8, IL3RA, GBP4, MXD1, SWAP70, PLIN2, PRNP, LTB, BMPR2, SLC2A3, NCOA3, ITGAE, GABARAPL1
MSigDB_Hallmark_2020	ATRXmut vs control	Cholesterol Homeostasis	1.21762	0.373349	CXCL16, TP53INP1, PLSCR1, CD9, ATF5, PDK3, SREBF2, PLAUR, SC5D, ACSS2, CTNNB1, HMGCR
MSigDB_Hallmark_2020	ATRXmut vs control	Hedgehog Signaling	1.14525	0.634469	TLE3, NF1, LDB1, MYH9, PML
MSigDB_Hallmark_2020	ATRXmut vs control	Xenobiotic Metabolism	0.951127	0.813804	UPP1, ID2, SERTAD1, SLC6A6, JUP, SLC35B1, FAS, SAR1B, POR, NMT1, GABARAPL1, PDLIM5, AP4B1
MSigDB_Hallmark_2020	ATRXmut vs control	Androgen Response	0.946596	0.820626	SAT1, ITGAV, TSC22D1, ANKH, RRP12, DHCR24, SRF, ZMIZ1, B4GALT1, FKBP5, PDLIM5, DBI
MSigDB_Hallmark_2020	ATRXmut vs control	Complement	0.908959	0.897436	MAFF, TNFAIP3, PLSCR1, CTSB, PSEN1, SH2B3
MSigDB_Hallmark_2020	ATRXmut vs control	Protein Secretion	0.796524	0.982551	OCRL, ARFGEF2, KRT18, ARCN1, CD63, ATP6V1H, AP3B1, STX12, VAMP7, STAM, RAB5A, YIPF6, AP2B1, COPE, CLN5, TSG101, AP1G1, GOSR2, RPS6KA3, AP3S1, TMED10, M6PR, ARF1, GOLGA4, TMED2, NAPA, ADAM10, COPB1, NAPG
MSigDB_Hallmark_2020	ATRXmut vs control	Reactive Oxygen Species Pathway	0.784565	0.982551	SBNO2, JUNB, MPO, PRNP
MSigDB_Hallmark_2020	ATRXmut vs control	PI3K/AKT/mTOR Signaling	-0.518334	0.988033	CDK2, CDK1, VAV3, ATF1, AKT1, RALB, ACACA, SMAD2, PRKCB, PRKAG1, E2F1, CDKN1B, CDK4, PDK1, PLCB1, IL2RG
MSigDB_Hallmark_2020	ATRXmut vs control	mTORC1 Signaling	-0.577143	0.988033	PSPH, UNG, SLC1A5, ACSL3, FKBP2, SDF2L1, P4HA1, QDPR, NUFIP1, SKAP2, DHFR, G6PD, TMEM97, ACACA, PHGDH, USO1, PRDX1, CACYBP, IMMT, ITGB2, GLA, ADD3, HSPE1, PSMB5, PITPNB, RPA1, PFKL, RDH11, MCM2, PDAP1, MCM4, GTF2H1, TFRC, PDK1, LTA4H, TOMM40, RRM2, EEF1E1, ACLY, GSR, SQLE, ATP6V1D, STIP1
MSigDB_Hallmark_2020	ATRXmut vs control	Apical Surface	-0.596407	0.982551	BRCA1
MSigDB_Hallmark_2020	ATRXmut vs control	Pancreas Beta Cells	-0.628234	0.982551	SRPRB, ELP4, LMO2
MSigDB_Hallmark_2020	ATRXmut vs control	Allograft Rejection	-0.628619	0.982551	IL1B, HDAC9, LY75, BRCA1, GCNT1, FYB1, AKT1, CD79A, MAP4K1, ITGB2, MRPL3, GALNT1, PRKCB, ST8SIA4, IFNAR2, EIF4G3, ITGAL, IKBKB, ABCE1, GLMN, TAP1, IL2RG, EREG, NME1, IRF8, UBE2D1, UBE2N
MSigDB_Hallmark_2020	ATRXmut vs control	Oxidative Phosphorylation	-0.649958	0.982551	MRPL35, CYB5A, CYCS, TIMM8B, PDHA1, GRPEL1, NDUFA7, DECR1, PDHB, OAT, NDUFB5, IMMT, IDH3A, NNT, SLC25A11, NDUFB3, MTX2, TOMM70, ECI1, RHOT1, COX15, NDUFA3, MRPS12, ATP6V0E1, ECH1, GOT2, ACO2, MRPL34, COX10, DLAT, TIMM10, FH, ATP6V1D, MDH1, SDHA, LRPPRC, NDUFC1, BDH2, ALDH6A1, NDUFS7, PRDX3, NDUFB6, MGST3, CASP7, NDUFB2
MSigDB_Hallmark_2020	ATRXmut vs control	Bile Acid Metabolism	-0.669821	0.982551	ISOC1, HSD17B4, ACSL5, PEX1, SLC29A1, PFKM, CAT, NEDD4, RXRA, SOD1, PXMP2, SLC27A5
MSigDB_Hallmark_2020	ATRXmut vs control	UV Response Dn	-0.763965	0.918451	MYC, PLCB4, PIAS3, GCNT1, BCKDHB, SCAF8, FYN, KIT, MGMT, ATRX, INPP4B, MGLL, MRPS31, ADD3, NR1D2, ATP2B4, ICA1, CDKN1B, SRI, RXRA, MAP2K5, AGGF1, MTA1, RBPMS
MSigDB_Hallmark_2020	ATRXmut vs control	heme Metabolism	-0.773511	0.92896	NFE2, ICAM4, ALAD, MFHAS1, CLCN3, ATP6V0A1, TAL1, DAAM1, MXI1, TRIM58, BLVRB, SNCA, UCP2, NUDT4, MPP1, MBOAT2, FBXO34, ERMAP, TOP1, NNT, HAGH, CAST, PRDX2, PPOX, CAT, HDGF, TFRC, TNRC6B
MSigDB_Hallmark_2020	ATRXmut vs control	UV Response Up	-0.816942	0.894512	CDKN1C, FKBP4, CDK2, CHKA, PTPRD, RXRB, FEN1, GRPEL1, GLS, POLR2H, GGH, PRPF3, NXF1, POLG2, HLA-F
MSigDB_Hallmark_2020	ATRXmut vs control	Fatty Acid Metabolism	-0.876337	0.820626	CBR1, ALAD, HSD17B4, NTHL1, PDHA1, BCKDHB, DECR1, PDHB, BPHL, ACSL5, MGLL, AUH, FASN, KMT5A, ACOT8, ACAT2, UBE2L6, GCDH, ECI1, PCBD1, NBN, RDH11, HSDL2, ECH1, ACO2, CCDC58, FH, MDH1, SDHA, HIBCH, ODC1, UROD, BLVRA, GRHPR, HMGCL, NCAPH2, PSME1, ACSS1, ECI2, SUCLA2
MSigDB_Hallmark_2020	ATRXmut vs control	Estrogen Response Late	-0.883278	0.813804	TOP2A, S100A9, FKBP4, OPN3, BCL2, MDK, GINS2, MYB, MEST, CDC6, SLC16A1, BLVRB, METTL3, DUSP2, FABP5, GLA, SLC29A1, IMPA2, CHPT1, ADD3, SIAH2
MSigDB_Hallmark_2020	ATRXmut vs control	Unfolded Protein Response	-0.896037	0.813804	EXOSC5, ZBTB17, ERN1, SDAD1, NFYB, NOLC1, DDX10, PDIA5, NOP14, EXOSC4, EIF4EBP1, PARN, CKS1B, CNOT6, TTC37, NHP2, NOP56, XPOT, SRPRA, DKC1, SRPRB, BANF1, EXOSC2, EIF4G1, IMP3, EIF4A2, YIF1A, EIF2S1, CNOT4, EIF4A3, FUS, CXXC1, MTREX
MSigDB_Hallmark_2020	ATRXmut vs control	Pperoxisome	-0.902928	0.813804	TOP2A, ISOC1, HSD17B4, MSH2, ERCC3, CTPS1, ACSL5, PRDX1, ACOT8, RDH11, CDK7, ECH1, CAT, ITGB1BP1, FDPS, SOD1, VPS4B
MSigDB_Hallmark_2020	ATRXmut vs control	Wnt-beta Catenin Signaling	-0.93496	0.810906	MYC, GNAI1, NUMB, TCF7, TP53, KAT2A
MSigDB_Hallmark_2020	ATRXmut vs control	KRAS Signaling Dn	-0.955837	0.810906	VPREB1, SLC16A7, SELENOP, MFSD6, CCDC106
MSigDB_Hallmark_2020	ATRXmut vs control	DNA Repair	-0.97263	0.813804	UMPS, SAC3D1, PRIM1, ZWINT, ERCC3, FEN1, POLA1, CSTF3, POLR2H, NME3, MRPL40, POLD3, RFC5, SNAPC5, NT5C, PCNA, TYMS, TP53, DUT, POLR3GL, POLE4, RFC3, NELFB, GTF2A2, CANT1, RFC4, NCBP2, POLL, NFX1, RPA3, NELFE, DAD1, GTF2H1, XPC, GTF2H5, SSRP1, TAF6, NME1, DDB2, APRT, DGCR8, TAF12, AAAS, POLD1, VPS28, LIG1, POLB, NELFCD, ALYREF, DGUOK, ZNRD1, PDE4B, ADA, USP11, GMPR2, RPA2, NUDT9, MPG
MSigDB_Hallmark_2020	ATRXmut vs control	Adipogenesis	-1.00321	0.810906	ENPP2, ANGPT1, CAVIN2, SLC1A5, MCCC1, QDPR, GRPEL1, DECR1, VEGFB, UCP2, CAVIN1, MGLL, IMMT, IDH3A, CHCHD10, COQ9, ESYT1, CMBL, AK2, PFKL, APLP2, GPHN, YWHAG, ARL4A, ECH1, SQOR, CAT, ACO2, TALDO1, ACLY, RMDN3, DLAT, SOD1, G3BP2
MSigDB_Hallmark_2020	ATRXmut vs control	Notch Signaling	-1.0224	0.754878	SAP30, ARRB1, KAT2A
MSigDB_Hallmark_2020	ATRXmut vs control	Epithelial Mesenchymal Transition	-1.03134	0.73831	LOX, COLGALT1, SNTB1, TPM1, GLIPR1, TPM2, BASP1, MEST
MSigDB_Hallmark_2020	ATRXmut vs control	Myogenesis	-1.04643	0.73831	PKIA
MSigDB_Hallmark_2020	ATRXmut vs control	KRAS Signaling Up	-1.12759	0.700383	MYCN, IL1B, HDAC9, CBR4, YRDC, PECAM1, GUCY1A1
MSigDB_Hallmark_2020	ATRXmut vs control	Myc Targets V1	-1.19224	0.505228	MYC, NCBP1, NOP16, CDK2, SF3B3, NOLC1, CCT5, MAD2L1, GSPT1, SRSF1, SRM, CAD, CTPS1, FAM120A, G3BP1, GNL3, MRPS18B, TRIM28, EIF3B, PCNA, TYMS, PRDX4, DUT, NHP2, CCNA2, NOP56, XPOT, HSPE1, TOMM70, DDX18, SRSF7, RFC4, NCBP2, MCM2, CCT3, GLO1, XPO1, SRPK1, CDK4, MCM4, POLD2, HDGF, GOT2, ABCE1, RRM1, SNRPD1, HNRNPU, RAN, EIF2S1, PSMA6, NME1, SSBP1, HNRNPA2B1, ODC1, PRDX3, HSPD1, CCT7, LSM2, RSL1D1, EX…
MSigDB_Hallmark_2020	ATRXmut vs control	Apical Junction	-1.24279	0.533645	IKBKG, ICAM4, EPB41L2, MPP5, PECAM1, LIMA1, MDK, FYB1, SKAP2, CLDN15, GNAI1, ICAM2, CTNNA1, MPZL1, RAC2, ARHGEF6, ADAM15, ITGB1
MSigDB_Hallmark_2020	ATRXmut vs control	Glycolysis	-1.33202	0.357234	B4GALT2, B4GALT7, B4GALT4, PMM2, FKBP4, B3GALT6, SAP30, CDK1, CYB5A, FUT8, ALDH7A1, LHPP, UGP2, P4HA1, EXT2, MXI1, RPE, POLR3K, G6PD
MSigDB_Hallmark_2020	ATRXmut vs control	Mitotic Spindle	-1.41339	0.17323	NDC80, TOP2A, FBXO5, SMC1A, CNTROB, CCNB2, EPB41L2, ARHGAP10, CDK1, CENPF, NCK2, KIF11, NUSAP1, SAC3D1, WASF1, LMNB1, SOS1, MID1IP1, BIRC5, KNTC1, TPX2, GSN, CENPJ, SASS6
MSigDB_Hallmark_2020	ATRXmut vs control	Myc Targets V2	-1.61825	0.135465	MYC, EXOSC5, NOP16, UNG, BYSL, NOLC1, FARSA, SRM, TMEM97, PPAN, GNL3, DUSP2, NDUFAF4, PUS1, UTP20, NOP56, HSPE1, MRTO4, DDX18, LAS1L, CDK4, MCM4, DCTPP1, WDR43, WDR74, MPHOSPH10, SORD, IMP4, HSPD1
MSigDB_Hallmark_2020	ATRXmut vs control	G2-M Checkpoint	-1.67196	0.0277229	NDC80, MYC, CASP8AP2, TOP2A, MKI67, PURA, UBE2C, FBXO5, SMC1A, CDKN3, CCNB2, RBL1, CDC7, POLQ, SAP30, CDK1, CENPF, DTYMK, MCM3, KIF11, NUSAP1, NOLC1, POLE, LMNB1, BIRC5, TPX2, TMPO, GINS2, MAD2L1, CKS2, GSPT1, SRSF1, CDC6, PRIM2, CHAF1A, G3BP1, ATRX, HUS1, NCL, CKS1B, STMN1, JPT1, KMT5A, UBE2S, HSPA8, PTTG1, TOP1, CCNA2, NUP50, LBR, HMGN2, DKC1, ORC6, NASP, E2F1, CHEK1, RPS6KA5, MCM2, BRCA2, XPO1…
MSigDB_Hallmark_2020	ATRXmut vs control	Spermatogenesis	-1.69049	0.0991233	CLPB, CLGN, CDKN3, CCNB2, CDK1, RPL39L
MSigDB_Hallmark_2020	ATRXmut vs control	E2F Targets	-1.74612	0.00814774	MYC, TOP2A, MKI67, SMC1A, CDKN3, CCNB2, UNG, CENPM, BUB1B, CDK1, TIMELESS, BRCA1, MCM3, MSH2, NOLC1, POLE, LMNB1, BIRC5, CCP110, PMS2, TMPO, MAD2L1, UBE2T, CKS2, GSPT1, SRSF1, PRIM2, CTPS1, DNMT1, LUC7L3, TIPIN, POLD3, GINS4, PRKDC, HUS1, HMGB2, CKS1B, STMN1, HELLS, JPT1, SHMT1, MLH1, UBE2S, PCNA, TK1, TP53, NCAPD2, PRDX4, DUT, SMC6, PTTG1, POLE4, RFC3, WEE1, ANP32E, LBR, NOP56, PSIP1, MMS22L, AT…
MSigDB_Hallmark_2020	sporadic vs control	TNF-alpha Signaling via NF-kB	3.11304	1.89502e-17	IER3, AREG, TIPARP, CEBPB, RELB, SAT1, BHLHE40, TNFAIP3, ICOSLG, KLF9, SLC2A3, GADD45A, IRS2, ZFP36, ID2, BIRC3, BIRC2, NFKB1, KDM6B, RELA, PFKFB3, SQSTM1, JUNB, PPP1R15A, FOSL2, IL6ST, EIF1, MAP3K8, DENND5A, KLF6, BCL3, RIPK2, NFKBIA, TGIF1, MCL1, DUSP1, BTG3, FOSB, TANK, FOS, BTG1, CD69, BTG2, ATP2B1
MSigDB_Hallmark_2020	sporadic vs control	TGF-beta Signaling	2.42706	1.48538e-05	SKIL, FURIN, ID2, JUNB, PPP1R15A, CTNNB1, HIPK2, BMPR2, TGIF1, SMURF2, UBE2D3, PPM1A, TGFB1, XIAP
MSigDB_Hallmark_2020	sporadic vs control	Inflammatory Response	2.27273	1.66278e-05	RGS1, ICOSLG, IRF7, RNF144B, EMP3, ACVR1B, NFKB1, ITGA5, RELA, CD55, EIF2AK2, CD82, AHR, KLF6, RIPK2, NFKBIA, GNA15, PSEN1, SELENOS, CD69, BTG2, ATP2B1, HIF1A, LYN, SLC7A1, LY6E, BST2, MXD1, EREG, RHOG
MSigDB_Hallmark_2020	sporadic vs control	Hypoxia	2.17378	3.54552e-06	IER3, DDIT4, TIPARP, ANXA2, BHLHE40, ISG20, TNFAIP3, SLC2A3, DDIT3, KLF7, IRS2, IDS, ZFP36, SLC6A6, CXCR4, ATP7A, PFKFB3, PLIN2, PPP1R15A, FOSL2, TES, KLF6, JMJD6, DUSP1, RBPJ
MSigDB_Hallmark_2020	sporadic vs control	Apoptosis	1.95187	3.58613e-05	IER3, LMNA, SAT1, ISG20, RARA, PTK2, DDIT3, GADD45A, BIRC3, EMP1, RELA, CREBBP, SQSTM1, ANXA1, CTNNB1, KRT18, F2R, GNA15, IFNGR1, MCL1, PSEN1, BTG3
MSigDB_Hallmark_2020	sporadic vs control	p53 Pathway	1.80206	0.000216556	IER3, DDIT4, S100A10, SAT1, PLK3, DDIT3, GADD45A, PRKAB1, TSPYL2, ACVR1B, ZBTB16, MXD4, CD82, PPP1R15A, RALGDS, F2R, RAP2B, CGRRF1, ZFP36L1, FOS, SERTAD3, BTG1, ANKRA2, BTG2, PPM1D, TGFB1, WWP1
MSigDB_Hallmark_2020	sporadic vs control	Interferon Alpha Response	1.73085	0.00724815	IFI44L, IRF9, ISG20, MX1, IRF7, PLSCR1, LPAR6, ISG15, EIF2AK2, RIPK2, IFI44, GBP2, NCOA7, LY6E, ELF1, BST2, TRAFD1, PARP14, IFITM3
MSigDB_Hallmark_2020	sporadic vs control	KRAS Signaling Up	1.69081	0.00537527	TNFAIP3, TFPI, USP12, BPGM, ADAM8, ID2, PTBP2, BIRC3, EMP1, CXCR4, ADAM17, PPP1R15A, LAPTM5, CDADC1, AVL9
MSigDB_Hallmark_2020	sporadic vs control	Interferon Gamma Response	1.67935	0.00161624	IFI44L, IRF9, ISG20, TNFAIP3, MX1, IRF7, PLSCR1, BPGM, ISG15, NFKB1, EIF2AK2, RIPK2, NFKBIA, NCOA3, IFI44, XAF1, STAT3, BTG1, CD69, HLA-A, HIF1A, HLA-DQA1, LATS2, RAPGEF6, LY6E, HLA-B, BST2, TRAFD1, PARP14, IFITM3, STAT1
MSigDB_Hallmark_2020	sporadic vs control	Angiogenesis	1.64663	0.090281	PTK2, CCND2
MSigDB_Hallmark_2020	sporadic vs control	KRAS Signaling Dn	1.62522	0.0579869	IFI44L, SKIL, MX1, CAMK1D, ZBTB16, STAG3, BTG2
MSigDB_Hallmark_2020	sporadic vs control	Estrogen Response Early	1.61164	0.0100308	AREG, TIPARP, BHLHE40, RARA, NBL1, FKBP5, ELOVL5, GAB2, KRT8, KRT18, IL6ST
MSigDB_Hallmark_2020	sporadic vs control	IL-2/STAT5 Signaling	1.55337	0.00932679	BHLHE40, FURIN, SLC2A3, AHNAK, PLSCR1, EMP1, PLIN2, AHR, SYT11, PRKCH, IL3RA, HIPK2, MAP3K8, DENND5A, BMPR2, KLF6, NCOA3, IFNGR1, ITGAE, SPRED2, SWAP70, PRNP, POU2F1, SLC39A8, CD44, CD83, CDC42SE2, MAPKAPK2, TWSG1, SYNGR2, MXD1, IFITM3, SOCS2, SNX14, GBP4
MSigDB_Hallmark_2020	sporadic vs control	Epithelial Mesenchymal Transition	1.49812	0.0579869	AREG, SAT1, TNFAIP3, GADD45A, VIM, ID2, EMP3, ITGA5, DST, COPA, PLOD2, TGFB1, ANPEP, CD44
MSigDB_Hallmark_2020	sporadic vs control	UV Response Dn	1.38489	0.0589831	ANXA2, BHLHE40, TFPI, NFKB1, SYNJ2, CELF2, ZMIZ1, INSIG1, MAPK14, DUSP1, NEK7, RASA2, TGFBR2, ATP2B1, ABCC1, ATXN1, AKT3, SLC7A1, PDLIM5
MSigDB_Hallmark_2020	sporadic vs control	IL-6/JAK/STAT3 Signaling	1.15482	0.386014	IRF9, ACVR1B, IL6ST, IL3RA, MAP3K8, IFNGR1, STAT3, CBL, TGFB1, CD44
MSigDB_Hallmark_2020	sporadic vs control	Androgen Response	1.14691	0.353156	SAT1, FKBP5, RPS6KA3, ELOVL5, KRT8, ZMIZ1, INSIG1, DNAJB9, HMGCR, HMGCS1, HERC3, PDLIM5, TSC22D1, SCD, ABHD2, VAPA
MSigDB_Hallmark_2020	sporadic vs control	heme Metabolism	1.09124	0.397704	KDM7A, BPGM, KHNYN, SEC14L1, CLIC2, CDR2, SDCBP, ADIPOR1, GAPVD1, NEK7, TMEM9B, YPEL5, LRP10, BTG2, BACH1, CCDC28A, KLF3, PICALM, CIR1, FBXO7, OPTN, RIOK3, SLC10A3, DAAM1, TAL1, CTSB, XPO7, PSMD9, NFE2L1, NARF
MSigDB_Hallmark_2020	sporadic vs control	Protein Secretion	1.02285	0.587214	ATP7A, RPS6KA3, KRT18, RAB5A, MON2, DST, TSG101, GOSR2, CD63, ARFGEF2, AP2B1, STAM, RAB9A, VAMP4, NAPG, SNAP23, ARF1
MSigDB_Hallmark_2020	sporadic vs control	Cholesterol Homeostasis	1.01327	0.587214	TP53INP1, PLSCR1, MVD, CTNNB1, S100A11, HMGCR, HMGCS1, STARD4, SCD, SC5D, CHKA
MSigDB_Hallmark_2020	sporadic vs control	Complement	0.971211	0.677581	CEBPB, TNFAIP3, IRF7, PLSCR1, CBLB, CD55
MSigDB_Hallmark_2020	sporadic vs control	Coagulation	0.924354	0.719813	FURIN, KLF7, ANXA1, ARF4, PEF1
MSigDB_Hallmark_2020	sporadic vs control	UV Response Up	0.878982	0.82602	FURIN, AGO2, SQSTM1, JUNB, IL6ST, NFKBIA, GRINA, BTG3, NUP58, FOSB, FOS, BTG1, BTG2, ATP6V1F, LYN, RAB27A, POLG2, DNAJB1, CHKA
MSigDB_Hallmark_2020	sporadic vs control	Hedgehog Signaling	0.76384	0.82602	TLE3, NF1, LDB1, ADGRG1, MYH9
MSigDB_Hallmark_2020	sporadic vs control	Pancreas Beta Cells	-0.63862	0.905355	SRPRB
MSigDB_Hallmark_2020	sporadic vs control	Wnt-beta Catenin Signaling	-0.675215	0.905355	MYC, CUL1, TP53, HDAC5, DVL2, SKP2
MSigDB_Hallmark_2020	sporadic vs control	Allograft Rejection	-0.75237	0.905355	BRCA1, HDAC9, AKT1, IL1B, GCNT1, NCF4, ITGB2, NME1, MTIF2, HLA-DOA, TAP2, CD7, IL16, ITGAL, MRPL3, HLA-DMB, MAP4K1, EIF3A, SPI1, PSMB10, WAS, CFP, LCP2, PRKCB, CAPG, CD79A, NPM1, IFNAR2, GLMN, HLA-DMA, HCLS1, LY75, IL2RG, HLA-DRA
MSigDB_Hallmark_2020	sporadic vs control	Apical Junction	-0.837389	0.82602	LIMA1, DHX16, ICAM4, ACTN1, EPB41L2, PECAM1, GAMT, ADAM15, MAP4K2, EVL, SYK, HRAS, RSU1, ARHGEF6, MDK, CD34, CLDN15, TUBG1, RAC2, MPP5, HADH, NEGR1
MSigDB_Hallmark_2020	sporadic vs control	Myogenesis	-0.880008	0.772473	MYLK, CFD, PFKM, TPM2, LSP1, MAPK12, IGFBP7, HDAC5, FDPS, CHRNB1, SH2B1, BAG1, CLU, FLII, SIRT2, SVIL
MSigDB_Hallmark_2020	sporadic vs control	Notch Signaling	-0.89985	0.729883	ARRB1, CUL1
MSigDB_Hallmark_2020	sporadic vs control	mTORC1 Signaling	-0.909796	0.772473	PSPH, TM7SF2, DHFR, MCM2, MCM4, ACSL3, TMEM97, TOMM40, UNG, ITGB2, PFKL, IMMT, SLC1A5, PRDX1, NUFIP1, ATP5MC1, PHGDH, SDF2L1, PDK1, GGA2, FKBP2, SORD, ENO1, DAPP1, ACACA, CACYBP, GLA, CTSC, STIP1, SLA, EEF1E1, SHMT2, PSMC4, TUBG1, RDH11, PNO1, GBE1, GSR, CALR, HSPE1, TPI1, GSK3B, RPA1, QDPR, HSP90B1, CFP, GMPS, GLRX, SKAP2, HSPD1, CORO1A, ATP6V1D, CCT6A, PGM1, PSMB5, ADIPOR2
MSigDB_Hallmark_2020	sporadic vs control	PI3K/AKT/mTOR Signaling	-0.965369	0.677581	CDK1, AKT1, CDKN1B, E2F1, CDK4, PDK1, HRAS, CDK2, DAPP1, ACACA, SLA, MAPKAP1, PTPN11, PPP1CA, VAV3, RALB, CALR, GSK3B, GRK2, ECSIT, TNFRSF1A, PIN1, HSP90B1, PRKCB, PFN1
MSigDB_Hallmark_2020	sporadic vs control	Adipogenesis	-0.99232	0.657474	ENPP2, MYLK, SULT1A1, GRPEL1, FAH, MGLL, CD302, HIBCH, PEMT, VEGFB, PFKL, IMMT, SLC1A5, ACAA2, GPHN, SAMM50, SLC25A1, DLAT, ANGPT1, ECH1, APLP2, MCCC1, TALDO1, CHCHD10, CMBL, GBE1, AGPAT3, RMDN3, TKT, HADH, CYC1, COQ5, IDH3A, QDPR, UCP2, ESYT1, SQOR, ECHS1, CAVIN2, CCNG2, UQCRQ, AIFM1, SOD1, PGM1, ADIPOR2, IDH3G
MSigDB_Hallmark_2020	sporadic vs control	Spermatogenesis	-1.03005	0.587214	CDK1, CDKN3, RFC4, MAP7, PHF7, CLGN, RPL39L, TOPBP1, TALDO1, EZH2, STRBP, CSNK2A2, CCNB2, RAD17
MSigDB_Hallmark_2020	sporadic vs control	Unfolded Protein Response	-1.03599	0.587214	PDIA5, PARN, EXOSC5, SDAD1, SRPRB, IMP3, EIF4EBP1, EXOSC4, ALDH18A1, NOP56, HYOU1, CXXC1, ARFGAP1, EIF4A3, NOP14, LSM4, NFYB, CKS1B, TTC37, NOLC1, EIF4G1, NHP2, CALR, PDIA6, FUS, HSP90B1, EXOSC10, YIF1A, BANF1, EXOSC2, DCP2, DKC1, NPM1, HSPA9, HSPA5, MTHFD2
MSigDB_Hallmark_2020	sporadic vs control	Estrogen Response Late	-1.04569	0.587214	IMPA2, TOP2A, S100A9, CDC6, SLC29A1, OPN3, GINS2, SLC16A1, MEST, TSTA3, FABP5, FKBP4, MYB, BCL2, SORD, BLVRB, MDK, GLA, PRKAR2B
MSigDB_Hallmark_2020	sporadic vs control	Pperoxisome	-1.10317	0.491532	TOP2A, PEX6, ACSL5, MSH2, ITGB1BP1, PRDX1, ISOC1, ECH1, HSD17B4, HRAS, FDPS, ALDH9A1, RDH11, ECI2, CTPS1, ACAA1, SLC35B2, IDH2, ACOT8, SOD1, MVP, CTBP1, SMARCC1, TSPO, ERCC1, CAT, GSTK1
MSigDB_Hallmark_2020	sporadic vs control	Reactive Oxygen Species Pathway	-1.12551	0.47043	MPO, PRDX1, FES, MGST1, LSP1, PRDX4, PRDX2, PTPA, GSR, OXSR1, STK25, GLRX2, MSRA, GLRX, SCAF4, TXNRD2, SOD1
MSigDB_Hallmark_2020	sporadic vs control	DNA Repair	-1.1688	0.353156	POLD1, SAC3D1, LIG1, RFC5, RFC4, UMPS, NME1, FEN1, MRPL40, TARBP2, ZWINT, TAF6, PRIM1, PCNA, POLA1, GMPR2, RFC3, NUDT9, TP53, RPA3, ADA, NME4, DUT, TYMS, NELFB, REV3L, SSRP1, NELFCD, ELL, IMPDH2, POLD3, POLR2F, POLR2E, POLR2H, ITPA, POLE4, RPA2, RFC2, BCAP31, SNAPC5, POLR2I, POLR2D, ERCC1, HCLS1, AAAS, NME3, POLR3C, SF3A3, CSTF3, GTF2H3, GTF2H1, APRT, POLR2A, NCBP2
MSigDB_Hallmark_2020	sporadic vs control	Xenobiotic Metabolism	-1.20828	0.343172	SLC46A3, BPHL, FAH, TMEM97, CBR1, PEMT, ALAS1, SLC1A5, MTHFD1, CYB5A, LONP1, MT2A, ECH1, COMT, AHCY, BLVRB, TKFC, CASP6, SHMT2, MCCC2, ALDH9A1, GSR, CNDP2, HACL1, GSS
MSigDB_Hallmark_2020	sporadic vs control	Glycolysis	-1.247	0.252316	COL5A1, B3GALT6, CDK1, PAXIP1, B4GALT2, POLR3K, PYGL, MIF, B4GALT7, TSTA3, GALK1, CYB5A, AKR1A1, FKBP4, MXI1, GUSB, MPI, ALDH7A1, HDLBP, COG2, ENO1, COPB2, FUT8, TALDO1, PGM2, PKM, MED24, CASP6, STMN1, PSMC4, ALDH9A1, TPI1, LHPP, CHST12, NASP, B3GAT3, GLRX, SRD5A3, ME2, HS2ST1, SLC25A13, GFPT1, SOD1
MSigDB_Hallmark_2020	sporadic vs control	Apical Surface	-1.26612	0.343172	BRCA1, CRYBG1, HSPB1
MSigDB_Hallmark_2020	sporadic vs control	Bile Acid Metabolism	-1.26715	0.290072	SLC29A1, PEX6, ACSL5, PFKM, SLC27A5, PEX19, RXRA, ISOC1, PXMP2, HSD17B4, ALDH9A1, HACL1, NEDD4, SLC35B2, PEX1, IDH2, SOD1, PEX26, APOA1, CAT, GSTK1
MSigDB_Hallmark_2020	sporadic vs control	Oxidative Phosphorylation	-1.42105	0.0195407	GRPEL1, ALAS1, FH, IMMT, ACAA2, COX10, LRPPRC, CYB5A, ATP5MC1, DLAT, ECH1, FXN, SLC25A11, RHOT2, NNT, ECI1, PDHA1, NDUFA3, NDUFB6, ACAT1, OAT, COX15, NQO2, TIMM13, NDUFB2, MTX2, MRPS12, RHOT1, HCCS, TOMM70, ATP5MF, PDHB, SLC25A12, SDHA, POLR2F, CYC1, ACAA1, NDUFB3, IDH3A, NDUFA8, TIMM50, HADHA, NDUFV1, ECHS1, MRPL11, HSD17B10, TIMM8B, TIMM10, NDUFS6, IDH2, SLC25A6, BDH2, UQCRQ, AIFM1, NDUFS7, ATP…
MSigDB_Hallmark_2020	sporadic vs control	Fatty Acid Metabolism	-1.44095	0.0448723	ACSS1, GSTZ1, BPHL, ACSL5, MGLL, BCKDHB, CBR1, MIF, HIBCH, NTHL1, FH, CCDC58, ACAA2, GCDH, FASN, NBN, ECH1, ACAT2, HSD17B4, ECI1, HSPH1, ALAD, UROD, PDHA1, ADSL, UBE2L6, UROS, NCAPH2, ALDH9A1, RDH11, ECI2, HCCS, PDHB, SDHA, HADH, ACAA1, HSDL2, GRHPR, ECHS1, ODC1, RAP1GDS1, HSD17B10, ERP29, ACOT8, SDHD, ADIPOR2, IDH3G, PCBD1, APEX1
MSigDB_Hallmark_2020	sporadic vs control	Mitotic Spindle	-1.50858	0.0113104	KIF11, CDK1, LMNB1, TPX2, CENPF, TOP2A, FBXO5, CNTROB, SAC3D1, WASF1, SMC1A, BIRC5, KATNB1, PCNT, NUSAP1, CDK5RAP2, LRPPRC, TBCD, EPB41L2, CNTRL, ABR, CLIP2, CENPJ, TUBGCP5, BRCA2, CEP192, RHOT2, SASS6, TUBGCP2, APC, ARHGEF2, SOS1, KPTN, KIF20B, DOCK2, KNTC1, NIN, CKAP5, NUMA1, SMC4
MSigDB_Hallmark_2020	sporadic vs control	Myc Targets V1	-1.80117	3.54552e-06	CCNA2, MYC, CAD, NOP16, SRM, CDC45, MCM2, POLD2, ORC2, MCM4, EIF3B, RFC4, NME1, NOP56, CCT5, HDGF, CDK4, PRPF31, TRIM28, PCNA, CUL1, MCM7, RRM1, AIMP2, LSM7, CDK2, PPM1G, CCT7, DUT, PRDX4, TYMS, NOLC1, PHB, GNL3, CCT3, PSMD3, C1QBP, PSMC4, GSPT1, SF3B3, NHP2, SRSF7, MAD2L1, TOMM70, HSPE1, STARD7, USP1, SERBP1, IMPDH2, RAN, TXNL4A, CTPS1, CYC1, TFDP1, EXOSC7, RUVBL2, PA2G4, MCM5, KPNB1, HNRNPU, MR…
MSigDB_Hallmark_2020	sporadic vs control	G2-M Checkpoint	-1.86618	3.54552e-06	MKI67, POLE, CCNA2, MYC, KIF11, CDK1, LMNB1, TPX2, CENPF, TOP2A, POLQ, CDC6, MCM3, FBXO5, TMPO, CDKN3, CDC45, MCM2, UCK2, GINS2, CDKN1B, CASP8AP2, SMC1A, BIRC5, UBE2C, SMC2, NUSAP1, CKS2, E2F1, KNL1, CHAF1A, NSD2, DTYMK, TACC3, CDK4, BRCA2, MT2A, NCL, CUL1, CKS1B, CTCF, NOLC1, KIF20B, HSPA8, ORC6, STMN1, GSPT1, NUMA1, EZH2, SMC4, CDC7, MAD2L1, RBL1, CHEK1, PURA, ODF2, KIF22, BARD1, TFDP1, MCM5, N…
MSigDB_Hallmark_2020	sporadic vs control	Myc Targets V2	-2.05803	9.99917e-06	MYC, NOP16, SRM, EXOSC5, GRWD1, RCL1, UTP20, MCM4, TMEM97, UNG, FARSA, DCTPP1, NOP56, LAS1L, PPAN, CDK4, MRTO4, WDR43, PES1, AIMP2, SORD, NOLC1, PHB, GNL3, MYBBP1A, PUS1, HSPE1, PA2G4, MCM5, BYSL, HSPD1, WDR74, TFB2M
MSigDB_Hallmark_2020	sporadic vs control	E2F Targets	-2.31197	1.36666e-14	MKI67, UBE2T, POLE, MYC, BRCA1, SHMT1, TK1, CDK1, LMNB1, TOP2A, MCM3, POLD1, TMPO, TIMELESS, CDKN3, MCM2, LIG1, POLD2, ORC2, MCM4, ATAD2, CDKN1B, MSH2, UNG, SMC1A, BIRC5, PRKDC, HELLS, CKS2, CSE1L, SMC6, NME1, LYAR, ANP32E, DCTPP1, RAD51C, CCP110, NOP56, PAICS, CENPM, TACC3, CDK4, NBN, PCNA, MLH1, BRCA2, DNMT1, MCM7, RFC3, LUC7L3, GINS4, NCAPD2, CKS1B, RAD51AP1, TP53, RPA3, DUT, PRDX4, CTCF, WEE1…
MSigDB_Hallmark_2020	MYCN amplified vs MYCN wildtype	Interferon Alpha Response	1.46321	0.124261	IFIH1, RSAD2, GBP2, TRIM25, TXNIP, MX1, EPSTI1, SAMD9, PSMA3, IFI44L, IFITM3, SELL, UBE2L6, LY6E, ISG15, CD74, PSMB8, BST2, LGALS3BP, SP110, IFITM2, B2M, IRF7, NMI, PSME2, GBP4, PLSCR1, CD47, IFI44, LPAR6, HLA-C, CNP, EIF2AK2
MSigDB_Hallmark_2020	MYCN amplified vs MYCN wildtype	Interferon Gamma Response	1.45146	0.0762041	GCH1, IFIH1, RSAD2, CASP3, SOCS3, PNP, HLA-DQA1, TRIM25, LYSMD2, TXNIP, ARID5B, MX1, PIM1, SERPING1, EPSTI1, APOL6, PTPN6, IL15RA, PSMA3, MTHFD2, SAMHD1, XAF1, HLA-A, IFI44L, IFITM3, AUTS2, HLA-B, PSMB10, UBE2L6, MT2A, LY6E, HLA-DMA, ISG15, CD74, IFNAR2, PSMB8, BST2, ARL4A, LGALS3BP, LCP2, HLA-DRB1, SP110, RNF213, IFITM2
MSigDB_Hallmark_2020	MYCN amplified vs MYCN wildtype	Fatty Acid Metabolism	1.40986	0.124261	S100A10, HSPH1, HPGD, NBN, SDHD, NSDHL, ACOX1, HSD17B4, ADSL, ALDH9A1, HCCS, ACOT8, SDHA, ECHS1, UROD, ECI2, ECH1, UBE2L6, HSD17B10, ACADVL, PDHB, RDH11, ACAT2, ACSS1, GRHPR, HADHB, YWHAH, MDH1, HSD17B11
MSigDB_Hallmark_2020	MYCN amplified vs MYCN wildtype	E2F Targets	1.39181	0.115652	EED, RPA2, CDKN1B, NBN, CSE1L, PPP1R8, RFC3, RAD51C, MSH2, NOP56, SRSF1, MCM3, MTHFD2, CTPS1, PRPS1, USP1, DCK, EXOSC8, PDS5B, UBR7, CDK4, ANP32E, PRIM2, NME1, RAN, RFC2, PAICS, CKS2, PHF5A, MCM7, STMN1, CKS1B, POLD2, DCTPP1, SMC1A, XPO1, PSIP1, RAD1, JPT1, XRCC6, SMC3, POLE4, KIF22, POP7
MSigDB_Hallmark_2020	MYCN amplified vs MYCN wildtype	Pperoxisome	1.32156	0.274234	PEX13, MSH2, ACOX1, HSD17B4, ALDH9A1, ITGB1BP1, ACOT8, CTPS1, PRDX1, SOD1, ECI2, ECH1, SCP2, PRDX5, FADS1, LONP2, RDH11, ERCC1, GNPAT, PABPC1, YWHAH, HSD17B11, SLC35B2, SOD2, SIAH1, ACAA1
MSigDB_Hallmark_2020	MYCN amplified vs MYCN wildtype	Myc Targets V2	1.2481	0.360243	RRP12, PES1, NOP56, GNL3, TFB2M, NIP7, WDR74, CDK4, HSPE1, LAS1L, NOC4L, DCTPP1, PUS1, NDUFAF4, FARSA, DDX18
MSigDB_Hallmark_2020	MYCN amplified vs MYCN wildtype	Bile Acid Metabolism	1.24211	0.362805	PEX13, HSD17B4, ALDH9A1, SOD1, GCLM, SCP2, PRDX5, FADS1, LONP2, GNPAT, HSD17B11, CROT, SLC35B2, PEX16, PHYH
MSigDB_Hallmark_2020	MYCN amplified vs MYCN wildtype	Apical Junction	1.2158	0.360243	PECAM1, ICAM4, RSU1, INSIG1, RAC2, WASL, MDK, PKD1, CLDN15, EVL, STX4, ACTN4, TSC1, ACTN1, CD34, PIK3CB, SYMPK, PFN1, YWHAH, CTNNA1, NECTIN2, MAPK14, EXOC4, CAP1, ACTB
MSigDB_Hallmark_2020	MYCN amplified vs MYCN wildtype	DNA Repair	1.20712	0.360243	RPA2, ERCC4, SAC3D1, TARBP2, RAE1, PNP, RFC3, POLR1C, FEN1, NME3, AAAS, CETN2, ZNRD1, USP11, APRT, GTF2B, POLR3GL, ITPA, DGUOK, TAF12, BCAP31, RBX1, RALA, POLR2H, REV3L, SF3A3, NME1, ERCC1
MSigDB_Hallmark_2020	MYCN amplified vs MYCN wildtype	IL-6/JAK/STAT3 Signaling	1.17007	0.484911	LTB, SOCS3, TNFRSF1A, TYK2, PIM1, IL15RA, IFNAR1
MSigDB_Hallmark_2020	MYCN amplified vs MYCN wildtype	Xenobiotic Metabolism	1.12511	0.517751	GCH1, TNFRSF1A, ACOX1, ALDH9A1, PDLIM5, ADH5, PINK1, ASL, LPIN2, MTHFD1, GART, PSMB10, ECH1, MT2A, DHPS, BCAT1, PGRMC1, BLVRB, PGD, PEMT
MSigDB_Hallmark_2020	MYCN amplified vs MYCN wildtype	KRAS Signaling Dn	1.10636	0.585982	RSAD2, NUDT11, MX1, COQ8A, CAMK1D, IFI44L, SLC16A7
MSigDB_Hallmark_2020	MYCN amplified vs MYCN wildtype	Oxidative Phosphorylation	1.09289	0.523659	SLC25A11, COX10, SDHD, ATP6V0E1, HCCS, MRPL15, RHOT1, SDHA, ECHS1, CYB5R3, NDUFC1, GRPEL1, NDUFV2, PDHX, NDUFA8, ECH1, PRDX3, NNT, TOMM70, ATP6V1E1, HSD17B10, UQCR10, ACADVL, MTX2, PDHB, MPC1, ACAT1, NDUFS4, NDUFB7, HADHB, NDUFA5, MRPS11, FXN, SURF1, ATP5MC1, NQO2, ETFB, COX6A1, MDH1, NDUFS7, NDUFS6, NDUFA2, NDUFC2, NDUFA1, HSPA9, MRPS12, NDUFS2, ATP5PD, ISCU, PHYH, ACAA1, MRPL34, NDUFB8, ATP5F1B
MSigDB_Hallmark_2020	MYCN amplified vs MYCN wildtype	Androgen Response	1.05044	0.636582	RRP12, HPGD, GUCY1A1, ARID5B, PDLIM5, APPBP2, NCOA4, INSIG1, AKT1, CAMKK2, HMGCR, MYL12A, FADS1, MAP7, ACTN1
MSigDB_Hallmark_2020	MYCN amplified vs MYCN wildtype	UV Response Dn	1.02628	0.682754	CDKN1B, SPOP, TOGARAM1, WDR37, DBP, CITED2, ATP2B1, PDLIM5, CDC42BPA, RBPMS, ANXA2, ATP2B4, INSIG1
MSigDB_Hallmark_2020	MYCN amplified vs MYCN wildtype	mTORC1 Signaling	0.988987	0.695788	SDF2L1, PNP, CYB5B, DAPP1, EEF1E1, SQLE, PSMB5, ACLY, USO1, PSMA3, FKBP2, PSME3, MTHFD2, XBP1, ACTR3, PRDX1, PHGDH, GBE1, INSIG1, PSMC2, MLLT11, STIP1, CTSC, CACYBP, HMGCR, HSP90B1, CCT6A, BCAT1, LDLR, TXNRD1, FADS1, HSPE1, RDH11, PITPNB, PDAP1, PSMC4, EIF2S2, CORO1A, STARD4, ENO1, ADD3, PNO1, TPI1
MSigDB_Hallmark_2020	MYCN amplified vs MYCN wildtype	PI3K/AKT/mTOR Signaling	0.988272	0.695788	CDKN1B, TNFRSF1A, DAPP1, ATF1, IRAK4, ACTR3, UBE2N, AKT1S1, AKT1, PPP1CA, EIF4E, RAF1, HSP90B1, MAP3K7, CLTC, IL2RG, CDK4, PFN1, CSNK2B, YWHAB, TSC2
MSigDB_Hallmark_2020	MYCN amplified vs MYCN wildtype	Adipogenesis	0.95256	0.716653	UCP2, DHRS7B, ACLY, ACOX1, MRPL15, LPCAT3, SLC25A1, GBE1, CCNG2, SCARB1, ECHS1, GRPEL1, SOD1, CAVIN1, ECH1, SCP2, PRDX3, APLP2, CHCHD10, UQCR10, RMDN3, ARL4A, PEMT, CD151, NDUFB7, JAGN1, NDUFA5, ETFB, COX6A1, TALDO1, DHRS7, NMT1, MTCH2
MSigDB_Hallmark_2020	MYCN amplified vs MYCN wildtype	Angiogenesis	0.95221	0.716653	S100A4, APP, CCND2, TIMP1, FSTL1
MSigDB_Hallmark_2020	MYCN amplified vs MYCN wildtype	Complement	0.951247	0.716653	GCA, CASP3, GATA3, PIM1, SERPING1, ERAP2, PPP4C, CLU, LIPA, DUSP6, CTSC, RAF1, LAMP2, STX4, SPOCK2, PRCP, PIK3CA, LCP2, PFN1, IRF7, CD59, CALM1
MSigDB_Hallmark_2020	MYCN amplified vs MYCN wildtype	Unfolded Protein Response	0.899417	0.809631	PARN, IMP3, DDX10, NOP56, MTHFD2, SDAD1, XBP1, EIF4A2, ATF6, EXOSC4, EXOSC1, DCTN1, BANF1, EIF4E, NFYB, EIF4A1, HSP90B1, MTREX, EIF4EBP1, PDIA6, EIF4A3, EIF4G1, ERN1, DKC1, YIF1A
MSigDB_Hallmark_2020	MYCN amplified vs MYCN wildtype	Coagulation	0.863537	0.82439	PECAM1, SERPING1, DUSP14, WDR1, CLU, USP11, DUSP6, MSRB2, LAMP2, PEF1, GSN
MSigDB_Hallmark_2020	MYCN amplified vs MYCN wildtype	Myc Targets V1	0.822871	0.943389	SRSF7, NOP56, SRSF1, GNL3, MRPS18B, CTPS1, USP1, DHX15, RRM1, EIF4E, PRDX3, EIF4A1, TOMM70, G3BP1, PWP1, CDK4, HSPE1, ILF2, NME1, PSMC4, BUB3, CCT3, EIF2S2, RAN, SSB, PABPC1, UBA2, PSMA6, PRPF31, MCM7, TCP1, POLD2, XPO1, HDAC2, CUL1, PSMD8, NHP2, DDX18, PSMB3, XRCC6, ERH, ABCE1, SNRPG, UBE2L3, CCT5, HPRT1, PSMA4, YWHAQ, YWHAE, SNRPD2, PSMA2, CCT7, CLNS1A, RSL1D1, CNBP, PCBP1, TXNL4A, NDUFAB1, XPO…
MSigDB_Hallmark_2020	MYCN amplified vs MYCN wildtype	Reactive Oxygen Species Pathway	0.801771	0.903621	PRDX1, PTPA, MBP, LAMTOR5, SOD1, GCLM, HHEX, TXNRD1, LSP1, PRDX2, NDUFS2, PFKP, SOD2, TXN
MSigDB_Hallmark_2020	MYCN amplified vs MYCN wildtype	Cholesterol Homeostasis	0.799084	0.903621	S100A11, SQLE, NSDHL, CLU, ECH1, HMGCR, LDLR, ACAT2, STARD4
MSigDB_Hallmark_2020	MYCN amplified vs MYCN wildtype	Protein Secretion	0.751174	0.957152	STX7, SCAMP3, USO1, TMX1, SNX2, SOD1, GALC, CTSC, RAB22A, LAMP2, YIPF6, CLTC, ANP32E, SCAMP1, CLTA, RER1, COPB1, M6PR, ATP1A1, RAB14, RAB2A, AP2B1, VPS4B, SEC31A, AP2M1, SNAP23, CD63, AP3B1
MSigDB_Hallmark_2020	MYCN amplified vs MYCN wildtype	Hedgehog Signaling	0.725387	0.939077	PML, NF1, ADGRG1, TLE3, CDK6, ETS2, MYH9
MSigDB_Hallmark_2020	MYCN amplified vs MYCN wildtype	Spermatogenesis	0.705837	0.957152	SIRT1, LPIN1, COIL, MTOR, MLLT10, ARL4A, PHKG2, MAP7, PEBP1
MSigDB_Hallmark_2020	MYCN amplified vs MYCN wildtype	heme Metabolism	0.681144	0.977127	NFE2, UCP2, CLIC2, FOXJ2, ICAM4, NCOA4, TMEM9B, NFE2L1, LPIN2, UROD, SLC25A38, GCLM, LRP10, NNT, LAMP2, HTATIP2
MSigDB_Hallmark_2020	MYCN amplified vs MYCN wildtype	Wnt-beta Catenin Signaling	0.53505	0.977127	NCSTN, HDAC2, CUL1, NOTCH1, RBPJ, GNAI1, CCND2, KAT2A
MSigDB_Hallmark_2020	MYCN amplified vs MYCN wildtype	Apical Surface	-0.637273	0.960142	AKAP7, PLAUR
MSigDB_Hallmark_2020	MYCN amplified vs MYCN wildtype	Mitotic Spindle	-0.958334	0.716653	DYNLL2, PREX1, CLIP2, PCGF5, DYNC1H1, DOCK2, NCK2, BCR, TRIO, ARF6, WASF1, NET1, DLG1, TLK1, STAU1, SSH2, SUN2, CLIP1, WASF2, PPP4R2, MYO9B
MSigDB_Hallmark_2020	MYCN amplified vs MYCN wildtype	UV Response Up	-0.996072	0.695788	NFKBIA, JUNB, IL6ST, BTG2, FURIN, NUP58, CHKA, BTG1, BTG3, POLE3, EIF5, EIF2S3, IRF1, DGAT1, DNAJB1, SQSTM1, CREG1, PPP1R2, DDX21
MSigDB_Hallmark_2020	MYCN amplified vs MYCN wildtype	Allograft Rejection	-1.00387	0.684018	EREG, ICOSLG, NLRP3, RIPK2, BCL3, GALNT1, SRGN, IL18, HIF1A
MSigDB_Hallmark_2020	MYCN amplified vs MYCN wildtype	Pancreas Beta Cells	-1.10707	0.585982	LMO2, SEC11A, SRP9, SPCS1, SRP14
MSigDB_Hallmark_2020	MYCN amplified vs MYCN wildtype	G2-M Checkpoint	-1.14343	0.360243	SAP30, CCNT1, BCL3, TENT4A, DBF4, LIG3, CUL3, SMAD3, CUL4A, TRA2B, TFDP1, HIF1A, UBE2S, HUS1, SLC38A1, ATF5
MSigDB_Hallmark_2020	MYCN amplified vs MYCN wildtype	Myogenesis	-1.22629	0.360243	MEF2D, BHLHE40, IFRD1, MEF2A, GADD45B, SPARC, ABLIM1, ITGB1
MSigDB_Hallmark_2020	MYCN amplified vs MYCN wildtype	IL-2/STAT5 Signaling	-1.23806	0.286091	MAP3K8, BHLHE40, SLC2A3, ST3GAL4, PLIN2, ITGAE, CD81, HIPK2, FURIN, MXD1, CD83
MSigDB_Hallmark_2020	MYCN amplified vs MYCN wildtype	Glycolysis	-1.29656	0.213068	SAP30, CXCR4, ISG20, IER3, DDIT4, SLC25A13
MSigDB_Hallmark_2020	MYCN amplified vs MYCN wildtype	Apoptosis	-1.49323	0.0476569	EREG, ISG20, IER3, PMAIP1, TIMP2, CD38, BTG2, CD69, DDIT3, IL18, JUN, PPP3R1, DNM1L, MCL1, GADD45B, ETF1, DAP, PAK1, BTG3
MSigDB_Hallmark_2020	MYCN amplified vs MYCN wildtype	Notch Signaling	-1.50225	0.192978	SAP30
MSigDB_Hallmark_2020	MYCN amplified vs MYCN wildtype	Inflammatory Response	-1.55192	0.0476569	EREG, ICOSLG, NFKBIA, NLRP3, RIPK2, PDE4B, BTG2, MXD1, CD69, IL18, HIF1A, NAMPT, PLAUR
MSigDB_Hallmark_2020	MYCN amplified vs MYCN wildtype	KRAS Signaling Up	-1.55541	0.0476569	CXCR4, EREG, ID2, TNFAIP3, ZNF639, KLF4, YRDC, DOCK2, PPP1R15A, GYPC, LAT2, PLAUR, RBM4, IKZF1, RABGAP1L, TOR1AIP2, GLRX, PTBP2, ABCB1, PRELID3B, TFPI, MYCN
MSigDB_Hallmark_2020	MYCN amplified vs MYCN wildtype	p53 Pathway	-1.71755	0.0130345	TSPYL2, RNF19B, IER5, IER3, DDIT4, POM121, CD81, NINJ1, BTG2, MXD1, DDIT3, SESN1, DNTTIP2, KLF4, JUN, CCNK, PPP1R15A, BTG1, CEBPA, ANKRA2, MKNK2, FBXW7, SAT1
MSigDB_Hallmark_2020	MYCN amplified vs MYCN wildtype	Estrogen Response Early	-1.80017	0.0167013	AREG, BHLHE40, PMAIP1, IL6ST, FKBP5, RHOBTB3, NCOR2, KLF4, CHPT1, MED13L, ELOVL5, KLF10, NBL1, ABLIM1, JAK2, AMFR, RBBP8, ARL3
MSigDB_Hallmark_2020	MYCN amplified vs MYCN wildtype	Epithelial Mesenchymal Transition	-1.81439	0.0167013	AREG, ID2, TNFAIP3, TPM1, LGALS1, JUN, GADD45B, SPARC, PLAUR, ITGB1, SAT1, PLOD2
MSigDB_Hallmark_2020	MYCN amplified vs MYCN wildtype	Estrogen Response Late	-1.81591	0.0101118	AREG, DUSP2, ID2, ISG20, IL6ST, FKBP5, NCOR2, KLF4, CHPT1, ELOVL5, BTG3, ZFP36, NBL1, JAK2, AMFR, MOCS2, RBBP8, ARL3
MSigDB_Hallmark_2020	MYCN amplified vs MYCN wildtype	Hypoxia	-1.9643	0.00116576	SAP30, CXCR4, BHLHE40, FOSL2, TNFAIP3, ISG20, IER3, SLC6A6, DDIT4, SLC2A3, KLF7, PLIN2, JMJD6, DDIT3, KLHL24, JUN, PPP1R15A, BTG1, MXI1, PLAUR
MSigDB_Hallmark_2020	MYCN amplified vs MYCN wildtype	TGF-beta Signaling	-2.15151	0.00143847	ID1, ID2, JUNB, SKIL, HIPK2, FURIN, SMAD3, NCOR2, PPM1A, PPP1R15A, KLF10, UBE2D3
MSigDB_Hallmark_2020	MYCN amplified vs MYCN wildtype	TNF-alpha Signaling via NF-kB	-2.9577	5.8789e-15	AREG, KLF2, DUSP2, MAP3K8, RNF19B, BHLHE40, ID2, FOSL2, TNFAIP3, IER5, ICOSLG, NFKBIA, IER3, EGR1, RIPK2, JUNB, KLF9, IL6ST, SLC2A3, BCL3, PER1, NINJ1, PDE4B, BTG2, CCNL1, MXD1, BIRC2, CD69, CD83, CEBPB, SMAD3, KLF4, NFKBIE, YRDC, IL18, JUN, PPP1R15A, MCL1, RELB, BTG1, GADD45B, IER2, NAMPT, PLAUR, BTG3, KLF10, SERPINB8, ZFP36
TRRUST_Transcription_Factors_2019	MYCN amplified vs control	HSF1	1.77526	0.271464	HSPA1A, SESN3, POLK, IL1B, NFKB1, RELA
TRRUST_Transcription_Factors_2019	MYCN amplified vs control	IRF3	1.74393	0.264265	IRF7, SOCS2, MAVS, TNPO1
TRRUST_Transcription_Factors_2019	MYCN amplified vs control	NFKBIA	1.57037	0.34197	TNFSF10, IL1B, NFKB1, RELA, CD58, S100A6
TRRUST_Transcription_Factors_2019	MYCN amplified vs control	RFX5	1.50312	0.468631	HLA-DQA1, HLA-DQB1, HDAC2, HLA-DMA, HLA-DRA, HLA-DRB5, HLA-DMB, HLA-DPB1, HLA-DRB1, HLA-DOA
TRRUST_Transcription_Factors_2019	MYCN amplified vs control	CIITA	1.50214	0.45737	HLA-DQB1, SIRT1, HLA-A, HLA-B, CREBBP, STAT1, S100A4, HLA-C, HLA-DMA, HLA-DRA, HLA-DRB5, HLA-DMB, HLA-DPB1
TRRUST_Transcription_Factors_2019	MYCN amplified vs control	RFXANK	1.45924	0.477039	HLA-DQA1, HLA-DQB1, HLA-DMA, HLA-DRA, HLA-DRB5, HLA-DMB, HLA-DPB1, HLA-DRB1, HLA-DOA
TRRUST_Transcription_Factors_2019	MYCN amplified vs control	RFXAP	1.45924	0.477039	HLA-DQA1, HLA-DQB1, HLA-DMA, HLA-DRA, HLA-DRB5, HLA-DMB, HLA-DPB1, HLA-DRB1, HLA-DOA
TRRUST_Transcription_Factors_2019	MYCN amplified vs control	KLF8	1.45295	0.282499	VIM, EPSTI1
TRRUST_Transcription_Factors_2019	MYCN amplified vs control	GATA3	1.43909	0.477039	LOX, GATA3, NFKB1, RELA
TRRUST_Transcription_Factors_2019	MYCN amplified vs control	ESR2	1.4357	0.488315	AVP, CD68, FOS, PTPRC
TRRUST_Transcription_Factors_2019	MYCN amplified vs control	STAT6	1.43452	0.477039	FOS, DUSP1, FOSB, STAT1, CYSLTR1, RHOA
TRRUST_Transcription_Factors_2019	MYCN amplified vs control	ZEB2	1.40787	0.34197	VIM, ITGA5
TRRUST_Transcription_Factors_2019	MYCN amplified vs control	STAT1	1.38187	0.477039	S100A10, SOCS3, IRF7, PLSCR1, XAF1, PIM1, IL1B
TRRUST_Transcription_Factors_2019	MYCN amplified vs control	GFI1	1.37654	0.477039	GUCY1B1, NF1
TRRUST_Transcription_Factors_2019	MYCN amplified vs control	JUNB	1.36821	0.530628	CD82, IL1B, CLU
TRRUST_Transcription_Factors_2019	MYCN amplified vs control	ATF4	1.35558	0.611277	IRF7, SIRT1, CEBPB, DDIT4
TRRUST_Transcription_Factors_2019	MYCN amplified vs control	APEX1	1.34952	0.477039	NFKB1, RELA
TRRUST_Transcription_Factors_2019	MYCN amplified vs control	CREB5	1.3217	0.651722	MX1, ATP6V0E1, STAT1
TRRUST_Transcription_Factors_2019	MYCN amplified vs control	IRF8	1.31922	0.613369	CD68, IL1B, CFLAR, NF1
TRRUST_Transcription_Factors_2019	MYCN amplified vs control	STAT4	1.2717	0.754686	SOCS3, PIM1, S100A4, MYC
TRRUST_Transcription_Factors_2019	MYCN amplified vs control	HIVEP2	1.24613	0.754686	HLA-A, HLA-B, HLA-C, HLA-E
TRRUST_Transcription_Factors_2019	MYCN amplified vs control	NFATC1	1.23705	0.651722	SP1
TRRUST_Transcription_Factors_2019	MYCN amplified vs control	NKX3	1.23544	0.725511	FOS, IGF1R
TRRUST_Transcription_Factors_2019	MYCN amplified vs control	REL	1.2349	0.754686	IL1B, BIRC3, BCL2A1, SOD2
TRRUST_Transcription_Factors_2019	MYCN amplified vs control	IRF1	1.20995	0.754686	TNFSF10, HLA-A, TRIM22, EIF2AK2, SOCS2, CASP7, TAP1, DST
TRRUST_Transcription_Factors_2019	MYCN amplified vs control	ELF1	1.20894	0.754686	CD68, MEIS1, FLI1
TRRUST_Transcription_Factors_2019	MYCN amplified vs control	TWIST2	1.2072	0.754686	F2R, FOS, CD44, RAP1A, CTPS1, NF1, ILK
TRRUST_Transcription_Factors_2019	MYCN amplified vs control	PAX6	1.2035	0.754686	ITGA5, PDHX
TRRUST_Transcription_Factors_2019	MYCN amplified vs control	CDX1	1.20336	0.754686	TBP, PCNA
TRRUST_Transcription_Factors_2019	MYCN amplified vs control	EWSR1	1.19514	0.754686	ATF1, TGFBR2
TRRUST_Transcription_Factors_2019	MYCN amplified vs control	AHR	1.19123	0.754686	ARNT, FOS, IL1B, CCNG2, RFC3, MYC
TRRUST_Transcription_Factors_2019	MYCN amplified vs control	XBP1	1.18917	0.754686	HSPA1A, ERN1, SOD2, PRNP, DDIT3
TRRUST_Transcription_Factors_2019	MYCN amplified vs control	NKX2	1.18634	0.758821	CTNNB1, MEF2C, LYL1
TRRUST_Transcription_Factors_2019	MYCN amplified vs control	MAZ	1.1797	0.754686	TSG101, HRAS
TRRUST_Transcription_Factors_2019	MYCN amplified vs control	SNAI2	1.16826	0.771346	LPAR2, HPGD, CD44
TRRUST_Transcription_Factors_2019	MYCN amplified vs control	HEY1	1.15627	0.758821	ACTA2
TRRUST_Transcription_Factors_2019	MYCN amplified vs control	IRF9	1.1489	0.786249	SP100, CCND2, CDKN1B, PML
TRRUST_Transcription_Factors_2019	MYCN amplified vs control	GATA1	1.13924	0.758821	PBXIP1, NFE2, HEMGN, TAL1, BST2, ZNF268, LTBP4, PPOX, DACH1, FLI1
TRRUST_Transcription_Factors_2019	MYCN amplified vs control	REST	1.13789	0.805636	AVP, STAT1, CD59
TRRUST_Transcription_Factors_2019	MYCN amplified vs control	FOS	1.13089	0.771346	ERCC4, FOS, NFKB1, HSPH1, CREM
TRRUST_Transcription_Factors_2019	MYCN amplified vs control	BCL6	1.13032	0.785752	LITAF, NFKB1, XBP1, HDAC7, CCND2
TRRUST_Transcription_Factors_2019	MYCN amplified vs control	MAF	1.12995	0.786249	CCND2, GCLC
TRRUST_Transcription_Factors_2019	MYCN amplified vs control	SMAD7	1.10635	0.849656	TGFB1, TGFBR1, MYC, CDK1
TRRUST_Transcription_Factors_2019	MYCN amplified vs control	BRCA1	1.08603	0.789205	IRF7, HMGA2, SIRT1, FOS, GADD45A, KRT18, STAT1, EP300, IGF1R, JAK1, MDC1, CDKN1B, DDB2
TRRUST_Transcription_Factors_2019	MYCN amplified vs control	NR5A1	1.07017	0.857569	CITED2, PBX1
TRRUST_Transcription_Factors_2019	MYCN amplified vs control	ERG	1.06201	0.857569	HPGD, VIM, PIM1, ICAM2
TRRUST_Transcription_Factors_2019	MYCN amplified vs control	BTF3	1.0573	0.864369	NFKB1, ABL2
TRRUST_Transcription_Factors_2019	MYCN amplified vs control	NR3C2	1.04945	0.864369	CABIN1, ATP1B1
TRRUST_Transcription_Factors_2019	MYCN amplified vs control	HSF2	1.04704	0.857569	FOS, MAPK8, TXN
TRRUST_Transcription_Factors_2019	MYCN amplified vs control	CREM	1.03986	0.857569	FOS, TBP, DUSP1
TRRUST_Transcription_Factors_2019	MYCN amplified vs control	PBX2	1.03543	0.864709	MEIS1, VCP
TRRUST_Transcription_Factors_2019	MYCN amplified vs control	SMAD4	1.03429	0.857569	TGFB1, UCP2, DACH1, AHR, ZFP36, SKIL
TRRUST_Transcription_Factors_2019	MYCN amplified vs control	SFPQ	1.03093	0.864709	NEAT1
TRRUST_Transcription_Factors_2019	MYCN amplified vs control	ELK1	1.02933	0.857569	MECOM, CITED2, FOS, PSEN1, ZFP36
TRRUST_Transcription_Factors_2019	MYCN amplified vs control	TWIST1	1.01295	0.864369	BMI1, F2R, FOS, CD44, RAP1A, CTPS1, NF1, ILK, AKT2
TRRUST_Transcription_Factors_2019	MYCN amplified vs control	EGR1	1.01267	0.857569	LTB, TNFSF10, NFKB1
TRRUST_Transcription_Factors_2019	MYCN amplified vs control	SOX10	1.01069	0.870164	MBP
TRRUST_Transcription_Factors_2019	MYCN amplified vs control	ZBTB7A	1.00825	0.864709	FOS, MYC, PFKP
TRRUST_Transcription_Factors_2019	MYCN amplified vs control	FOXO4	1.00357	0.864709	TNFSF10, PSMD11, CREB1, SOD2
TRRUST_Transcription_Factors_2019	MYCN amplified vs control	NR1I2	0.99647	0.864709	NFKB1, RELA, CORO1C, KLF6
TRRUST_Transcription_Factors_2019	MYCN amplified vs control	ING1	0.991029	0.870164	CASP3, BAX, PCNA
TRRUST_Transcription_Factors_2019	MYCN amplified vs control	SALL4	0.989607	0.870164	HOXA9, PTEN
TRRUST_Transcription_Factors_2019	MYCN amplified vs control	NR2F1	0.98726	0.870164	DR1
TRRUST_Transcription_Factors_2019	MYCN amplified vs control	GATA2	0.980954	0.870164	PECAM1, SPI1, DPYSL2
TRRUST_Transcription_Factors_2019	MYCN amplified vs control	NFIL3	0.976912	0.870164	TNFSF10, HPGD, IL1B
TRRUST_Transcription_Factors_2019	MYCN amplified vs control	ILF3	0.973526	0.870164	HLA-DQA1, HLA-DRA, HLA-DRB1
TRRUST_Transcription_Factors_2019	MYCN amplified vs control	AR	0.970854	0.870164	VIM, CLK3, TBP, NFKB1, RELA, XIAP, TSC1, MED1, EP300, CTNNB1, IGF1R, IFI16, PTPN1
TRRUST_Transcription_Factors_2019	MYCN amplified vs control	DNMT3A	0.963313	0.870164	JUP, SETDB1
TRRUST_Transcription_Factors_2019	MYCN amplified vs control	OTX2	0.959743	0.870164	CCNG2
TRRUST_Transcription_Factors_2019	MYCN amplified vs control	PITX1	0.955743	0.870164	IRF7, RUNX2
TRRUST_Transcription_Factors_2019	MYCN amplified vs control	SREBF2	0.953142	0.870164	HMGCR, LDLR, FDFT1
TRRUST_Transcription_Factors_2019	MYCN amplified vs control	FOXO3	0.949323	0.870164	TNFSF10, SIRT1, PIK3CA
TRRUST_Transcription_Factors_2019	MYCN amplified vs control	STAT3	0.943012	0.870164	S100A11, SOCS3, TYK2, F2R, PIM1, PTPN6, FOS, TRH, TGFB1, PSMB5, UCP2, STAT1, NR2C2, POU2F1, IFNAR1, CFLAR, ZFP36
TRRUST_Transcription_Factors_2019	MYCN amplified vs control	SMARCA4	0.932425	0.870164	MECOM, FOS, CD44
TRRUST_Transcription_Factors_2019	MYCN amplified vs control	PIAS1	0.929394	0.896377	STAT1, PRMT1
TRRUST_Transcription_Factors_2019	MYCN amplified vs control	TCF7L2	0.928122	0.870164	GATA3, CTNNB1, HECA
TRRUST_Transcription_Factors_2019	MYCN amplified vs control	ATF6	0.927374	0.870164	STARD4, XBP1, DNAJC3, SRF, DDIT3, RTN3
TRRUST_Transcription_Factors_2019	MYCN amplified vs control	WWTR1	0.909802	0.88283	BAK1, SMAD3
TRRUST_Transcription_Factors_2019	MYCN amplified vs control	SNAI1	0.898316	0.905812	PEBP1
TRRUST_Transcription_Factors_2019	MYCN amplified vs control	NFIC	0.896086	0.870164	GUCY1B1, GTF3C2, ITGA5
TRRUST_Transcription_Factors_2019	MYCN amplified vs control	HDAC9	0.881701	0.879406	CITED2, NFKB1, RELA, CFLAR
TRRUST_Transcription_Factors_2019	MYCN amplified vs control	ATM	0.870248	0.896377	DUSP1, GADD45A, SP1, IGF1R, CFLAR, TERF1
TRRUST_Transcription_Factors_2019	MYCN amplified vs control	FOXA1	0.869317	0.896377	HSPA1A, CCNG2, NF1, MYC
TRRUST_Transcription_Factors_2019	MYCN amplified vs control	EPAS1	0.851448	0.930462	USF2
TRRUST_Transcription_Factors_2019	MYCN amplified vs control	CUX1	0.843007	0.930462	CDKN1B, FTO
TRRUST_Transcription_Factors_2019	MYCN amplified vs control	SMAD3	0.841615	0.907227	TGFB1, LTBP4, AHR, ZFP36, CCND2, MYC
TRRUST_Transcription_Factors_2019	MYCN amplified vs control	PARP1	0.830578	0.913655	VIM, FOXO1, NFKB1, RELA, IFNAR1
TRRUST_Transcription_Factors_2019	MYCN amplified vs control	HDAC1	0.806033	0.930462	HMGCS1, FOS, CD82, SP1, NFKB1, BIRC3, CD44, BCL2A1, RGS10, CCND2
TRRUST_Transcription_Factors_2019	MYCN amplified vs control	NFYC	0.798855	0.930462	FOS, LPIN1, CCND2, CDKN1B
TRRUST_Transcription_Factors_2019	MYCN amplified vs control	PPARD	0.77329	0.930462	SAT1, TXN, SOD1, TIMP1
TRRUST_Transcription_Factors_2019	MYCN amplified vs control	HIPK2	0.771728	0.930462	VIM, MEF2C, CTBP2
TRRUST_Transcription_Factors_2019	MYCN amplified vs control	POU5F1	0.766343	0.930462	GADD45A, ITGA6
TRRUST_Transcription_Factors_2019	MYCN amplified vs control	MYBL2	0.765021	0.930462	SP1, MYC
TRRUST_Transcription_Factors_2019	MYCN amplified vs control	TBX21	0.761161	0.930462	GATA3
TRRUST_Transcription_Factors_2019	MYCN amplified vs control	NR1H4	0.755777	0.930462	NFKB1, RELA
TRRUST_Transcription_Factors_2019	MYCN amplified vs control	RUNX3	0.740004	0.956144	CASP3, FADD, CASP7, CFLAR, ING4, MYC, CAPN10, CASP8, TIMP1, CASP2
TRRUST_Transcription_Factors_2019	MYCN amplified vs control	NR0B1	0.735874	0.97135	PBX1
TRRUST_Transcription_Factors_2019	MYCN amplified vs control	KAT2B	0.719599	0.949324	IRF7, CDKN1B
TRRUST_Transcription_Factors_2019	MYCN amplified vs control	NFE2L2	0.676603	0.956144	MTHFR, SOD1, SOD2
TRRUST_Transcription_Factors_2019	MYCN amplified vs control	PROX1	0.67475	0.956144	CDKN1B, AKT2
TRRUST_Transcription_Factors_2019	MYCN amplified vs control	CEBPB	0.659874	0.973197	IL1B, XBP1, MAD1L1, GFER, HSF1, FURIN
TRRUST_Transcription_Factors_2019	MYCN amplified vs control	MITF	0.635687	0.973197	FOS, HOXB4, BCL2A1
TRRUST_Transcription_Factors_2019	MYCN amplified vs control	HDAC4	0.57596	0.993174	TGIF1, TGIF2, PTPA, RECK, RUNX2
TRRUST_Transcription_Factors_2019	MYCN amplified vs control	ESRRA	0.548184	0.993174	AHR, DAP3
TRRUST_Transcription_Factors_2019	MYCN amplified vs control	SOX4	0.537001	0.993174	DICER1, AGO1, HDAC8, KMT2A, DHX9
TRRUST_Transcription_Factors_2019	MYCN amplified vs control	SRF	0.53451	0.993174	FOS, SMN1, CREB1, KPNA1
TRRUST_Transcription_Factors_2019	MYCN amplified vs control	LMO2	0.526818	0.993174	NFATC1, LYL1, ERG
TRRUST_Transcription_Factors_2019	MYCN amplified vs control	NF1	0.47862	0.998977	FOS, MBP, DDB2, MYC
TRRUST_Transcription_Factors_2019	MYCN amplified vs control	ARNTL	0.451716	0.998977	PER2, CRY2, PER1
TRRUST_Transcription_Factors_2019	MYCN amplified vs control	HOXB7	-0.401309	0.999195	DAPK1, CDKN1B
TRRUST_Transcription_Factors_2019	MYCN amplified vs control	NR3C1	-0.477578	0.998977	BRCA1, TP53, NR3C1, PNRC1
TRRUST_Transcription_Factors_2019	MYCN amplified vs control	SIRT1	-0.487783	0.998977	TP53, HYOU1, EZH2, EGLN1, WRN
TRRUST_Transcription_Factors_2019	MYCN amplified vs control	TCF3	-0.497388	0.993662	CDK6, MYC
TRRUST_Transcription_Factors_2019	MYCN amplified vs control	STAT2	-0.51424	0.993174	IRF1
TRRUST_Transcription_Factors_2019	MYCN amplified vs control	ETS2	-0.526231	0.993174	TP53, CSF3R
TRRUST_Transcription_Factors_2019	MYCN amplified vs control	SOX17	-0.531806	0.993174	SERBP1, NFAT5, CSNK1A1
TRRUST_Transcription_Factors_2019	MYCN amplified vs control	RXRA	-0.537438	0.993174	NOL7, IL2RG
TRRUST_Transcription_Factors_2019	MYCN amplified vs control	CEBPD	-0.555037	0.993023	GAPDH, DDIT3, CASP8, SOD1
TRRUST_Transcription_Factors_2019	MYCN amplified vs control	MTF1	-0.555037	0.993023	ACO1, GCLC, PRNP, SOD1
TRRUST_Transcription_Factors_2019	MYCN amplified vs control	MEF2A	-0.576757	0.985216	JUN, MEF2A
TRRUST_Transcription_Factors_2019	MYCN amplified vs control	ATF2	-0.604201	0.985216	JUN, POLB
TRRUST_Transcription_Factors_2019	MYCN amplified vs control	NFKB2	-0.623986	0.965808	SND1, HIF1A, CDK6
TRRUST_Transcription_Factors_2019	MYCN amplified vs control	KLF4	-0.631499	0.973197	TP53, BIRC5, ODC1
TRRUST_Transcription_Factors_2019	MYCN amplified vs control	SP2	-0.631902	0.965808	DNMT3B
TRRUST_Transcription_Factors_2019	MYCN amplified vs control	RFX1	-0.668662	0.956144	CIITA, MAP1A, ITGAL, PCNA, HDAC1, HLA-DPB1, MYC, HLA-DMB, HLA-DRA
TRRUST_Transcription_Factors_2019	MYCN amplified vs control	HNF4A	-0.67693	0.956144	APOA1
TRRUST_Transcription_Factors_2019	MYCN amplified vs control	CLOCK	-0.685788	0.956144	NR3C1, CRY1, NAMPT, BHLHE40
TRRUST_Transcription_Factors_2019	MYCN amplified vs control	ARNT	-0.685946	0.956144	BRCA1, JUN
TRRUST_Transcription_Factors_2019	MYCN amplified vs control	NFYA	-0.69285	0.956144	FXR2, STK11
TRRUST_Transcription_Factors_2019	MYCN amplified vs control	HDAC3	-0.70602	0.949324	CXCR4, JUN
TRRUST_Transcription_Factors_2019	MYCN amplified vs control	USF1	-0.711347	0.965808	CTSB, CXCR4, CIITA, SLC16A1, TYMS, FMR1, BRCA2, TOP3A, SERBP1, ASPH, SF1
TRRUST_Transcription_Factors_2019	MYCN amplified vs control	CTCF	-0.717523	0.947271	BRCA1, BCL6
TRRUST_Transcription_Factors_2019	MYCN amplified vs control	RUNX1	-0.718338	0.956144	MPO, JUN, ITGB2
TRRUST_Transcription_Factors_2019	MYCN amplified vs control	PPARA	-0.726559	0.947271	NFKBIA, IL6R, TUBA1B, CPT1A, PLIN2
TRRUST_Transcription_Factors_2019	MYCN amplified vs control	NKX2	-0.727228	0.947271	STK11
TRRUST_Transcription_Factors_2019	MYCN amplified vs control	IRF2	-0.743115	0.930462	CXCR4, CIITA
TRRUST_Transcription_Factors_2019	MYCN amplified vs control	HMGA1	-0.743338	0.930462	BRCA1, TP53
TRRUST_Transcription_Factors_2019	MYCN amplified vs control	IKBKB	-0.749694	0.938202	TP53
TRRUST_Transcription_Factors_2019	MYCN amplified vs control	HDAC2	-0.757832	0.930462	CAD, MYCN, PHB, DNMT1, KLF4
TRRUST_Transcription_Factors_2019	MYCN amplified vs control	CREBBP	-0.759015	0.930462	BRCA1, TP53, IRF1, EZH2, PPARA
TRRUST_Transcription_Factors_2019	MYCN amplified vs control	VDR	-0.760535	0.930462	SKP2, PHB
TRRUST_Transcription_Factors_2019	MYCN amplified vs control	IRF7	-0.765373	0.956144	ATF4
TRRUST_Transcription_Factors_2019	MYCN amplified vs control	ETV4	-0.767381	0.930462	TIMP2, PLAUR, EGLN1
TRRUST_Transcription_Factors_2019	MYCN amplified vs control	SREBF1	-0.771257	0.930462	IRS2
TRRUST_Transcription_Factors_2019	MYCN amplified vs control	TFAP4	-0.778391	0.956144	MDM2
TRRUST_Transcription_Factors_2019	MYCN amplified vs control	SP4	-0.78231	0.930462	PDE6B, BIRC5, YY1
TRRUST_Transcription_Factors_2019	MYCN amplified vs control	FOXD3	-0.793549	0.947271	CYFIP2
TRRUST_Transcription_Factors_2019	MYCN amplified vs control	HDGF	-0.794184	0.930462	VEGFB
TRRUST_Transcription_Factors_2019	MYCN amplified vs control	NFYB	-0.796536	0.930462	FXR2, STK11
TRRUST_Transcription_Factors_2019	MYCN amplified vs control	USF2	-0.796617	0.930462	CTSB, BRCA1, CXCR4, FMR1, BRCA2, TOP3A, ASPH, SF1
TRRUST_Transcription_Factors_2019	MYCN amplified vs control	ETS1	-0.797728	0.930462	CHUK, CTSB, CXCR4, TBXAS1, TP53, CSF3R, CIP2A
TRRUST_Transcription_Factors_2019	MYCN amplified vs control	GATA4	-0.801227	0.930462	HDAC9
TRRUST_Transcription_Factors_2019	MYCN amplified vs control	RBMX	-0.825935	0.907445	JUND, JUNB
TRRUST_Transcription_Factors_2019	MYCN amplified vs control	HOXA1	-0.830389	0.907227	BCL2
TRRUST_Transcription_Factors_2019	MYCN amplified vs control	DDIT3	-0.832205	0.912368	CEBPA, ATF5
TRRUST_Transcription_Factors_2019	MYCN amplified vs control	ZNF382	-0.838108	0.907227	ID1, JUN
TRRUST_Transcription_Factors_2019	MYCN amplified vs control	KLF10	-0.845798	0.930462	STMN1
TRRUST_Transcription_Factors_2019	MYCN amplified vs control	TAL1	-0.846222	0.903594	MYCN
TRRUST_Transcription_Factors_2019	MYCN amplified vs control	SPDEF	-0.857826	0.92191	PLAUR
TRRUST_Transcription_Factors_2019	MYCN amplified vs control	STAT5A	-0.858424	0.896377	STK11, BCL6
TRRUST_Transcription_Factors_2019	MYCN amplified vs control	PITX2	-0.887883	0.907227	ABCB1
TRRUST_Transcription_Factors_2019	MYCN amplified vs control	KLF6	-0.888543	0.875823	PMAIP1, PTTG1
TRRUST_Transcription_Factors_2019	MYCN amplified vs control	CDX2	-0.895724	0.875823	GSK3B, KLF4, GSPT1, GSTP1, ACAT2, ABCB1, APC
TRRUST_Transcription_Factors_2019	MYCN amplified vs control	FOXQ1	-0.901793	0.90258	BCL11A
TRRUST_Transcription_Factors_2019	MYCN amplified vs control	CEBPA	-0.905851	0.870164	ID1, S100A9, BCL2
TRRUST_Transcription_Factors_2019	MYCN amplified vs control	HNF1A	-0.90962	0.8972	ACAT2, CSRP1
TRRUST_Transcription_Factors_2019	MYCN amplified vs control	HIC1	-0.912927	0.870164	E2F1
TRRUST_Transcription_Factors_2019	MYCN amplified vs control	TBP	-0.929422	0.870164	E2F1, BCL2
TRRUST_Transcription_Factors_2019	MYCN amplified vs control	HIF1A	-0.935279	0.870164	PFKFB3, TIMP2, VEGFB, CXCR4, MIF, ITGB2, PPARA, EGLN1, NR3C1
TRRUST_Transcription_Factors_2019	MYCN amplified vs control	POU2F1	-0.938656	0.870164	ID1, TK1, HPGDS
TRRUST_Transcription_Factors_2019	MYCN amplified vs control	ZNF148	-0.941791	0.870164	IRS2, ODC1
TRRUST_Transcription_Factors_2019	MYCN amplified vs control	MSX2	-0.944565	0.875823	BCL2
TRRUST_Transcription_Factors_2019	MYCN amplified vs control	ING4	-0.944956	0.870164	SKP2, BCL2, TP53
TRRUST_Transcription_Factors_2019	MYCN amplified vs control	HOXA9	-0.945292	0.870164	MYCN, ID2, ARHGEF1
TRRUST_Transcription_Factors_2019	MYCN amplified vs control	SP3	-0.949487	0.870164	TIMP2, HGF, CTSB, MYCN, CENPH, PLAUR, BIRC5, TPMT, DNMT3B
TRRUST_Transcription_Factors_2019	MYCN amplified vs control	MEF2D	-0.951476	0.870164	JUN, ATM
TRRUST_Transcription_Factors_2019	MYCN amplified vs control	MECP2	-0.954929	0.870164	ABCB1, MGMT
TRRUST_Transcription_Factors_2019	MYCN amplified vs control	SOX2	-0.95503	0.870164	MKI67, ASXL1
TRRUST_Transcription_Factors_2019	MYCN amplified vs control	PML	-0.957971	0.870164	FLT3, CCNT1, TP53, EAF2, UBA7, HIPK2
TRRUST_Transcription_Factors_2019	MYCN amplified vs control	PPARG	-0.962381	0.870164	CEBPA, PDK2, CIITA, BCL2, TP53, CAT, KLF4, PLIN2
TRRUST_Transcription_Factors_2019	MYCN amplified vs control	CTNNB1	-0.970141	0.870164	TCF7, JUN, BIRC5, RB1
TRRUST_Transcription_Factors_2019	MYCN amplified vs control	CEBPZ	-0.972122	0.870164	MLH1, APC
TRRUST_Transcription_Factors_2019	MYCN amplified vs control	RELA	-0.975007	0.870164	STK39, E2F1, CARM1, FAF1, CTSB, NCOR2, NFKBIA, CXCR4, CD38, MIF, BCL2, ERAP1, RIPK2, TP53, PLAUR, IL18, BIRC5, NOLC1, IRF1, BTG2, JUNB, CD69, PTGER4, BRCA2, PPARA, BCL3, AKT1, NAMPT
TRRUST_Transcription_Factors_2019	MYCN amplified vs control	KLF5	-1.00285	0.864709	CXCR4, ITGB2, BIRC5, FASN
TRRUST_Transcription_Factors_2019	MYCN amplified vs control	TCF4	-1.01729	0.864369	SKP2, JUN, BCL2, BIRC5
TRRUST_Transcription_Factors_2019	MYCN amplified vs control	FLI1	-1.02158	0.864369	FOXM1, ID2
TRRUST_Transcription_Factors_2019	MYCN amplified vs control	MBD2	-1.02439	0.864709	DAPK1, GSTP1, CHD4
TRRUST_Transcription_Factors_2019	MYCN amplified vs control	RB1	-1.03234	0.857569	E2F1, DHFR, BRCA1, TFDP1, BIRC5, RBL1, RB1, WRN
TRRUST_Transcription_Factors_2019	MYCN amplified vs control	SATB1	-1.04667	0.857569	MKI67, BCL2, SPARC
TRRUST_Transcription_Factors_2019	MYCN amplified vs control	JUND	-1.04873	0.857569	SOX4, BCL6, PLAUR
TRRUST_Transcription_Factors_2019	MYCN amplified vs control	SOX9	-1.0492	0.864709	KLF4, SF1, CDK4
TRRUST_Transcription_Factors_2019	MYCN amplified vs control	NPM1	-1.05233	0.857569	ATF5, USP7, BRD4, DNMT1
TRRUST_Transcription_Factors_2019	MYCN amplified vs control	TFAP2A	-1.0527	0.857569	TIMP2, HGF, HIP1, BCL2, PLAUR, HTT, POLD2, NR3C1, GUSB, GALNT3, OAT, IMPDH2
TRRUST_Transcription_Factors_2019	MYCN amplified vs control	NFKB1	-1.05867	0.814493	STK39, E2F1, CARM1, FAF1, GSK3B, CTSB, NCOR2, NFKBIA, CXCR4, CD38, MIF, BCL2, ERAP1, RIPK2, TP53, PLAUR, IL18, BIRC5, TNFSF13B, NOLC1, IRF1, BTG2, JUNB, CD69, PTGER4, BRCA2, BCL3, AKT1, NAMPT, CTCF, YY1, BST1
TRRUST_Transcription_Factors_2019	MYCN amplified vs control	MEN1	-1.05981	0.857569	JUND, BRCA1
TRRUST_Transcription_Factors_2019	MYCN amplified vs control	PTTG1	-1.06932	0.857569	TIMP2, DOCK1
TRRUST_Transcription_Factors_2019	MYCN amplified vs control	PAX2	-1.09409	0.857569	TP53, ADAM10
TRRUST_Transcription_Factors_2019	MYCN amplified vs control	CREB1	-1.10165	0.786249	ETV3, ACACA, GSK3B, CXCR4, JUN, BCL2, NOLC1, ODC1
TRRUST_Transcription_Factors_2019	MYCN amplified vs control	RARA	-1.10893	0.857569	MACROD1
TRRUST_Transcription_Factors_2019	MYCN amplified vs control	ZFP36	-1.11677	0.855335	LATS2, HIF1A
TRRUST_Transcription_Factors_2019	MYCN amplified vs control	SOX6	-1.12264	0.849656	CCNA2, TP53
TRRUST_Transcription_Factors_2019	MYCN amplified vs control	FOXP3	-1.12475	0.8452	BRCA1
TRRUST_Transcription_Factors_2019	MYCN amplified vs control	FOXA2	-1.13978	0.814493	APOA1
TRRUST_Transcription_Factors_2019	MYCN amplified vs control	MEF2C	-1.14057	0.814493	JUN
TRRUST_Transcription_Factors_2019	MYCN amplified vs control	ATF3	-1.14165	0.786249	ID1, PCLAF, TP53
TRRUST_Transcription_Factors_2019	MYCN amplified vs control	VHL	-1.1573	0.771346	CXCR4, TP53, SPARC, KLF10, BHLHE40, HIF1A, CDKN1C
TRRUST_Transcription_Factors_2019	MYCN amplified vs control	ATF1	-1.16656	0.760358	TOP2A, BCL2, PLAUR, USP7
TRRUST_Transcription_Factors_2019	MYCN amplified vs control	NRF1	-1.17161	0.758821	FXR2, TOMM34, CXCR4, FMR1
TRRUST_Transcription_Factors_2019	MYCN amplified vs control	HDAC5	-1.17804	0.764713	YY1, MEF2A
TRRUST_Transcription_Factors_2019	MYCN amplified vs control	FOXP2	-1.18123	0.754686	PLAUR
TRRUST_Transcription_Factors_2019	MYCN amplified vs control	HDAC7	-1.1822	0.764713	MEF2D
TRRUST_Transcription_Factors_2019	MYCN amplified vs control	STAT5B	-1.18337	0.754686	BCL6
TRRUST_Transcription_Factors_2019	MYCN amplified vs control	ZEB1	-1.18337	0.754686	BCL6
TRRUST_Transcription_Factors_2019	MYCN amplified vs control	MZF1	-1.18549	0.758821	BLMH
TRRUST_Transcription_Factors_2019	MYCN amplified vs control	ABL1	-1.18676	0.758821	JUN, BCL2, TP53, BCL6
TRRUST_Transcription_Factors_2019	MYCN amplified vs control	EP300	-1.19797	0.754686	CCNB2, BRCA1, TBXAS1, EIF2AK1, BIRC5, EZH2, ZEB1, DNMT1
TRRUST_Transcription_Factors_2019	MYCN amplified vs control	FOXF2	-1.19867	0.754686	ITGB1, WASF2
TRRUST_Transcription_Factors_2019	MYCN amplified vs control	FOXO1	-1.20917	0.754686	KLF2, IRS2, CXCR4, HYOU1
TRRUST_Transcription_Factors_2019	MYCN amplified vs control	POU2F2	-1.22428	0.754686	TK1, ID2
TRRUST_Transcription_Factors_2019	MYCN amplified vs control	E2F3	-1.22599	0.754686	CDC6, CCNA2, TFE3, CUX1
TRRUST_Transcription_Factors_2019	MYCN amplified vs control	NR2F2	-1.23771	0.754686	E2F1, PPARA
TRRUST_Transcription_Factors_2019	MYCN amplified vs control	NFATC2	-1.24776	0.754686	ENPP2
TRRUST_Transcription_Factors_2019	MYCN amplified vs control	PRDM1	-1.25148	0.754686	MKI67, CIITA
TRRUST_Transcription_Factors_2019	MYCN amplified vs control	NANOG	-1.25343	0.754686	KLF2
TRRUST_Transcription_Factors_2019	MYCN amplified vs control	ATF5	-1.26177	0.754686	ID1, BCL2
TRRUST_Transcription_Factors_2019	MYCN amplified vs control	FOSL2	-1.27279	0.754686	BRCA1, BCL6, PLAUR
TRRUST_Transcription_Factors_2019	MYCN amplified vs control	SPI1	-1.28161	0.656014	CTSG, MACROD1, BCL6, ITGB2, IL18
TRRUST_Transcription_Factors_2019	MYCN amplified vs control	SF1	-1.29156	0.725511	SF3B1, U2AF2, TCERG1
TRRUST_Transcription_Factors_2019	MYCN amplified vs control	EZH2	-1.29394	0.6908	BRCA1, POLR3D, CIITA, TP53
TRRUST_Transcription_Factors_2019	MYCN amplified vs control	MYCN	-1.29535	0.609106	MCM10, SKP2, MXI1, MCM2, MCM4, CIITA, TP53, ID2, BIRC5
TRRUST_Transcription_Factors_2019	MYCN amplified vs control	GATA6	-1.3032	0.463402	APOA1
TRRUST_Transcription_Factors_2019	MYCN amplified vs control	NR0B2	-1.31444	0.353307	E2F1
TRRUST_Transcription_Factors_2019	MYCN amplified vs control	TFCP2	-1.32205	0.581514	GSK3B, TYMS
TRRUST_Transcription_Factors_2019	MYCN amplified vs control	ESR1	-1.32285	0.565959	MTA3, E2F1, BRCA1, JUN, PMAIP1, CCNA2, BCL2, TP53, TYMS, BTG2, ZEB1, JUNB
TRRUST_Transcription_Factors_2019	MYCN amplified vs control	PGR	-1.32355	0.664531	IRS2, E2F1, BCL2
TRRUST_Transcription_Factors_2019	MYCN amplified vs control	JUN	-1.33602	0.50658	MEF2D, TIMP2, PDK1, BRCA1, JUN, TP53, PLAUR, SYK, EZH2, DDX21, PDHA1, POLD2, PPARA, NAMPT
TRRUST_Transcription_Factors_2019	MYCN amplified vs control	ERCC2	-1.35333	0.640833	E2F1, BCL2, TP53
TRRUST_Transcription_Factors_2019	MYCN amplified vs control	PAX8	-1.35523	0.477039	E2F1, TP53
TRRUST_Transcription_Factors_2019	MYCN amplified vs control	GLI2	-1.3595	0.581514	JUN, BCL2
TRRUST_Transcription_Factors_2019	MYCN amplified vs control	NCOA3	-1.36574	0.477039	BRCA1, BCL2
TRRUST_Transcription_Factors_2019	MYCN amplified vs control	TP63	-1.36644	0.609106	BRCA1, ID2, PPARA, KLF4
TRRUST_Transcription_Factors_2019	MYCN amplified vs control	FOSL1	-1.37241	0.594231	PLAUR, EZH2
TRRUST_Transcription_Factors_2019	MYCN amplified vs control	SRY	-1.37322	0.547071	WDR5, PROM1
TRRUST_Transcription_Factors_2019	MYCN amplified vs control	LMX1B	-1.37787	0.477039	TCF3
TRRUST_Transcription_Factors_2019	MYCN amplified vs control	PAX3	-1.37992	0.477039	CXCR4
TRRUST_Transcription_Factors_2019	MYCN amplified vs control	MSC	-1.4079	0.453495	CDC6
TRRUST_Transcription_Factors_2019	MYCN amplified vs control	GLI1	-1.4222	0.530628	S100A9, JUN, BCL2, AKT1
TRRUST_Transcription_Factors_2019	MYCN amplified vs control	SP1	-1.44749	0.271464	GM2A, IRS2, MPO, E2F1, AREG, POLD1, FOXM1, TIMP2, APOA1, DBF4, PDE6B, SKP2, FXR2, HGF, CTSB, BRCA1, MYCN, STK11, BRD7, TK1, MACROD1, CENPW, CCNA2, TMPO, CENPH, LYZ, MIF, BCL2, GRK2, PLAUR, ITGB2, BIRC5, B4GALT5, TYMS, ODC1, CBFB, PTTG1, FMR1, TPMT, MMP28, HTT, DNMT3B, PLAA, BLMH, CAT, USP7, PDHA1, ATM, C1QBP, PROM1, DNMT1, POLD2
TRRUST_Transcription_Factors_2019	MYCN amplified vs control	HOXA10	-1.45298	0.477039	MYCN, TP53, ID2
TRRUST_Transcription_Factors_2019	MYCN amplified vs control	E2F4	-1.47194	0.477039	MCM10, BRCA1, HCFC1, PCLAF, BIRC5, TOPBP1, CUX1
TRRUST_Transcription_Factors_2019	MYCN amplified vs control	KLF2	-1.49081	0.466106	FABP5, CXCR4
TRRUST_Transcription_Factors_2019	MYCN amplified vs control	ARID3A	-1.49266	0.466106	E2F1, CDC6, RBL1
TRRUST_Transcription_Factors_2019	MYCN amplified vs control	E2F1	-1.4968	0.282499	E2F1, CDC6, FOXM1, TOP2A, UHRF1, DBF4, DHFR, SKP2, ATAD2, BRCA1, MYCN, CDCA7, XRCC1, BCL2, TP53, BIRC5, FANCA, TYMS
TRRUST_Transcription_Factors_2019	MYCN amplified vs control	PAX5	-1.50808	0.477039	CD79A, MYCN, BCL2, TP53, RB1
TRRUST_Transcription_Factors_2019	MYCN amplified vs control	APC	-1.51516	0.466106	BIRC5, ODC1, DNMT1, DLG1, AKT1, KLF4
TRRUST_Transcription_Factors_2019	MYCN amplified vs control	YY1	-1.52801	0.32052	SAP30, WDFY4, SURF2, VEGFB, BRCA1, HCFC1, CXCR4, TP53, GNAS, DEK, NR3C1, INO80, TOP3A, FDPS, CTCF
TRRUST_Transcription_Factors_2019	MYCN amplified vs control	CEBPE	-1.53514	0.282499	CTSG
TRRUST_Transcription_Factors_2019	MYCN amplified vs control	FOXM1	-1.55737	0.34197	CDC6, VEGFB, BRIP1, BTG2
TRRUST_Transcription_Factors_2019	MYCN amplified vs control	TP53	-1.55918	0.271464	KLF2, CCNB2, ID1, E2F1, POLD1, FOXM1, CARM1, UHRF1, CHUK, BRCA1, ALKBH2, MKI67, ING1, PMAIP1, CCNA2, BCL2, TBXAS1, TP53, ID2, BIRC5, TYMS, PTTG1, EZH2, BTG2, SLC6A6, RB1, DNMT1, BRCA2, HIPK2, WRN, BCL3, AKT1
TRRUST_Transcription_Factors_2019	MYCN amplified vs control	TP73	-1.57161	0.372817	E2F1, PMAIP1, BIRC5
TRRUST_Transcription_Factors_2019	MYCN amplified vs control	HES1	-1.57887	0.282499	E2F1, DBF4
TRRUST_Transcription_Factors_2019	MYCN amplified vs control	MBD1	-1.60793	0.282499	IRF8
TRRUST_Transcription_Factors_2019	MYCN amplified vs control	MTA1	-1.61998	0.32052	MTA3, BRCA1, RNF144A
TRRUST_Transcription_Factors_2019	MYCN amplified vs control	LEF1	-1.63662	0.289297	CEBPA, TCF3, SKP2, HERC2, BIRC5
TRRUST_Transcription_Factors_2019	MYCN amplified vs control	MYB	-1.63751	0.282499	CTSG, CEBPA, TK1, BCL2, CSF3R, NR3C1, SP3
TRRUST_Transcription_Factors_2019	MYCN amplified vs control	ZBTB16	-1.64501	0.282499	CEBPA, CXCR4, CCNA2, BCL2, ID2
TRRUST_Transcription_Factors_2019	MYCN amplified vs control	WT1	-1.64646	0.282499	IRF8, EREG, VEGFB, MYCN, JUN, BCL2, ODC1, JUNB, CIAO1, U2AF2, STIM1, CTCF
TRRUST_Transcription_Factors_2019	MYCN amplified vs control	TFDP1	-1.6622	0.282499	DHFR, TP53, TYMS
TRRUST_Transcription_Factors_2019	MYCN amplified vs control	DNMT1	-1.66362	0.282499	MBD2, CXCR4, TP53, BIRC5, RB1, PROM1, BAG1, RASSF1
TRRUST_Transcription_Factors_2019	MYCN amplified vs control	NR4A1	-1.69981	0.271464	E2F1, TIMP2, CCNA2
TRRUST_Transcription_Factors_2019	MYCN amplified vs control	MYC	-1.71216	0.243582	ST3GAL4, RCC1, CD33, CEBPA, FOXM1, SHMT1, SURF2, CAD, UBE2C, CDCA7, BRD7, CXCR4, PMAIP1, CCNA2, CD38, BCL2, TP53, ID2, TOP1MT, ODC1, CBFB, FMR1
TRRUST_Transcription_Factors_2019	MYCN amplified vs control	E2F6	-1.73891	0.243582	E2F1, BRCA1, PCLAF, BRD7
TRRUST_Transcription_Factors_2019	MYCN amplified vs control	YBX1	-1.83482	0.264265	E2F1, TOP2A, SKP2, MYCN, CDKN3, CXCR4, RBBP8, TYMS
TRRUST_Transcription_Factors_2019	ATRXmut vs control	ELK1	1.9704	0.0959561	ZFP36, PSEN1, FOS, MCL1, SRF, SKP2, CITED2
TRRUST_Transcription_Factors_2019	ATRXmut vs control	FOXO1	1.93921	0.0891208	PDGFA, TNFSF10, CXCR4, ADIPOR1, IRS2
TRRUST_Transcription_Factors_2019	ATRXmut vs control	ATF2	1.93004	0.148095	CDKN1A, MMP2, DUSP1, FAS, RELA, DUSP10, KAT5
TRRUST_Transcription_Factors_2019	ATRXmut vs control	ETV4	1.8922	0.0959561	MMP2, VIM, ETS1, PLAUR
TRRUST_Transcription_Factors_2019	ATRXmut vs control	SRF	1.83117	0.175657	MMP2, FOS, SMN1, MCL1
TRRUST_Transcription_Factors_2019	ATRXmut vs control	HDAC7	1.81413	0.175657	CDKN1A, MEF2A, MEF2D, MAML1, MEF2C, HIF1A, ACTN4
TRRUST_Transcription_Factors_2019	ATRXmut vs control	VDR	1.75223	0.210314	DDIT4, CDKN1A, BHLHE40, PLD1, SKP2
TRRUST_Transcription_Factors_2019	ATRXmut vs control	HOXB7	1.67378	0.188691	PDGFA, MMP2
TRRUST_Transcription_Factors_2019	ATRXmut vs control	NFKB1	1.64344	0.0891208	IER3, UPP1, TNFAIP3, CCR7, CDKN1A, MMP2, TNFSF10, SOCS3, CXCR4, CTSB, BCL3, JUNB, POU2F2, ALOX5AP, NFKBIA, BIRC2, MCL1, FAS, SQSTM1, RRM2B, HOXA9, TGFB1
TRRUST_Transcription_Factors_2019	ATRXmut vs control	DNMT3A	1.63095	0.188691	CDKN1A, JUP, SETDB1
TRRUST_Transcription_Factors_2019	ATRXmut vs control	RARA	1.61835	0.188691	CDKN1A, ETS1, MACROD1
TRRUST_Transcription_Factors_2019	ATRXmut vs control	HSF2	1.60948	0.401021	FOS, HSPA4, MAPK8, HIF1A
TRRUST_Transcription_Factors_2019	ATRXmut vs control	RELA	1.59642	0.0891208	IER3, UPP1, TNFAIP3, CCR7, CDKN1A, MMP2, TNFSF10, SOCS3, CXCR4, CTSB, BCL3, JUNB, POU2F2, ALOX5AP, NFKBIA, BIRC2, MCL1, FAS
TRRUST_Transcription_Factors_2019	ATRXmut vs control	ATF3	1.5754	0.422358	MMP2, CD82, ADIPOR1, DDIT3
TRRUST_Transcription_Factors_2019	ATRXmut vs control	JUND	1.57179	0.422358	CDKN1A, ITGAV, TGFB1, GADD45A, PLAUR, GCLC
TRRUST_Transcription_Factors_2019	ATRXmut vs control	TFAP2C	1.54277	0.0539131	CDKN1A, MMP2
TRRUST_Transcription_Factors_2019	ATRXmut vs control	STAT1	1.53593	0.290345	UPP1, CDKN1A, SOCS3, PLSCR1, CTSB, FAS, SCARB1, MVP, STAT3, JAK2, S100A10, LY96, IRF7
TRRUST_Transcription_Factors_2019	ATRXmut vs control	KLF6	1.5319	0.422613	CDKN1A, PMAIP1
TRRUST_Transcription_Factors_2019	ATRXmut vs control	FOSL1	1.5083	0.422613	ITGAV, PLAUR, GCLC
TRRUST_Transcription_Factors_2019	ATRXmut vs control	SNAI2	1.50114	0.422613	CXCR4, LPAR2, UBE2D3, CD44
TRRUST_Transcription_Factors_2019	ATRXmut vs control	REL	1.48946	0.457456	IER3, TNFAIP3, CDKN1A, BIRC3
TRRUST_Transcription_Factors_2019	ATRXmut vs control	EGR1	1.48271	0.401021	CDKN1A, TNFSF10, SPRY1, TCF4, LTB, FAS, POR, LMTK2, PLAUR
TRRUST_Transcription_Factors_2019	ATRXmut vs control	HDAC5	1.4807	0.27938	MEF2A, YY1
TRRUST_Transcription_Factors_2019	ATRXmut vs control	NPM1	1.47494	0.465054	CDKN1A, ELF4, ATF5
TRRUST_Transcription_Factors_2019	ATRXmut vs control	NANOG	1.46691	0.490135	LAMB1, YES1
TRRUST_Transcription_Factors_2019	ATRXmut vs control	FOXF2	1.46394	0.422613	PDGFA, WASF2
TRRUST_Transcription_Factors_2019	ATRXmut vs control	TP63	1.44258	0.49827	CDKN1A, ID2, TCF4
TRRUST_Transcription_Factors_2019	ATRXmut vs control	MZF1	1.43617	0.457129	MMP2, BLMH, CD34
TRRUST_Transcription_Factors_2019	ATRXmut vs control	STAT2	1.41247	0.552599	SCARB1, SCARB2, PML, STAT1
TRRUST_Transcription_Factors_2019	ATRXmut vs control	NKX3	1.39235	0.424409	FOS, IGF1R
TRRUST_Transcription_Factors_2019	ATRXmut vs control	SPDEF	1.38613	0.435768	SQSTM1, PLAUR
TRRUST_Transcription_Factors_2019	ATRXmut vs control	USF1	1.38493	0.426171	ISG20, CXCR4, CTSB, MVP, RELA, TGFB1
TRRUST_Transcription_Factors_2019	ATRXmut vs control	ATM	1.38303	0.514293	CDKN1A, PMAIP1, DUSP1, MCL1, FAS, GADD45A
TRRUST_Transcription_Factors_2019	ATRXmut vs control	HIPK2	1.37928	0.564464	CDKN1A, VIM, MEF2C, HIF1A
TRRUST_Transcription_Factors_2019	ATRXmut vs control	EPAS1	1.37142	0.465054	CCR7, USF2
TRRUST_Transcription_Factors_2019	ATRXmut vs control	PML	1.3682	0.524716	TNFAIP3, CDKN1A, TNFSF10, HIPK2, CASP3, PML, EP300
TRRUST_Transcription_Factors_2019	ATRXmut vs control	GFI1	1.36693	0.574986	CDKN1A, NF1
TRRUST_Transcription_Factors_2019	ATRXmut vs control	KLF2	1.3636	0.574986	CCR7, CDKN1A, CXCR4
TRRUST_Transcription_Factors_2019	ATRXmut vs control	TFAP2A	1.35667	0.457129	CDKN1A, MMP2, KLF12, ETS1, FAS, CD82
TRRUST_Transcription_Factors_2019	ATRXmut vs control	SOX4	1.33168	0.580561	AGO1, DICER1, KMT2A, DHX9
TRRUST_Transcription_Factors_2019	ATRXmut vs control	TRERF1	1.32187	0.188691	CCR7
TRRUST_Transcription_Factors_2019	ATRXmut vs control	ZNF148	1.32106	0.578575	VIM, IRS2
TRRUST_Transcription_Factors_2019	ATRXmut vs control	RUNX2	1.32103	0.196036	MMP2
TRRUST_Transcription_Factors_2019	ATRXmut vs control	APEX1	1.32033	0.559291	RELA, NFKB1
TRRUST_Transcription_Factors_2019	ATRXmut vs control	MEF2A	1.31551	0.591159	MEF2A, MAPK14, JUN
TRRUST_Transcription_Factors_2019	ATRXmut vs control	PITX1	1.31147	0.593693	RUNX1, IRF7, RUNX2, JUN
TRRUST_Transcription_Factors_2019	ATRXmut vs control	POU5F1	1.31119	0.591159	CDKN1A, ID2, GADD45A, HLX
TRRUST_Transcription_Factors_2019	ATRXmut vs control	TFAP4	1.30873	0.574986	CDKN1A, MDM2
TRRUST_Transcription_Factors_2019	ATRXmut vs control	JUN	1.28459	0.490135	CDKN1A, MMP2, RELB, RARA, EZR, ETS1, SMN1, FAS, CD82, BECN1, MEF2D, SPI1, MAPK8, PLAUR
TRRUST_Transcription_Factors_2019	ATRXmut vs control	POU2F2	1.26278	0.644219	ID2, SPI1
TRRUST_Transcription_Factors_2019	ATRXmut vs control	STAT6	1.25952	0.638651	FOS, DUSP1, FOSB, CYSLTR1
TRRUST_Transcription_Factors_2019	ATRXmut vs control	PAX3	1.25334	0.644219	CXCR4, BCL2L1
TRRUST_Transcription_Factors_2019	ATRXmut vs control	ZEB2	1.23618	0.644219	VIM, ITGA5
TRRUST_Transcription_Factors_2019	ATRXmut vs control	NFIL3	1.23523	0.646236	AREG, TNFSF10
TRRUST_Transcription_Factors_2019	ATRXmut vs control	SOX9	1.21915	0.646236	CDKN1A, SF1
TRRUST_Transcription_Factors_2019	ATRXmut vs control	OTX2	1.21566	0.646236	AURKA, CCNG2
TRRUST_Transcription_Factors_2019	ATRXmut vs control	SMARCA4	1.20913	0.646236	CDKN1A, FOS, CD44
TRRUST_Transcription_Factors_2019	ATRXmut vs control	FOXP2	1.1869	0.644219	PLAUR
TRRUST_Transcription_Factors_2019	ATRXmut vs control	PARP1	1.18664	0.646236	CDKN1A, VIM, RELA, SMARCB1
TRRUST_Transcription_Factors_2019	ATRXmut vs control	IRF9	1.18553	0.646236	CDKN1A, PML, SP100
TRRUST_Transcription_Factors_2019	ATRXmut vs control	ZBTB16	1.18465	0.646236	ID2, CXCR4, BID
TRRUST_Transcription_Factors_2019	ATRXmut vs control	SOX17	1.1842	0.651808	NFAT5, CSNK1A1
TRRUST_Transcription_Factors_2019	ATRXmut vs control	SMAD3	1.17404	0.646236	CDKN1A, ZFP36, MXD1, TGFB1, POR, AHR
TRRUST_Transcription_Factors_2019	ATRXmut vs control	CREBBP	1.16449	0.646236	CDKN1A, RARA, HOXA9
TRRUST_Transcription_Factors_2019	ATRXmut vs control	SMAD4	1.15527	0.646236	CDKN1A, FBXO32, ZFP36, SKIL, TGFB1, POR, AHR
TRRUST_Transcription_Factors_2019	ATRXmut vs control	MEF2C	1.15016	0.666732	MECP2, JUN, NR4A1
TRRUST_Transcription_Factors_2019	ATRXmut vs control	PAX6	1.14937	0.666732	MMP2, PDHX, ITGA5
TRRUST_Transcription_Factors_2019	ATRXmut vs control	WWTR1	1.1408	0.666732	BAK1, SMAD3
TRRUST_Transcription_Factors_2019	ATRXmut vs control	ESR2	1.14038	0.651808	CDKN1A, FOS, AVP, PTPRC, CTSD
TRRUST_Transcription_Factors_2019	ATRXmut vs control	FOXO4	1.13816	0.659449	TNFSF10, PSMD11, HIF1A
TRRUST_Transcription_Factors_2019	ATRXmut vs control	NR3C1	1.13459	0.646236	CDKN1A, ETS1, SRF, BAD
TRRUST_Transcription_Factors_2019	ATRXmut vs control	PPARD	1.13376	0.661975	SAT1, TIMP1
TRRUST_Transcription_Factors_2019	ATRXmut vs control	PPARA	1.12441	0.655731	NFKBIA, PLIN2, SREBF2, ACSL1
TRRUST_Transcription_Factors_2019	ATRXmut vs control	RUNX1	1.12353	0.651808	MPO, RELA, SPI1, NF1
TRRUST_Transcription_Factors_2019	ATRXmut vs control	ATF6	1.10713	0.661975	SRF, DDIT3, DNAJC3, STARD4
TRRUST_Transcription_Factors_2019	ATRXmut vs control	NR3C2	1.10629	0.71071	CABIN1, ATP1B1
TRRUST_Transcription_Factors_2019	ATRXmut vs control	VHL	1.10436	0.661975	BHLHE40, CXCR4, TCF4
TRRUST_Transcription_Factors_2019	ATRXmut vs control	FOXA2	1.10375	0.688332	APOA1, TCF7L2, ABCA1
TRRUST_Transcription_Factors_2019	ATRXmut vs control	ESR1	1.10087	0.646236	CDKN1A, PMAIP1, RARA, JUNB, SERPINB9, FOS, ESRRA, CEBPB
TRRUST_Transcription_Factors_2019	ATRXmut vs control	TP73	1.08941	0.683022	CDKN1A, PMAIP1
TRRUST_Transcription_Factors_2019	ATRXmut vs control	NFKBIA	1.07896	0.686352	TNFSF10, FAS, RELA
TRRUST_Transcription_Factors_2019	ATRXmut vs control	IRF7	1.07724	0.70662	ATF4
TRRUST_Transcription_Factors_2019	ATRXmut vs control	NFYC	1.0708	0.688332	FOS, FAS
TRRUST_Transcription_Factors_2019	ATRXmut vs control	KLF10	1.06411	0.749031	CDKN1A
TRRUST_Transcription_Factors_2019	ATRXmut vs control	HDGF	1.05629	0.749031	VIM, FAS
TRRUST_Transcription_Factors_2019	ATRXmut vs control	HDAC1	1.05118	0.686352	RUNX3, CDKN1A, FOS, CD82, BIRC3, RGS10, STAT3
TRRUST_Transcription_Factors_2019	ATRXmut vs control	MAF	1.05017	0.754672	GCLC, CCND2
TRRUST_Transcription_Factors_2019	ATRXmut vs control	IRF2	1.04878	0.71071	CXCR4, IFNGR1
TRRUST_Transcription_Factors_2019	ATRXmut vs control	MAZ	1.04723	0.754672	TSG101, HRAS
TRRUST_Transcription_Factors_2019	ATRXmut vs control	MSC	1.04229	0.754672	MMP2, MCM7
TRRUST_Transcription_Factors_2019	ATRXmut vs control	GATA6	1.03911	0.749031	APOA1
TRRUST_Transcription_Factors_2019	ATRXmut vs control	ARNT	1.02669	0.724899	RELB, BHLHE40, FOS, AHR
TRRUST_Transcription_Factors_2019	ATRXmut vs control	RFXANK	1.02386	0.724899	HLA-DRB5, HLA-DQA1, HLA-DMB, HLA-DPA1, HLA-DMA, HLA-DRA, HLA-DPB1, HLA-DQB1
TRRUST_Transcription_Factors_2019	ATRXmut vs control	RFXAP	1.02386	0.724899	HLA-DRB5, HLA-DQA1, HLA-DMB, HLA-DPA1, HLA-DMA, HLA-DRA, HLA-DPB1, HLA-DQB1
TRRUST_Transcription_Factors_2019	ATRXmut vs control	HDAC4	1.01908	0.732455	CDKN1A, MEF2A, TGIF1, ATF4
TRRUST_Transcription_Factors_2019	ATRXmut vs control	BRCA1	0.984704	0.75939	AREG, CDKN1A, FOS, KRT18, BACH1, KHSRP, GADD45A, STAT3, JAK2
TRRUST_Transcription_Factors_2019	ATRXmut vs control	FOXQ1	0.984106	0.761146	BCL11A
TRRUST_Transcription_Factors_2019	ATRXmut vs control	RBMX	0.980361	0.760194	JUNB, FOS, JUND
TRRUST_Transcription_Factors_2019	ATRXmut vs control	SALL4	0.976037	0.761146	HOXA9, ZEB1
TRRUST_Transcription_Factors_2019	ATRXmut vs control	MYCN	0.972852	0.760194	CDKN1A, TP53INP1, ID2
TRRUST_Transcription_Factors_2019	ATRXmut vs control	ING1	0.965741	0.760194	CDKN1A, CASP3
TRRUST_Transcription_Factors_2019	ATRXmut vs control	SF1	0.963328	0.761146	TCERG1, U2AF2, SF3B1
TRRUST_Transcription_Factors_2019	ATRXmut vs control	CREM	0.951181	0.760194	FOS, DUSP1
TRRUST_Transcription_Factors_2019	ATRXmut vs control	MTF1	0.946996	0.761146	PRNP, GCLC
TRRUST_Transcription_Factors_2019	ATRXmut vs control	ETS1	0.942502	0.769027	CDKN1A, CXCR4, CTSB, SQSTM1
TRRUST_Transcription_Factors_2019	ATRXmut vs control	JUNB	0.921887	0.769027	CDKN1A, CD82
TRRUST_Transcription_Factors_2019	ATRXmut vs control	SREBF2	0.916945	0.769027	FAS, HMGCR, LDLR
TRRUST_Transcription_Factors_2019	ATRXmut vs control	PITX2	0.909872	0.797901	ABCB1
TRRUST_Transcription_Factors_2019	ATRXmut vs control	E2F3	0.904289	0.772672	CDKN1A, TFE3, MAPK8, AURKA
TRRUST_Transcription_Factors_2019	ATRXmut vs control	CDX2	0.892393	0.775801	CDKN1A, ABCB1
TRRUST_Transcription_Factors_2019	ATRXmut vs control	ESRRA	0.878868	0.777486	AHR, DAP3
TRRUST_Transcription_Factors_2019	ATRXmut vs control	CREB5	0.868056	0.783671	MX1, LY96, STAT1, LGALS3BP
TRRUST_Transcription_Factors_2019	ATRXmut vs control	SOX6	0.861483	0.783671	CDKN1A, CTNNB1
TRRUST_Transcription_Factors_2019	ATRXmut vs control	RFX5	0.860432	0.797901	HLA-DRB5, HLA-DQA1, HLA-DMB, HLA-DPA1, HLA-DMA, HLA-DRA, HLA-DPB1, HLA-DQB1
TRRUST_Transcription_Factors_2019	ATRXmut vs control	NFYB	0.860382	0.794848	FOS, FAS
TRRUST_Transcription_Factors_2019	ATRXmut vs control	FOXP3	0.846955	0.797901	CDKN1A
TRRUST_Transcription_Factors_2019	ATRXmut vs control	KLF8	0.846296	0.814069	VIM
TRRUST_Transcription_Factors_2019	ATRXmut vs control	NR4A1	0.83976	0.797901	MMP2, RNF7
TRRUST_Transcription_Factors_2019	ATRXmut vs control	NR1H4	0.83795	0.797901	SCARB1, RELA
TRRUST_Transcription_Factors_2019	ATRXmut vs control	NRF1	0.832401	0.814069	CXCR4, GALNT3
TRRUST_Transcription_Factors_2019	ATRXmut vs control	HDAC9	0.822316	0.814069	MEF2A, RELA, CITED2
TRRUST_Transcription_Factors_2019	ATRXmut vs control	ERCC2	0.811838	0.814069	CDKN1A, XPA
TRRUST_Transcription_Factors_2019	ATRXmut vs control	SREBF1	0.794225	0.819402	FAS, IRS2
TRRUST_Transcription_Factors_2019	ATRXmut vs control	SNAI1	0.787892	0.870826	PEBP1
TRRUST_Transcription_Factors_2019	ATRXmut vs control	NKX2	0.786989	0.818648	CTNNB1, MEF2C
TRRUST_Transcription_Factors_2019	ATRXmut vs control	FOXD3	0.779068	0.827569	CYFIP2, NDRG1
TRRUST_Transcription_Factors_2019	ATRXmut vs control	ABL1	0.76515	0.832233	CDKN1A, FOXO3
TRRUST_Transcription_Factors_2019	ATRXmut vs control	ZFP36	0.719849	0.842104	HIF1A, ELAVL1
TRRUST_Transcription_Factors_2019	ATRXmut vs control	REST	0.716982	0.845109	AVP, DYRK1A, STAT1, KCNN4
TRRUST_Transcription_Factors_2019	ATRXmut vs control	RXRA	0.711335	0.845109	PLD1, NOL7, ABCA1
TRRUST_Transcription_Factors_2019	ATRXmut vs control	NFIC	0.687126	0.890263	GTF3C2, IRS2, ITGA5
TRRUST_Transcription_Factors_2019	ATRXmut vs control	SFPQ	0.651398	0.900031	NEAT1
TRRUST_Transcription_Factors_2019	ATRXmut vs control	PIAS1	0.620851	0.917611	STAT1, PRMT1
TRRUST_Transcription_Factors_2019	ATRXmut vs control	PBX2	0.611787	0.921879	VCP, MEIS1
TRRUST_Transcription_Factors_2019	ATRXmut vs control	HIVEP2	0.571343	0.948436	HLA-B, HLA-E, HLA-C, HLA-A
TRRUST_Transcription_Factors_2019	ATRXmut vs control	CIITA	0.512291	0.989649	HLA-DRB5, HLA-B, CREBBP, HLA-DMB, HLA-C, HLA-DMA
TRRUST_Transcription_Factors_2019	ATRXmut vs control	CEBPD	0.495969	0.989374	DDIT3, GAPDH, CASP8
TRRUST_Transcription_Factors_2019	ATRXmut vs control	NR5A1	-0.474226	0.989374	PBX1
TRRUST_Transcription_Factors_2019	ATRXmut vs control	NR1I2	-0.601771	0.927999	BCL2
TRRUST_Transcription_Factors_2019	ATRXmut vs control	MBD1	-0.639397	0.911026	MGMT
TRRUST_Transcription_Factors_2019	ATRXmut vs control	PPARG	-0.684661	0.871049	MYC, BCL2
TRRUST_Transcription_Factors_2019	ATRXmut vs control	TCF7L2	-0.691848	0.87713	BIRC5
TRRUST_Transcription_Factors_2019	ATRXmut vs control	CUX1	-0.702989	0.917611	CDKN1B
TRRUST_Transcription_Factors_2019	ATRXmut vs control	KAT2B	-0.736208	0.842104	CDK2
TRRUST_Transcription_Factors_2019	ATRXmut vs control	LMX1B	-0.75007	0.890263	TCF3, CD2AP
TRRUST_Transcription_Factors_2019	ATRXmut vs control	LMO2	-0.755155	0.836638	ERG, LYL1
TRRUST_Transcription_Factors_2019	ATRXmut vs control	TWIST2	-0.757898	0.827462	ILK, ATM, MYB, CTPS1
TRRUST_Transcription_Factors_2019	ATRXmut vs control	KLF5	-0.75845	0.835455	BIRC5, FASN, ITGB2
TRRUST_Transcription_Factors_2019	ATRXmut vs control	FLI1	-0.760822	0.835455	FOXM1, ERG
TRRUST_Transcription_Factors_2019	ATRXmut vs control	IKBKB	-0.76378	0.87713	TP53
TRRUST_Transcription_Factors_2019	ATRXmut vs control	SP1	-0.766831	0.87713	MYCN, MYC, LYZ, FOXM1, BRCA1, BCL2, STK11, BIRC5, MMRN1, MAT2A, PDHA1, TMPO, ATM, KIT, P4HA1, MGMT, GSPT1, DNMT1, DNMT3B, UTRN, SNAPC1, OAT, PHGDH, RECK, TPMT, ITGB2, TK1, TYMS, SLC29A1, PTTG1, CCNA2, CENPW, PSIP1, BAG2, DNASE2, INSR, MCTS1, E2F1, LTBP4
TRRUST_Transcription_Factors_2019	ATRXmut vs control	USF2	-0.768551	0.818648	BRCA1, HOXB4, P4HA1
TRRUST_Transcription_Factors_2019	ATRXmut vs control	KLF4	-0.787403	0.818648	CDKN1C, IL1B, BIRC5
TRRUST_Transcription_Factors_2019	ATRXmut vs control	AR	-0.79087	0.814069	MYC, FKBP4, CDC6, AKT1
[truncated: 659 more rows]

## Sheet: myeloid cell
Database	Comparison	Pathway	Normalized Enrichment Score	Adjusted p-value	Leading edge genes
[truncated: 1,273 more rows]

[truncated: 4 more sheets: natural killer cell, neuroblastoma cell, plasmacytoid dendritic cell, T cell]
