# Supplementary material for: Single-cell transcriptomics and epigenomics unravel the role of monocytes in neuroblastoma bone marrow metastasis
Source: Nat Commun. 2023 Jun 26;14:3620. doi: 10.1038/s41467-023-39210-0 (PMC10293285; doi:10.1038/s41467-023-39210-0)
Supplement: Supplementary file 10 — Supplementary Dataset 6 [file 41467_2023_39210_MOESM10_ESM.xlsx]

## Sheet: classical monocytes
Supplementary Data 6. Gene set enrichment analysis results for myeloid cells. p-values are based on an adaptive multi-level split Monte-Carlo scheme as implemented in the R package fgsea
Database	Comparison	Pathway	Normalized Enrichment Score	Adjusted p-value	Leading edge genes
MSigDB_Hallmark_2020	ATRXmut vs control	TNF-alpha Signaling via NF-kB	3.30867	1.19088e-31	AREG, PHLDA1, ACKR3, G0S2, SDC4, TNFAIP3, GPR183, PFKFB3, MAP3K8, KLF9, ICAM1, ATF3, MAFF, PER1, SPHK1, LAMB3, LITAF, DUSP2, VEGFA, HBEGF, NAMPT, SOCS3, CDKN1A, ABCA1, ETS2, PDE4B, RNF19B, BHLHE40, PHLDA2, IER3, BCL3, CEBPB, B4GALT5, NR4A3, SMAD3, ICOSLG, DUSP5, NFIL3, EHD1, SLC16A6, BTG3, CCL5, ZBTB10, BCL2A1, CCRL2, TGIF1, NINJ1, OLR1, ZC3H12A, SLC2A3, NR4A1, IRS2, NR4A2, NFAT5, TNIP1, RELB, DE…
MSigDB_Hallmark_2020	ATRXmut vs control	Inflammatory Response	2.54374	7.82125e-11	CXCL8, EREG, IRAK2, GPR183, TIMP1, CD82, ICAM1, ADM, IL1R1, SPHK1, GNA15, RNF144B, HIF1A, HBEGF, NAMPT, CDKN1A, PTGER2, ABCA1, PDE4B, AQP9, OSM, AHR, ICOSLG, CCL5, ITGA5, CCRL2, OLR1, PIK3R5, EIF2AK2, NFKBIA, RIPK2, GPR132, MXD1, NLRP3, RELA, ACVR1B, C5AR1, LCP2, PLAUR, IL4R, NFKB1, ATP2A2, IL10RA, TLR2, KLF6, IFNGR2, EMP3, BEST1
MSigDB_Hallmark_2020	ATRXmut vs control	Epithelial Mesenchymal Transition	2.47847	2.05426e-07	THBS1, AREG, CXCL8, SDC4, TNFAIP3, TIMP1, VEGFA, ANPEP, ITGAV, ITGA5, QSOX1, GADD45A, GADD45B, SAT1, ID2, CD44, IGFBP2, JUN, PLAUR, ITGB1, VIM
MSigDB_Hallmark_2020	ATRXmut vs control	Hypoxia	2.47729	1.26786e-10	SDC2, ACKR3, DDIT4, SDC4, TNFAIP3, SLC2A1, PFKFB3, ADM, ATF3, MAFF, CXCR4, PLIN2, NEDD4L, PIM1, MT2A, VEGFA, CDKN1A, BHLHE40, IER3, HMOX1, DDIT3, NFIL3, SLC6A6, SLC2A3, IRS2, KDM3A, FOXO3, FOSL2, TES, DUSP1, NDST2, TIPARP, JMJD6, RBPJ, JUN, MT1E, PLAUR, ISG20, FOS, ZFP36, SAP30, KLF6, GPI, ALDOA, CITED2, IDS, PPP1R15A, NDRG1, FBP1, CHST2
MSigDB_Hallmark_2020	ATRXmut vs control	IL-2/STAT5 Signaling	2.38066	3.98933e-08	TNFRSF21, PHLDA1, DHRS3, MAP3K8, EMP1, FURIN, SNX9, MAFF, PLIN2, PIM1, PTGER2, BHLHE40, IKZF4, ARL4A, AHR, NFIL3, ITGAV, CST7, MAPKAPK2, SPRED2, PRNP, SLC2A3, GABARAPL1, DENND5A, SWAP70, PLSCR1, SMPDL3A, HIPK2, IL3RA, PLEC, GADD45B, MXD1, ITGAE, SLC39A8, CD44, IFITM3, CD83, IL4R, CD86, BCL2L1, IL10RA
MSigDB_Hallmark_2020	ATRXmut vs control	TGF-beta Signaling	2.37718	2.45098e-06	THBS1, FURIN, SKI, ENG, CTNNB1, SMAD7, SMAD3, SKIL, TGIF1, RAB31, HIPK2, PPM1A, ID2, NCOR2, ID1, UBE2D3, CDK9, KLF10, IFNGR2, SMURF1, PPP1R15A
MSigDB_Hallmark_2020	ATRXmut vs control	Estrogen Response Early	2.22596	7.74857e-06	AREG, DHRS3, PTGES, SLC2A1, FLNB, NRIP1, SLC7A5, BHLHE40, FKBP5, PPIF, GAB2, SH3BP5, RHOBTB3, RAB31, PMAIP1, RARA, TOB1, UGCG, B4GALT1, TIPARP, NCOR2, CD44, FOS, KLF4, MED13L, ELF1, KLF10, ABHD2
MSigDB_Hallmark_2020	ATRXmut vs control	Coagulation	2.17496	7.0292e-05	THBS1, CLU, THBD, TIMP1, P2RY1, FURIN, MAFF, CD9, OLR1, SH2B2, CASP9, S100A13
MSigDB_Hallmark_2020	ATRXmut vs control	Angiogenesis	2.05542	0.000714896	TNFRSF21, THBD, TIMP1, VEGFA, ITGAV, OLR1
MSigDB_Hallmark_2020	ATRXmut vs control	Apoptosis	1.9618	4.79527e-05	CLU, EREG, LMNA, TIMP1, ATF3, EMP1, GNA15, CTNNB1, CDKN1A, IER3, HMOX1, SMAD7, DDIT3, BTG3, BCL2L11, BMF, PMAIP1, RARA, CASP9, CASP7, GADD45A, GADD45B, SAT1, RELA, CYLD, CD44, IFITM3, JUN, MCL1, SATB1, ETF1, ISG20, BCL2L1
MSigDB_Hallmark_2020	ATRXmut vs control	Cholesterol Homeostasis	1.89052	0.00308636	CLU, ATF3, CXCL16, CTNNB1, MVD, NFIL3, SQLE, CD9, STARD4, PLSCR1, CPEB2, ATF5, PLAUR
MSigDB_Hallmark_2020	ATRXmut vs control	KRAS Signaling Up	1.85458	0.000578989	G0S2, EREG, TNFAIP3, EMP1, DNMBP, CXCR4, ENG, HBEGF, PRDM1, MAFB, ADAM8, MMD, GADD45G, LAPTM5, CDADC1, USP12, PTBP2, TRIB1, ID2, GYPC, PLAUR, PRELID3B, SATB1, IL10RA, KLF4, EPB41L3, ADAM17, BIRC3, PECAM1, KCNN4, ZNF639, PPP1R15A
MSigDB_Hallmark_2020	ATRXmut vs control	Myogenesis	1.84922	0.00166093	CLU, BIN1, SPHK1, PDLIM7, HBEGF, CDKN1A, BHLHE40, ACSL1, PRNP, MEF2D, RIT1, MYLPF, GADD45B, ITGB1, SORBS3, NOTCH1, ATP6AP1, IFRD1
MSigDB_Hallmark_2020	ATRXmut vs control	p53 Pathway	1.79309	0.00062662	DDIT4, CD82, ATF3, SPHK1, HBEGF, RALGDS, CDKN1A, RNF19B, IER3, UPP1, HMOX1, DDIT3, TCN2, ZFP36L1, CGRRF1, NINJ1, IRAK1, FOXO3, HEXIM1, TOB1, MDM2, GADD45A, MXD1, PLK3, SAT1, VDR, CTSD, ACVR1B, JUN, TSPYL2, IER5, RAP2B, FOS, KLF4, NOTCH1, IP6K2, TSC22D1, PPP1R15A, PPM1D, NDRG1, ST14, CCNG1
MSigDB_Hallmark_2020	ATRXmut vs control	Estrogen Response Late	1.76034	0.00819764	AREG, PTGES, FLNB, MAPK13, DUSP2, NRIP1, SLC7A5, FKBP5, PPIF, CD9, BTG3, RAB31, TOB1, SGK1, ID2, NCOR2, CD44, ISG20, FOS, ZFP36, KLF4, FABP5, ABHD2
MSigDB_Hallmark_2020	ATRXmut vs control	IL-6/JAK/STAT3 Signaling	1.75434	0.00846484	TNFRSF21, MAP3K8, IL1R1, PIM1, SOCS3, HMOX1, CD9, PIK3R5, PTPN1, IL3RA, ACVR1B, CD44, JUN, CCR1, IL4R, TLR2, IFNGR2, TNFRSF1A
MSigDB_Hallmark_2020	ATRXmut vs control	UV Response Dn	1.71378	0.00828863	SDC2, SYNJ2, INSIG1, BHLHE40, ZMIZ1, SMAD7, SMAD3, RUNX1, NR1D2, DYRK1A, WDR37, DUSP1, ID1, MT1E, SCAF8, NFKB1, SIPA1L1, CITED2, ATXN1, ATP2B1
MSigDB_Hallmark_2020	ATRXmut vs control	Xenobiotic Metabolism	1.66058	0.00912256	TPST1, SMOX, PTGES, IL1R1, MT2A, ETS2, AQP9, UPP1, HMOX1, NINJ1, BCAT1, SLC6A6, GABARAPL1, PDK4, PPARD, DDAH2, ID2, POR, PTS, ATP2A2, KYNU, SAR1B, GSTO1, SERTAD1, GCLC, TNFRSF1A
MSigDB_Hallmark_2020	ATRXmut vs control	KRAS Signaling Dn	1.6049	0.0462359	LYPD3, SKIL, IFI44L, NR4A2, SGK1, IGFBP2, ASB7, SNN, CHST2, MTHFR
MSigDB_Hallmark_2020	ATRXmut vs control	Hedgehog Signaling	1.56779	0.0791639	VEGFA, TLE3, ETS2, PML, NF1
MSigDB_Hallmark_2020	ATRXmut vs control	Complement	1.55859	0.00963254	CLU, DOCK4, CTSL, TNFAIP3, TIMP1, MAFF, PIM1, CEBPB, DUSP5, EHD1, SRC, CCL5, OLR1, PIK3R5, CASP9, PLSCR1, CASP7, S100A13, CTSD, BRPF3, ADAM9, GMFB, LCP2, PLAUR
MSigDB_Hallmark_2020	ATRXmut vs control	Mitotic Spindle	1.52146	0.0136293	BIN1, DOCK4, FLNB, MAP1S, NET1, CDC42EP4, BCL2L11, ARHGEF3, ARF6, ATG4B, PLEKHG2, ARL8A, SSH2, CSNK1D, ABL1, RICTOR, PXN, FSCN1, PRC1, MYO9B, MARK4, PCGF5, CLIP2, MAPRE1, PPP4R2, TAOK2, EZR, PREX1, RAB3GAP1, KLC1, NEDD9, TRIO, CD2AP, NF1, CYTH2, STAU1, DYNLL2, RANBP9, NCK2, ARHGEF7, ARHGAP5, RHOF, CLASP1, ACTN4, ARHGEF2, ABI1, TSC1, NUMA1
MSigDB_Hallmark_2020	ATRXmut vs control	UV Response Up	1.45056	0.0403949	ICAM1, ATF3, FURIN, HMOX1, PPIF, BTG3, GRINA, BCL2L11, TFRC, NR4A1, APOM, NFKBIA, AGO2, MGAT1, DNAJB1, NXF1, IGFBP2, ATP6V1F, HSPA13, FOS, SQSTM1, YKT6, TGFBRAP1, NUP58, SOD2, ALDOA
MSigDB_Hallmark_2020	ATRXmut vs control	Interferon Gamma Response	1.41949	0.0312364	TNFAIP3, OASL, ICAM1, PIM1, MT2A, HIF1A, PELI1, NAMPT, SOCS3, CDKN1A, PDE4B, UPP1, ARL4A, CCL5, ISG15, IFI44L, LATS2, EIF2AK2, PTPN1, NFKBIA, PLSCR1, RIPK2, CASP7, ZNFX1, IFITM3, IFITM2, LCP2, IL4R, NFKB1, ISG20, CD86, IL10RA, ARID5B, IFIT3, NCOA3, SPPL2A, PML, SOD2, IFI44, RIPK1
MSigDB_Hallmark_2020	ATRXmut vs control	Androgen Response	1.36887	0.0913714	ELL2, INSIG1, ZMIZ1, FKBP5, ITGAV, ZBTB10, PTK2B, B4GALT1, SAT1, SGK1, VAPA, ARID5B, ABHD2, SRF, TSC22D1, UAP1, NDRG1, UBE2J1, SLC38A2, CENPN, IDI1, ELOVL5, ACSL3, TMEM50A, GNAI3, ACTN1
MSigDB_Hallmark_2020	ATRXmut vs control	mTORC1 Signaling	1.28203	0.0891245	DDIT4, SLC2A1, CXCR4, NAMPT, CDKN1A, SLC7A5, INSIG1, BHLHE40, DDIT3, NFIL3, SQLE, CD9, BCAT1, SLC6A6, TFRC, RAB1A, SLC2A3, SLA, TES, TBK1, STARD4, RIT1, GGA2
MSigDB_Hallmark_2020	ATRXmut vs control	Apical Surface	1.28154	0.251865	LYPD3, B4GALT1, PLAUR
MSigDB_Hallmark_2020	ATRXmut vs control	Pancreas Beta Cells	1.19863	0.34228	MAFB, VDR, FOXO1
MSigDB_Hallmark_2020	ATRXmut vs control	Glycolysis	1.16193	0.257319	TPST1, SDC2, DDIT4, CXCR4, VEGFA, IER3, IRS2, QSOX1, GNE, B4GALT1
MSigDB_Hallmark_2020	ATRXmut vs control	heme Metabolism	1.15004	0.257319	SMOX, SLC2A1, ELL2, SLC25A37, TFDP2, TFRC, SLC30A1, SLC22A4, FOXO3, YPEL5, SEC14L1, VEZF1, RIOK3, MKRN1, NUDT4, GYPC, SYNJ1, MFHAS1, FBXO7, MPP1, ADIPOR1, SLC10A3, CTSB, GCLC, FOXJ2, SDCBP, PICALM, TMEM9B, MAP2K3, KHNYN, TOP1, ISCA1, CIR1
MSigDB_Hallmark_2020	ATRXmut vs control	Wnt-beta Catenin Signaling	1.14862	0.365623	CTNNB1, CSNK1E, PPARD, NCOR2, RBPJ, NOTCH1, ADAM17
MSigDB_Hallmark_2020	ATRXmut vs control	PI3K/AKT/mTOR Signaling	1.09546	0.365623	SLC2A1, CXCR4, CDKN1A, DDIT3, SLA, TBK1, RIT1, MAPK8, UBE2D3, SQSTM1, PPP2R1B, EIF4E, AKT1S1, RIPK1, TNFRSF1A
MSigDB_Hallmark_2020	ATRXmut vs control	Unfolded Protein Response	1.05758	0.410545	DDIT4, ATF3, VEGFA, SLC7A5, CEBPB, BAG3, WIPI1, ATF4, ZBTB17, DCP1A, NABP1, TSPYL2, SHC1
MSigDB_Hallmark_2020	ATRXmut vs control	Apical Junction	1.05742	0.410545	ICAM1, MAPK13, LAMB3, INSIG1, NECTIN2, MVD, SRC, B4GALT1, ADAM9, FSCN1, SHC1, ITGB1, CD86, SORBS3, CD99, TAOK2, PECAM1, MAP3K20, NF1, CRAT, GTF2F1
MSigDB_Hallmark_2020	ATRXmut vs control	Allograft Rejection	0.900015	0.734624	EREG, TIMP1, ICAM1, HIF1A, BCL3, ICOSLG, ELF4, CCL5, BCAT1, RIPK2, NLRP3, LCP2, SRGN, CCR1, IL4R, CD86, SOCS5, TLR2, SPI1, IFNGR2
MSigDB_Hallmark_2020	ATRXmut vs control	Bile Acid Metabolism	0.850954	0.737119	ABCA1, AQP9, ACSL1, ATXN1, PNPLA8, SLC35B2, IDI1, SLC23A2, PEX13
MSigDB_Hallmark_2020	ATRXmut vs control	Notch Signaling	0.803042	0.769377	DTX4, PPARD, SAP30, NOTCH1
MSigDB_Hallmark_2020	ATRXmut vs control	Protein Secretion	-0.575565	0.997489	STX7, DST, COPB2, CTSC, USO1, SNAP23, COG2, RPS6KA3
MSigDB_Hallmark_2020	ATRXmut vs control	Spermatogenesis	-0.654294	0.965999	CLPB, GMCL1, TALDO1, VDAC3, PHKG2, MTOR, MLLT10, PEBP1, STAM2, NF2
MSigDB_Hallmark_2020	ATRXmut vs control	Pperoxisome	-0.930987	0.645181	HSD17B4, ECI2, PRDX1, ECH1, FDPS, LONP2, ACOT8, ACOX1, TSPO, CAT, SOD1, GSTK1, GNPAT
MSigDB_Hallmark_2020	ATRXmut vs control	Interferon Alpha Response	-0.956412	0.611558	PSMB9, IFI35, CASP1, PSME2, SELL, STAT2, PSMB8, UBE2L6, NUB1, SP110, MVB12A, BST2, TAP1, NCOA7, IFIH1, NMI, IRF1, IFI30, PARP9, SAMD9, CNP, CASP8, PARP14, UBA7, CD74, PSME1
MSigDB_Hallmark_2020	ATRXmut vs control	G2-M Checkpoint	-0.994197	0.549141	NOLC1, CBX1, RPS6KA5, CENPF, SRSF1, LIG3, SMC1A, ATRX, GSPT1, LMNB1, PURA, CDK4, TMPO, SMC2, HSPA8, MCM3, STMN1, TACC3, XPO1
MSigDB_Hallmark_2020	ATRXmut vs control	Reactive Oxygen Species Pathway	-1.06437	0.421977	PRDX1, GLRX, PRDX4, TXNRD2, G6PD, CAT, PRDX2, SOD1, MGST1, FES
MSigDB_Hallmark_2020	ATRXmut vs control	DNA Repair	-1.21373	0.186184	TP53, GTF2H5, MRPL40, CDA, NELFCD, RFC2, NME1, DAD1, NCBP2, POLE4, DUT, HCLS1, APRT, NME3, VPS28, ITPA, XPC, POLR3GL, REV3L, POLB, NELFB, NT5C, UPF3B, TAF12, NME4, AGO4, GMPR2, POLR2H, ALYREF, POLR2F, EDF1, GTF2A2, ERCC1, POLR2I, POLR2K, POLR2E, TYMS, ZNRD1, PCNA, RPA3, DDB1, POLR2D, GTF2H3
MSigDB_Hallmark_2020	ATRXmut vs control	Adipogenesis	-1.22974	0.166784	ACADM, UCP2, SULT1A1, AK2, CD36, YWHAG, ECH1, TST, DECR1, QDPR, CHCHD10, PRDX3, MGST3, TALDO1, PTCD3, IDH3A, ESYT1, PGM1, ECHS1, ACOX1, CAT, SAMM50, AGPAT3, NDUFAB1, SOD1, DGAT1, UQCR10, DHRS7B, DDT, SDHC, REEP5, MTCH2
MSigDB_Hallmark_2020	ATRXmut vs control	Fatty Acid Metabolism	-1.52026	0.0204484	CBR1, ACADM, HSD17B4, ECI2, PDHB, PDHA1, CD36, ECH1, DECR1, UROD, CD1D, SUCLA2, FH, MDH1, ECI1, UBE2L6, ACOT8, ECHS1, ACOX1, ACAT2, UROS, HSDL2, SDHC, ERP29, SUCLG1, NBN, ACO2, SUCLG2, HSD17B10, BLVRA, APEX1, ETFDH, RAP1GDS1, SDHD, GSTZ1, ACAA1
MSigDB_Hallmark_2020	ATRXmut vs control	Oxidative Phosphorylation	-1.79003	4.79527e-05	ACADM, NDUFA8, PDHB, PDHA1, ATP6V1D, NDUFB3, SLC25A11, ATP5MC1, ECH1, NDUFB2, MRPL35, DECR1, TIMM8B, ATP6V0E1, NDUFB6, SUCLA2, FH, MRPL34, PRDX3, MGST3, MDH1, OGDH, ATP6V1C1, ECI1, IDH3A, NDUFA3, NDUFC1, TIMM10, ATP5MF, RHOT1, ECHS1, NDUFB5, ACAT1, NDUFAB1, UQCR10, SDHC, NNT, VDAC3, TOMM70, NDUFS6, TIMM13, SUCLG1, ATP5PF, FXN, ACO2, NDUFB1, HSD17B10, ATP5PD, ETFDH, NDUFS7, AFG3L2, ETFA, MRPS12, S…
MSigDB_Hallmark_2020	ATRXmut vs control	Myc Targets V1	-1.87633	1.06025e-05	NOLC1, SRSF1, HDDC2, SRM, PHB, GSPT1, SF3B3, NOP56, ABCE1, AIMP2, PRDX3, PRDX4, RANBP1, EIF2S1, POLD2, CDK4, HSPE1, GNL3, SRSF7, NME1, HSPD1, DDX18, CCT5, NCBP2, DUT, XPO1, CCT7, MRPS18B, COPS5, EXOSC7, EIF1AX, CLNS1A, EIF2S2, NHP2, SNRPD3, SSB, PA2G4, NDUFAB1, SSBP1, G3BP1, SRPK1, PSMD1, VDAC3, DDX21, CCT3, TOMM70, PSMA4, SNRPD1, C1QBP, HNRNPA2B1, APEX1, PSMA7, PSMC6, RUVBL2, PSMC4, RAN, VBP1, H…
MSigDB_Hallmark_2020	ATRXmut vs control	E2F Targets	-1.89959	0.000113433	NOLC1, TP53, MRE11, SRSF1, AK2, SMC1A, PRKDC, GSPT1, DCTPP1, LMNB1, NOP56, PRDX4, RANBP1, LUC7L3, PAICS, EIF2S1, RFC2, RPA1, POLD2, DNMT1, LYAR, CDK4, NME1, TMPO, MCM3, STMN1, TACC3, POLE4, DUT, XPO1, MLH1, JPT1, PA2G4, EXOSC8, NAA38, MKI67, NBN, DCK, ANP32E, NASP, SMC6
MSigDB_Hallmark_2020	ATRXmut vs control	Myc Targets V2	-2.07157	0.000113433	NOLC1, MRTO4, SRM, PHB, DCTPP1, LAS1L, NOP56, AIMP2, NDUFAF4, CDK4, HSPE1, GNL3, HSPD1, DDX18, TCOF1, MPHOSPH10, PA2G4, RRP12, NIP7
MSigDB_Hallmark_2020	MYCN amplified vs MYCN wildtype	Interferon Alpha Response	2.71347	1.89143e-12	MX1, LPAR6, SAMD9, PARP9, EPSTI1, LGALS3BP, IFI35, ISG15, PARP12, HELZ2, IFI44L, PARP14, IRF7, LY6E, IFITM3, PSME2, IFI44, SP110, PSMB9, UBE2L6, LAP3, NMI, CASP8, TAP1, BST2, OASL, B2M, CASP1, TRIM25, PSMA3, IFITM2, CD74, TXNIP, OGFR, PSMB8, EIF2AK2
MSigDB_Hallmark_2020	MYCN amplified vs MYCN wildtype	Interferon Gamma Response	2.58756	2.03589e-13	MX1, GCH1, EPSTI1, LGALS3BP, IFI35, ST3GAL5, LYSMD2, ISG15, XAF1, FCGR1A, MX2, PARP12, HELZ2, IFI44L, PARP14, ST8SIA4, IRF7, LY6E, IFITM3, PSME2, IFI44, STAT1, FGL2, APOL6, SP110, PSMB9, UBE2L6, SECTM1, ZNFX1, MVP, LAP3, NMI, PML, CASP8, TAP1, JAK2, BST2, RNF213, OASL, SPPL2A, SAMHD1, TNFAIP2, IRF5, HLA-DRB1, HLA-A, HLA-DMA, B2M, CASP1, HLA-B, TRIM25, PSMA3, IFITM2, NCOA3, MYD88, PTPN6, CD74, TXN…
MSigDB_Hallmark_2020	MYCN amplified vs MYCN wildtype	Complement	1.89329	0.000630567	CTSL, DUSP6, EHD1, PLA2G7, PRKCD, IRF7, VCPIP1, GCA, PSMB9, S100A9, FCN1, LAP3, MSRB1, LGALS3, KYNU, JAK2, ATOX1, GNB4, FCER1G, CTSC, CASP1, PIK3R5, S100A12, SERPINA1, PRCP, PSEN1, PFN1, STX4, CD36, CTSS, ANXA5, LRP1, CALM1, PLSCR1
MSigDB_Hallmark_2020	MYCN amplified vs MYCN wildtype	Allograft Rejection	1.84443	0.00193571	CCR1, ST8SIA4, IRF7, NCK1, IGSF6, STAT1, STAB1, GPR65, IL2RG, FYB1, ITGAL, TAP1, JAK2, IFNGR2, HLA-A, HLA-DMA, B2M, TAP2, CD4, UBE2D1, PTPN6, CD74, IL16, LY86, PTPRC, CTSS, SPI1, HLA-DRA, CFP, GBP2, HLA-DMB, FGR, TLR2, PRKCB, CAPG, CSK, TAPBP, FLNA, HLA-DQA1, LCP2, CD47, IL4R, WAS, PSMB10, IL27RA
MSigDB_Hallmark_2020	MYCN amplified vs MYCN wildtype	IL-6/JAK/STAT3 Signaling	1.71945	0.0173421	HMOX1, CCR1, TNFRSF1A, CD14, STAT1, IL2RG, ITGA4, IFNGR2, PIK3R5, TNFRSF1B, MYD88, CD36, TYK2, HAX1, TLR2, BAK1, LTBR
MSigDB_Hallmark_2020	MYCN amplified vs MYCN wildtype	KRAS Signaling Dn	1.52782	0.111719	MX1, IFI44L, MEFV, SNN, BTG2
MSigDB_Hallmark_2020	MYCN amplified vs MYCN wildtype	Reactive Oxygen Species Pathway	1.52653	0.0832408	LSP1, PRDX1, FTL, ATOX1, GLRX2, SBNO2, MBP, GLRX, SOD2, G6PD, HHEX, PRDX4, FES, LAMTOR5
MSigDB_Hallmark_2020	MYCN amplified vs MYCN wildtype	Xenobiotic Metabolism	1.43086	0.0932747	TMEM176B, HMOX1, GCH1, NINJ1, TNFRSF1A, CYB5A, AQP9, ALAS1, CNDP2, KYNU, PDLIM5, CD36, ALDH2
MSigDB_Hallmark_2020	MYCN amplified vs MYCN wildtype	Notch Signaling	1.3307	0.293204	CUL1, ARRB1, NOTCH1, PSENEN, RBX1, TCF7L2, MAML2
MSigDB_Hallmark_2020	MYCN amplified vs MYCN wildtype	Inflammatory Response	1.32943	0.148519	ADGRE1, GCH1, PTAFR, MYC, IRF7, LY6E, CD14, MEFV, MARCO, STAB1, AQP9, NMI, BTG2, BST2, IFNGR2, SLC31A2, SLC31A1, PIK3R5, NOD2, TNFRSF1B, CYBB, PSEN1, NFKB1, EIF2AK2, PTGER4, ATP2C1, TLR2, ITGA5, TAPBP, SRI, PTGER2, LCP2, CD48, IL4R, RHOG, EMP3
MSigDB_Hallmark_2020	MYCN amplified vs MYCN wildtype	Protein Secretion	1.20576	0.327318	RAB9A, STX7, ARFIP1, RAB5A, CTSC, SNX2, SNAP23, ARCN1, SEC24D, RAB14, ARFGAP3, AP2S1, CLTA, RER1, SEC22B, CLTC, CD63, PPT1, STX12, RAB22A, STX16, COPE, MAPK1, TSG101, LAMP2, VPS4B, SOD1, ADAM10, M6PR
MSigDB_Hallmark_2020	MYCN amplified vs MYCN wildtype	Apoptosis	1.16245	0.345468	HMOX1, GCH1, BID, IFITM3, CD14, LMNA, PLCB2, XIAP, PEA15, BTG2, LGALS3, CASP8, TAP1, CASP1, DNAJA1, CFLAR, PSEN1, TXNIP, TSPO, PAK1
MSigDB_Hallmark_2020	MYCN amplified vs MYCN wildtype	UV Response Dn	1.12646	0.453774	MYC, RXRA, ANXA2, ZMIZ1, PDLIM5, CITED2, NFKB1, PIK3CD, SCAF8, ATP2C1, NOTCH2, SRI, MAPK14
MSigDB_Hallmark_2020	MYCN amplified vs MYCN wildtype	Apical Junction	1.11096	0.453774	RRAS, FYB1, EVL, PFN1, STX4, VASP, TGFBI, PTPRC, CAP1, RHOF, VCAN, ARPC2, HRAS, MAPK14, GNAI2, PECAM1, SKAP2, SYK, CTNNA1, SYMPK, ACTB, MSN
MSigDB_Hallmark_2020	MYCN amplified vs MYCN wildtype	Wnt-beta Catenin Signaling	1.05188	0.523609	CUL1, MYC, NOTCH1, RBPJ, NUMB
MSigDB_Hallmark_2020	MYCN amplified vs MYCN wildtype	Cholesterol Homeostasis	1.03265	0.523609	S100A11, SQLE, ATF5, FBXO6, PMVK, LGALS3
MSigDB_Hallmark_2020	MYCN amplified vs MYCN wildtype	Pperoxisome	1.02473	0.523609	MVP, PRDX1, TSPO, SOD2, HRAS, ACOT8, PRDX5, CNBP, ECH1, BCL10, GSTK1, FDPS, ITGB1BP1, SCP2, FIS1, VPS4B, ATXN1, SOD1, CLN8, LONP2, YWHAH
MSigDB_Hallmark_2020	MYCN amplified vs MYCN wildtype	PI3K/AKT/mTOR Signaling	1.01024	0.532239	TNFRSF1A, DAPP1, NCK1, IL2RG, MYD88, PFN1, ACTR3, DUSP3, YWHAB, CAB39, RAC1, CFL1, SMAD2, PPP1CA, PRKCB, HRAS, RALB
MSigDB_Hallmark_2020	MYCN amplified vs MYCN wildtype	UV Response Up	0.908174	0.749474	HMOX1, GCH1, BID, PRKCD, ALAS1, BTG2, TAP1, DNAJA1
MSigDB_Hallmark_2020	MYCN amplified vs MYCN wildtype	Bile Acid Metabolism	0.698102	0.952126	AQP9, RXRA, PEX26, CYP27A1, PRDX5, GSTK1, SCP2, ATXN1, SOD1, LONP2
MSigDB_Hallmark_2020	MYCN amplified vs MYCN wildtype	Oxidative Phosphorylation	0.673737	0.99911	CYB5A, ALAS1, ATP6V0E1, ATP6V1D, TIMM8B, NDUFB3, SDHC, ISCU, NDUFB2, UQCR10, COX17, SDHD, TIMM10, MRPS11, NDUFB7, NDUFAB1, NDUFS6, HSD17B10, ACAA2, ATP6V1E1, PRDX3, DECR1, UQCR11, NDUFA5, ECH1, CYB5R3, POR, ATP5MF, NDUFB8, MDH1, BAX, ATP6V1F, NDUFS3, ATP6V1G1, NDUFB6, NDUFS2, COX5B, ETFA, SLC25A11, TCIRG1, COX6C, ECHS1
MSigDB_Hallmark_2020	MYCN amplified vs MYCN wildtype	Adipogenesis	0.562982	0.99911	UCP2, YWHAG, SDHC, CD36, TANK, ALDH2, AGPAT3, UQCR10, TALDO1, SQOR, NDUFB7, NDUFAB1, QDPR, ACAA2, PRDX3, DECR1, CHCHD10, UQCR11, NDUFA5, ECH1, POR, STOM, NDUFS3, APLP2, MTCH2, REEP5, CHUK, PTCD3, ECHS1, IFNGR1, PFKL, SCP2, DRAM2, SOD1, SULT1A1, MGST3
MSigDB_Hallmark_2020	MYCN amplified vs MYCN wildtype	Pancreas Beta Cells	0.542083	0.997856	LMO2, SRP9
MSigDB_Hallmark_2020	MYCN amplified vs MYCN wildtype	DNA Repair	-0.771455	0.971607	ALYREF, IMPDH2, PDE4B, VPS37B, NME4, RALA, POLB, POLR2C, RNMT, AK3, RAE1, DCTN4, MPG, GTF2F1, NUDT21, SURF1, SRSF6, POM121, SUPT5H, POLR1D
MSigDB_Hallmark_2020	MYCN amplified vs MYCN wildtype	Fatty Acid Metabolism	-0.804309	0.922537	PTS, GABARAPL1, MIF, DLST, IDI1, APEX1, CPT1A, KMT5A, ACSL1, OSTC, PRDX6, SUCLG2, HSD17B11, ELOVL5, SMS, PCBD1, SUCLG1, IDH3B, MDH2, UROD, LDHA
MSigDB_Hallmark_2020	MYCN amplified vs MYCN wildtype	Mitotic Spindle	-0.822662	0.922537	MARK4, RANBP9, DYNLL2, ATG4B, CEP57, BCL2L11, SMC4, PREX1, GSN, ROCK1, CSNK1D, SPTAN1, KIF1B, LRPPRC, TLK1, RALBP1, TUBGCP2, DYNC1H1, MAPRE1, STAU1, ACTN4, HOOK3, KIF22
MSigDB_Hallmark_2020	MYCN amplified vs MYCN wildtype	heme Metabolism	-0.934751	0.694154	ELL2, TFRC, GYPC, SLC25A37, FOXO3, YPEL5, RIOK3, ADIPOR1, ISCA1
MSigDB_Hallmark_2020	MYCN amplified vs MYCN wildtype	p53 Pathway	-1.03074	0.523609	HBEGF, DDIT4, TOB1, LDHB, DDIT3, ATF3, CCNG1, CDKN1A, CCNK, APP, MXD1, FOXO3, CCND2, JUN, PLK3, IER3, IRAK1, MKNK2, NDRG1, IP6K2, PPP1R15A, BTG1, PITPNC1, HINT1, POM121
MSigDB_Hallmark_2020	MYCN amplified vs MYCN wildtype	G2-M Checkpoint	-1.0386	0.523609	SAP30, MT2A, EZH2, TRA2B, HIF1A, DTYMK, MCM5, SFPQ, HMGA1, KPNA2, SMC4, HMGN2, TENT4A, NUP98, HUS1, NASP, KMT5A, TLE3, ILF3, SRSF2, HMGB3, TFDP1, HNRNPD, PDS5B, EWSR1, KIF22, YTHDC1
MSigDB_Hallmark_2020	MYCN amplified vs MYCN wildtype	Hedgehog Signaling	-1.05698	0.523609	ETS2, CDK6, TLE3, VEGFA
MSigDB_Hallmark_2020	MYCN amplified vs MYCN wildtype	Apical Surface	-1.09716	0.501824	PLAUR, APP, HSPB1, B4GALT1
MSigDB_Hallmark_2020	MYCN amplified vs MYCN wildtype	Angiogenesis	-1.11985	0.501824	THBD, APP, CCND2
MSigDB_Hallmark_2020	MYCN amplified vs MYCN wildtype	Coagulation	-1.12097	0.453774	THBS1, MAFF, THBD, FURIN, ADAM9, GSN
MSigDB_Hallmark_2020	MYCN amplified vs MYCN wildtype	Myc Targets V2	-1.12215	0.468889	DUSP2, NPM1, MCM5, WDR43, RRP12, PA2G4, SUPV3L1, CBX3, SRM, HSPD1
MSigDB_Hallmark_2020	MYCN amplified vs MYCN wildtype	Myogenesis	-1.13192	0.453774	HBEGF, MEF2D, IFRD1, IGFBP7, CDKN1A, APP, PDLIM7, GSN, SPTAN1, ACSL1
MSigDB_Hallmark_2020	MYCN amplified vs MYCN wildtype	Androgen Response	-1.23625	0.304698	ELL2, FKBP5, CDK6, SLC38A2, VAPA, SGK1, IDI1, PTK2B, INSIG1, ACSL3, RRP12, B4GALT1, PA2G4, NDRG1, SPCS3, GSR, ELOVL5, SMS, RAB4A
MSigDB_Hallmark_2020	MYCN amplified vs MYCN wildtype	KRAS Signaling Up	-1.30338	0.212469	HBEGF, EREG, CXCR4, TNFAIP3, ID2, TRIB1, GYPC, PLAUR, SATB1, RBM4, CSF2RA, CCND2, ADAM17, IL1B
MSigDB_Hallmark_2020	MYCN amplified vs MYCN wildtype	Glycolysis	-1.32704	0.174708	SAP30, DDIT4, IRS2, CXCR4, MIF, HSPA5, GFPT1, CHPF2, QSOX1, ECD, NASP, B4GALT1, AK3, ZNF292, IER3
MSigDB_Hallmark_2020	MYCN amplified vs MYCN wildtype	Myc Targets V1	-1.34485	0.0832408	IMPDH2, IFRD1, PABPC4, NPM1, TRA2B, EIF1AX, PSMA6, HNRNPA1, POLE3, DDX21, FBL, MCM5, EEF1B2, ETF1, NAP1L1, KPNA2, SF3A1, EIF4E, TRIM28, SNRPA, APEX1, DEK, MRPL23, PHB2, PA2G4, SET, HNRNPA3, ACP1, SRSF3, SRSF2, XPOT, TFDP1, HNRNPD, COX5A, EIF3B, PPIA, EIF3J, HNRNPC, STARD7, RNPS1, DUT, SMARCC1, SNRPD2, CANX, ABCE1, HSP90AB1, CBX3, SRPK1, MRPL9, GLO1, POLD2, SRM, PABPC1, HSPD1, PCBP1, LSM2, EIF4H, …
MSigDB_Hallmark_2020	MYCN amplified vs MYCN wildtype	mTORC1 Signaling	-1.41289	0.0612261	DDIT4, NFIL3, CXCR4, NAMPT, PDK1, TFRC, DDIT3, IFRD1, EDEM1, MTHFD2L, XBP1, CCNG1, CDKN1A, NFKBIB, HSPA5, IDI1, SLC2A3, GPI, ETF1, INSIG1, ACSL3, TOMM40, GGA2, GAPDH, PPA1, GMPS, PSMG1, ATP2A2, PPP1R15A, TCEA1, RAB1A, PPIA, HSP90B1, CALR, HSPA9, GSR, ELOVL5, PDAP1, SLC9A3R1, CANX, SLA
MSigDB_Hallmark_2020	MYCN amplified vs MYCN wildtype	IL-2/STAT5 Signaling	-1.428	0.0844785	NFIL3, MAFF, ALCAM, GABARAPL1, HIPK2, CKAP4, XBP1, PLIN2, FURIN, ITGAE, MXD1, FAH, ARL4A, BCL2, SLC2A3, CDC42SE2, CCND2, SNX14, SNX9
MSigDB_Hallmark_2020	MYCN amplified vs MYCN wildtype	E2F Targets	-1.59017	0.0303256	TFRC, EZH2, HMGB2, RBBP7, TRA2B, PNN, CDKN1A, MCM5, PSIP1, HMGA1, TUBB, ING3, NAP1L1, KPNA2, SMC4, CNOT9, HUS1, DEK, NASP, PA2G4, ILF3, SRSF2, NUDT21, PRKDC, HMGB3, HNRNPD, PDS5B, KIF22, DUT, UBE2S, SNRPB, PHF5A, POLD2, SMC1A, RFC1
MSigDB_Hallmark_2020	MYCN amplified vs MYCN wildtype	Epithelial Mesenchymal Transition	-1.65401	0.0428667	THBS1, TNFAIP3, ID2, BASP1, PLAUR, CXCL8, FBN2, QSOX1, ANPEP, JUN
MSigDB_Hallmark_2020	MYCN amplified vs MYCN wildtype	Estrogen Response Early	-1.6848	0.0233256	TOB1, CHPT1, PMAIP1, FKBP5, RAB31, KLF10, XBP1, AFF1, MED13L, BCL2, NADSYN1, RRP12, ELF1, PPIF, B4GALT1
MSigDB_Hallmark_2020	MYCN amplified vs MYCN wildtype	TGF-beta Signaling	-1.77008	0.0251172	THBS1, ID2, RAB31, HIPK2, TGIF1, KLF10, FURIN, CTNNB1, SKI
MSigDB_Hallmark_2020	MYCN amplified vs MYCN wildtype	Unfolded Protein Response	-1.77774	0.00783783	DDIT4, EDEM1, ATF4, ATF3, XBP1, NPM1, HERPUD1, HSPA5, EEF2, CEBPB, EIF4E, KHSRP, FUS, DNAJC3, WIPI1, ERN1, EIF4A2, VEGFA, XPOT, HSP90B1, CALR, HSPA9, SPCS3, RPS14, SHC1, DCP1A, ZBTB17, CXXC1, EXOSC9
MSigDB_Hallmark_2020	MYCN amplified vs MYCN wildtype	Estrogen Response Late	-1.79384	0.00981445	TOB1, ID2, CHPT1, DUSP2, BTG3, FKBP5, RAB31, XBP1, AFF1, DNAJC1, SGK1, BCL2
MSigDB_Hallmark_2020	MYCN amplified vs MYCN wildtype	TNF-alpha Signaling via NF-kB	-1.8402	0.000853204	HBEGF, KLF9, PER1, IRS2, NR4A1, NFIL3, TNFAIP3, ID2, NAMPT, ZC3H12A, TRIB1, MAFF, ETS2, DUSP2, BTG3, NR4A2, RIPK2, PDE4B, TGIF1, PLAUR, KLF10, ATF3, CDKN1A, DUSP5, FOSL2, CCNL1, MXD1, IL18, SGK1, PFKFB3
MSigDB_Hallmark_2020	MYCN amplified vs MYCN wildtype	Spermatogenesis	-1.89614	0.00981445	AGFG1, PEBP1, IP6K1, EZH2, CSNK2A2, TLE4, ARL4A, BRAF, PRKAR2A, PSMG1, TOPBP1
MSigDB_Hallmark_2020	MYCN amplified vs MYCN wildtype	Hypoxia	-1.90325	0.000853204	SAP30, DDIT4, IRS2, NFIL3, CXCR4, TNFAIP3, PDK1, MAFF, DDIT3, MT2A, PLAUR, ATF3, CDKN1A, FOSL2, PLIN2, MIF, HSPA5, FOXO3, PFKFB3, BCL2, SLC2A3, GPI, KDM3A, XPNPEP1, JMJD6, JUN, GAPDH, ZNF292, ZFP36, IER3, NDRG1, PPP1R15A, PNRC1, VEGFA, BTG1
MSigDB_Hallmark_2020	MYCN amplified vs control	Interferon Gamma Response	3.38792	1.03229e-32	IFI44L, OASL, MX1, ISG15, IFITM3, IFI44, LGALS3BP, LY6E, ICAM1, EPSTI1, IRF7, MX2, XAF1, HELZ2, ISG20, EIF2AK2, UPP1, PARP14, PARP12, TNFSF10, GCH1, IFI35, PML, SOCS3, SOD2, LYSMD2, PLSCR1, IFITM2, APOL6, STAT2, ZNFX1, SPPL2A, LAP3, SECTM1, ST3GAL5, ST8SIA4, NFKB1, B2M, PIM1, BST2, HLA-A, FGL2, HLA-DQA1, PNP, LCP2, STAT1, SP110, MYD88, HLA-B, ADAR, RNF213, TAP1, FCGR1A, TRIM25, UBE2L6, TAPBP, MVP…
MSigDB_Hallmark_2020	MYCN amplified vs control	Interferon Alpha Response	2.95742	5.41127e-14	IFI44L, OASL, MX1, ISG15, IFITM3, IFI44, LGALS3BP, LY6E, EPSTI1, IRF7, HELZ2, ISG20, EIF2AK2, SAMD9, PARP14, PARP12, IFI35, PLSCR1, IFITM2, STAT2, LAP3, B2M, LPAR6, BST2, SP110, ADAR, TAP1, CD47, TRIM25, UBE2L6, PNPT1, NMI, PSMA3
MSigDB_Hallmark_2020	MYCN amplified vs control	Inflammatory Response	2.74729	3.08239e-12	LY6E, ICAM1, ADGRE1, IRF7, AQP9, CD82, TIMP1, PTGER2, EIF2AK2, GNA15, TNFSF10, MYC, ITGA5, GCH1, IL1B, MARCO, PIK3R5, EREG, IFNGR2, NFKB1, GPR183, PTAFR, BST2, STAB1, LCP2, NOD2, SLC31A2, PTGER4, AHR, TAPBP, PDE4B, NFKBIA, NMI, MEFV, PSEN1, TLR2, KLF6, BTG2, EMP3, SLC31A1, IL4R, P2RX7, ATP2C1, TNFRSF1B, CD48, CD14, RHOG, ADRM1, RELA, ABI1
MSigDB_Hallmark_2020	MYCN amplified vs control	TNF-alpha Signaling via NF-kB	2.44289	1.67411e-09	EHD1, NINJ1, MAP3K8, ICAM1, LITAF, RNF19B, VEGFA, MARCKS, RELB, MYC, BHLHE40, TIPARP, GCH1, BCL2A1, SOCS3, SOD2, IL1B, B4GALT5, KYNU, NFKB2, TNIP1, DUSP1, IFNGR2, NFKB1, GPR183, SNN, PDLIM5, IER3, CD44, SLC2A6, DENND5A, TAP1, PTGER4, SAT1, BCL3, TANK, PDE4B, NFKBIA, SMAD3, FOS, JUNB, TLR2, KLF4, KLF6, DRAM1, KDM6B, BTG2, CFLAR, TNFAIP3, TNIP2, IER5, SLC16A6
MSigDB_Hallmark_2020	MYCN amplified vs control	Complement	2.30142	1.3971e-07	CTSL, EHD1, CLU, IRF7, TIMP1, DUSP6, LGALS3, PLA2G7, PLSCR1, PIK3R5, KYNU, LAP3, PIM1, GNB4, VCPIP1, LCP2, FCER1G, SERPINA1, ATOX1, PRKCD, CPQ, GCA, PSEN1, PRCP, STX4, TNFAIP3, PIK3CA, LAMP2, SH2B3, CASP4, CTSB, CTSD, RHOG, CTSC
MSigDB_Hallmark_2020	MYCN amplified vs control	IL-6/JAK/STAT3 Signaling	2.21314	5.83544e-05	HMOX1, MAP3K8, TNFRSF1A, CCR1, SOCS3, IL2RG, IL1B, STAT2, PIK3R5, IFNGR2, PIM1, STAT1, CD44, MYD88, TLR2, IL4R, TNFRSF1B, TGFB1, CD14
MSigDB_Hallmark_2020	MYCN amplified vs control	Apoptosis	2.0511	5.06952e-05	IFITM3, CLU, HMOX1, BID, ISG20, TIMP1, LGALS3, GNA15, TNFSF10, GCH1, SOD2, IL1B, PEA15, EREG, XIAP, IER3, CD44, TAP1, SLC20A1, SAT1, ANXA1, DNAJA1, PSEN1, BTG2, CFLAR, CTNNB1, NEDD9, GADD45B, CASP8, RARA, CASP4, GPX4, CD14, BCL10, PPT1
MSigDB_Hallmark_2020	MYCN amplified vs control	Coagulation	2.0125	0.00193153	CLU, TIMP1, DUSP6, SERPINA1, ANXA1, ISCU, CPQ, RAC1, ARF4, CAPN2, PECAM1, LAMP2, CTSB, FURIN, WDR1, SIRT2
MSigDB_Hallmark_2020	MYCN amplified vs control	Allograft Rejection	1.92519	0.000221084	ICAM1, IRF7, TIMP1, CCR1, IL2RG, IL1B, EREG, IFNGR2, ST8SIA4, B2M, NCK1, STAB1, HLA-A, HLA-DQA1, LCP2, STAT1, UBE2D1, TAP1, CD47, BCL3, TAPBP, TLR2, UBE2N, ITGAL, FYB1, SPI1, IL4R, GPR65, TAP2, PRKCB, CD4, TGFB1, ELF4, BCL10, HLA-DMA, HLA-DRA, ABI1, LY86, CTSS, CD74, LYN
MSigDB_Hallmark_2020	MYCN amplified vs control	IL-2/STAT5 Signaling	1.88677	0.0008345	IFITM3, MAP3K8, PTGER2, TNFSF10, MYC, BHLHE40, PLSCR1, RABGAP1L, PIM1, LRRC8C, FGL2, PNP, CD44, DENND5A, SWAP70, AHR, GSTO1, NCOA3, KLF6, PRNP, IL4R, GPR65, GADD45B, TNFRSF1B, CD48, SYNGR2, GPX4, MAPKAPK2, ARL4A, PLEC, FAM126B, FURIN, NFKBIZ, PLIN2, RHOB
MSigDB_Hallmark_2020	MYCN amplified vs control	p53 Pathway	1.77099	0.00298812	NINJ1, HMOX1, CD82, ZFP36L1, UPP1, TCN2, RNF19B, TAX1BP3, NOTCH1, RCHY1, ST14, IER3, PLXNB2, TAP1, S100A10, SAT1, SP1, STOM, ISCU, FOS, KLF4, DNTTIP2, DRAM1, BTG2, RXRA
MSigDB_Hallmark_2020	MYCN amplified vs control	KRAS Signaling Dn	1.75045	0.0319146	IFI44L, MX1, SNN, LFNG, MEFV, BTG2, SKIL
MSigDB_Hallmark_2020	MYCN amplified vs control	Cholesterol Homeostasis	1.74908	0.0292222	CLU, SQLE, ATF5, LGALS3, PLSCR1, CXCL16, FBXO6, S100A11, FABP5, SREBF2, CTNNB1, HMGCR, PMVK
MSigDB_Hallmark_2020	MYCN amplified vs control	KRAS Signaling Up	1.58057	0.0312574	ENG, DUSP6, USP12, IL2RG, IL1B, RABGAP1L, TMEM176A, EREG, LY96, ADAM8, F13A1, FCER1G, EPB41L3, KLF4, ERO1A, IKZF1, WDR33, TNFAIP3, PECAM1, TNFRSF1B, TMEM176B, LAPTM5
MSigDB_Hallmark_2020	MYCN amplified vs control	Notch Signaling	1.54982	0.0937919	NOTCH1, CUL1, TCF7L2, MAML2, ARRB1, RBX1, PSENEN, LFNG
MSigDB_Hallmark_2020	MYCN amplified vs control	UV Response Up	1.54701	0.0306937	HMOX1, ICAM1, BID, ALAS1, GCH1, SOD2, GRINA, PPIF, ATP6V1F, TAP1, PRKCD, NFKBIA, DNAJA1, FOS, JUNB
MSigDB_Hallmark_2020	MYCN amplified vs control	Xenobiotic Metabolism	1.54624	0.0319146	NINJ1, HMOX1, AQP9, ALAS1, UPP1, TNFRSF1A, GCH1, CYB5A, KYNU, SLC6A6, PDLIM5, CYP27A1, GSTO1, CNDP2, DDAH2, ALDH2
MSigDB_Hallmark_2020	MYCN amplified vs control	TGF-beta Signaling	1.53451	0.0774447	ENG, IFNGR2, XIAP, SKI, SLC20A1, SMAD3, JUNB, FKBP1A, UBE2D3, CDK9, CTNNB1, SKIL, TGFB1, FNTA, FURIN
MSigDB_Hallmark_2020	MYCN amplified vs control	Wnt-beta Catenin Signaling	1.49567	0.134831	MYC, NOTCH1, CUL1, RBPJ, CTNNB1
MSigDB_Hallmark_2020	MYCN amplified vs control	Hypoxia	1.38197	0.0924382	HMOX1, ISG20, VEGFA, BHLHE40, TIPARP, IDS, NAGK, DUSP1, SLC6A6, PIM1, RBPJ, PLAC8, IER3, WSB1, ANXA2, TGFBI, TES, FOS, ERO1A, KLF6
MSigDB_Hallmark_2020	MYCN amplified vs control	Myogenesis	1.34279	0.16488	CLU, BIN1, BHLHE40, NOTCH1, LSP1, TNNT1, PLXNB2, RIT1, PRNP, GADD45B, TGFB1, SYNGR2
MSigDB_Hallmark_2020	MYCN amplified vs control	Epithelial Mesenchymal Transition	1.30046	0.2057	TIMP1, VEGFA, ITGA5, CD44, WIPF1, SAT1, TGFBI, EMP3, VIM, TNFAIP3, GADD45B, TGFB1
MSigDB_Hallmark_2020	MYCN amplified vs control	UV Response Dn	1.29976	0.187687	ZMIZ1, MYC, BHLHE40, DUSP1, NFKB1, PDLIM5, INSIG1, ANXA2, SMAD3, SPOP, RUNX1, SCAF8, ATXN1, RXRA, ATP2C1, CITED2, NEK7
MSigDB_Hallmark_2020	MYCN amplified vs control	Apical Junction	1.29745	0.16883	ICAM1, RRAS, CTNND1, RHOF, NECTIN2, INSIG1, EVL, TGFBI, STX4, FYB1, PECAM1, VASP, ICAM2, CD99
MSigDB_Hallmark_2020	MYCN amplified vs control	Angiogenesis	1.26084	0.317358	TIMP1, VEGFA, S100A4
MSigDB_Hallmark_2020	MYCN amplified vs control	Hedgehog Signaling	1.22534	0.321252	VEGFA, PML, DPYSL2, TLE3
MSigDB_Hallmark_2020	MYCN amplified vs control	Bile Acid Metabolism	1.18616	0.317358	AQP9, CYP27A1, ATXN1, RXRA, SLC35B2, ACSL1, SCP2, PRDX5, ALDH9A1
MSigDB_Hallmark_2020	MYCN amplified vs control	Protein Secretion	1.15076	0.317358	RAB5A, CD63, RAB9A, GALC, GOSR2, SNX2, SEC24D, RAB22A, VAMP4, ARFGAP3, ARFIP1, TSG101, LAMP2, PPT1, YIPF6, CTSC, RER1, SNAP23, SCAMP3, ARCN1, MAPK1, NAPA, STX16, MON2, COPE, AP3S1, RAB14
MSigDB_Hallmark_2020	MYCN amplified vs control	PI3K/AKT/mTOR Signaling	0.985316	0.582334	TNFRSF1A, IL2RG, STAT2, NCK1, MYD88, RAC1, UBE2D3, UBE2N, RIT1, PRKCB, DAPP1, TBK1, ACTR3, CAB39
MSigDB_Hallmark_2020	MYCN amplified vs control	Reactive Oxygen Species Pathway	0.943965	0.61779	SOD2, LSP1, FTL, SBNO2, ATOX1, JUNB, PRDX1, PRNP, GLRX2, GPX4
MSigDB_Hallmark_2020	MYCN amplified vs control	Androgen Response	0.863418	0.771959	ZMIZ1, B2M, PDLIM5, INSIG1, SAT1, CAMKK2, SEC24D, HMGCR, ADRM1, DBI, TNFAIP8, FKBP5, TMEM50A, NCOA4
MSigDB_Hallmark_2020	MYCN amplified vs control	Pperoxisome	0.726109	0.962087	SOD2, MVP, ATXN1, PRDX1, BCL10, SLC35B2, ACSL1, SCP2, CNBP, HRAS, ERCC3, PRDX5, ALDH9A1
MSigDB_Hallmark_2020	MYCN amplified vs control	Pancreas Beta Cells	0.581736	0.971114	FOXO1, SRP9, LMO2
MSigDB_Hallmark_2020	MYCN amplified vs control	Oxidative Phosphorylation	-0.667119	0.996376	AFG3L2, LDHB, FH, LRPPRC, DLST, ABCB7, NNT, FXN, ATP5PD, PHB2, OAT, ETFDH, COX5A, SURF1, MRPL34, NDUFV1, MRPL11, GRPEL1, HADHA, ECH1, SUCLG1, SLC25A5, ATP5ME, ISCA1, MDH2, ATP5MC1, GPI, IDH2, PMPCA, CPT1A, IDH3B, TIMM50, ECHS1, NDUFA2, COX7C, ATP5F1C, HSPA9, MRPS12, ATP5MC2, COX8A, NDUFA1, SLC25A6, ATP5F1A, PDHA1, UQCRB, IMMT, POLR2F, NDUFC1, MRPS15, NQO2, TOMM22, UQCRC2, NDUFS1, TIMM13, NDUFA8, …
MSigDB_Hallmark_2020	MYCN amplified vs control	Adipogenesis	-0.714413	0.979592	TOB1, PGM1, RETN, FAH, CAT, DDT, CD302, TKT, ATP1B3, AK2, SAMM50, GRPEL1, ADIPOR2, ECH1, SUCLG1, RIOK3, MDH2
MSigDB_Hallmark_2020	MYCN amplified vs control	DNA Repair	-0.869195	0.793107	TYMS, IMPDH2, POLB, ALYREF, NME4, DUT, NT5C, POLR2C, VPS37B, RAE1, TK2, PCNA, SSRP1, SURF1, CDA, NELFB, RFC2, NELFCD, GTF2F1, VPS28, RPA3, MPG, RNMT
MSigDB_Hallmark_2020	MYCN amplified vs control	Estrogen Response Early	-0.951094	0.61779	TOB1, CHPT1, PMAIP1, SLC9A3R1, RRP12, RAB31, AFF1, XBP1, RBBP8, SYNGR1, NADSYN1
MSigDB_Hallmark_2020	MYCN amplified vs control	mTORC1 Signaling	-0.984911	0.58237	MCM4, TOMM40, PGM1, NFIL3, CXCR4, SLC9A3R1, DHFR, IFI30, HSPD1, TFRC, XBP1, GMPS, HSPA5, NAMPT, HSP90B1, NFKBIB, PSMG1, EDEM1, PDAP1, CANX, TCEA1, P4HA1, GSR, CALR, SLC2A3, ENO1, TUBA4A, ADIPOR2, SHMT2, MAP2K3, MTHFD2L, EBP, ATP5MC1, ATP2A2, TXNRD1, GPI, SDF2L1, CCNG1, IDI1, SKAP2, CACYBP
MSigDB_Hallmark_2020	MYCN amplified vs control	heme Metabolism	-1.01395	0.536494	FBXO34, MXI1, UROD, CAT, TFRC, EPB41, GMPS, CAST, FBXO9, RBM38, NNT, RNF19A, TCEA1, CCND3, GLRX5, MAP2K3, RIOK3, ISCA1, ATP6V0A1, DCAF11, EZH1, HDGF, UROS, HBB, KHNYN, FOXO3, USP15, BLVRB, NR3C1, ADIPOR1, SLC25A37, KLF3, HEBP1
MSigDB_Hallmark_2020	MYCN amplified vs control	Fatty Acid Metabolism	-1.02015	0.536494	MIF, FH, UROD, KMT5A, DLST, APEX1, ACAT2, ERP29, GSTZ1, PCBD1, CD1D, ETFDH, PTS, ADIPOR2, ECI2, ECH1, SUCLG1, MDH2, UROS, IDI1, CD36, CPT1A, IDH3B, GRHPR, ECHS1, GABARAPL1, PRDX6, OSTC, PDHA1
MSigDB_Hallmark_2020	MYCN amplified vs control	Unfolded Protein Response	-1.13736	0.32621	EXOSC10, HERPUD1, NPM1, XBP1, HSPA5, EEF2, HSP90B1, FUS, EDEM1, XPOT, KHSRP, TTC37, CALR, NOLC1, NOP14, NHP2, HYOU1, EIF4G1, EIF4EBP1, CNOT4, LSM4, DKC1, ERN1, DCTN1, PDIA6, ATF4, SLC30A5, RPS14, HSPA9, NOP56, EIF4A2, SPCS3
MSigDB_Hallmark_2020	MYCN amplified vs control	Glycolysis	-1.15492	0.317358	SAP30, MXI1, IRS2, NASP, GFPT1, CXCR4, MIF, STMN1, KIF2A, PMM2, HSPA5, CHPF2, COG2, PHKA2, PGM2, P4HA1, ENO1, ECD, GALK1, MDH2, PYGL, ZNF292, B3GAT3
MSigDB_Hallmark_2020	MYCN amplified vs control	Estrogen Response Late	-1.16016	0.317358	PRKAR2B, TOB1, ID2, CHPT1, SLC9A3R1, DCXR, RAB31, AFF1, XBP1, RBBP8
MSigDB_Hallmark_2020	MYCN amplified vs control	Mitotic Spindle	-1.24499	0.187687	BCR, CENPF, DST, BIRC5, SMC1A, PCNT, CDK5RAP2, GSN, TUBGCP3, KIF22, DYNLL2, RANBP9, LRPPRC, SMC4, TUBGCP2, EPB41, TLK1, KATNA1, RALBP1, PCM1, HOOK3, NUSAP1, DLG1, RFC1, ROCK1, KIF20B, CEP57, SPTBN1, WASF2, TUBA4A, SPTAN1, ATG4B, ARFGEF1, SUN2, CCDC88A, DYNC1H1, ACTN4, MYH9, TSC1, NIN, KIF1B
MSigDB_Hallmark_2020	MYCN amplified vs control	Apical Surface	-1.27972	0.281695	APP, NCOA6, HSPB1, SULF2, AKAP7, PLAUR, ADIPOR2
MSigDB_Hallmark_2020	MYCN amplified vs control	G2-M Checkpoint	-1.73266	0.0014844	SAP30, MKI67, CENPF, SMC2, CHAF1A, BIRC5, EZH2, PTTG1, DTYMK, SMC1A, MCM3, NSD2, DBF4, NASP, KIF22, BARD1, STMN1, NCL, SMC4, KMT5A, ILF3, TRA2B, MCM5, PRPF4B, LIG3, KATNA1, CDK4, PDS5B, YTHDC1, SFPQ, HNRNPD, HMGN2, NUSAP1, STAG1, GSPT1, ODF2, CCNT1, TMPO, HNRNPU, KIF20B
MSigDB_Hallmark_2020	MYCN amplified vs control	Myc Targets V2	-1.73788	0.0116606	MCM4, SRM, PA2G4, DCTPP1, RRP12, NPM1, HSPD1, MRTO4, MCM5, WDR43, CDK4, LAS1L, GNL3, MPHOSPH10, PHB, DDX18, NOLC1
MSigDB_Hallmark_2020	MYCN amplified vs control	Spermatogenesis	-1.7971	0.0119008	EZH2, PEBP1, DBF4, TLE4, CSNK2A2, CLPB, AGFG1, IP6K1, PRKAR2A, PSMG1, GMCL1, MTOR, TOPBP1
MSigDB_Hallmark_2020	MYCN amplified vs control	Myc Targets V1	-1.85078	5.06952e-05	TYMS, MCM4, IMPDH2, POLE3, SRM, DDX21, EIF1AX, PA2G4, EIF3B, FBL, TRIM28, NPM1, MCM7, MRPL23, POLD2, HSPD1, TRA2B, MCM5, PABPC4, DEK, SRPK1, APEX1, DUT, PPM1G, VBP1, CDK4, SNRPA, HNRNPD, PHB2, ABCE1, PCNA, GSPT1, PSMA6, TUFM, HNRNPU, GNL3, RRM1, CCT7, XPOT, CANX, USP1, HNRNPA1, HSP90AB1, COX5A, EXOSC7, C1QBP, SMARCC1, NAP1L1, PHB, EEF1B2, HNRNPA3, DDX18, PSMD3, SNRPD2, NOLC1, SF3A1, NHP2, RUVBL2,…
MSigDB_Hallmark_2020	MYCN amplified vs control	E2F Targets	-2.41765	5.43151e-11	MKI67, MCM4, HELLS, ATAD2, PNN, BIRC5, PAICS, EZH2, PTTG1, SMC1A, PSIP1, MCM3, HMGB2, PRKDC, NASP, KIF22, BARD1, STMN1, PA2G4, RBBP7, DNMT1, DCTPP1, MCM7, SMC4, POLD2, ILF3, TRA2B, TFRC, MCM5, DEK, ANP32E, DUT, NAA38, LUC7L3, CDK4, PDS5B, CBX5, HNRNPD, TUBB, PCNA, STAG1, SSRP1, MLH1, GSPT1, RFC1, AK2, TMPO, CNOT9
MSigDB_Hallmark_2020	sporadic vs control	TNF-alpha Signaling via NF-kB	3.56705	4.45054e-30	MAP3K8, CD69, MAFF, TNFAIP3, VEGFA, G0S2, SOCS3, PDE4B, BHLHE40, ATF3, NFKBIA, NR4A2, DUSP1, IER3, PER1, TIPARP, IRS2, GPR183, SAT1, DUSP5, DUSP2, EHD1, NR4A1, SOD2, NINJ1, RHOB, PFKFB3, ICAM1, CDKN1A, GADD45B, KLF4, BCL2A1, RNF19B, HBEGF, NAMPT, PPP1R15A, MCL1, NFIL3, CD44, BTG3, KLF9, LITAF, LDLR, FOSB, KLF10, JUNB, MXD1, BCL3, CD83, IER5, ZFP36, B4GALT1, ZC3H12A, PLAUR, EIF1, KDM6B, RELB, BIRC…
MSigDB_Hallmark_2020	sporadic vs control	Inflammatory Response	2.76419	2.26346e-11	EREG, CD69, CXCL8, PDE4B, LY6E, NFKBIA, PTGER2, OSM, TIMP1, GNA15, EIF2AK2, GPR183, ITGA5, IRF7, ICAM1, CDKN1A, HBEGF, NAMPT, BEST1, NLRP3, LDLR, MXD1, AQP9, PLAUR, HIF1A, AHR, KLF6, RNF144B, NFKB1, MYC, LCP2, RELA, PIK3R5, RIPK2, GNAI3
MSigDB_Hallmark_2020	sporadic vs control	Interferon Gamma Response	2.56917	1.30473e-10	IFI44L, CD69, TNFAIP3, OASL, SOCS3, PDE4B, IFI44, IFITM3, ISG20, ISG15, LY6E, NFKBIA, UPP1, EIF2AK2, ARL4A, MX1, SOD2, IRF7, ICAM1, CDKN1A, MX2, PNP, NAMPT, MT2A, PLSCR1, XAF1, PIM1, HLA-DQA1, EPSTI1, PELI1, HIF1A, LATS2, PML, IFITM2, CD38, ADAR, CD86, BTG1, NFKB1, PARP14, LCP2, SPPL2A, MTHFD2, B2M
MSigDB_Hallmark_2020	sporadic vs control	IL-2/STAT5 Signaling	2.51469	1.95215e-08	MAP3K8, MAFF, IFITM3, BHLHE40, PTGER2, ARL4A, NFKBIZ, FURIN, PLIN2, RHOB, ALCAM, GADD45B, PNP, GABARAPL1, MAPKAPK2, PLSCR1, NFIL3, CD44, PRNP, PIM1, MXD1, CD83, RABGAP1L, DENND5A, CD86, AHR, KLF6, GPX4, MYC, PLAGL1, ITGAE, GSTO1, PLEC, XBP1
MSigDB_Hallmark_2020	sporadic vs control	Epithelial Mesenchymal Transition	2.48127	3.69261e-06	THBS1, TNFAIP3, CXCL8, VEGFA, TIMP1, SAT1, ITGA5, RHOB, GADD45B, CD44, VIM, PLAUR, WIPF1, ITGB1, QSOX1, ANPEP
MSigDB_Hallmark_2020	sporadic vs control	Hypoxia	2.46698	1.42835e-08	MAFF, TNFAIP3, DDIT4, VEGFA, ISG20, BHLHE40, ATF3, DUSP1, IER3, TIPARP, SAP30, IRS2, IDS, PLIN2, PFKFB3, CDKN1A, SLC6A6, MT2A, LDHA, PPP1R15A, NFIL3, TES, CXCR4, PIM1, ZFP36, ERO1A, PLAUR
MSigDB_Hallmark_2020	sporadic vs control	TGF-beta Signaling	2.41342	9.94248e-06	THBS1, SKI, CTNNB1, FURIN, ENG, PPP1R15A, SKIL, UBE2D3, KLF10, JUNB, SLC20A1, PPM1A, TGIF1, SMAD3, SMURF2
MSigDB_Hallmark_2020	sporadic vs control	Apoptosis	2.37979	7.51194e-08	EREG, CD69, LMNA, IFITM3, ISG20, ATF3, TIMP1, IER3, CTNNB1, GNA15, SAT1, SOD2, RHOB, CDKN1A, GADD45B, LGALS3, CASP9, MCL1, CD44, BTG3, NEDD9, SLC20A1, ANXA1, VDAC2, CD38, ETF1, BID, PEA15, GPX4
MSigDB_Hallmark_2020	sporadic vs control	Interferon Alpha Response	2.21835	1.55725e-05	IFI44L, OASL, IFI44, IFITM3, ISG20, ISG15, LY6E, EIF2AK2, MX1, IRF7, PLSCR1, EPSTI1, PARP9, IFITM2, CD47, ADAR
MSigDB_Hallmark_2020	sporadic vs control	KRAS Signaling Up	2.09325	7.89615e-05	EREG, TNFAIP3, G0S2, GYPC, USP12, ADAM8, KLF4, ENG, HBEGF, PPP1R15A, LAPTM5, CXCR4, ADAM17, RABGAP1L, ERO1A, PLAUR, PRELID3B, LY96
MSigDB_Hallmark_2020	sporadic vs control	Coagulation	2.06927	0.00135945	THBS1, MAFF, TIMP1, FURIN, THBD, CASP9, ADAM9, CPQ, ANXA1, SIRT2, ARF4
MSigDB_Hallmark_2020	sporadic vs control	Cholesterol Homeostasis	2.05167	0.00170953	ATF3, CTNNB1, ALCAM, LGALS3, PLSCR1, NFIL3, LDLR, FABP5, PLAUR, CXCL16, CPEB2, IDI1, ATF5
MSigDB_Hallmark_2020	sporadic vs control	Hedgehog Signaling	1.94707	0.0098073	VEGFA, TLE3, PML, ETS2, CDK6, DPYSL2
MSigDB_Hallmark_2020	sporadic vs control	Estrogen Response Early	1.81373	0.00297501	FKBP5, BHLHE40, PPIF, TIPARP, KLF4, CD44, NXT1, KLF10, B4GALT1, SLC39A6, SH3BP5, TOB1, MYC, CHPT1, XBP1, FOS, ELF1
MSigDB_Hallmark_2020	sporadic vs control	p53 Pathway	1.71614	0.00146127	DDIT4, ATF3, RALGDS, UPP1, IER3, SAT1, NINJ1, CDKN1A, KLF4, PLK3, RNF19B, HBEGF, PPP1R15A, IRAK1, MXD1, IER5, S100A10, HINT1, CCNG1, MDM2, DRAM1, ZFP36L1, STOM, TOB1, PITPNC1, BTG1, LDHB, DNTTIP2
MSigDB_Hallmark_2020	sporadic vs control	Androgen Response	1.61511	0.0337277	FKBP5, INSIG1, ZMIZ1, SAT1, ELL2, B4GALT1, VAPA, ACSL3, IDI1, SMS, B2M, PDLIM5, GNAI3, TMEM50A, CDK6
MSigDB_Hallmark_2020	sporadic vs control	UV Response Up	1.59671	0.0117347	ATF3, PPIF, NFKBIA, FURIN, NR4A1, SOD2, RHOB, TFRC, ICAM1, BTG3, FOSB, JUNB, GRINA, ATP6V1F, AGO2, BID, BTG1, ALDOA, DGAT1, DNAJB1, FOS, BCL2L11, NUP58
MSigDB_Hallmark_2020	sporadic vs control	Estrogen Response Late	1.59535	0.03146	FKBP5, ISG20, PPIF, DUSP2, KLF4, CD44, BTG3, NXT1, FABP5, ZFP36, TOB1, DNAJC1, CHPT1, ST14, XBP1, FOS
MSigDB_Hallmark_2020	sporadic vs control	Angiogenesis	1.58727	0.109883	VEGFA, TIMP1, THBD
MSigDB_Hallmark_2020	sporadic vs control	mTORC1 Signaling	1.55155	0.00568836	DDIT4, BHLHE40, INSIG1, GCLC, TFRC, IFRD1, CDKN1A, PNP, SLC6A6, NAMPT, LDHA, PPP1R15A, NFIL3, TES, CXCR4, MTHFD2L, LDLR, UBE2D3, RAB1A, PPA1, EDEM1, ERO1A, RIT1, CCNG1, GAPDH, NMT1, ACSL3, ETF1, PSMD14
MSigDB_Hallmark_2020	sporadic vs control	KRAS Signaling Dn	1.51067	0.119168	IFI44L, NR4A2, MX1, SKIL
MSigDB_Hallmark_2020	sporadic vs control	Glycolysis	1.41846	0.0547046	DDIT4, VEGFA, ISG20, IER3, SAP30, IRS2, GCLC, LDHA, CD44, CXCR4, B4GALT1, ERO1A
MSigDB_Hallmark_2020	sporadic vs control	Complement	1.39703	0.0547046	MAFF, TNFAIP3, CTSL, TIMP1, DUSP5, EHD1, IRF7, LGALS3, CASP9, PLSCR1, CPM, ADAM9, PIM1, CPQ, PLAUR
MSigDB_Hallmark_2020	sporadic vs control	Myogenesis	1.23192	0.26947	BHLHE40, IFRD1, CDKN1A, GADD45B, HBEGF, ACSL1, PRNP, RIT1, SIRT2, ITGB1
MSigDB_Hallmark_2020	sporadic vs control	UV Response Dn	1.17785	0.31947	BHLHE40, INSIG1, DUSP1, ZMIZ1, RUNX1, LDLR, CELF2, NFKB1, MYC, PTEN, NR1D2, PDLIM5, ATXN1, SMAD3
MSigDB_Hallmark_2020	sporadic vs control	IL-6/JAK/STAT3 Signaling	1.13128	0.418211	MAP3K8, SOCS3, CD44, PIM1, CD38, IL2RG
MSigDB_Hallmark_2020	sporadic vs control	Unfolded Protein Response	1.0978	0.429977	DDIT4, VEGFA, ATF3, EIF4E, ATF4, EDEM1, ERO1A
MSigDB_Hallmark_2020	sporadic vs control	Allograft Rejection	1.06652	0.488374	EREG, TIMP1, IRF7, ICAM1, NLRP3, HLA-DQA1, BCL3, SRGN, HIF1A, CD47, CD86, UBE2N, IL2RG, ELANE, LCP2, B2M, RIPK2
MSigDB_Hallmark_2020	sporadic vs control	Wnt-beta Catenin Signaling	1.05008	0.56709	CTNNB1, ADAM17, CSNK1E, MYC, RBPJ
MSigDB_Hallmark_2020	sporadic vs control	Xenobiotic Metabolism	1.00457	0.610421	UPP1, GCLC, NINJ1, SERTAD1, SLC6A6, GABARAPL1, MT2A, PTS, AQP9, DDAH2, NMT1
MSigDB_Hallmark_2020	sporadic vs control	Bile Acid Metabolism	0.953347	0.690717	ACSL1, AQP9, HSD17B11, IDI1, PNPLA8, ATXN1, ALDH9A1
MSigDB_Hallmark_2020	sporadic vs control	Fatty Acid Metabolism	0.906651	0.815197	G0S2, GABARAPL1, ACSL1, LDHA, PTS, GLUL, S100A10, HSD17B11, SUCLG2, IDI1, SMS, ALDOA, OSTC
MSigDB_Hallmark_2020	sporadic vs control	Apical Surface	0.678026	0.919181	B4GALT1, PLAUR, IL2RG
MSigDB_Hallmark_2020	sporadic vs control	Adipogenesis	-0.632914	0.985475	RETN, DHRS7B, CD36, ECH1, TALDO1, AK2, AGPAT3, POR, ECHS1, CHCHD10, IMMT, SAMM50, UQCR10, APLP2, TKT, ESYT1, PGM1, ACLY, ACOX1, CAT, ADIPOR2, UCP2, BCL6, MTCH2, CD302, NDUFS3, NDUFB7
MSigDB_Hallmark_2020	sporadic vs control	Apical Junction	-0.669813	0.969979	SYK, VCAN, DHX16, ADAM15, WASL, SKAP2, IKBKG, EXOC4, TSC1, ICAM2, PFN1, EPB41L2, SYMPK, TSPAN4, RAC2
MSigDB_Hallmark_2020	sporadic vs control	PI3K/AKT/mTOR Signaling	-0.690055	0.969979	DAPP1, VAV3, CDK4, RPS6KA1, PPP1CA, RAF1, AKT1, PFN1, GRB2, PRKAG1, CLTC, TSC2, PTPN11, SLA, YWHAB, MAP2K3, CAB39, DUSP3, HSP90B1, NCK1, PRKAR2A, CFL1, GRK2, ACTR2, ACTR3, GSK3B, MAPKAP1, PLCB1, ARPC3, RALB, MAP3K7, CDKN1B, ATF1, PIN1, TNFRSF1A, HRAS, MKNK1
MSigDB_Hallmark_2020	sporadic vs control	Reactive Oxygen Species Pathway	-0.737901	0.919181	TXNRD1, GLRX, FES, STK25, MPO, G6PD, PRDX4, CAT, TXNRD2, NDUFS2, MBP, CDKN2D, MSRA, ABCC1, PTPA, GLRX2, LSP1
MSigDB_Hallmark_2020	sporadic vs control	Oxidative Phosphorylation	-0.82835	0.919181	ECH1, NDUFA8, TIMM8B, TOMM70, NDUFB2, ATP5MC1, POR, COX17, ECHS1, PDHA1, AFG3L2, NDUFB3, IMMT, ATP6V0E1, MRPS12, POLR2F, HSD17B10, UQCR10, MRPL11, FH, NQO2, ATP5MF, MRPL34, ETFDH, ATP5PD, LRPPRC, SUCLA2, ATP5F1E, NDUFS2, NNT, PDHB, NDUFS3, NDUFA1, ATP6V1D, NDUFB7, NDUFA2, HADHA, NDUFB6, MRPS11, COX5B, SLC25A6, PRDX3, UQCR11, BAX, OGDH, ATP5F1A, NDUFS6, ATP5PF, DECR1, NDUFA3, SDHD, NDUFAB1, NDUFB8…
MSigDB_Hallmark_2020	sporadic vs control	DNA Repair	-0.835823	0.877258	TP53, NELFCD, POLE4, RPA2, NME1, CDA, RFC2, SMAD5, IMPDH2, TK2, ERCC3, COX17, NT5C, UPF3B, PCNA, ELOA, SSRP1, GTF3C5, POLR2F, MRPL40, HCLS1, POLR2I, NELFB, DDB1, XPC, POLB, GTF2H3, NCBP2, POLD3, ITPA, APRT
MSigDB_Hallmark_2020	sporadic vs control	Protein Secretion	-0.841112	0.866842	IGF2R, COG2, DST, STAM, STX7, ANP32E, USO1, GOLGA4, VPS4B, RAB14, CLTA, CLTC, AP2S1, ARFIP1, ARCN1, AP3B1, GOSR2, CTSC, YIPF6, CLN5, RAB2A, ARFGEF1, GNAS, DNM1L, SEC22B, SGMS1
MSigDB_Hallmark_2020	sporadic vs control	heme Metabolism	-0.885542	0.815197	FBXO34, FBXO9, BACH1, MXI1, NFE2, ATP6V0A1, LPIN2, BLVRB, CAST, BTG2, UROD, USP15, CCND3, LMO2, EZH1, NR3C1, HAGH, KHNYN, RBM38, GMPS, BLVRA, CAT, NCOA4, EPB41, UCP2, NNT, MAP2K3, BNIP3L
MSigDB_Hallmark_2020	sporadic vs control	Spermatogenesis	-0.895774	0.78944	MTOR, TALDO1, SIRT1, EZH2, CLPB, TLE4, NF2, COIL, DBF4, ZC3H14, PRKAR2A, CHFR, CSNK2A2, PSMG1, MLLT10, TOPBP1
MSigDB_Hallmark_2020	sporadic vs control	Pperoxisome	-0.915491	0.785799	ECH1, TSPO, CLN8, ERCC3, ECI2, GSTK1, ABCD3, VPS4B, MVP, FDPS, ACOX1, CAT, ITGB1BP1
MSigDB_Hallmark_2020	sporadic vs control	Myc Targets V1	-0.980537	0.695382	MCM4, USP1, SRSF7, NME1, GNL3, TOMM70, CCT5, KPNB1, SRM, PHB, CDK4, PSMD3, VBP1, EXOSC7, EIF3B, IMPDH2, PWP1, NOP56, HNRNPU, PPM1G, PCNA, AIMP2, NHP2, GSPT1, PRDX4, PA2G4, TRIM28, RRM1, DEK, DDX18, HSPD1, CCT7, HSPE1, SRPK1, POLE3, PSMD1, POLD2, PSMC4, HDDC2, MRPS18B, SF3B3, PRPF31, NCBP2, TUFM, EIF2S1, CCT3, RUVBL2, PRDX3, MRPL23, DUT, TYMS, HNRNPA2B1, SMARCC1, SRSF1, CCT2, HNRNPD, PSMC6
MSigDB_Hallmark_2020	sporadic vs control	Notch Signaling	-1.03479	0.610421	LFNG, PRKCA
MSigDB_Hallmark_2020	sporadic vs control	Pancreas Beta Cells	-1.15423	0.429977	MAFB, LMO2, FOXO1
MSigDB_Hallmark_2020	sporadic vs control	Mitotic Spindle	-1.29393	0.142466	CENPF, CDK5RAP2, LMNB1, SMC1A, BIRC5, NUSAP1, KIF22, ARHGAP27, PCNT, DST, KATNA1, ABR, TUBGCP2, SMC4, NIN, ARHGEF2, WASL, PAFAH1B1, KIF20B, WASF2, PCM1, TSC1, CYTH2, EPB41L2, SUN2, FLNA, RFC1, CNTRL, MAP3K11, TLK1
MSigDB_Hallmark_2020	sporadic vs control	G2-M Checkpoint	-1.60259	0.00232957	CENPF, MKI67, BARD1, MCM3, LMNB1, PURA, SMC1A, BIRC5, NUSAP1, PRPF4B, KIF22, STMN1, PTTG1, CTCF, LIG3, KATNA1, NSD2, RPA2, DKC1, CHAF1A, KPNB1, SMC2, EZH2, CDK4, SMC4, RPS6KA5, NCL, TMPO, NASP, PAFAH1B1, KIF20B, HNRNPU, DTYMK, STAG1
MSigDB_Hallmark_2020	sporadic vs control	Myc Targets V2	-1.64496	0.0136439	MPHOSPH10, MCM4, DCTPP1, GNL3, SRM, MRTO4, PHB, CDK4, LAS1L, NOP56, NOC4L, AIMP2, HK2, PA2G4, DDX18, HSPD1, HSPE1
MSigDB_Hallmark_2020	sporadic vs control	E2F Targets	-1.85037	3.62462e-05	MKI67, BARD1, MCM3, LMNB1, MCM4, ATAD2, SMC1A, BIRC5, LUC7L3, KIF22, STMN1, DCTPP1, PTTG1, TP53, CTCF, NAA38, USP1, POLE4, POP7, DNMT1, RPA2, NME1, PNN, EZH2, AK2, CDK4, SMC4, ANP32E, RFC2, TMPO, PRKDC, SMC6, NASP, PSIP1, NOP56, CCP110, EXOSC8, CBX5, STAG1, PCNA, SSRP1, RFC1, DDX39A, GSPT1, PRDX4, PA2G4, DEK
TRRUST_Transcription_Factors_2019	ATRXmut vs control	WT1	2.22615	0.00122974	THBS1, EREG, VEGFA, HBEGF, CDKN1A, CXXC5, SMAD3, HOXA10, WTAP, VDR, JUN
TRRUST_Transcription_Factors_2019	ATRXmut vs control	ATF4	2.17857	0.0014182	CXCL8, DDIT4, ATF3, VEGFA, CEBPB, DDIT3, MCL1
TRRUST_Transcription_Factors_2019	ATRXmut vs control	JUN	2.16072	0.000421632	CXCL8, CTSL, CD82, ATF3, VEGFA, NAMPT, CDKN1A, ETS2, SMAD7, DDIT3, CCL5, RARG, MEF2D, APOM, RELB, RARA, CREM, PPARD, MAPK8, VDR, JUN, PLAUR, BCL2L1, SPI1, SOD2, NFKB2, GCLC, EZR
TRRUST_Transcription_Factors_2019	ATRXmut vs control	HIF1A	2.12473	0.00181138	PTGES, SLC2A1, PFKFB3, CXCR4, HIF1A, VEGFA, HBEGF, ALOX5AP, TFRC, NR4A1
TRRUST_Transcription_Factors_2019	ATRXmut vs control	RELA	2.11396	0.000168219	CXCL8, THBD, PTGES, TNFAIP3, TIMP1, ICAM1, CXCR4, HIF1A, VEGFA, HBEGF, NAMPT, SOCS3, CDKN1A, ABCA1, IER3, BCL3, UPP1, HMOX1, ALOX5AP, CCL5, BCL2A1, GADD45G, OLR1, BCL2L11, FOXO3, PDK4, NFKBIA, CASP9, RIPK2, PPARD, BIRC2, NCOR2, CD58, PLAUR, MCL1, CD83, NFKB1, CD86, BCL2L1
TRRUST_Transcription_Factors_2019	ATRXmut vs control	JUND	2.06616	0.00653367	CLU, TIMP1, CDKN1A, ITGAV, CCL5, MDM2, GADD45A, PLAUR
TRRUST_Transcription_Factors_2019	ATRXmut vs control	NFKB1	2.06453	0.00035807	CXCL8, THBD, PTGES, TNFAIP3, TIMP1, ICAM1, ATF3, CXCR4, HIF1A, VEGFA, HBEGF, NAMPT, HOXA9, SOCS3, CDKN1A, ABCA1, IER3, BCL3, UPP1, HMOX1, ALOX5AP, CCL5, BCL2A1, GADD45G, OLR1, BCL2L11, FOXO3, PDK4, NFKBIA, CASP9, RIPK2, BIRC2, NCOR2, CD58, PLAUR, MCL1, CD83, NFKB1, CD86, BCL2L1
TRRUST_Transcription_Factors_2019	ATRXmut vs control	CEBPB	2.03485	0.00653367	CXCL8, ADM, FURIN, CDKN1A, PRDM1, DDIT3, GADD45G
TRRUST_Transcription_Factors_2019	ATRXmut vs control	USF2	2.03186	0.00454791	THBS1, CXCR4, HIF1A, ABCA1, HMOX1, TCN2, ASPH, CTSD
TRRUST_Transcription_Factors_2019	ATRXmut vs control	ARNT	2.02485	0.00391292	HIF1A, VEGFA, BHLHE40, AHR, RELB, CTSD, JUN, FOS
TRRUST_Transcription_Factors_2019	ATRXmut vs control	SMAD3	1.99051	0.00818443	VEGFA, CDKN1A, AHR, SMAD7, MXD1, VDR, POR, JUN, ZFP36
TRRUST_Transcription_Factors_2019	ATRXmut vs control	HDAC4	1.98316	0.0130311	PTGES, VEGFA, CDKN1A, TGIF1, ATF4, JUN, KLF4
TRRUST_Transcription_Factors_2019	ATRXmut vs control	REL	1.97114	0.0100361	TNFAIP3, ICAM1, CDKN1A, IER3, CCL5, BCL2A1, BIRC3, SOD2
TRRUST_Transcription_Factors_2019	ATRXmut vs control	ERG	1.9275	0.0152654	CXCL8, ICAM1, CXCR4, PIM1, ENG, HMOX1, VIM, EPB41L3
TRRUST_Transcription_Factors_2019	ATRXmut vs control	ATM	1.92314	0.0220336	SLC2A1, VEGFA, CDKN1A, PMAIP1, DUSP1, GADD45A, MCL1
TRRUST_Transcription_Factors_2019	ATRXmut vs control	VDR	1.92213	0.0143347	TNFRSF21, CXCL8, DDIT4, CDKN1A, BHLHE40, HOXA10, PLD1
TRRUST_Transcription_Factors_2019	ATRXmut vs control	EGR1	1.89999	0.0113371	CXCL8, SYN1, PTGES, SPRY1, ATF3, HIF1A, VEGFA, CDKN1A, TCF4, POR, PLAUR, NFKB1, LMTK2, PTP4A1, EAPP, EP300
TRRUST_Transcription_Factors_2019	ATRXmut vs control	PARP1	1.89397	0.0220336	THBD, CDKN1A, RELA, FOXO1, JUN, NFKB1, VIM
TRRUST_Transcription_Factors_2019	ATRXmut vs control	ZFP36	1.87995	0.00653367	CXCL8, HIF1A, VEGFA, LATS2
TRRUST_Transcription_Factors_2019	ATRXmut vs control	AR	1.86624	0.0143347	VEGFA, CTNNB1, CDKN1A, HMOX1, PTPN1, NRAS, RELA, JUN, NFKB1, VIM, EP300, NDRG1, GTF2F1, BTG1, REST, XIAP, TSC1
TRRUST_Transcription_Factors_2019	ATRXmut vs control	CLOCK	1.84213	0.0267768	PER1, NAMPT, BHLHE40, PER2, KAT5, CRY2
TRRUST_Transcription_Factors_2019	ATRXmut vs control	XBP1	1.83453	0.036885	CXCL8, VEGFA, DDIT3, PRNP
TRRUST_Transcription_Factors_2019	ATRXmut vs control	JUNB	1.8339	0.0220336	CLU, CD82, CDKN1A, APOM
TRRUST_Transcription_Factors_2019	ATRXmut vs control	SIRT1	1.83323	0.0273159	HIC1, ICAM1, PER1, HIF1A, CTNNB1, CDKN1A, FOXO3, CCAR2, MCL1, SHC1
TRRUST_Transcription_Factors_2019	ATRXmut vs control	TCF4	1.82834	0.0380986	VEGFA, HECA, CD44, JUN, PLD1, VIM, KLF4
TRRUST_Transcription_Factors_2019	ATRXmut vs control	KLF6	1.80725	0.0380986	ATF3, CDKN1A, PMAIP1, ASAH1
TRRUST_Transcription_Factors_2019	ATRXmut vs control	SNAI2	1.79323	0.0267293	CXCR4, LPAR2, VDR, CD44, UBE2D3
TRRUST_Transcription_Factors_2019	ATRXmut vs control	HIC1	1.79067	0.00415516	ACKR3, VEGFA
TRRUST_Transcription_Factors_2019	ATRXmut vs control	MEF2C	1.78987	0.0267293	VEGFA, NR4A1, MAPK7, JUN, MECP2
TRRUST_Transcription_Factors_2019	ATRXmut vs control	TP53	1.78709	0.00776718	THBS1, SLC2A1, CD82, ATF3, VEGFA, CTNNB1, CDKN1A, IER3, BCL3, SMAD3, ELF4, BTG3, SLC6A6, PMAIP1, FOXO3, DUSP1, MDM2, HIPK2, GADD45A, PLK3, RELA, CTSD, ID2, ID1, PRC1, MCL1, NFKB1, BCL2L1
TRRUST_Transcription_Factors_2019	ATRXmut vs control	VHL	1.7759	0.0400119	CXCR4, HIF1A, VEGFA, BHLHE40, TCF4, TFRC
TRRUST_Transcription_Factors_2019	ATRXmut vs control	KLF5	1.76465	0.0380986	CXCR4, HIF1A, FOXO1, NOTCH1
TRRUST_Transcription_Factors_2019	ATRXmut vs control	RUNX1	1.75152	0.057459	TIMP1, VEGFA, SLC22A4, MPO, RELA, JUN, NFKB1, KLF4, SPI1, NF1, LGALS3
TRRUST_Transcription_Factors_2019	ATRXmut vs control	CTNNB1	1.74392	0.0584222	PPARD, CD44, JUN, PLD1, VIM
TRRUST_Transcription_Factors_2019	ATRXmut vs control	PGR	1.74114	0.0584222	VEGFA, IRS2, DUSP1, RELA, PLD1, YWHAQ
TRRUST_Transcription_Factors_2019	ATRXmut vs control	HDAC7	1.73532	0.0584222	HIF1A, CDKN1A, MEF2D, NR4A1
TRRUST_Transcription_Factors_2019	ATRXmut vs control	FOS	1.73506	0.0584222	CXCL8, CLU, SMAD7, DDIT3, CREM, CASP9, PLAUR, NFKB1, BCL2L1, FOS, SPI1, EZR
TRRUST_Transcription_Factors_2019	ATRXmut vs control	TP73	1.72883	0.05258	CDKN1A, PMAIP1, MDM2, VDR
TRRUST_Transcription_Factors_2019	ATRXmut vs control	FOSL2	1.71678	0.0584222	CLU, TIMP1, MDM2, PLAUR
TRRUST_Transcription_Factors_2019	ATRXmut vs control	SP3	1.70533	0.0400119	CTSL, TIMP1, VEGFA, HBEGF, SOCS3, CDKN1A, ABCA1, ITGAV, TCN2, RELA, PLAUR, CD83, NFKB1, ETF1, ATP2A2, EAPP, CTSB, CD2AP, FBP1, DNASE2, UBC
TRRUST_Transcription_Factors_2019	ATRXmut vs control	NR1H4	1.69536	0.0584222	VEGFA, RELA, NFKB1, KLF11
TRRUST_Transcription_Factors_2019	ATRXmut vs control	SP1	1.68902	0.00329153	AREG, THBD, PTGES, CTSL, TIMP1, ICAM1, VEGFA, ENG, HBEGF, CDKN1A, ABCA1, SLC7A5, B4GALT5, AHR, HMGA1, ELF4, ITGAV, SRC, CCL5, TCN2, ITGA5, PRNP, NR4A1, IRS2, ARF6, FPGS, RARA, CREM, ATP2A3, UGCG, MDM2, B4GALT1, OAT, MPO, RELA, VDR, SGPL1, SLC39A8, CD44, POR, PLAA, CIC, PLAUR, CD83, NFKB1, ISG20, VIM, FOS, ATP2A2, TICAM1, EAPP, SQSTM1, TLR2, ADAM17, SMPD1, CTSB, CD99, SOD2, NFKB2, GCLC, EZR
TRRUST_Transcription_Factors_2019	ATRXmut vs control	TCF7L2	1.67619	0.068127	CTNNB1, HECA, STARD7, STAT3, BIRC5
TRRUST_Transcription_Factors_2019	ATRXmut vs control	ESR2	1.67389	0.0826837	VEGFA, CDKN1A, CTSD, JUN, FOS
TRRUST_Transcription_Factors_2019	ATRXmut vs control	PPARA	1.66619	0.0855419	G0S2, PLIN2, ACSL1, HMOX1, PDK4, NFKBIA
TRRUST_Transcription_Factors_2019	ATRXmut vs control	FOSL1	1.66443	0.0707465	CLU, ITGAV, PLAUR, GCLC
TRRUST_Transcription_Factors_2019	ATRXmut vs control	ATF2	1.65792	0.0893673	ATF3, CDKN1A, DUSP10, DUSP1, RELA, JUN, KAT5
TRRUST_Transcription_Factors_2019	ATRXmut vs control	RARA	1.65634	0.0746684	THBD, ICAM1, CDKN1A
TRRUST_Transcription_Factors_2019	ATRXmut vs control	RXRA	1.63942	0.0826837	THBD, ABCA1, PLD1
TRRUST_Transcription_Factors_2019	ATRXmut vs control	ESRRA	1.63708	0.0623537	NRIP1, AHR
TRRUST_Transcription_Factors_2019	ATRXmut vs control	SMAD4	1.63646	0.0926885	CDKN1A, AHR, SMAD7, SKIL, POR, JUN, ZFP36
TRRUST_Transcription_Factors_2019	ATRXmut vs control	NFKBIA	1.63323	0.0911239	CXCL8, ICAM1, CCL5, RELA, CD58, NFKB1
TRRUST_Transcription_Factors_2019	ATRXmut vs control	ETS2	1.62282	0.109816	CXCL8, ICAM1, CDKN1A, ANPEP, MDM2
TRRUST_Transcription_Factors_2019	ATRXmut vs control	KLF4	1.62278	0.100392	THBD, ATF3, VEGFA, CDKN1A, RARA, VDR, IFITM3
TRRUST_Transcription_Factors_2019	ATRXmut vs control	STAT3	1.6199	0.0499166	CXCL8, TIMP1, ICAM1, PIM1, HIF1A, VEGFA, SOCS3, CDKN1A, ABCA1, PRDM1, OSM, HMOX1, DDIT3
TRRUST_Transcription_Factors_2019	ATRXmut vs control	HDAC1	1.61546	0.0659282	CXCL8, CD82, ICAM1, RUNX3, CDKN1A, SMAD7, BCL2A1, CD44, NFKB1, FOS, KLF4, BIRC3
TRRUST_Transcription_Factors_2019	ATRXmut vs control	HDAC5	1.61543	0.0380986	SLC2A1, MEF2A
TRRUST_Transcription_Factors_2019	ATRXmut vs control	NR1I2	1.60726	0.118076	THBS1, RELA, NFKB1, BCL2L1, KLF6
TRRUST_Transcription_Factors_2019	ATRXmut vs control	SNAI1	1.59719	0.0845501	THBS1, HBEGF, VDR
TRRUST_Transcription_Factors_2019	ATRXmut vs control	TP63	1.59101	0.118076	CDKN1A, TCF4, VDR, ID2, KLF4
TRRUST_Transcription_Factors_2019	ATRXmut vs control	SMAD7	1.58899	0.0855419	CDKN1A, HMOX1, TGFB1
TRRUST_Transcription_Factors_2019	ATRXmut vs control	USF1	1.58619	0.0862177	CXCR4, ABCA1, HMOX1, TCN2, ASPH, RELA, CTSD, NFKB1, ISG20, CTSB, FBP1, POU2F1
TRRUST_Transcription_Factors_2019	ATRXmut vs control	ARNTL	1.58191	0.0911239	PER1, BHLHE40, PER2, CRY2
TRRUST_Transcription_Factors_2019	ATRXmut vs control	POU2F1	1.57937	0.118521	SDC4, GADD45A, ID1, RRM2B
TRRUST_Transcription_Factors_2019	ATRXmut vs control	FLI1	1.56454	0.134634	PHLDA1, HMOX1, ID2, EP300, TGFBR2
TRRUST_Transcription_Factors_2019	ATRXmut vs control	POU5F1	1.56251	0.100884	CDKN1A, GADD45A, ID2, HLX
TRRUST_Transcription_Factors_2019	ATRXmut vs control	KLF2	1.56009	0.130316	THBD, CXCR4, CDKN1A, FABP5
TRRUST_Transcription_Factors_2019	ATRXmut vs control	E2F1	1.54197	0.0707465	THBS1, HIC1, VEGFA, NRIP1, CDKN1A, HMGA1, DDIT3, RASGEF1B, ULK1, PDK4, DUSP1, MDM2, CASP7, MAPK8
TRRUST_Transcription_Factors_2019	ATRXmut vs control	REST	1.52694	0.161687	SYN1, DYRK1A, KCNN4
TRRUST_Transcription_Factors_2019	ATRXmut vs control	BRCA1	1.5249	0.118521	AREG, HIF1A, VEGFA, CDKN1A, DDIT3, MDM2, GADD45A, CTSD, FOS, EP300
TRRUST_Transcription_Factors_2019	ATRXmut vs control	NFATC1	1.51571	0.0267293	ICAM1, SP1
TRRUST_Transcription_Factors_2019	ATRXmut vs control	ATF6	1.5131	0.187532	DDIT3, STARD4, ATP2A2, SRF, DNAJC3
TRRUST_Transcription_Factors_2019	ATRXmut vs control	EP300	1.50491	0.160763	CXCL8, THBD, VEGFA, CDKN1A, MDM2, RELA, NFKB1, CREBBP
TRRUST_Transcription_Factors_2019	ATRXmut vs control	SMARCA4	1.49975	0.117657	CDKN1A, CD44, FOS
TRRUST_Transcription_Factors_2019	ATRXmut vs control	STAT6	1.49952	0.198161	CXCL8, IL1R1, DUSP1, FOS
TRRUST_Transcription_Factors_2019	ATRXmut vs control	TFAP2A	1.49529	0.133419	CD82, ADM, VEGFA, CDKN1A, HMOX1, OAT, PLAUR
TRRUST_Transcription_Factors_2019	ATRXmut vs control	SP4	1.48694	0.172943	RELA, NFKB1, BIRC5
TRRUST_Transcription_Factors_2019	ATRXmut vs control	HOXB7	1.48677	0.124574	VEGFA, CDKN1B
TRRUST_Transcription_Factors_2019	ATRXmut vs control	E2F3	1.48494	0.198161	VEGFA, CDKN1A, MAPK8, TFE3
TRRUST_Transcription_Factors_2019	ATRXmut vs control	ESR1	1.46089	0.147439	VEGFA, CTNNB1, CDKN1A, CEBPB, AHR, PMAIP1, RARA, MDM2, CTSD, JUN, FOS, ZFHX3, FOXP1, SERPINB9, JUNB, YWHAQ
TRRUST_Transcription_Factors_2019	ATRXmut vs control	HSF2	1.4584	0.224676	HIF1A, MAPK8, FOS
TRRUST_Transcription_Factors_2019	ATRXmut vs control	IRF7	1.44856	0.0942152	CCL5, ATF4
TRRUST_Transcription_Factors_2019	ATRXmut vs control	FOXA2	1.44213	0.188187	ABCA1, TCF7L2
TRRUST_Transcription_Factors_2019	ATRXmut vs control	STAT1	1.44063	0.152259	CTSL, TIMP1, ICAM1, IL1R1, PIM1, SOCS3, CDKN1A, UPP1, HMOX1, PLSCR1
TRRUST_Transcription_Factors_2019	ATRXmut vs control	NFIL3	1.43858	0.248505	AREG, EREG, IL1B
TRRUST_Transcription_Factors_2019	ATRXmut vs control	ZNF148	1.43613	0.192483	IRS2, VIM
TRRUST_Transcription_Factors_2019	ATRXmut vs control	DDIT3	1.43322	0.248505	CXCL8, ATF5, MCL1, MAP1LC3B, TNFRSF10B, ATG5
TRRUST_Transcription_Factors_2019	ATRXmut vs control	TFAP4	1.43311	0.118521	CDKN1A, MDM2
TRRUST_Transcription_Factors_2019	ATRXmut vs control	RUNX3	1.4307	0.218998	TIMP1, CDKN1A, RUNX1, TCF4, CASP7, TRAF6
TRRUST_Transcription_Factors_2019	ATRXmut vs control	ING4	1.41429	0.259456	CXCL8, CDKN1A
TRRUST_Transcription_Factors_2019	ATRXmut vs control	ATF3	1.41061	0.259456	CD82, DDIT3, CCL5, ID1, ADIPOR1, PCLAF
TRRUST_Transcription_Factors_2019	ATRXmut vs control	BCL6	1.40657	0.259456	LITAF, CDKN1A, NFKB1, BCL2L1
TRRUST_Transcription_Factors_2019	ATRXmut vs control	NFE2L2	1.40374	0.259456	CXCL8, HMOX1, SOD2, GCLC, MTHFR
TRRUST_Transcription_Factors_2019	ATRXmut vs control	STAT4	1.39796	0.259456	PIM1, SOCS3
TRRUST_Transcription_Factors_2019	ATRXmut vs control	PAX5	1.3937	0.268784	TIMP1, CDKN1A, PRDM1
TRRUST_Transcription_Factors_2019	ATRXmut vs control	DNMT3A	1.39207	0.192483	CDKN1A, SETDB1
TRRUST_Transcription_Factors_2019	ATRXmut vs control	ELK1	1.38927	0.270211	MCL1, FOS, ZFP36, SRF, CITED2, TNFRSF10B, PSEN1, FUT4
TRRUST_Transcription_Factors_2019	ATRXmut vs control	ATF1	1.36452	0.302871	FTH1, PLAUR, MAP1LC3B, USP7, SLC20A1, GABPA
TRRUST_Transcription_Factors_2019	ATRXmut vs control	APEX1	1.35751	0.248505	RELA, NFKB1
TRRUST_Transcription_Factors_2019	ATRXmut vs control	PPARD	1.35739	0.320403	TIMP1, PDK4, SAT1
TRRUST_Transcription_Factors_2019	ATRXmut vs control	PAX6	1.35728	0.248505	ITGA5, ITGB1
TRRUST_Transcription_Factors_2019	ATRXmut vs control	FOXP3	1.35611	0.248505	CDKN1A, SATB1
TRRUST_Transcription_Factors_2019	ATRXmut vs control	ZBTB7A	1.35143	0.320403	SLC2A3, FOS, PFKP, PKM
TRRUST_Transcription_Factors_2019	ATRXmut vs control	ZEB2	1.34909	0.254354	ITGA5, VIM
TRRUST_Transcription_Factors_2019	ATRXmut vs control	NKX3	1.34815	0.254354	VEGFA, FOS
TRRUST_Transcription_Factors_2019	ATRXmut vs control	GATA3	1.34152	0.305787	RELA, NFKB1, TCF7L2
TRRUST_Transcription_Factors_2019	ATRXmut vs control	HOXA9	1.3393	0.336101	RELA, ID2, NFKB1
TRRUST_Transcription_Factors_2019	ATRXmut vs control	MYCN	1.33823	0.259456	CLU, CDKN1A, HMGA1, MDM2, CTSD, ID2, CD44
TRRUST_Transcription_Factors_2019	ATRXmut vs control	SPDEF	1.33411	0.265735	PLAUR, SQSTM1
TRRUST_Transcription_Factors_2019	ATRXmut vs control	HDAC3	1.33021	0.336101	CXCR4, VEGFA, JUN
TRRUST_Transcription_Factors_2019	ATRXmut vs control	PITX1	1.32061	0.357678	RUNX1, JUN, IRF7, RUNX2
TRRUST_Transcription_Factors_2019	ATRXmut vs control	NCOR1	1.31857	0.052409	G0S2
TRRUST_Transcription_Factors_2019	ATRXmut vs control	CREB1	1.30842	0.268784	PTGES, CXCR4, NR4A3, HMOX1, CCL5, BCL2L11, ETV3, JUN, PPP2CA, FOS, PPM1D, RRM2B, NF1
TRRUST_Transcription_Factors_2019	ATRXmut vs control	SFPQ	1.30562	0.357678	CXCL8, NEAT1
TRRUST_Transcription_Factors_2019	ATRXmut vs control	NPM1	1.29777	0.361674	CDKN1A, ELF4, MDM2, ATF5, BRD4, USP7
TRRUST_Transcription_Factors_2019	ATRXmut vs control	FOXM1	1.28569	0.372283	VEGFA, BTG2
TRRUST_Transcription_Factors_2019	ATRXmut vs control	FOXQ1	1.28399	0.350998	VEGFA, BCL11A
TRRUST_Transcription_Factors_2019	ATRXmut vs control	SREBF1	1.28286	0.361674	HMOX1, IRS2, CIC, BCL2L1
TRRUST_Transcription_Factors_2019	ATRXmut vs control	DNMT1	1.28008	0.361674	CXCR4, RUNX3, VEGFA
TRRUST_Transcription_Factors_2019	ATRXmut vs control	IRF9	1.26884	0.393977	CDKN1A, IFIT3, PML
TRRUST_Transcription_Factors_2019	ATRXmut vs control	TBP	1.26845	0.393977	CDKN1A, FOS, NF1
TRRUST_Transcription_Factors_2019	ATRXmut vs control	RUNX2	1.26647	0.393977	VEGFA, LGALS3, ELANE
TRRUST_Transcription_Factors_2019	ATRXmut vs control	RB1	1.26363	0.357678	VEGFA, CDKN1A, DDIT3, HBP1, TFDP1, FOS, ELF1, RBL1, TP53BP2, E2F3
TRRUST_Transcription_Factors_2019	ATRXmut vs control	ARID3A	1.26155	0.375186	PML, RBL1
TRRUST_Transcription_Factors_2019	ATRXmut vs control	FOXF2	1.24794	0.425153	MT1E, ITGB1, MT1F
TRRUST_Transcription_Factors_2019	ATRXmut vs control	TFAP2C	1.24346	0.393977	CDKN1A, CSTA
TRRUST_Transcription_Factors_2019	ATRXmut vs control	HDGF	1.24339	0.420803	VEGFA, VIM
TRRUST_Transcription_Factors_2019	ATRXmut vs control	SALL4	1.24291	0.393977	HOXA9, PTEN
TRRUST_Transcription_Factors_2019	ATRXmut vs control	EPAS1	1.24283	0.393977	VEGFA, USF2
TRRUST_Transcription_Factors_2019	ATRXmut vs control	EWSR1	1.2428	0.420803	PHLDA1, TGFBR2
TRRUST_Transcription_Factors_2019	ATRXmut vs control	NFATC2	1.23223	0.320403	MDM2
TRRUST_Transcription_Factors_2019	ATRXmut vs control	PPARG	1.22554	0.361674	ICAM1, PLIN2, CDKN1A, HMOX1, SAT1, CD83, BCL2L1, ATP2A2, KLF4
TRRUST_Transcription_Factors_2019	ATRXmut vs control	HSF1	1.21429	0.420803	CDKN1A, BAG3, RELA, JUN, NFKB1, MAP3K14
TRRUST_Transcription_Factors_2019	ATRXmut vs control	HNF1A	1.21239	0.473667	VEGFA, APOM
TRRUST_Transcription_Factors_2019	ATRXmut vs control	POU1F1	1.21171	0.361674	VDR
TRRUST_Transcription_Factors_2019	ATRXmut vs control	HIPK2	1.20395	0.458259	HIF1A, VEGFA, CDKN1A, VIM
TRRUST_Transcription_Factors_2019	ATRXmut vs control	NFYA	1.20394	0.450407	DDIT3, GADD45A, SP3
TRRUST_Transcription_Factors_2019	ATRXmut vs control	ZBTB16	1.19891	0.475005	CXCR4, ID2, BID
TRRUST_Transcription_Factors_2019	ATRXmut vs control	CEBPD	1.19699	0.475005	DDIT3, GADD45G, GAPDH
TRRUST_Transcription_Factors_2019	ATRXmut vs control	SOX9	1.19015	0.475005	CDKN1A, KLF4, BEST1
TRRUST_Transcription_Factors_2019	ATRXmut vs control	FOXA1	1.18424	0.490354	ABCA1, NF1, CCNG2
TRRUST_Transcription_Factors_2019	ATRXmut vs control	FOXP2	1.18051	0.420803	PLAUR
TRRUST_Transcription_Factors_2019	ATRXmut vs control	TWIST1	1.17923	0.439547	TIMP1, ICAM1, CD44, ITGB1, FOS, BMI1, NF1
TRRUST_Transcription_Factors_2019	ATRXmut vs control	SREBF2	1.1716	0.482354	ABCA1, ACOT7, LDLR, HMGCR, FDFT1
TRRUST_Transcription_Factors_2019	ATRXmut vs control	TAL1	1.16723	0.44337	NFKB1
TRRUST_Transcription_Factors_2019	ATRXmut vs control	ABL1	1.16623	0.475005	PIM1, CDKN1A, FOXO3, JUN
TRRUST_Transcription_Factors_2019	ATRXmut vs control	KAT2B	1.16542	0.48973	CDKN1A, SMAD4, IRF7
TRRUST_Transcription_Factors_2019	ATRXmut vs control	NFKB2	1.16408	0.512642	HIF1A, CDK6
TRRUST_Transcription_Factors_2019	ATRXmut vs control	HDAC2	1.15881	0.475005	CXCL8, VEGFA, CDKN1A
TRRUST_Transcription_Factors_2019	ATRXmut vs control	MITF	1.15858	0.491542	HIF1A, BCL2A1, FOS, BEST1
TRRUST_Transcription_Factors_2019	ATRXmut vs control	SOX17	1.15669	0.515451	NFAT5, CSNK1A1
TRRUST_Transcription_Factors_2019	ATRXmut vs control	KLF8	1.14719	0.512642	VIM, EPSTI1
TRRUST_Transcription_Factors_2019	ATRXmut vs control	TCF3	1.14402	0.531897	CDKN1A, CDK6
TRRUST_Transcription_Factors_2019	ATRXmut vs control	PTTG1	1.14314	0.498003	VEGFA, LGALS1, RAC1, CDC42, TIMP2
TRRUST_Transcription_Factors_2019	ATRXmut vs control	PROX1	1.13728	0.536878	CDKN1C, AKT2, CDKN1B
TRRUST_Transcription_Factors_2019	ATRXmut vs control	GFI1	1.13133	0.538258	CDKN1A, NF1, ELANE
TRRUST_Transcription_Factors_2019	ATRXmut vs control	CREBBP	1.12934	0.498003	HOXA9, CDKN1A, HOXA10, RARA, EP300
TRRUST_Transcription_Factors_2019	ATRXmut vs control	MEF2A	1.12869	0.515451	MAPK7, JUN, NRF1
TRRUST_Transcription_Factors_2019	ATRXmut vs control	CEBPE	1.12195	0.51474	SPI1
TRRUST_Transcription_Factors_2019	ATRXmut vs control	AHR	1.11508	0.52844	MT2A, FOS, IL1B
TRRUST_Transcription_Factors_2019	ATRXmut vs control	STAT5B	1.11316	0.551162	BCL2L1, BCL6
TRRUST_Transcription_Factors_2019	ATRXmut vs control	CDX1	1.10106	0.564338	IRF2BP2, PCNA
TRRUST_Transcription_Factors_2019	ATRXmut vs control	PPARGC1A	1.08734	0.557308	MFN2
TRRUST_Transcription_Factors_2019	ATRXmut vs control	MYB	1.07649	0.553494	ICAM1, ANPEP
TRRUST_Transcription_Factors_2019	ATRXmut vs control	RBMX	1.0732	0.591114	FOS, JUNB, JUND
TRRUST_Transcription_Factors_2019	ATRXmut vs control	POU2F2	1.04834	0.632007	ID2, SPI1
TRRUST_Transcription_Factors_2019	ATRXmut vs control	NR5A1	1.0438	0.632007	CITED2, STARD7, PNRC1
TRRUST_Transcription_Factors_2019	ATRXmut vs control	IKBKB	1.03903	0.632007	CXCL8, CD44
TRRUST_Transcription_Factors_2019	ATRXmut vs control	OTX2	1.00784	0.669939	BEST1, CCNG2
TRRUST_Transcription_Factors_2019	ATRXmut vs control	WWTR1	1.00624	0.637189	SMAD3, BAK1
TRRUST_Transcription_Factors_2019	ATRXmut vs control	HNF4A	0.99961	0.632007	CDKN1A, LDLR, TCF7L2
TRRUST_Transcription_Factors_2019	ATRXmut vs control	NR4A1	0.998026	0.632007	MDM2, RNF7, TIMP2
TRRUST_Transcription_Factors_2019	ATRXmut vs control	YBX1	0.992579	0.632007	CXCR4, KPNA2, SUMO1
TRRUST_Transcription_Factors_2019	ATRXmut vs control	PML	0.991879	0.632007	TNFAIP3, CDKN1A, NR4A1, HIPK2, EP300, PML
TRRUST_Transcription_Factors_2019	ATRXmut vs control	PITX2	0.991341	0.669939	PLOD1
TRRUST_Transcription_Factors_2019	ATRXmut vs control	CEBPA	0.988004	0.632007	ICAM1, SOCS3, ID1, SPI1, CD163
TRRUST_Transcription_Factors_2019	ATRXmut vs control	SRY	0.987626	0.671326	NFKBIB, WDR5
TRRUST_Transcription_Factors_2019	ATRXmut vs control	KLF10	0.983792	0.671326	CDKN1A
TRRUST_Transcription_Factors_2019	ATRXmut vs control	EZH2	0.983102	0.633669	RUNX3, CDKN1A, VDR, SATB1
TRRUST_Transcription_Factors_2019	ATRXmut vs control	PAX3	0.963791	0.671326	CXCR4, BCL2L1
TRRUST_Transcription_Factors_2019	ATRXmut vs control	SOX6	0.959337	0.671326	CTNNB1, CDKN1A
TRRUST_Transcription_Factors_2019	ATRXmut vs control	ZEB1	0.957129	0.68374	BCL6
TRRUST_Transcription_Factors_2019	ATRXmut vs control	CTCF	0.956809	0.668565	IRAK2, NF1
TRRUST_Transcription_Factors_2019	ATRXmut vs control	MYC	0.946555	0.673089	ATF3, CXCR4, VEGFA, CDKN1A, IER3, TFRC, PMAIP1, ID2, ST3GAL1, EP300, CREBBP, BMI1
TRRUST_Transcription_Factors_2019	ATRXmut vs control	MTF1	0.944187	0.68374	PRNP, GCLC
TRRUST_Transcription_Factors_2019	ATRXmut vs control	HOXA1	0.941653	0.671326	IER3
TRRUST_Transcription_Factors_2019	ATRXmut vs control	MSC	0.937206	0.708579	MCM7
TRRUST_Transcription_Factors_2019	ATRXmut vs control	MTA1	0.928568	0.671326	SMAD7, BCL2L1, ARNTL
TRRUST_Transcription_Factors_2019	ATRXmut vs control	ZNF382	0.926901	0.671326	JUN, ID1, NFKB1
TRRUST_Transcription_Factors_2019	ATRXmut vs control	ERCC2	0.92095	0.673089	CDKN1A, CPD
TRRUST_Transcription_Factors_2019	ATRXmut vs control	NKX2	0.912462	0.707713	CTNNB1
TRRUST_Transcription_Factors_2019	ATRXmut vs control	FOXO3	0.909567	0.689167	VEGFA, BCL2L11
TRRUST_Transcription_Factors_2019	ATRXmut vs control	ETS1	0.903435	0.712367	CXCR4, CDKN1A, HMOX1, ANPEP, MDM2, RHOC, SQSTM1, ECE1, CTSB, NDRG1
TRRUST_Transcription_Factors_2019	ATRXmut vs control	YY1	0.886593	0.737302	CXCR4, HIF1A, SMAD7, TFRC
TRRUST_Transcription_Factors_2019	ATRXmut vs control	CDX2	0.870732	0.719165	CDKN1A, VDR, KLF4
TRRUST_Transcription_Factors_2019	ATRXmut vs control	TWIST2	0.851734	0.737302	ICAM1, CD44, ITGB1, FOS, NF1
TRRUST_Transcription_Factors_2019	ATRXmut vs control	NFIC	0.845583	0.737302	ITGA5, IRS2, JUN
TRRUST_Transcription_Factors_2019	ATRXmut vs control	NRF1	0.845554	0.737302	CXCR4, SPAST
TRRUST_Transcription_Factors_2019	ATRXmut vs control	HOXA10	0.818703	0.763107	KLF9, ID2
TRRUST_Transcription_Factors_2019	ATRXmut vs control	CREB5	0.800857	0.78544	RASGRP3, RDX, MAPKAPK3
TRRUST_Transcription_Factors_2019	ATRXmut vs control	NR2F1	0.776007	0.883658	DR1
TRRUST_Transcription_Factors_2019	ATRXmut vs control	LMO2	0.769015	0.83373	ELK1
TRRUST_Transcription_Factors_2019	ATRXmut vs control	GLI2	0.761951	0.810966	JUN, TNFRSF10B
TRRUST_Transcription_Factors_2019	ATRXmut vs control	STAT2	0.759747	0.810966	IFIT3, PML
TRRUST_Transcription_Factors_2019	ATRXmut vs control	STAT5A	0.728707	0.850088	BCL2L1, BCL6, SUMO1
TRRUST_Transcription_Factors_2019	ATRXmut vs control	MZF1	0.723281	0.942821	BLMH
TRRUST_Transcription_Factors_2019	ATRXmut vs control	LMX1B	0.704493	0.88288	CD2AP, TCF3
TRRUST_Transcription_Factors_2019	ATRXmut vs control	ETV4	0.667452	0.901871	PLAUR, VIM, TGFBR2, CCND3, TIMP2
TRRUST_Transcription_Factors_2019	ATRXmut vs control	NFYB	0.606166	0.939214	FOS, CDKN1B
TRRUST_Transcription_Factors_2019	ATRXmut vs control	GLI1	0.597824	0.942821	JUN, SMAD4, TNFRSF10B
TRRUST_Transcription_Factors_2019	ATRXmut vs control	E2F4	0.58216	0.94997	PCLAF, LIN54, CUX1, HCFC1, BIRC5, TOPBP1
TRRUST_Transcription_Factors_2019	ATRXmut vs control	FOXD3	0.576365	0.95115	NDRG1, CYFIP2
TRRUST_Transcription_Factors_2019	ATRXmut vs control	SOX2	0.560885	0.94997	VIM, ASXL1
TRRUST_Transcription_Factors_2019	ATRXmut vs control	SRF	0.557743	0.958754	MCL1, FOS
TRRUST_Transcription_Factors_2019	ATRXmut vs control	MAZ	-0.531327	0.97059	CD4, HRAS
TRRUST_Transcription_Factors_2019	ATRXmut vs control	MAF	-0.569488	0.95115	CCND2
TRRUST_Transcription_Factors_2019	ATRXmut vs control	TRERF1	-0.61937	0.939214	LILRB1, LILRB2
TRRUST_Transcription_Factors_2019	ATRXmut vs control	PBX2	-0.662234	0.998414	VCP
TRRUST_Transcription_Factors_2019	ATRXmut vs control	NKX2	-0.684552	0.932701	STK11, SP1
TRRUST_Transcription_Factors_2019	ATRXmut vs control	SF1	-0.698437	0.884639	U2AF2, TCERG1, SF3B1
TRRUST_Transcription_Factors_2019	ATRXmut vs control	ATF5	-0.728216	0.864901	CREB1
TRRUST_Transcription_Factors_2019	ATRXmut vs control	IRF3	-0.744621	0.850088	MAVS, PURA
TRRUST_Transcription_Factors_2019	ATRXmut vs control	APC	-0.746823	0.850088	DNMT1, DLG1
TRRUST_Transcription_Factors_2019	ATRXmut vs control	SOX4	-0.765856	0.840742	DICER1, KMT2A
TRRUST_Transcription_Factors_2019	ATRXmut vs control	HES1	-0.784818	0.831513	CD4, PTEN
TRRUST_Transcription_Factors_2019	ATRXmut vs control	NR3C2	-0.791544	0.864901	CABIN1
TRRUST_Transcription_Factors_2019	ATRXmut vs control	CREM	-0.798823	0.810966	CREB1, G6PD
TRRUST_Transcription_Factors_2019	ATRXmut vs control	MEF2D	-0.808378	0.802593	ATM, CD14
TRRUST_Transcription_Factors_2019	ATRXmut vs control	ING1	-0.85077	0.754678	TP53
TRRUST_Transcription_Factors_2019	ATRXmut vs control	NCOA3	-0.858109	0.797322	BCL2
TRRUST_Transcription_Factors_2019	ATRXmut vs control	FOXO4	-0.860109	0.737302	TNFSF10, CREB1
TRRUST_Transcription_Factors_2019	ATRXmut vs control	SOX10	-0.876812	0.776691	MBP
TRRUST_Transcription_Factors_2019	ATRXmut vs control	HMGA1	-0.887712	0.713454	TP53
TRRUST_Transcription_Factors_2019	ATRXmut vs control	LEF1	-0.890691	0.712367	HERC2, MYCBP, CD1D
TRRUST_Transcription_Factors_2019	ATRXmut vs control	NFYC	-0.904178	0.712367	FDPS, CCND2
TRRUST_Transcription_Factors_2019	ATRXmut vs control	NF1	-0.945211	0.671326	TP53
TRRUST_Transcription_Factors_2019	ATRXmut vs control	NR3C1	-0.956505	0.671326	TP53, CSF1R, CDK4, RPS6KA3
TRRUST_Transcription_Factors_2019	ATRXmut vs control	MSX2	-0.97431	0.671326	SOD1, BCL2
TRRUST_Transcription_Factors_2019	ATRXmut vs control	BTF3	-0.976127	0.671326	ATM
TRRUST_Transcription_Factors_2019	ATRXmut vs control	MBD2	-0.976956	0.671326	GSTP1, ALOX5, DAPK1
TRRUST_Transcription_Factors_2019	ATRXmut vs control	GATA4	-0.991259	0.668115	HDAC9
TRRUST_Transcription_Factors_2019	ATRXmut vs control	HDAC9	-1.00755	0.632007	TP53, STAT6
TRRUST_Transcription_Factors_2019	ATRXmut vs control	E2F6	-1.00996	0.647737	APAF1
TRRUST_Transcription_Factors_2019	ATRXmut vs control	ILF3	-1.02565	0.632007	HLA-DRB1, HLA-DRA, HLA-DQA1
TRRUST_Transcription_Factors_2019	ATRXmut vs control	HIVEP2	-1.03321	0.632007	HLA-F
TRRUST_Transcription_Factors_2019	ATRXmut vs control	PIAS1	-1.05286	0.609608	PRMT1, STAT1
TRRUST_Transcription_Factors_2019	ATRXmut vs control	IRF2	-1.05406	0.589424	ERAP2, DST, CIITA, TAP1
TRRUST_Transcription_Factors_2019	ATRXmut vs control	FOXO1	-1.06869	0.574657	TNFSF10, KLF2
TRRUST_Transcription_Factors_2019	ATRXmut vs control	TFDP1	-1.06985	0.576947	TP53, DHFR
TRRUST_Transcription_Factors_2019	ATRXmut vs control	MECP2	-1.07409	0.584252	MGMT, ALOX5
TRRUST_Transcription_Factors_2019	ATRXmut vs control	MEN1	-1.07739	0.589424	CASP8
TRRUST_Transcription_Factors_2019	ATRXmut vs control	MBD1	-1.08277	0.574657	MGMT, ALOX5
TRRUST_Transcription_Factors_2019	ATRXmut vs control	TFCP2	-1.0919	0.557308	GSK3B, TYMS
TRRUST_Transcription_Factors_2019	ATRXmut vs control	SATB1	-1.11172	0.536878	CYBB, CDK4, MKI67
TRRUST_Transcription_Factors_2019	ATRXmut vs control	MYBL2	-1.11734	0.526426	NCL
TRRUST_Transcription_Factors_2019	ATRXmut vs control	CEBPZ	-1.14593	0.491542	MLH1
TRRUST_Transcription_Factors_2019	ATRXmut vs control	GATA2	-1.18121	0.475005	CYBB, DPYSL2
TRRUST_Transcription_Factors_2019	ATRXmut vs control	ELF1	-1.24444	0.393977	CYBB, FLI1
TRRUST_Transcription_Factors_2019	ATRXmut vs control	IRF8	-1.27157	0.379229	CYBB, NCF2
TRRUST_Transcription_Factors_2019	ATRXmut vs control	PRDM1	-1.30071	0.336101	CIITA, MKI67, LMO2, PCNA
TRRUST_Transcription_Factors_2019	ATRXmut vs control	PAX2	-1.30088	0.259456	TP53
TRRUST_Transcription_Factors_2019	ATRXmut vs control	TBX21	-1.30161	0.259456	NELFCD
TRRUST_Transcription_Factors_2019	ATRXmut vs control	PAX8	-1.31562	0.0659282	TP53
TRRUST_Transcription_Factors_2019	ATRXmut vs control	SP2	-1.35586	0.250514	CD14, DNMT3A, MAT2A
TRRUST_Transcription_Factors_2019	ATRXmut vs control	GATA1	-1.37258	0.254354	NFE2, CYBB, DPYSL2, CDA, F13A1, PBXIP1, COPS5, BST2, DICER1
TRRUST_Transcription_Factors_2019	ATRXmut vs control	SPI1	-1.38035	0.21032	MNDA, ERAP2, CYBB, NCF2, BTK, HCK, CSF3R, FES, FLI1, PEBP1, CTSS, FCGR1A, RNASE2
TRRUST_Transcription_Factors_2019	ATRXmut vs control	CUX1	-1.44041	0.0586627	CYBB
TRRUST_Transcription_Factors_2019	ATRXmut vs control	RFX1	-1.44153	0.206319	HLA-DMB, CIITA, HLA-DPB1, ITGAL, HLA-DRA, PCNA
TRRUST_Transcription_Factors_2019	ATRXmut vs control	RFX5	-1.55073	0.118521	HLA-DMB, HLA-DQB1, HLA-DRB1, HLA-DPB1, HLA-DMA, HLA-DRA, HLA-DPA1
TRRUST_Transcription_Factors_2019	ATRXmut vs control	NANOG	-1.58003	0.0380986	KLF2
TRRUST_Transcription_Factors_2019	ATRXmut vs control	RFXANK	-1.60304	0.0906377	HLA-DMB, HLA-DQB1, HLA-DRB1, HLA-DPB1, HLA-DMA, HLA-DRA, HLA-DPA1
TRRUST_Transcription_Factors_2019	ATRXmut vs control	RFXAP	-1.60304	0.0906377	HLA-DMB, HLA-DQB1, HLA-DRB1, HLA-DPB1, HLA-DMA, HLA-DRA, HLA-DPA1
TRRUST_Transcription_Factors_2019	ATRXmut vs control	IRF1	-1.63077	0.0754564	PSMB9, TP53, TNFSF10, ERAP2, CYBB, DST, CIITA, PSMB10, CDK4, NCF2
TRRUST_Transcription_Factors_2019	ATRXmut vs control	CIITA	-1.66881	0.0707465	HLA-DMB, HLA-F, HLA-DQB1, HLA-DRB1, HLA-DPB1, IRF1, HLA-DMA, S100A4, PSMC5, HLA-DRA, STAT1
TRRUST_Transcription_Factors_2019	MYCN amplified vs MYCN wildtype	STAT1	2.20095	0.00142675	CTSL, HMOX1, CCR1, XAF1, FCGR1A, IRF7, TNFSF13B, PSMB9, MVP, PML, TAP1, JAK2, LY96
TRRUST_Transcription_Factors_2019	MYCN amplified vs MYCN wildtype	CIITA	2.03412	0.0100277	HLA-DRB5, STAT1, HLA-DRB1, HLA-A, HLA-DMA, HLA-B, S100A4, HLA-DRA, HLA-F, HLA-DMB, HLA-C
TRRUST_Transcription_Factors_2019	MYCN amplified vs MYCN wildtype	CREB5	1.94709	0.0100277	MX1, LGALS3BP, STAT1, LY96, ATP6V0E1
TRRUST_Transcription_Factors_2019	MYCN amplified vs MYCN wildtype	STAT2	1.70613	0.0346321	STAT1, PML, SCARB2
TRRUST_Transcription_Factors_2019	MYCN amplified vs MYCN wildtype	IRF3	1.68724	0.0468108	IRF7, TLR4, IRF5
TRRUST_Transcription_Factors_2019	MYCN amplified vs MYCN wildtype	RFX1	1.6586	0.186176	MYC, ITGAL, HLA-DRA, HLA-DMB
TRRUST_Transcription_Factors_2019	MYCN amplified vs MYCN wildtype	PTTG1	1.61298	0.189939	MYC, S100A4, PTTG1IP, RAC1
TRRUST_Transcription_Factors_2019	MYCN amplified vs MYCN wildtype	RFXANK	1.57471	0.211828	HLA-DRB5, HLA-DRB1, HLA-DMA, HLA-DRA, HLA-DMB, HLA-DQA1
TRRUST_Transcription_Factors_2019	MYCN amplified vs MYCN wildtype	RFXAP	1.57471	0.211828	HLA-DRB5, HLA-DRB1, HLA-DMA, HLA-DRA, HLA-DMB, HLA-DQA1
TRRUST_Transcription_Factors_2019	MYCN amplified vs MYCN wildtype	RFX5	1.54969	0.227289	HLA-DRB5, HLA-DRB1, HLA-DMA, HLA-DRA, HLA-DMB, HLA-DQA1
TRRUST_Transcription_Factors_2019	MYCN amplified vs MYCN wildtype	IRF1	1.54053	0.227289	PSMB9, TRIM22, TAP1, HLA-A, TAP2, CYBB, EIF2AK2, NCF2, TAPBP, PSMB10
TRRUST_Transcription_Factors_2019	MYCN amplified vs MYCN wildtype	TRERF1	1.51315	0.211828	LILRB1, LILRB2, LILRB4
TRRUST_Transcription_Factors_2019	MYCN amplified vs MYCN wildtype	STAT3	1.49761	0.192979	IL1RN, HMOX1, LGALS3BP, UCP2, S100A11, MYC, STAT1, IKBKE, JAK2, CFLAR, MYD88, PTPN6, PSMB5
TRRUST_Transcription_Factors_2019	MYCN amplified vs MYCN wildtype	IRF8	1.45979	0.312398	TLR4, CFLAR, CYBB, CD68, NCF2
TRRUST_Transcription_Factors_2019	MYCN amplified vs MYCN wildtype	HIVEP2	1.45595	0.308651	HLA-A, HLA-B, HLA-F, HLA-C
TRRUST_Transcription_Factors_2019	MYCN amplified vs MYCN wildtype	PIAS1	1.43841	0.186176	STAT1, PRMT1
TRRUST_Transcription_Factors_2019	MYCN amplified vs MYCN wildtype	GATA2	1.42625	0.310999	DPYSL2, CYBB, SPI1, PECAM1
TRRUST_Transcription_Factors_2019	MYCN amplified vs MYCN wildtype	STAT4	1.42215	0.326208	MYC, S100A4
TRRUST_Transcription_Factors_2019	MYCN amplified vs MYCN wildtype	GATA3	1.41634	0.301025	TCF7L2, NFKB1
TRRUST_Transcription_Factors_2019	MYCN amplified vs MYCN wildtype	SMAD7	1.4116	0.332005	HMOX1, MYC
TRRUST_Transcription_Factors_2019	MYCN amplified vs MYCN wildtype	PRDM1	1.39111	0.315808	MYC, LMO2
TRRUST_Transcription_Factors_2019	MYCN amplified vs MYCN wildtype	KAT2B	1.38764	0.343551	CYP1B1, IRF7
TRRUST_Transcription_Factors_2019	MYCN amplified vs MYCN wildtype	KLF8	1.38203	0.261091	EPSTI1, VIM
TRRUST_Transcription_Factors_2019	MYCN amplified vs MYCN wildtype	GATA1	1.37141	0.348127	BST2, BACH1, DPYSL2, CYBB, DICER1, SPI1, HBB, COPS5
TRRUST_Transcription_Factors_2019	MYCN amplified vs MYCN wildtype	FOXM1	1.35916	0.341405	MYC, BTG2
TRRUST_Transcription_Factors_2019	MYCN amplified vs MYCN wildtype	ILF3	1.35772	0.341405	HLA-DRB1, HLA-DRA, HLA-DQA1
TRRUST_Transcription_Factors_2019	MYCN amplified vs MYCN wildtype	REST	1.34508	0.315808	STAT1, DYRK1A
TRRUST_Transcription_Factors_2019	MYCN amplified vs MYCN wildtype	MYBL2	1.33172	0.369082	MYC, SP1
TRRUST_Transcription_Factors_2019	MYCN amplified vs MYCN wildtype	NCOR1	1.31751	0.211828	G0S2
TRRUST_Transcription_Factors_2019	MYCN amplified vs MYCN wildtype	CEBPE	1.31446	0.346279	MYC, SPI1
TRRUST_Transcription_Factors_2019	MYCN amplified vs MYCN wildtype	ELF1	1.30443	0.348127	CYBB, CD68
TRRUST_Transcription_Factors_2019	MYCN amplified vs MYCN wildtype	MTA1	1.29844	0.446088	MYC, HDAC1
TRRUST_Transcription_Factors_2019	MYCN amplified vs MYCN wildtype	PPARA	1.28337	0.450596	HMOX1, G0S2, TXNIP, CD36, IL6R, SOD2
TRRUST_Transcription_Factors_2019	MYCN amplified vs MYCN wildtype	ETS1	1.27588	0.404859	HMOX1, DUSP6, ECE1, RHOC, CASP1
TRRUST_Transcription_Factors_2019	MYCN amplified vs MYCN wildtype	ARID3A	1.27524	0.332005	PML
TRRUST_Transcription_Factors_2019	MYCN amplified vs MYCN wildtype	BTF3	1.26948	0.404859	NFKB1, ATM
TRRUST_Transcription_Factors_2019	MYCN amplified vs MYCN wildtype	CREM	1.25601	0.51293	CREB1, G6PD, FOS
TRRUST_Transcription_Factors_2019	MYCN amplified vs MYCN wildtype	NFATC1	1.24275	0.404859	SP1
TRRUST_Transcription_Factors_2019	MYCN amplified vs MYCN wildtype	MBD1	1.24092	0.524456	ALOX5, SETDB1, MGMT, IRF8
TRRUST_Transcription_Factors_2019	MYCN amplified vs MYCN wildtype	CUX1	1.21658	0.469463	CYBB
TRRUST_Transcription_Factors_2019	MYCN amplified vs MYCN wildtype	NKX2	1.20832	0.51293	SP1, STK11
TRRUST_Transcription_Factors_2019	MYCN amplified vs MYCN wildtype	SOX4	1.20645	0.554931	DICER1, AGO1, DHX9, KMT2A
TRRUST_Transcription_Factors_2019	MYCN amplified vs MYCN wildtype	BRCA1	1.20496	0.51293	CYP1B1, MYC, IRF7, STAT1, JAK2, BACH1
TRRUST_Transcription_Factors_2019	MYCN amplified vs MYCN wildtype	SOX10	1.19933	0.51293	MBP
TRRUST_Transcription_Factors_2019	MYCN amplified vs MYCN wildtype	TAL1	1.19559	0.51293	NFKB1
TRRUST_Transcription_Factors_2019	MYCN amplified vs MYCN wildtype	APEX1	1.19535	0.530031	NFKB1, RELA
TRRUST_Transcription_Factors_2019	MYCN amplified vs MYCN wildtype	E2F4	1.19293	0.568479	MYC, CUX1, HCFC1
TRRUST_Transcription_Factors_2019	MYCN amplified vs MYCN wildtype	HIC1	1.19037	0.554931	MYC, STAT3
TRRUST_Transcription_Factors_2019	MYCN amplified vs MYCN wildtype	WWTR1	1.1835	0.582946	BAK1, LTBR, BAX, SMAD3
TRRUST_Transcription_Factors_2019	MYCN amplified vs MYCN wildtype	MECP2	1.16734	0.568304	ALOX5, MGMT
TRRUST_Transcription_Factors_2019	MYCN amplified vs MYCN wildtype	FOXA2	1.16302	0.568304	TCF7L2, GFER
TRRUST_Transcription_Factors_2019	MYCN amplified vs MYCN wildtype	AR	1.1574	0.554931	HMOX1, MYC, IFI16, XIAP, BTG2, TCF7L2, NFKB1, MED1
TRRUST_Transcription_Factors_2019	MYCN amplified vs MYCN wildtype	STAT6	1.14473	0.610864	STAT1, TLR4, FOS
TRRUST_Transcription_Factors_2019	MYCN amplified vs MYCN wildtype	AHR	1.14437	0.610864	CYP1B1, MYC, FOS
TRRUST_Transcription_Factors_2019	MYCN amplified vs MYCN wildtype	ESR1	1.13448	0.582946	CYP1B1, MYC, SERPINB9, BTG2, JAK2, SP1
TRRUST_Transcription_Factors_2019	MYCN amplified vs MYCN wildtype	HDAC2	1.13207	0.610864	MYC, SP1, APAF1, ALOX5
TRRUST_Transcription_Factors_2019	MYCN amplified vs MYCN wildtype	NF1	1.13051	0.610864	MYC, MBP, DDB1, FOS
TRRUST_Transcription_Factors_2019	MYCN amplified vs MYCN wildtype	ZNF382	1.12099	0.610864	MYC, IKBKE, NFKB1
TRRUST_Transcription_Factors_2019	MYCN amplified vs MYCN wildtype	MAZ	1.12005	0.612559	CD4, HRAS, TSG101
TRRUST_Transcription_Factors_2019	MYCN amplified vs MYCN wildtype	USF1	1.11947	0.599779	HMOX1, ASCL2, MVP, B2M, PTPN6, NFKB1, ISG20, S100A6, APC, TCN2
TRRUST_Transcription_Factors_2019	MYCN amplified vs MYCN wildtype	LMO2	1.11508	0.610864	LYL1
TRRUST_Transcription_Factors_2019	MYCN amplified vs MYCN wildtype	SP4	1.11049	0.618859	NFKB1, RELA, YY1
TRRUST_Transcription_Factors_2019	MYCN amplified vs MYCN wildtype	EP300	1.10835	0.610864	CYP1B1, MYC, TRIM22, S100A4, CYBB, NFKB1
TRRUST_Transcription_Factors_2019	MYCN amplified vs MYCN wildtype	RUNX3	1.1037	0.610864	MYC, PEA15, CASP8, CFLAR, CD36
TRRUST_Transcription_Factors_2019	MYCN amplified vs MYCN wildtype	PPARG	1.10367	0.610864	HMOX1, MYC, CFLAR, TXNIP, CD36
TRRUST_Transcription_Factors_2019	MYCN amplified vs MYCN wildtype	HNF4A	1.10085	0.620291	MYC, TCF7L2, CYP27A1, GFER
TRRUST_Transcription_Factors_2019	MYCN amplified vs MYCN wildtype	CTNNB1	1.09922	0.621121	MYC, CD44
TRRUST_Transcription_Factors_2019	MYCN amplified vs MYCN wildtype	SPI1	1.093	0.610864	FCGR1A, MNDA, HCK, TLR4, SCARB2, CYBB, CTSS, CD68, NCF2
TRRUST_Transcription_Factors_2019	MYCN amplified vs MYCN wildtype	ARNT	1.08643	0.621424	CYP1B1, RELB
TRRUST_Transcription_Factors_2019	MYCN amplified vs MYCN wildtype	FOXA1	1.06894	0.657331	MYC, NF1
TRRUST_Transcription_Factors_2019	MYCN amplified vs MYCN wildtype	SMAD4	1.06147	0.645412	UCP2, MYC
TRRUST_Transcription_Factors_2019	MYCN amplified vs MYCN wildtype	NR0B2	1.05843	0.657331	CYP27A1
TRRUST_Transcription_Factors_2019	MYCN amplified vs MYCN wildtype	CEBPZ	1.03486	0.676999	APC
TRRUST_Transcription_Factors_2019	MYCN amplified vs MYCN wildtype	CTCF	1.03394	0.678555	MYC, BCL6
TRRUST_Transcription_Factors_2019	MYCN amplified vs MYCN wildtype	CREBBP	1.0199	0.676999	TRIM22, CREB1, S100A4
TRRUST_Transcription_Factors_2019	MYCN amplified vs MYCN wildtype	SREBF2	1.00799	0.697711	LRP1, HMGCR, FDPS
TRRUST_Transcription_Factors_2019	MYCN amplified vs MYCN wildtype	TWIST2	1.00541	0.683618	ILK, ATM, FOS, CD44, RAP1A, NF1
TRRUST_Transcription_Factors_2019	MYCN amplified vs MYCN wildtype	RUNX1	1.00114	0.683618	LGALS3, NFKB1, PIK3CD, SPI1, CCL3, SYMPK, TIMP1, ITGB2
TRRUST_Transcription_Factors_2019	MYCN amplified vs MYCN wildtype	BCL6	0.993029	0.688362	MYC, LITAF, NFKB1
TRRUST_Transcription_Factors_2019	MYCN amplified vs MYCN wildtype	PITX1	0.984332	0.706291	IRF7
TRRUST_Transcription_Factors_2019	MYCN amplified vs MYCN wildtype	RUNX2	0.981558	0.706291	LGALS3
TRRUST_Transcription_Factors_2019	MYCN amplified vs MYCN wildtype	SATB1	0.977791	0.705837	CYBB, SPI1
TRRUST_Transcription_Factors_2019	MYCN amplified vs MYCN wildtype	APC	0.977332	0.698972	MYC, ODC1
TRRUST_Transcription_Factors_2019	MYCN amplified vs MYCN wildtype	NR2F1	0.972459	0.706291	DR1
TRRUST_Transcription_Factors_2019	MYCN amplified vs MYCN wildtype	SP2	0.959784	0.730371	CD14
TRRUST_Transcription_Factors_2019	MYCN amplified vs MYCN wildtype	MYB	0.954708	0.706291	MYC, CD4, LMO2
TRRUST_Transcription_Factors_2019	MYCN amplified vs MYCN wildtype	FLI1	0.939766	0.716357	HMOX1, TGFBR2
TRRUST_Transcription_Factors_2019	MYCN amplified vs MYCN wildtype	NFE2L2	0.938678	0.706291	HMOX1, SOD2, HBB
TRRUST_Transcription_Factors_2019	MYCN amplified vs MYCN wildtype	ZBTB7A	0.932467	0.730371	MYC, FOS, PKM
TRRUST_Transcription_Factors_2019	MYCN amplified vs MYCN wildtype	ZEB2	0.913733	0.761991	ITGA5, VIM
TRRUST_Transcription_Factors_2019	MYCN amplified vs MYCN wildtype	SP3	0.91163	0.738726	CTSL, CD14, TYMP, DNASE2, TPMT, NFKB1
TRRUST_Transcription_Factors_2019	MYCN amplified vs MYCN wildtype	NR1H4	0.908097	0.738726	NFKB1, STK11
TRRUST_Transcription_Factors_2019	MYCN amplified vs MYCN wildtype	PAX6	0.887889	0.786592	ITGA5, ITGB1
TRRUST_Transcription_Factors_2019	MYCN amplified vs MYCN wildtype	NPM1	0.884087	0.745635	ATF5, PTPN6
TRRUST_Transcription_Factors_2019	MYCN amplified vs MYCN wildtype	MBD2	0.883583	0.760529	ALOX5, GSTP1
TRRUST_Transcription_Factors_2019	MYCN amplified vs MYCN wildtype	PAX2	0.871533	0.786592	ADAM10
TRRUST_Transcription_Factors_2019	MYCN amplified vs MYCN wildtype	RB1	0.870672	0.761991	MYC, HBP1, SP1, TGFBI
TRRUST_Transcription_Factors_2019	MYCN amplified vs MYCN wildtype	HOXA1	0.840051	0.782943	MYC, LYL1
TRRUST_Transcription_Factors_2019	MYCN amplified vs MYCN wildtype	TWIST1	0.838196	0.786592	ILK, ATM, MAPK3, FOS, TIMP1, MAPK1
TRRUST_Transcription_Factors_2019	MYCN amplified vs MYCN wildtype	CREB1	0.835067	0.795405	HMOX1, CASP8, CD4, PSEN1, LYL1, GSK3A
TRRUST_Transcription_Factors_2019	MYCN amplified vs MYCN wildtype	FOXO4	0.822718	0.786592	CREB1, SOD2
TRRUST_Transcription_Factors_2019	MYCN amplified vs MYCN wildtype	GLI1	0.812693	0.78982	S100A9
TRRUST_Transcription_Factors_2019	MYCN amplified vs MYCN wildtype	STAT5A	0.807695	0.794619	SP1, STK11
TRRUST_Transcription_Factors_2019	MYCN amplified vs MYCN wildtype	PBX2	0.805111	0.862141	VCP
TRRUST_Transcription_Factors_2019	MYCN amplified vs MYCN wildtype	TCF3	0.796473	0.802746	MYC, CD4
TRRUST_Transcription_Factors_2019	MYCN amplified vs MYCN wildtype	EWSR1	0.790159	0.869308	TGFBR2
TRRUST_Transcription_Factors_2019	MYCN amplified vs MYCN wildtype	POU2F1	0.783546	0.869308	TXNRD1
TRRUST_Transcription_Factors_2019	MYCN amplified vs MYCN wildtype	STAT5B	0.77837	0.869308	BCL6
TRRUST_Transcription_Factors_2019	MYCN amplified vs MYCN wildtype	ZEB1	0.77837	0.869308	BCL6
TRRUST_Transcription_Factors_2019	MYCN amplified vs MYCN wildtype	ATF5	0.773608	0.842782	CREB1
TRRUST_Transcription_Factors_2019	MYCN amplified vs MYCN wildtype	NANOG	0.766929	0.844425	KLF2, MTF2
TRRUST_Transcription_Factors_2019	MYCN amplified vs MYCN wildtype	HES1	0.761517	0.869308	CD4
TRRUST_Transcription_Factors_2019	MYCN amplified vs MYCN wildtype	HDAC3	0.731674	0.863666	MYC, ALOX5, LGALS9, GTF2I
TRRUST_Transcription_Factors_2019	MYCN amplified vs MYCN wildtype	E2F6	0.726149	0.869308	APAF1, CYC1
TRRUST_Transcription_Factors_2019	MYCN amplified vs MYCN wildtype	MEF2D	0.716242	0.869308	CD14, ATM, HDAC7
TRRUST_Transcription_Factors_2019	MYCN amplified vs MYCN wildtype	TFCP2	0.679169	0.978811	GSK3B
TRRUST_Transcription_Factors_2019	MYCN amplified vs MYCN wildtype	NFYB	0.672172	0.890282	HBB, STK11, FOS
TRRUST_Transcription_Factors_2019	MYCN amplified vs MYCN wildtype	NKX2	0.668361	0.890282	MEF2C, LYL1
TRRUST_Transcription_Factors_2019	MYCN amplified vs MYCN wildtype	NR5A1	0.643913	0.910362	CITED2
TRRUST_Transcription_Factors_2019	MYCN amplified vs MYCN wildtype	NFYC	0.633482	0.912078	HBB, FDPS, FOS
TRRUST_Transcription_Factors_2019	MYCN amplified vs MYCN wildtype	SRF	0.531069	0.965804	CREB1, KPNB1, FOS
TRRUST_Transcription_Factors_2019	MYCN amplified vs MYCN wildtype	MTF1	-0.529905	0.965804	PRNP, SOD1
TRRUST_Transcription_Factors_2019	MYCN amplified vs MYCN wildtype	PPARD	-0.577358	0.940773	CAT, SAT1, TXN, SOD1, TIMP1
TRRUST_Transcription_Factors_2019	MYCN amplified vs MYCN wildtype	NKX3	-0.603021	0.934858	VEGFA
TRRUST_Transcription_Factors_2019	MYCN amplified vs MYCN wildtype	EPAS1	-0.672907	0.890282	VEGFA
TRRUST_Transcription_Factors_2019	MYCN amplified vs MYCN wildtype	CDX2	-0.704385	0.869308	CDKN1A
TRRUST_Transcription_Factors_2019	MYCN amplified vs MYCN wildtype	PROX1	-0.71465	0.940438	AKT2
TRRUST_Transcription_Factors_2019	MYCN amplified vs MYCN wildtype	FOXD3	-0.715191	0.869308	NDRG1
TRRUST_Transcription_Factors_2019	MYCN amplified vs MYCN wildtype	SREBF1	-0.777806	0.802746	IRS2, CIC
TRRUST_Transcription_Factors_2019	MYCN amplified vs MYCN wildtype	ELK1	-0.790061	0.802746	EZH2, MCL1, ZFP36
TRRUST_Transcription_Factors_2019	MYCN amplified vs MYCN wildtype	FOXO3	-0.80898	0.786592	CCND2, BCL2L11, VEGFA
TRRUST_Transcription_Factors_2019	MYCN amplified vs MYCN wildtype	RXRA	-0.825333	0.786592	THBD
TRRUST_Transcription_Factors_2019	MYCN amplified vs MYCN wildtype	TBX21	-0.845267	0.806808	YY1
TRRUST_Transcription_Factors_2019	MYCN amplified vs MYCN wildtype	MITF	-0.84901	0.761991	HIF1A, BEST1
TRRUST_Transcription_Factors_2019	MYCN amplified vs MYCN wildtype	IRF9	-0.850814	0.761991	CDKN1A, CCND2
TRRUST_Transcription_Factors_2019	MYCN amplified vs MYCN wildtype	MEN1	-0.860271	0.786592	JUND
TRRUST_Transcription_Factors_2019	MYCN amplified vs MYCN wildtype	NFKBIA	-0.861357	0.760529	CXCL8, IL1B
TRRUST_Transcription_Factors_2019	MYCN amplified vs MYCN wildtype	HSF1	-0.865733	0.759242	CDKN1A, IL1B, JUN
TRRUST_Transcription_Factors_2019	MYCN amplified vs MYCN wildtype	CEBPD	-0.872574	0.745635	DDIT3, GAPDH
TRRUST_Transcription_Factors_2019	MYCN amplified vs MYCN wildtype	FOXF2	-0.897196	0.764574	ITGB1, WASF2
TRRUST_Transcription_Factors_2019	MYCN amplified vs MYCN wildtype	TCF4	-0.897655	0.738726	HECA, BCL2, JUN, PTEN, VEGFA
TRRUST_Transcription_Factors_2019	MYCN amplified vs MYCN wildtype	DDIT3	-0.901699	0.733088	CXCL8, MAP1LC3B, MCL1
TRRUST_Transcription_Factors_2019	MYCN amplified vs MYCN wildtype	CEBPA	-0.904697	0.733088	CD163, BCL2, CSF2RA, GAPDH, SOCS3, HSD17B11
TRRUST_Transcription_Factors_2019	MYCN amplified vs MYCN wildtype	LEF1	-0.929099	0.715782	TCF4, CTNNB1
TRRUST_Transcription_Factors_2019	MYCN amplified vs MYCN wildtype	ESR2	-0.932347	0.706291	CDKN1A, JUN, MKNK2, VEGFA
TRRUST_Transcription_Factors_2019	MYCN amplified vs MYCN wildtype	MAF	-0.934499	0.744453	CCND2
TRRUST_Transcription_Factors_2019	MYCN amplified vs MYCN wildtype	HMGA1	-0.939018	0.706291	SLC2A3, IL1B
TRRUST_Transcription_Factors_2019	MYCN amplified vs MYCN wildtype	POU2F2	-0.940688	0.706291	ID2
TRRUST_Transcription_Factors_2019	MYCN amplified vs MYCN wildtype	DNMT3A	-0.947887	0.737664	CDKN1A
TRRUST_Transcription_Factors_2019	MYCN amplified vs MYCN wildtype	FOSL2	-0.954877	0.706291	PLAUR
TRRUST_Transcription_Factors_2019	MYCN amplified vs MYCN wildtype	KLF4	-0.960997	0.698972	THBD, ATF3, CDKN1A, IL1B
TRRUST_Transcription_Factors_2019	MYCN amplified vs MYCN wildtype	RBMX	-0.969482	0.705837	JUND
TRRUST_Transcription_Factors_2019	MYCN amplified vs MYCN wildtype	HDAC9	-0.971053	0.69859	APP, IL18, HSPA5
TRRUST_Transcription_Factors_2019	MYCN amplified vs MYCN wildtype	HDAC5	-0.973038	0.716357	MEF2A, YY1
TRRUST_Transcription_Factors_2019	MYCN amplified vs MYCN wildtype	HDAC1	-0.984657	0.688362	CXCL8, CDKN1A, HSPA5, PSIP1, CCND2
TRRUST_Transcription_Factors_2019	MYCN amplified vs MYCN wildtype	HDGF	-0.985292	0.706291	VEGFA, VIM
TRRUST_Transcription_Factors_2019	MYCN amplified vs MYCN wildtype	NR1I2	-0.987066	0.688362	THBS1, BCL2
TRRUST_Transcription_Factors_2019	MYCN amplified vs MYCN wildtype	NFATC2	-0.995447	0.698972	MDM2
TRRUST_Transcription_Factors_2019	MYCN amplified vs MYCN wildtype	TFDP1	-0.995891	0.706291	NRIP1, PCNA
TRRUST_Transcription_Factors_2019	MYCN amplified vs MYCN wildtype	CDX1	-0.997363	0.706291	IRF2BP2
TRRUST_Transcription_Factors_2019	MYCN amplified vs MYCN wildtype	HIPK2	-1.00489	0.68422	CDKN1A, HIF1A
TRRUST_Transcription_Factors_2019	MYCN amplified vs MYCN wildtype	EZH2	-1.01594	0.676999	PEBP1, CDKN1A, SATB1
TRRUST_Transcription_Factors_2019	MYCN amplified vs MYCN wildtype	HOXB7	-1.02272	0.697711	VEGFA, DAPK1
TRRUST_Transcription_Factors_2019	MYCN amplified vs MYCN wildtype	ING1	-1.02908	0.691287	CDKN1A
TRRUST_Transcription_Factors_2019	MYCN amplified vs MYCN wildtype	ERG	-1.03483	0.657331	CXCR4, CXCL8, SOX4
TRRUST_Transcription_Factors_2019	MYCN amplified vs MYCN wildtype	RARA	-1.03939	0.688362	THBD, CDKN1A
TRRUST_Transcription_Factors_2019	MYCN amplified vs MYCN wildtype	MZF1	-1.05414	0.657331	BLMH
TRRUST_Transcription_Factors_2019	MYCN amplified vs MYCN wildtype	IRF2	-1.05604	0.678555	CXCR4
TRRUST_Transcription_Factors_2019	MYCN amplified vs MYCN wildtype	ESRRA	-1.06048	0.657331	PNRC1, NRIP1, DAP3
TRRUST_Transcription_Factors_2019	MYCN amplified vs MYCN wildtype	MSX2	-1.06299	0.676999	BCL2
TRRUST_Transcription_Factors_2019	MYCN amplified vs MYCN wildtype	GATA4	-1.07257	0.663138	CCND2
TRRUST_Transcription_Factors_2019	MYCN amplified vs MYCN wildtype	NFIC	-1.07614	0.640338	IRS2, HMGB1, JUN
TRRUST_Transcription_Factors_2019	MYCN amplified vs MYCN wildtype	SMARCA4	-1.07855	0.657331	CDKN1A
TRRUST_Transcription_Factors_2019	MYCN amplified vs MYCN wildtype	FOXQ1	-1.07902	0.657331	VEGFA, BCL11A
TRRUST_Transcription_Factors_2019	MYCN amplified vs MYCN wildtype	MYCN	-1.08313	0.61456	ID2, CDKN1A, MCM5, HMGA1
TRRUST_Transcription_Factors_2019	MYCN amplified vs MYCN wildtype	PGR	-1.09341	0.618859	IRS2, BCL2
TRRUST_Transcription_Factors_2019	MYCN amplified vs MYCN wildtype	DNMT1	-1.09883	0.612559	CXCR4
TRRUST_Transcription_Factors_2019	MYCN amplified vs MYCN wildtype	TBP	-1.10253	0.61456	CDKN1A, APP, BCL2, FUS
TRRUST_Transcription_Factors_2019	MYCN amplified vs MYCN wildtype	SOX2	-1.10424	0.635218	ASXL1
TRRUST_Transcription_Factors_2019	MYCN amplified vs MYCN wildtype	PAX3	-1.11198	0.624597	CXCR4
TRRUST_Transcription_Factors_2019	MYCN amplified vs MYCN wildtype	ATM	-1.1129	0.610864	PMAIP1, CDKN1A, BCL2, MCL1, VEGFA
TRRUST_Transcription_Factors_2019	MYCN amplified vs MYCN wildtype	MEF2A	-1.11949	0.61456	MAPK7, JUN, MEF2A
TRRUST_Transcription_Factors_2019	MYCN amplified vs MYCN wildtype	SMAD3	-1.1202	0.610864	CDKN1A, MXD1, CCND2, JUN, ZFP36, VEGFA
TRRUST_Transcription_Factors_2019	MYCN amplified vs MYCN wildtype	GFI1	-1.12277	0.620291	CDKN1A
TRRUST_Transcription_Factors_2019	MYCN amplified vs MYCN wildtype	E2F3	-1.13214	0.610864	CDKN1A, MAPK8, VEGFA
TRRUST_Transcription_Factors_2019	MYCN amplified vs MYCN wildtype	NR4A1	-1.13263	0.610864	RNF7, MDM2, BABAM2
TRRUST_Transcription_Factors_2019	MYCN amplified vs MYCN wildtype	SALL4	-1.14333	0.583221	PTEN
TRRUST_Transcription_Factors_2019	MYCN amplified vs MYCN wildtype	TFAP4	-1.14592	0.610864	CDKN1A, MDM2
TRRUST_Transcription_Factors_2019	MYCN amplified vs MYCN wildtype	SOX17	-1.15086	0.610864	NFAT5, SERBP1, CSNK1A1
TRRUST_Transcription_Factors_2019	MYCN amplified vs MYCN wildtype	ATF2	-1.17666	0.568304	IMPDH2, ATF3, CDKN1A, POLB, JUN
TRRUST_Transcription_Factors_2019	MYCN amplified vs MYCN wildtype	KLF5	-1.17817	0.599779	CXCR4, HIF1A
TRRUST_Transcription_Factors_2019	MYCN amplified vs MYCN wildtype	XBP1	-1.19123	0.554931	DDIT3, CXCL8, HSPA5, ERN1, VEGFA
TRRUST_Transcription_Factors_2019	MYCN amplified vs MYCN wildtype	SP1	-1.19949	0.348127	HBEGF, CD163, IRS2, NR4A1, THBD, IMPDH2, PLAA, ATP2A3, CDK6, PLAUR, FPGS, CDKN1A, MIF, CREM, APP, OAT, PSIP1, BCL2, HMGA1, BRD7, CCND2, ADAM17, CIC, MAT2A
TRRUST_Transcription_Factors_2019	MYCN amplified vs MYCN wildtype	FOS	-1.20622	0.552474	DDIT3, PLAUR, CXCL8, CREM
TRRUST_Transcription_Factors_2019	MYCN amplified vs MYCN wildtype	HOXA9	-1.2073	0.568304	ID2
TRRUST_Transcription_Factors_2019	MYCN amplified vs MYCN wildtype	NFKB1	-1.21073	0.379801	HBEGF, CXCR4, TNFAIP3, NAMPT, IGF2BP2, THBD, RIPK2, ALOX5AP, PLAUR, ATF3, CXCL8, SERPINB1, CDKN1A, HIF1A, MIF, IL18, FOXO3, BCL2, CCND2, IL1B, MAT2A, BCL2L11, NFKBIA
TRRUST_Transcription_Factors_2019	MYCN amplified vs MYCN wildtype	SFPQ	-1.21148	0.554931	CXCL8
TRRUST_Transcription_Factors_2019	MYCN amplified vs MYCN wildtype	OTX2	-1.21439	0.469463	BEST1
TRRUST_Transcription_Factors_2019	MYCN amplified vs MYCN wildtype	HNF1A	-1.21911	0.54688	VEGFA, CSRP1
TRRUST_Transcription_Factors_2019	MYCN amplified vs MYCN wildtype	KLF10	-1.22202	0.543028	CDKN1A
TRRUST_Transcription_Factors_2019	MYCN amplified vs MYCN wildtype	FOXO1	-1.22306	0.554931	IRS2, CXCR4, ADIPOR1
TRRUST_Transcription_Factors_2019	MYCN amplified vs MYCN wildtype	HSF2	-1.22351	0.554931	HIF1A, MAPK8
TRRUST_Transcription_Factors_2019	MYCN amplified vs MYCN wildtype	ZBTB16	-1.22739	0.554931	CXCR4, ID2, BCL2
TRRUST_Transcription_Factors_2019	MYCN amplified vs MYCN wildtype	NCOA3	-1.23913	0.404859	BCL2
TRRUST_Transcription_Factors_2019	MYCN amplified vs MYCN wildtype	TP53	-1.24623	0.379801	THBS1, ID2, PMAIP1, BTG3, HIPK2, ATF3, EZH2, CDKN1A, CTNNB1, FOXO3, BCL2
TRRUST_Transcription_Factors_2019	MYCN amplified vs MYCN wildtype	NR3C1	-1.24907	0.509471	S100P, CDK6, CDKN1A
TRRUST_Transcription_Factors_2019	MYCN amplified vs MYCN wildtype	RELA	-1.26013	0.341405	HBEGF, CXCR4, TNFAIP3, NAMPT, IGF2BP2, THBD, RIPK2, ALOX5AP, CDK6, PLAUR, CXCL8, SERPINB1, CDKN1A, HIF1A, MIF, IL18, FOXO3, BCL2, CCND2, IL1B, MAT2A, BCL2L11, NFKBIA
TRRUST_Transcription_Factors_2019	MYCN amplified vs MYCN wildtype	SRY	-1.26301	0.348127	NFKBIB
TRRUST_Transcription_Factors_2019	MYCN amplified vs MYCN wildtype	TFAP2A	-1.27144	0.456877	IMPDH2, PLAUR, CDKN1A, APP, OAT, BCL2, PTEN, MPG, VEGFA
TRRUST_Transcription_Factors_2019	MYCN amplified vs MYCN wildtype	ATF1	-1.27268	0.509471	PLAUR, BCL2, MAP1LC3B
TRRUST_Transcription_Factors_2019	MYCN amplified vs MYCN wildtype	REL	-1.27293	0.509471	TNFAIP3, CDKN1A, IL1B, IER3, CSRP1
TRRUST_Transcription_Factors_2019	MYCN amplified vs MYCN wildtype	IRF7	-1.29293	0.310999	ATF4
TRRUST_Transcription_Factors_2019	MYCN amplified vs MYCN wildtype	FOXP2	-1.29782	0.301025	PLAUR
TRRUST_Transcription_Factors_2019	MYCN amplified vs MYCN wildtype	SOX9	-1.30849	0.456877	CDKN1A, BEST1
TRRUST_Transcription_Factors_2019	MYCN amplified vs MYCN wildtype	VDR	-1.31581	0.450596	DDIT4, CXCL8, CDKN1A
TRRUST_Transcription_Factors_2019	MYCN amplified vs MYCN wildtype	IKBKB	-1.31596	0.37041	CXCL8
TRRUST_Transcription_Factors_2019	MYCN amplified vs MYCN wildtype	TFAP2C	-1.34773	0.341405	CDKN1A
TRRUST_Transcription_Factors_2019	MYCN amplified vs MYCN wildtype	TCF7L2	-1.35497	0.404859	CTNNB1, HECA, STARD7
TRRUST_Transcription_Factors_2019	MYCN amplified vs MYCN wildtype	NFYA	-1.35527	0.415994	DDIT3, HSPA5, CCND2
TRRUST_Transcription_Factors_2019	MYCN amplified vs MYCN wildtype	SF1	-1.36716	0.348127	TCERG1
TRRUST_Transcription_Factors_2019	MYCN amplified vs MYCN wildtype	USF2	-1.3881	0.341405	THBS1, CXCR4, ASPH, HIF1A
TRRUST_Transcription_Factors_2019	MYCN amplified vs MYCN wildtype	ETS2	-1.39801	0.358208	CD163, CXCL8, CDKN1A, APP, ANPEP
TRRUST_Transcription_Factors_2019	MYCN amplified vs MYCN wildtype	TP73	-1.39993	0.348127	PMAIP1, CDKN1A
TRRUST_Transcription_Factors_2019	MYCN amplified vs MYCN wildtype	PARP1	-1.40202	0.348127	THBD, CDKN1A, BCL2, JUN, SMARCB1
TRRUST_Transcription_Factors_2019	MYCN amplified vs MYCN wildtype	SPDEF	-1.41717	0.24528	PLAUR
TRRUST_Transcription_Factors_2019	MYCN amplified vs MYCN wildtype	CEBPB	-1.43045	0.327537	DDIT3, CXCL8, XBP1, CDKN1A, FURIN, IL1B
TRRUST_Transcription_Factors_2019	MYCN amplified vs MYCN wildtype	ING4	-1.43331	0.34127	CXCL8, CDKN1A, BCL2
TRRUST_Transcription_Factors_2019	MYCN amplified vs MYCN wildtype	YBX1	-1.44416	0.332005	CXCR4, KPNA2, RBBP8
TRRUST_Transcription_Factors_2019	MYCN amplified vs MYCN wildtype	E2F1	-1.45201	0.290106	THBS1, DDIT3, CDKN1A, HSPA5, MCM5, BCL2, HMGA1, IL1B, MAPK8, TP53BP2, MCL1
TRRUST_Transcription_Factors_2019	MYCN amplified vs MYCN wildtype	ERCC2	-1.45264	0.327537	CPD, CDKN1A, BCL2
TRRUST_Transcription_Factors_2019	MYCN amplified vs MYCN wildtype	GLI2	-1.45744	0.285793	BCL2, JUN
TRRUST_Transcription_Factors_2019	MYCN amplified vs MYCN wildtype	SIRT1	-1.46073	0.301025	PER1, EZH2, CDKN1A, HIF1A, CTNNB1, FOXO3, EGLN1, IL1B
TRRUST_Transcription_Factors_2019	MYCN amplified vs MYCN wildtype	FOXP3	-1.46254	0.186176	CDKN1A, SATB1
TRRUST_Transcription_Factors_2019	MYCN amplified vs MYCN wildtype	POU5F1	-1.4685	0.186176	ID2, CDKN1A
TRRUST_Transcription_Factors_2019	MYCN amplified vs MYCN wildtype	NFKB2	-1.46977	0.310999	CDK6, HIF1A, CCND2
TRRUST_Transcription_Factors_2019	MYCN amplified vs MYCN wildtype	KLF6	-1.47316	0.312398	PMAIP1, ATF3, CDKN1A
TRRUST_Transcription_Factors_2019	MYCN amplified vs MYCN wildtype	NRF1	-1.48414	0.312398	CXCR4
TRRUST_Transcription_Factors_2019	MYCN amplified vs MYCN wildtype	PAX5	-1.49344	0.310999	XBP1, CDKN1A, BCL2
TRRUST_Transcription_Factors_2019	MYCN amplified vs MYCN wildtype	PML	-1.49697	0.312398	NR4A1, TNFAIP3, HIPK2, CDKN1A
TRRUST_Transcription_Factors_2019	MYCN amplified vs MYCN wildtype	JUNB	-1.50361	0.285793	CDKN1A, IL1B
TRRUST_Transcription_Factors_2019	MYCN amplified vs MYCN wildtype	ARNTL	-1.51937	0.0392035	PER1
TRRUST_Transcription_Factors_2019	MYCN amplified vs MYCN wildtype	EGR1	-1.52192	0.250664	TCF4, IMPDH2, PLAUR, ATF3, CXCL8, CDKN1A, HIF1A, PTP4A1, CCND2, PTEN, AKR1B1, VEGFA, EP300
TRRUST_Transcription_Factors_2019	MYCN amplified vs MYCN wildtype	FOSL1	-1.52236	0.192979	PLAUR, EZH2
TRRUST_Transcription_Factors_2019	MYCN amplified vs MYCN wildtype	ZNF148	-1.52246	0.192979	IRS2
TRRUST_Transcription_Factors_2019	MYCN amplified vs MYCN wildtype	JUND	-1.52665	0.290106	PLAUR, CDKN1A, SOX4
TRRUST_Transcription_Factors_2019	MYCN amplified vs MYCN wildtype	HOXA10	-1.52817	0.189939	KLF9, ID2
TRRUST_Transcription_Factors_2019	MYCN amplified vs MYCN wildtype	YY1	-1.53683	0.211828	SAP30, CXCR4, TFRC, HIF1A, HSPA5, PRDM2, IL1B
TRRUST_Transcription_Factors_2019	MYCN amplified vs MYCN wildtype	ATF3	-1.53724	0.186176	DDIT3, ADIPOR1
TRRUST_Transcription_Factors_2019	MYCN amplified vs MYCN wildtype	NFIL3	-1.54835	0.186176	EREG, APP, IL1B
TRRUST_Transcription_Factors_2019	MYCN amplified vs MYCN wildtype	WT1	-1.56408	0.211828	THBS1, HBEGF, EREG, CDKN1A, BCL2
TRRUST_Transcription_Factors_2019	MYCN amplified vs MYCN wildtype	SOX6	-1.56694	0.186176	CDKN1A, CTNNB1
TRRUST_Transcription_Factors_2019	MYCN amplified vs MYCN wildtype	JUN	-1.5842	0.186176	NAMPT, PDK1, ETS2, MEF2D, DDIT3, PLAUR, ATF3, CXCL8, EZH2, CDKN1A, CREM, DDX21, APP, IL1B, MAT2A, MAPK8, JUN
TRRUST_Transcription_Factors_2019	MYCN amplified vs MYCN wildtype	MYC	-1.59402	0.186176	CXCR4, ID2, TFRC, PMAIP1, CDK6, ATF3, CDKN1A, HNRNPA1, BCL2, BRD7, CCND2
TRRUST_Transcription_Factors_2019	MYCN amplified vs MYCN wildtype	ZFP36	-1.60448	0.192979	CXCL8, HIF1A, LATS2, VEGFA
TRRUST_Transcription_Factors_2019	MYCN amplified vs MYCN wildtype	TP63	-1.61321	0.192979	ID2, TCF4, CDKN1A
TRRUST_Transcription_Factors_2019	MYCN amplified vs MYCN wildtype	ETV4	-1.61827	0.194519	PLAUR, EGLN1, CCND2
TRRUST_Transcription_Factors_2019	MYCN amplified vs MYCN wildtype	MEF2C	-1.62694	0.186176	NR4A1, MAPK7, MECP2, JUN, VEGFA
TRRUST_Transcription_Factors_2019	MYCN amplified vs MYCN wildtype	SNAI2	-1.64175	0.176531	CXCR4, LPAR2
TRRUST_Transcription_Factors_2019	MYCN amplified vs MYCN wildtype	HDAC7	-1.65265	0.186176	NR4A1, MEF2D, CDKN1A, HIF1A
TRRUST_Transcription_Factors_2019	MYCN amplified vs MYCN wildtype	SNAI1	-1.66465	0.024579	THBS1, HBEGF, PEBP1
TRRUST_Transcription_Factors_2019	MYCN amplified vs MYCN wildtype	HDAC4	-1.66526	0.186176	TGIF1, ATF4, CDKN1A, JUN, VEGFA, MEF2A
TRRUST_Transcription_Factors_2019	MYCN amplified vs MYCN wildtype	ABL1	-1.70527	0.186176	CDKN1A, FOXO3, BCL2, CCND2, JUN
TRRUST_Transcription_Factors_2019	MYCN amplified vs MYCN wildtype	HIF1A	-1.72037	0.155615	HBEGF, NR4A1, CXCR4, TFRC, ALOX5AP, HIF1A, MIF, PFKFB3, EGLN1
TRRUST_Transcription_Factors_2019	MYCN amplified vs MYCN wildtype	ATF6	-1.72168	0.185453	DDIT3, XBP1, HSPA5, DNAJC3, ATP2A2
TRRUST_Transcription_Factors_2019	MYCN amplified vs MYCN wildtype	KLF2	-1.74349	0.112961	CXCR4, THBD, CDKN1A
TRRUST_Transcription_Factors_2019	MYCN amplified vs MYCN wildtype	CLOCK	-1.81052	0.00313051	PER1, NAMPT
TRRUST_Transcription_Factors_2019	MYCN amplified vs MYCN wildtype	ATF4	-1.84012	0.112961	DDIT4, S100P, DDIT3, ATF3, CXCL8, HSPA5, MAP1LC3B, CEBPB, MCL1, VEGFA
TRRUST_Transcription_Factors_2019	MYCN amplified vs MYCN wildtype	VHL	-1.95034	0.0129532	CXCR4, TFRC, TCF4, KLF10, HIF1A
TRRUST_Transcription_Factors_2019	MYCN amplified vs control	STAT1	2.90485	2.8319e-12	CTSL, CCL3, HMOX1, ICAM1, IRF7, XAF1, TIMP1, UPP1, CCR1, PML, SOCS3, IL1B, PLSCR1, STAT2, LY96, PIM1, TAP1, S100A10, TNFSF13B, FCGR1A, MVP
TRRUST_Transcription_Factors_2019	MYCN amplified vs control	NFKB1	2.26252	4.1867e-06	IL1RN, CCL3, HMOX1, HPSE, ICAM1, IRF7, TIMP1, UPP1, VEGFA, TNFSF10, MYC, BCL2A1, SOCS3, SOD2, IL1B, NFKB1, ERAP1, CD58, B2M, PTAFR, XIAP, IER3, NOD2, TAP1, TNFSF13B, PTGER4, BCL3, TAPBP, NFKBIA, JUNB, TLR2
TRRUST_Transcription_Factors_2019	MYCN amplified vs control	RELA	2.24462	8.4587e-06	IL1RN, CCL3, HMOX1, HPSE, ICAM1, IRF7, TIMP1, UPP1, VEGFA, TNFSF10, MYC, BCL2A1, SOCS3, SOD2, IL1B, NFKB1, ERAP1, CD58, PTAFR, XIAP, HLA-A, IER3, STAT1, TAP1, GTF2B, PTGER4, BCL3, TAPBP, NFKBIA, JUNB, TLR2
TRRUST_Transcription_Factors_2019	MYCN amplified vs control	STAT3	2.11689	0.00296949	IL1RN, LGALS3BP, HMOX1, ICAM1, TIMP1, VEGFA, MYC, SOCS3, IKBKE, S100A11, UCP2, PIM1, STAT1, MYD88, FOS, JUNB
TRRUST_Transcription_Factors_2019	MYCN amplified vs control	CREB5	2.0189	0.00184568	MX1, LGALS3BP, LY96, STAT1
TRRUST_Transcription_Factors_2019	MYCN amplified vs control	SP3	1.99846	0.0160012	CTSL, TIMP1, DNASE2, TCN2, VEGFA, SOCS3, NFKB1, TPMT, CYP27A1, TYMP
TRRUST_Transcription_Factors_2019	MYCN amplified vs control	NFKBIA	1.99661	0.00253602	ICAM1, TNFSF10, IL1B, NFKB1, CD58, RELA
TRRUST_Transcription_Factors_2019	MYCN amplified vs control	ARNT	1.8902	0.0590788	VEGFA, RELB, BHLHE40, AHR, FOS, CTSD
TRRUST_Transcription_Factors_2019	MYCN amplified vs control	REL	1.87385	0.0590788	ICAM1, BCL2A1, SOD2, IL1B, IER3, TNFAIP3
TRRUST_Transcription_Factors_2019	MYCN amplified vs control	WT1	1.87336	0.0590788	VEGFA, MYC, CXXC5, EREG, SMAD3, ADGRE5, JUNB
TRRUST_Transcription_Factors_2019	MYCN amplified vs control	TWIST1	1.86644	0.0845396	ICAM1, TIMP1, CD44, FOS, MAPK3, RAP1A, MAPK1, ITGB1, ILK, NF1
TRRUST_Transcription_Factors_2019	MYCN amplified vs control	NR1I2	1.86118	0.0279099	NFKB1, PTAFR, NOD2, CORO1C, KLF6, RXRA, RELA
TRRUST_Transcription_Factors_2019	MYCN amplified vs control	SMAD4	1.82426	0.0913988	MYC, UCP2, AHR, SKIL, TGFB1
TRRUST_Transcription_Factors_2019	MYCN amplified vs control	JUNB	1.82084	0.0279099	CLU, CD82, IL1B, SMAD4
TRRUST_Transcription_Factors_2019	MYCN amplified vs control	ETS1	1.79377	0.0590788	HMOX1, DUSP6, ECE1, RHOC, F13A1, TAF12, CTSB, ATXN2, CR1
TRRUST_Transcription_Factors_2019	MYCN amplified vs control	HIC1	1.77695	0.0279099	VEGFA, MYC, STAT3, SIRT1
TRRUST_Transcription_Factors_2019	MYCN amplified vs control	JUN	1.758	0.0913988	CTSL, CD82, LGALS3, VEGFA, RELB, MYC, SOD2, IL1B, NFKB2
TRRUST_Transcription_Factors_2019	MYCN amplified vs control	BRCA1	1.74794	0.103707	IRF7, VEGFA, MYC, STAT2, STAT1, FOS
TRRUST_Transcription_Factors_2019	MYCN amplified vs control	FOS	1.73731	0.131861	CLU, MYC, NFKB1, FOS, SPI1, SMAD4, EZR
TRRUST_Transcription_Factors_2019	MYCN amplified vs control	CREM	1.70448	0.10785	DUSP1, FOS, CREB1, GPX4
TRRUST_Transcription_Factors_2019	MYCN amplified vs control	RUNX3	1.69962	0.162416	TIMP1, MYC, PEA15, RUNX1, CFLAR, TCF4, CASP8
TRRUST_Transcription_Factors_2019	MYCN amplified vs control	FOXO4	1.69437	0.130567	TNFSF10, SOD2, CREB1, PSMD11
TRRUST_Transcription_Factors_2019	MYCN amplified vs control	STAT6	1.68448	0.162416	DUSP1, STAT1, FOS, TLR4, CYSLTR1, FOSB
TRRUST_Transcription_Factors_2019	MYCN amplified vs control	ZNF382	1.67571	0.171066	MYC, IKBKE, NFKB1
TRRUST_Transcription_Factors_2019	MYCN amplified vs control	PTTG1	1.67564	0.191802	VEGFA, MYC, RAC1, PTTG1IP, S100A4, CDC42, RHOA
TRRUST_Transcription_Factors_2019	MYCN amplified vs control	STAT4	1.65638	0.162416	MYC, SOCS3, PIM1
TRRUST_Transcription_Factors_2019	MYCN amplified vs control	ERG	1.65052	0.219912	HMOX1, ICAM1, ENG, PIM1, EPB41L3, VIM, ICAM2
TRRUST_Transcription_Factors_2019	MYCN amplified vs control	SMAD7	1.63278	0.191802	HMOX1, MYC, TGFB1, TGFBR1
TRRUST_Transcription_Factors_2019	MYCN amplified vs control	TWIST2	1.62931	0.219912	ICAM1, CD44, FOS, RAP1A, ITGB1, ILK, NF1
TRRUST_Transcription_Factors_2019	MYCN amplified vs control	KLF4	1.62376	0.219912	IFITM3, VEGFA, IL1B, RARA, CD14, HSPA8
TRRUST_Transcription_Factors_2019	MYCN amplified vs control	FOSL2	1.6218	0.219912	CLU, TIMP1, TGFB1
TRRUST_Transcription_Factors_2019	MYCN amplified vs control	IRF1	1.61357	0.219912	EIF2AK2, TNFSF10, TRIM22, HLA-A, TAP1, TAPBP, TAP2
TRRUST_Transcription_Factors_2019	MYCN amplified vs control	ZFP36	1.59704	0.191802	VEGFA, HIF1A
TRRUST_Transcription_Factors_2019	MYCN amplified vs control	NR1H4	1.57752	0.219912	VEGFA, NFKB1, RELA
TRRUST_Transcription_Factors_2019	MYCN amplified vs control	BCL6	1.5717	0.219912	LITAF, MYC, NFKB1
TRRUST_Transcription_Factors_2019	MYCN amplified vs control	HDAC2	1.57123	0.219912	VEGFA, TNFSF10, MYC, SP1, KLF4
TRRUST_Transcription_Factors_2019	MYCN amplified vs control	STAT2	1.57113	0.219912	PML, SCARB2, STAT1
TRRUST_Transcription_Factors_2019	MYCN amplified vs control	GATA1	1.56943	0.219912	F13A1, BST2, NFE2, DPYSL2, RUNX1, SPI1, FURIN, DICER1
TRRUST_Transcription_Factors_2019	MYCN amplified vs control	FOXM1	1.54732	0.191802	VEGFA, MYC, BTG2
TRRUST_Transcription_Factors_2019	MYCN amplified vs control	IRF8	1.54718	0.25379	IL1B, CFLAR, CD68, TLR4, NF1, CYBB
TRRUST_Transcription_Factors_2019	MYCN amplified vs control	SMAD3	1.54275	0.25379	VEGFA, MYC, AHR, TGFB1
TRRUST_Transcription_Factors_2019	MYCN amplified vs control	HIPK2	1.53593	0.25379	VEGFA, VIM, MEF2C, CDKN1A, CTBP2
TRRUST_Transcription_Factors_2019	MYCN amplified vs control	RUNX1	1.53566	0.219912	CCL3, TIMP1, LGALS3, VEGFA, NFKB1, KLF4, SPI1
TRRUST_Transcription_Factors_2019	MYCN amplified vs control	GATA2	1.51533	0.25379	DPYSL2, SPI1, PECAM1, CYBB
TRRUST_Transcription_Factors_2019	MYCN amplified vs control	PPARA	1.51482	0.25379	HMOX1, SOD2, NFKBIA, SREBF2, PLIN2, ACSL1
TRRUST_Transcription_Factors_2019	MYCN amplified vs control	HSF1	1.50647	0.257806	IL1B, NFKB1, POLK, RELA, LDHA, ATG7
TRRUST_Transcription_Factors_2019	MYCN amplified vs control	PPARG	1.50503	0.219912	HMOX1, ICAM1, MYC, SAT1, KLF4, ERO1A, CFLAR, DBI, PLIN2, ERP44
TRRUST_Transcription_Factors_2019	MYCN amplified vs control	PGR	1.50448	0.295106	VEGFA, MYC, DUSP1, RELA
TRRUST_Transcription_Factors_2019	MYCN amplified vs control	JUND	1.49904	0.275731	CLU, TIMP1, TGFB1
TRRUST_Transcription_Factors_2019	MYCN amplified vs control	HDAC1	1.49705	0.219912	ICAM1, RUNX3, CD82, BCL2A1, NFKB1, CD44, SP1, FOS, KLF4
TRRUST_Transcription_Factors_2019	MYCN amplified vs control	FOXQ1	1.49649	0.12499	VEGFA, BCL11A
TRRUST_Transcription_Factors_2019	MYCN amplified vs control	PITX1	1.49561	0.219912	IRF7, RUNX1
TRRUST_Transcription_Factors_2019	MYCN amplified vs control	WWTR1	1.48527	0.279096	SMAD3, BAK1, BAX
TRRUST_Transcription_Factors_2019	MYCN amplified vs control	HIVEP2	1.47966	0.295106	HLA-A, HLA-B, HLA-C
TRRUST_Transcription_Factors_2019	MYCN amplified vs control	AR	1.46376	0.219912	HMOX1, VEGFA, MYC, IFI16, NFKB1, XIAP, TCF7L2, BTG2, MED1, CTNNB1, VIM
TRRUST_Transcription_Factors_2019	MYCN amplified vs control	NF1	1.45757	0.303384	MYC, FOS, MBP
TRRUST_Transcription_Factors_2019	MYCN amplified vs control	TRERF1	1.45341	0.295106	LILRB1, LILRB2, LILRB4, CD86
TRRUST_Transcription_Factors_2019	MYCN amplified vs control	NFATC1	1.45215	0.219912	ICAM1, SP1
TRRUST_Transcription_Factors_2019	MYCN amplified vs control	E2F3	1.45198	0.332407	VEGFA, TFE3, MAP3K5, CDKN1A
TRRUST_Transcription_Factors_2019	MYCN amplified vs control	GATA3	1.44217	0.288988	NFKB1, TCF7L2, RELA
TRRUST_Transcription_Factors_2019	MYCN amplified vs control	NFE2L2	1.43639	0.318261	HMOX1, SOD2
TRRUST_Transcription_Factors_2019	MYCN amplified vs control	SMARCA4	1.42986	0.295106	CD44, FOS, CDKN1A
TRRUST_Transcription_Factors_2019	MYCN amplified vs control	NKX3	1.42575	0.2349	VEGFA, FOS
TRRUST_Transcription_Factors_2019	MYCN amplified vs control	SP1	1.42291	0.12499	CTSL, ICAM1, ENG, ISG20, TIMP1, DNASE2, TCN2, VEGFA, TNFSF10, MYC, ITGA5, SOD2, B4GALT5, ARF6, NFKB2, NFKB1, LSP1, TPMT, XIAP, FGL2, CYP27A1, TYMP, CD44, DPYSL2, AHR, TINF2, ADGRE5, FOS, PSEN1, TLR2, CREB1, SGPL1, IRF5, SLC31A1, PRNP, VIM, ATP2C1, RARA, CD99, TGFB1, CD14, HMGA1, CTSB, ELF4, GFER
TRRUST_Transcription_Factors_2019	MYCN amplified vs control	TCF4	1.40951	0.34811	VEGFA, MYC, CD44, KLF4, VIM
TRRUST_Transcription_Factors_2019	MYCN amplified vs control	NFIL3	1.40833	0.354461	TNFSF10, IL1B, EREG
TRRUST_Transcription_Factors_2019	MYCN amplified vs control	PPARD	1.39672	0.381478	TIMP1, SAT1
TRRUST_Transcription_Factors_2019	MYCN amplified vs control	SIRT1	1.3964	0.295106	ICAM1, MYC, NOTCH1, IL1B, CFLAR, CTNNB1, CCAR2
TRRUST_Transcription_Factors_2019	MYCN amplified vs control	AHR	1.3945	0.358328	MYC, IL1B, FOS, CCNG2
TRRUST_Transcription_Factors_2019	MYCN amplified vs control	CEBPE	1.39145	0.288988	MYC, SPI1
TRRUST_Transcription_Factors_2019	MYCN amplified vs control	USF1	1.38792	0.295106	HMOX1, ISG20, TCN2, NFKB1, ASCL2, B2M, MVP
TRRUST_Transcription_Factors_2019	MYCN amplified vs control	HDGF	1.37431	0.295106	VEGFA, VIM
TRRUST_Transcription_Factors_2019	MYCN amplified vs control	KLF8	1.37431	0.295106	EPSTI1, VIM
TRRUST_Transcription_Factors_2019	MYCN amplified vs control	ZEB2	1.37431	0.295106	ITGA5, VIM
TRRUST_Transcription_Factors_2019	MYCN amplified vs control	HNF4A	1.36338	0.394146	MYC, TCF7L2, CYP27A1, GFER
TRRUST_Transcription_Factors_2019	MYCN amplified vs control	USF2	1.36334	0.342163	HMOX1, TCN2, ASCL2, B2M, TGFB1, CTSB, CTSD
TRRUST_Transcription_Factors_2019	MYCN amplified vs control	BTF3	1.35828	0.324844	NFKB1, ATM
TRRUST_Transcription_Factors_2019	MYCN amplified vs control	MAZ	1.34216	0.40501	TSG101, CD4, HRAS
TRRUST_Transcription_Factors_2019	MYCN amplified vs control	ATF4	1.34126	0.404436	IRF7, VEGFA, SIRT2, MCL1
TRRUST_Transcription_Factors_2019	MYCN amplified vs control	FOXA1	1.33632	0.406376	MYC, CCNG2, NF1
TRRUST_Transcription_Factors_2019	MYCN amplified vs control	ZBTB7A	1.33066	0.413225	MYC, FOS
TRRUST_Transcription_Factors_2019	MYCN amplified vs control	FOXA2	1.32613	0.381478	TCF7L2, GFER
TRRUST_Transcription_Factors_2019	MYCN amplified vs control	XBP1	1.32461	0.406376	VEGFA, SOD2, PTGER4, PRNP, EDEM2
TRRUST_Transcription_Factors_2019	MYCN amplified vs control	ARID3A	1.31272	0.219912	PML
TRRUST_Transcription_Factors_2019	MYCN amplified vs control	ETS2	1.30212	0.413225	ICAM1, MYC, MDM2
TRRUST_Transcription_Factors_2019	MYCN amplified vs control	PAX6	1.3018	0.406376	ITGA5, ITGB1
TRRUST_Transcription_Factors_2019	MYCN amplified vs control	HOXA1	1.2995	0.455045	MYC, IER3, LYL1
TRRUST_Transcription_Factors_2019	MYCN amplified vs control	APEX1	1.29918	0.406376	NFKB1, RELA
TRRUST_Transcription_Factors_2019	MYCN amplified vs control	EPAS1	1.29647	0.406376	VEGFA, USF2
TRRUST_Transcription_Factors_2019	MYCN amplified vs control	TAL1	1.29584	0.25379	NFKB1
TRRUST_Transcription_Factors_2019	MYCN amplified vs control	HOXB7	1.29465	0.452865	VEGFA, CDKN1B
TRRUST_Transcription_Factors_2019	MYCN amplified vs control	IKBKB	1.28865	0.413225	CD44, TP53
TRRUST_Transcription_Factors_2019	MYCN amplified vs control	IRF3	1.28283	0.457993	IRF7, IRF5, TLR4, TNPO1
TRRUST_Transcription_Factors_2019	MYCN amplified vs control	ESR1	1.2823	0.395128	SERPINB9, VEGFA, MYC, SP1, AHR, FOS, JUNB, BTG2, CTNNB1, RARA, CTSD
TRRUST_Transcription_Factors_2019	MYCN amplified vs control	RB1	1.27933	0.413225	VEGFA, MYC, HBP1, SP1, TGFBI, FOS
TRRUST_Transcription_Factors_2019	MYCN amplified vs control	NR0B2	1.27802	0.295106	CYP27A1
TRRUST_Transcription_Factors_2019	MYCN amplified vs control	CIITA	1.2768	0.413225	HLA-A, STAT1, HLA-B, HLA-DMA, HLA-DRA, HLA-DRB1, HLA-C, S100A4
TRRUST_Transcription_Factors_2019	MYCN amplified vs control	DDIT3	1.2542	0.457993	ATF5, SIRT2, MCL1, ATG5, TNFRSF10B, ATF2, SIRT1
TRRUST_Transcription_Factors_2019	MYCN amplified vs control	REST	1.254	0.457993	STAT1, DYRK1A
TRRUST_Transcription_Factors_2019	MYCN amplified vs control	ING4	1.24765	0.499135	CASP3, CDKN1B, ARL6IP5, CDKN1A, BAX
TRRUST_Transcription_Factors_2019	MYCN amplified vs control	EZH2	1.24588	0.457993	RUNX3, MYC
TRRUST_Transcription_Factors_2019	MYCN amplified vs control	EGR1	1.23582	0.432207	HPSE, VEGFA, TNFSF10, NFKB1
TRRUST_Transcription_Factors_2019	MYCN amplified vs control	ATM	1.23468	0.469366	VEGFA, DUSP1, SP1, CFLAR, MTF1
TRRUST_Transcription_Factors_2019	MYCN amplified vs control	PAX5	1.234	0.51241	TIMP1, CDKN1A
TRRUST_Transcription_Factors_2019	MYCN amplified vs control	NKX2	1.21677	0.540655	CTNNB1, LYL1, MEF2C
TRRUST_Transcription_Factors_2019	MYCN amplified vs control	KAT2B	1.20163	0.526731	IRF7, SMAD4, CDKN1B
TRRUST_Transcription_Factors_2019	MYCN amplified vs control	PARP1	1.19638	0.526731	NFKB1, FOXO1, VIM, RELA, SH3BP2
TRRUST_Transcription_Factors_2019	MYCN amplified vs control	TFAP2A	1.18867	0.497332	HMOX1, CD82, VEGFA, SOD2
TRRUST_Transcription_Factors_2019	MYCN amplified vs control	SREBF1	1.1834	0.533895	HMOX1, LRP1
TRRUST_Transcription_Factors_2019	MYCN amplified vs control	FOXO3	1.17908	0.540655	VEGFA, TNFSF10, PIK3CA
TRRUST_Transcription_Factors_2019	MYCN amplified vs control	CEBPD	1.17465	0.576533	CASP8, SOD1
TRRUST_Transcription_Factors_2019	MYCN amplified vs control	ELF1	1.16673	0.578144	CD68, CYBB, FLI1
TRRUST_Transcription_Factors_2019	MYCN amplified vs control	OTX2	1.16522	0.519174	CCNG2
TRRUST_Transcription_Factors_2019	MYCN amplified vs control	TP53	1.16443	0.44462	CD82, VEGFA, MYC, PML, TRIM22, IFI16, DUSP1, SLC6A6, NFKB1, TCF7L2, IER3, STAT1, BCL3, SMAD3
TRRUST_Transcription_Factors_2019	MYCN amplified vs control	NKX2	1.1582	0.576533	SP1, STK11
TRRUST_Transcription_Factors_2019	MYCN amplified vs control	HSF2	1.15556	0.569776	FOS, TXN
TRRUST_Transcription_Factors_2019	MYCN amplified vs control	VHL	1.14647	0.568289	VEGFA, BHLHE40, TCF4
TRRUST_Transcription_Factors_2019	MYCN amplified vs control	RFXANK	1.14071	0.568289	HLA-DQA1, HLA-DMA, HLA-DRA, HLA-DRB1
TRRUST_Transcription_Factors_2019	MYCN amplified vs control	RFXAP	1.14071	0.568289	HLA-DQA1, HLA-DMA, HLA-DRA, HLA-DRB1
TRRUST_Transcription_Factors_2019	MYCN amplified vs control	EP300	1.13968	0.553718	VEGFA, MYC, TRIM22, NFKB1
TRRUST_Transcription_Factors_2019	MYCN amplified vs control	ATF1	1.13495	0.576533	FTH1, SLC20A1, LDHA
TRRUST_Transcription_Factors_2019	MYCN amplified vs control	FLI1	1.13491	0.576533	HMOX1, TGFBR2
TRRUST_Transcription_Factors_2019	MYCN amplified vs control	HDAC3	1.13242	0.572485	VEGFA, MYC, LGALS9
TRRUST_Transcription_Factors_2019	MYCN amplified vs control	PPARGC1A	1.12958	0.568289	MFN2
TRRUST_Transcription_Factors_2019	MYCN amplified vs control	MYBL2	1.10207	0.636387	MYC, SP1
TRRUST_Transcription_Factors_2019	MYCN amplified vs control	RXRA	1.10059	0.636387	IL2RG
TRRUST_Transcription_Factors_2019	MYCN amplified vs control	RARA	1.0986	0.624203	ICAM1, HCK
TRRUST_Transcription_Factors_2019	MYCN amplified vs control	MYB	1.09855	0.590804	ICAM1, MYC, CD4
TRRUST_Transcription_Factors_2019	MYCN amplified vs control	SOX10	1.09042	0.615053	MBP
TRRUST_Transcription_Factors_2019	MYCN amplified vs control	DNMT3A	1.0885	0.649746	SETDB1, CDKN1A
TRRUST_Transcription_Factors_2019	MYCN amplified vs control	TFAP4	1.0885	0.649746	MDM2, CDKN1A
TRRUST_Transcription_Factors_2019	MYCN amplified vs control	CUX1	1.0836	0.652173	CDKN1B, CYBB
TRRUST_Transcription_Factors_2019	MYCN amplified vs control	RFX1	1.08102	0.615053	MYC, ITGAL, HLA-DRA
TRRUST_Transcription_Factors_2019	MYCN amplified vs control	MTF1	1.05071	0.664974	PRNP, SOD1
TRRUST_Transcription_Factors_2019	MYCN amplified vs control	NFIC	1.04893	0.636387	ALAS1, ITGA5
TRRUST_Transcription_Factors_2019	MYCN amplified vs control	DNMT1	1.04154	0.636387	RUNX3, VEGFA, CASP8
TRRUST_Transcription_Factors_2019	MYCN amplified vs control	NFATC2	1.03648	0.664974	MDM2
TRRUST_Transcription_Factors_2019	MYCN amplified vs control	FOSL1	1.03254	0.66497	CLU
TRRUST_Transcription_Factors_2019	MYCN amplified vs control	RFX5	1.02498	0.652173	HLA-DQA1, HLA-DMA, HLA-DRA, HLA-DRB1
TRRUST_Transcription_Factors_2019	MYCN amplified vs control	CTNNB1	1.02467	0.652173	MYC, CD44, VIM
TRRUST_Transcription_Factors_2019	MYCN amplified vs control	LMO2	1.00881	0.692714	LYL1
TRRUST_Transcription_Factors_2019	MYCN amplified vs control	RUNX2	1.00269	0.691034	LGALS3, VEGFA
TRRUST_Transcription_Factors_2019	MYCN amplified vs control	TCF3	0.999263	0.683879	MYC, CD4
TRRUST_Transcription_Factors_2019	MYCN amplified vs control	CREB1	0.991374	0.679451	HMOX1, SLC20A1, FOS, PSEN1, CASP8, CD4
TRRUST_Transcription_Factors_2019	MYCN amplified vs control	VDR	0.990471	0.683879	BHLHE40, CD14, HLA-DRB1, CDKN1B
TRRUST_Transcription_Factors_2019	MYCN amplified vs control	IRF9	0.988506	0.685848	PML, SP100, CDKN1B, CDKN1A
TRRUST_Transcription_Factors_2019	MYCN amplified vs control	EWSR1	0.976086	0.746556	TGFBR2, ATF1
TRRUST_Transcription_Factors_2019	MYCN amplified vs control	HMGA1	0.974045	0.691034	IL1B, CD44, SP1
TRRUST_Transcription_Factors_2019	MYCN amplified vs control	HDAC4	0.965752	0.695654	VEGFA, KLF4, SMAD4
TRRUST_Transcription_Factors_2019	MYCN amplified vs control	PML	0.963557	0.695654	TNFSF10, PML, TNFAIP3, HCK, CASP3
TRRUST_Transcription_Factors_2019	MYCN amplified vs control	HNF1A	0.940156	0.737855	VEGFA
TRRUST_Transcription_Factors_2019	MYCN amplified vs control	TFAP2C	0.936346	0.751557	CDKN1A, CSTA
TRRUST_Transcription_Factors_2019	MYCN amplified vs control	PROX1	0.932847	0.751557	CDKN1B, AKT2
TRRUST_Transcription_Factors_2019	MYCN amplified vs control	NPM1	0.914236	0.74953	ATF5, ELF4, MDM2, PTPN6, CDKN1A
TRRUST_Transcription_Factors_2019	MYCN amplified vs control	NR2F1	0.911965	0.791867	DR1
TRRUST_Transcription_Factors_2019	MYCN amplified vs control	TBP	0.886289	0.751557	MYC, FOS
TRRUST_Transcription_Factors_2019	MYCN amplified vs control	CTCF	0.854456	0.782951	MYC, NF1
TRRUST_Transcription_Factors_2019	MYCN amplified vs control	SNAI2	0.831421	0.798946	CD44, UBE2D3
TRRUST_Transcription_Factors_2019	MYCN amplified vs control	MEF2C	0.83007	0.798946	VEGFA
TRRUST_Transcription_Factors_2019	MYCN amplified vs control	ARNTL	0.824972	0.817787	BHLHE40
TRRUST_Transcription_Factors_2019	MYCN amplified vs control	ESR2	0.807936	0.820706	VEGFA, FOS, CD68, CTSD
TRRUST_Transcription_Factors_2019	MYCN amplified vs control	ABL1	0.798177	0.820706	PIM1, CDKN1A
TRRUST_Transcription_Factors_2019	MYCN amplified vs control	MSX2	0.780177	0.900161	SOD1
TRRUST_Transcription_Factors_2019	MYCN amplified vs control	CREBBP	0.777926	0.83677	TRIM22, CREB1, RARA
TRRUST_Transcription_Factors_2019	MYCN amplified vs control	PIAS1	0.766994	0.844089	STAT1
TRRUST_Transcription_Factors_2019	MYCN amplified vs control	RBMX	0.766082	0.830732	FOS, JUNB
TRRUST_Transcription_Factors_2019	MYCN amplified vs control	PAX2	0.765681	0.844089	ADAM10, TP53
TRRUST_Transcription_Factors_2019	MYCN amplified vs control	NR4A1	0.745111	0.844089	MDM2, CDKN1B, TIMP2
TRRUST_Transcription_Factors_2019	MYCN amplified vs control	SREBF2	0.68861	0.894414	HMGCR, LRP1, FDFT1, FDPS, LDLR
TRRUST_Transcription_Factors_2019	MYCN amplified vs control	STAT5B	0.67559	0.991687	BCL6
TRRUST_Transcription_Factors_2019	MYCN amplified vs control	ZEB1	0.67559	0.991687	BCL6
TRRUST_Transcription_Factors_2019	MYCN amplified vs control	MEF2A	0.673469	0.902763	MAPK14, COX6A1, JUN, MEF2A
TRRUST_Transcription_Factors_2019	MYCN amplified vs control	CDX2	0.667708	0.911201	SP1, KLF4
TRRUST_Transcription_Factors_2019	MYCN amplified vs control	ATF5	0.646557	0.917702	CREB1
TRRUST_Transcription_Factors_2019	MYCN amplified vs control	STAT5A	0.636428	0.913314	SP1, SUMO1, STK11
TRRUST_Transcription_Factors_2019	MYCN amplified vs control	SFPQ	0.580055	0.964302	NEAT1
TRRUST_Transcription_Factors_2019	MYCN amplified vs control	MEF2D	0.542599	0.979374	CD14, ATM, JUN
TRRUST_Transcription_Factors_2019	MYCN amplified vs control	NFYC	-0.458777	0.991687	CCND2, HBB
TRRUST_Transcription_Factors_2019	MYCN amplified vs control	NFYB	-0.471737	0.991687	CCND2, HBB
TRRUST_Transcription_Factors_2019	MYCN amplified vs control	NR5A1	-0.544177	0.990502	PNRC1, STARD7
TRRUST_Transcription_Factors_2019	MYCN amplified vs control	SRF	-0.598661	0.956754	HMGXB4, FXN
TRRUST_Transcription_Factors_2019	MYCN amplified vs control	ESRRA	-0.641944	0.928639	PNRC1, DAP3
TRRUST_Transcription_Factors_2019	MYCN amplified vs control	PAX8	-0.674137	0.991687	TP53
TRRUST_Transcription_Factors_2019	MYCN amplified vs control	SOX6	-0.676518	0.911793	CDK4
TRRUST_Transcription_Factors_2019	MYCN amplified vs control	SOX9	-0.679367	0.911793	CDK4, SF1
TRRUST_Transcription_Factors_2019	MYCN amplified vs control	SOX4	-0.680309	0.911201	KMT2A, HDAC8
TRRUST_Transcription_Factors_2019	MYCN amplified vs control	ELK1	-0.69009	0.911201	EZH2
TRRUST_Transcription_Factors_2019	MYCN amplified vs control	FOXF2	-0.717729	0.911201	WASF2
TRRUST_Transcription_Factors_2019	MYCN amplified vs control	SP2	-0.719414	0.911201	MAT2A, DNMT3A
TRRUST_Transcription_Factors_2019	MYCN amplified vs control	SP4	-0.730835	0.895363	BIRC5
TRRUST_Transcription_Factors_2019	MYCN amplified vs control	ING1	-0.746201	0.88119	PCNA
TRRUST_Transcription_Factors_2019	MYCN amplified vs control	CLOCK	-0.756255	0.872947	PER1, NAMPT
TRRUST_Transcription_Factors_2019	MYCN amplified vs control	PBX2	-0.757702	0.911201	VCP
TRRUST_Transcription_Factors_2019	MYCN amplified vs control	MBD2	-0.762027	0.872947	CHD4, GSTP1, DAPK1
TRRUST_Transcription_Factors_2019	MYCN amplified vs control	MBD1	-0.806536	0.844089	MGMT
TRRUST_Transcription_Factors_2019	MYCN amplified vs control	GLI2	-0.812821	0.844089	H2AFX
TRRUST_Transcription_Factors_2019	MYCN amplified vs control	GLI1	-0.821273	0.821055	AKT1, H2AFX
TRRUST_Transcription_Factors_2019	MYCN amplified vs control	ILF3	-0.822845	0.830732	BIRC5
TRRUST_Transcription_Factors_2019	MYCN amplified vs control	MTA1	-0.823227	0.821055	ITGB3BP
TRRUST_Transcription_Factors_2019	MYCN amplified vs control	PAX3	-0.827933	0.844089	CXCR4
TRRUST_Transcription_Factors_2019	MYCN amplified vs control	FOXO1	-0.835261	0.817787	IRS2, CXCR4
TRRUST_Transcription_Factors_2019	MYCN amplified vs control	MITF	-0.837977	0.820706	HERC2
TRRUST_Transcription_Factors_2019	MYCN amplified vs control	HOXA9	-0.842545	0.820706	ID2
TRRUST_Transcription_Factors_2019	MYCN amplified vs control	ATF3	-0.843717	0.817787	PCLAF
TRRUST_Transcription_Factors_2019	MYCN amplified vs control	ZBTB16	-0.844391	0.820706	ID2, CXCR4
TRRUST_Transcription_Factors_2019	MYCN amplified vs control	HIF1A	-0.870542	0.803548	NR4A1, CXCR4, MIF, EGLN1, TFRC, APEX1
TRRUST_Transcription_Factors_2019	MYCN amplified vs control	SOX17	-0.882176	0.811657	SERBP1
TRRUST_Transcription_Factors_2019	MYCN amplified vs control	CDX1	-0.889451	0.811657	PCNA
TRRUST_Transcription_Factors_2019	MYCN amplified vs control	MECP2	-0.897498	0.803548	MGMT
TRRUST_Transcription_Factors_2019	MYCN amplified vs control	HDAC9	-0.900448	0.756958	APP, IL18, HSPA5
TRRUST_Transcription_Factors_2019	MYCN amplified vs control	LMX1B	-0.903861	0.798946	TCF3
TRRUST_Transcription_Factors_2019	MYCN amplified vs control	CEBPB	-0.904073	0.751557	INSR, XBP1, CSRP1, CSF3R
TRRUST_Transcription_Factors_2019	MYCN amplified vs control	SALL4	-0.904701	0.797689	PTEN
TRRUST_Transcription_Factors_2019	MYCN amplified vs control	KLF2	-0.913381	0.77623	CXCR4
TRRUST_Transcription_Factors_2019	MYCN amplified vs control	NR3C1	-0.919169	0.751557	S100P, CDK6, CDK4, PNRC1, CCND3
TRRUST_Transcription_Factors_2019	MYCN amplified vs control	TP63	-0.925475	0.751557	ID2
TRRUST_Transcription_Factors_2019	MYCN amplified vs control	NANOG	-0.938222	0.751557	CDK6
TRRUST_Transcription_Factors_2019	MYCN amplified vs control	IRF7	-0.941919	0.751557	ATF4
TRRUST_Transcription_Factors_2019	MYCN amplified vs control	MEN1	-0.945389	0.751557	JUND
TRRUST_Transcription_Factors_2019	MYCN amplified vs control	PRDM1	-0.951542	0.751557	MKI67, PCNA
TRRUST_Transcription_Factors_2019	MYCN amplified vs control	FOXP3	-0.95174	0.751557	SATB1
TRRUST_Transcription_Factors_2019	MYCN amplified vs control	POU2F2	-0.958652	0.751557	ID2
TRRUST_Transcription_Factors_2019	MYCN amplified vs control	HES1	-0.959146	0.751557	DBF4
TRRUST_Transcription_Factors_2019	MYCN amplified vs control	HDAC5	-0.960164	0.751557	YY1, MEF2A
TRRUST_Transcription_Factors_2019	MYCN amplified vs control	TCF7L2	-0.99928	0.698096	BIRC5
TRRUST_Transcription_Factors_2019	MYCN amplified vs control	MAF	-1.00127	0.698096	CCND2
TRRUST_Transcription_Factors_2019	MYCN amplified vs control	KLF5	-1.00191	0.692714	BIRC5, CXCR4
TRRUST_Transcription_Factors_2019	MYCN amplified vs control	POU2F1	-1.00348	0.695654	TXNRD1
TRRUST_Transcription_Factors_2019	MYCN amplified vs control	ZNF148	-1.02488	0.683879	IRS2
TRRUST_Transcription_Factors_2019	MYCN amplified vs control	CEBPZ	-1.03369	0.679451	MLH1
TRRUST_Transcription_Factors_2019	MYCN amplified vs control	NFYA	-1.04138	0.66497	HSPA5, CCND2, HBB
TRRUST_Transcription_Factors_2019	MYCN amplified vs control	ATF6	-1.0519	0.652173	XBP1, HSPA5, ATP2A2, DNAJC3, RTN3
TRRUST_Transcription_Factors_2019	MYCN amplified vs control	SF1	-1.05884	0.652173	TCERG1
TRRUST_Transcription_Factors_2019	MYCN amplified vs control	MYC	-1.07078	0.601972	ID2, PMAIP1, CXCR4, BRD7, CDK6, TFRC, EBNA1BP2, CDK4, CCND2, PCNA, MTDH, HNRNPA1, SURF1, NDRG1, DDX18, NOL7
TRRUST_Transcription_Factors_2019	MYCN amplified vs control	CEBPA	-1.07395	0.615053	ELANE, INSR, CSF2RA, CD163
TRRUST_Transcription_Factors_2019	MYCN amplified vs control	SPDEF	-1.07698	0.634484	PLAUR
TRRUST_Transcription_Factors_2019	MYCN amplified vs control	GATA4	-1.08378	0.636387	HDAC9, CCND2
TRRUST_Transcription_Factors_2019	MYCN amplified vs control	NR3C2	-1.08658	0.615053	CABIN1
TRRUST_Transcription_Factors_2019	MYCN amplified vs control	FOXP2	-1.09243	0.615053	PLAUR
TRRUST_Transcription_Factors_2019	MYCN amplified vs control	APC	-1.09502	0.615053	BIRC5, DNMT1, DLG1, AKT1, SGK1
TRRUST_Transcription_Factors_2019	MYCN amplified vs control	MZF1	-1.13878	0.562075	BLMH
TRRUST_Transcription_Factors_2019	MYCN amplified vs control	E2F4	-1.13907	0.576533	PCLAF, BIRC5
TRRUST_Transcription_Factors_2019	MYCN amplified vs control	SOX2	-1.14896	0.562075	MKI67
TRRUST_Transcription_Factors_2019	MYCN amplified vs control	E2F1	-1.15181	0.508292	TYMS, ATAD2, BIRC5, MCPH1, DBF4, DHFR, DNMT1, MCM5, HSPA5, RRP1B, RBM38, PCNA, TP53BP2, RRM1
TRRUST_Transcription_Factors_2019	MYCN amplified vs control	SRY	-1.16382	0.519174	NFKBIB
TRRUST_Transcription_Factors_2019	MYCN amplified vs control	YY1	-1.16956	0.499135	SAP30, CXCR4, WDFY4, TFRC, DEK, HSPA5, PRDM2, CBX5, INO80, PCNA, PARP1, TOP3A, SURF1
TRRUST_Transcription_Factors_2019	MYCN amplified vs control	TBX21	-1.17087	0.51241	YY1, NELFCD
TRRUST_Transcription_Factors_2019	MYCN amplified vs control	ERCC2	-1.18554	0.526731	CPD, XPA
TRRUST_Transcription_Factors_2019	MYCN amplified vs control	SPI1	-1.22341	0.446688	ELANE, PEBP1, CSF2RA, CD163, IL18
TRRUST_Transcription_Factors_2019	MYCN amplified vs control	ATF2	-1.2308	0.47329	IMPDH2, POLB, RETN
TRRUST_Transcription_Factors_2019	MYCN amplified vs control	FOXD3	-1.23627	0.406376	NDRG1
TRRUST_Transcription_Factors_2019	MYCN amplified vs control	KLF10	-1.24523	0.40501	STMN1
TRRUST_Transcription_Factors_2019	MYCN amplified vs control	MSC	-1.24551	0.381478	MCM7
TRRUST_Transcription_Factors_2019	MYCN amplified vs control	HDAC7	-1.28211	0.413225	NR4A1, MEF2D
TRRUST_Transcription_Factors_2019	MYCN amplified vs control	SATB1	-1.29377	0.404436	MKI67, CDK4
TRRUST_Transcription_Factors_2019	MYCN amplified vs control	IRF2	-1.29469	0.404436	DST, CXCR4
TRRUST_Transcription_Factors_2019	MYCN amplified vs control	POU5F1	-1.30464	0.355951	ID2, HLX
TRRUST_Transcription_Factors_2019	MYCN amplified vs control	ETV4	-1.30599	0.40501	EGLN1, CCND2, PLAUR, CCND3
TRRUST_Transcription_Factors_2019	MYCN amplified vs control	SNAI1	-1.30895	0.219912	PEBP1
TRRUST_Transcription_Factors_2019	MYCN amplified vs control	TFCP2	-1.33198	0.275731	TYMS
TRRUST_Transcription_Factors_2019	MYCN amplified vs control	LEF1	-1.33745	0.381478	ELANE, HERC2, BIRC5
TRRUST_Transcription_Factors_2019	MYCN amplified vs control	HOXA10	-1.34475	0.295106	ID2
TRRUST_Transcription_Factors_2019	MYCN amplified vs control	YBX1	-1.43278	0.275731	TYMS, CXCR4, RBBP8
TRRUST_Transcription_Factors_2019	MYCN amplified vs control	MYCN	-1.4423	0.253883	MCM4, MXI1, ID2, BIRC5, MCM3, ABCC1, MCM7, MCM5
TRRUST_Transcription_Factors_2019	MYCN amplified vs control	KLF6	-1.4722	0.219912	PMAIP1, PTTG1
TRRUST_Transcription_Factors_2019	MYCN amplified vs control	NRF1	-1.52459	0.219912	GALNT3, CXCR4
TRRUST_Transcription_Factors_2019	MYCN amplified vs control	GFI1	-1.55688	0.125645	ELANE
TRRUST_Transcription_Factors_2019	MYCN amplified vs control	E2F6	-1.56059	0.12499	PCLAF, BRD7
TRRUST_Transcription_Factors_2019	MYCN amplified vs control	NFKB2	-1.58128	0.103707	CDK6, SND1, CCND2
TRRUST_Transcription_Factors_2019	MYCN amplified vs control	TFDP1	-1.65749	0.0913988	TYMS, DHFR, PCNA, RRM1
TRRUST_Transcription_Factors_2019	MYCN amplified vs control	TP73	-1.66037	0.0656856	PMAIP1, BIRC5
TRRUST_Transcription_Factors_2019	sporadic vs control	RELA	2.50595	5.34001e-08	CD69, TNFAIP3, CXCL8, VEGFA, SOCS3, NFKBIA, UPP1, TIMP1, IER3, NFKBIZ, GCLC, SOD2, IRF7, ICAM1, CDKN1A, THBD, BCL2A1, CASP9, ALOX5AP, HBEGF, NAMPT, MCL1, CD58, HPSE, CXCR4, IL1RN, JUNB, BCL3, CD83, PLAUR, HIF1A, CARM1, BIRC2, CD38, CD86, SERPINB1, NFKB1, MYC, PTEN, BAD, ERAP1, RIPK2
TRRUST_Transcription_Factors_2019	sporadic vs control	NFKB1	2.50463	5.34001e-08	CD69, TNFAIP3, CXCL8, VEGFA, SOCS3, ATF3, NFKBIA, UPP1, TIMP1, IER3, NFKBIZ, GCLC, SOD2, IRF7, ICAM1, CDKN1A, THBD, BCL2A1, CASP9, ALOX5AP, HBEGF, NAMPT, MCL1, CD58, HPSE, CXCR4, IL1RN, JUNB, BCL3, CD83, PLAUR, HIF1A, CARM1, BIRC2, CD38, CD86, SERPINB1, NFKB1, PDE7A, MYC, PTEN, B2M, ERAP1, RIPK2
TRRUST_Transcription_Factors_2019	sporadic vs control	ATF4	2.4984	0.000164111	DDIT4, CXCL8, VEGFA, ATF3, IRF7, MCL1, MAP1LC3B, CEBPB, SIRT2
TRRUST_Transcription_Factors_2019	sporadic vs control	REL	2.26643	0.000152664	TNFAIP3, IER3, SOD2, ICAM1, CDKN1A, BCL2A1
TRRUST_Transcription_Factors_2019	sporadic vs control	XBP1	2.2208	0.00534626	CXCL8, VEGFA, SOD2, PRNP
TRRUST_Transcription_Factors_2019	sporadic vs control	JUN	2.14991	0.00415526	CXCL8, VEGFA, CTSL, ATF3, GCLC, SOD2, RHOB, CDKN1A, LGALS3, NAMPT, LDHA, PLAUR, EZR, RELB, NFKB2, MYC, MAPK8, ETS2
TRRUST_Transcription_Factors_2019	sporadic vs control	WT1	2.1448	0.0107422	EREG, THBS1, VEGFA, CDKN1A, HBEGF, WTAP, JUNB, CXXC5
TRRUST_Transcription_Factors_2019	sporadic vs control	SP3	2.1355	0.00534626	VEGFA, SOCS3, CTSL, TIMP1, DNASE2, CDKN1A, HBEGF, CD83, PLAUR, TPMT, ETF1, UBC, NFKB1, RELA
TRRUST_Transcription_Factors_2019	sporadic vs control	VHL	2.13137	0.00780434	VEGFA, TCF4, BHLHE40, TFRC, CXCR4, KLF10, HIF1A
TRRUST_Transcription_Factors_2019	sporadic vs control	ARNT	2.06144	0.0150798	VEGFA, BHLHE40, HIF1A, RELB, AHR, FOS, JUN
TRRUST_Transcription_Factors_2019	sporadic vs control	STAT1	2.04278	0.00962197	SOCS3, CTSL, UPP1, TIMP1, IRF7, ICAM1, CDKN1A, PLSCR1, XAF1, PIM1, S100A10, PML, LY96, CD86
TRRUST_Transcription_Factors_2019	sporadic vs control	ERG	2.02057	0.0306984	CXCL8, ICAM1, ENG, CXCR4, VIM, PIM1
TRRUST_Transcription_Factors_2019	sporadic vs control	PGR	2.00401	0.0216282	VEGFA, DUSP1, IRS2, MYC, RELA, YWHAQ
TRRUST_Transcription_Factors_2019	sporadic vs control	EGR1	2.0014	0.0158479	CXCL8, VEGFA, TCF4, ATF3, CDKN1A, HPSE, PTP4A1, LDLR, PLAUR, HIF1A
TRRUST_Transcription_Factors_2019	sporadic vs control	ATF1	1.97557	0.0271935	FTH1, LDHA, MAP1LC3B, SLC20A1, PLAUR
TRRUST_Transcription_Factors_2019	sporadic vs control	SMAD3	1.95036	0.0394314	VEGFA, CDKN1A, MXD1, ZFP36, AHR, MYC
TRRUST_Transcription_Factors_2019	sporadic vs control	ZFP36	1.93863	0.0158479	CXCL8, VEGFA, HIF1A, LATS2
TRRUST_Transcription_Factors_2019	sporadic vs control	KLF4	1.93109	0.0394314	VEGFA, IFITM3, ATF3, CDKN1A, THBD
TRRUST_Transcription_Factors_2019	sporadic vs control	HIF1A	1.92811	0.026458	VEGFA, NR4A1, TFRC, PFKFB3, ALOX5AP, HBEGF, LDHA, CXCR4, VIM, HIF1A, GAPDH, BID, ALDOA
TRRUST_Transcription_Factors_2019	sporadic vs control	ETS2	1.92484	0.0391265	CXCL8, CD163, ICAM1, CDKN1A, MDM2, PDE7A, MYC, ANPEP
TRRUST_Transcription_Factors_2019	sporadic vs control	SNAI2	1.91016	0.0066826	CD44, CXCR4, LPAR2, UBE2D3
TRRUST_Transcription_Factors_2019	sporadic vs control	KLF2	1.9039	0.026458	CDKN1A, THBD, CXCR4, FABP5
TRRUST_Transcription_Factors_2019	sporadic vs control	TP63	1.89546	0.0485386	TCF4, CDKN1A, KLF4
TRRUST_Transcription_Factors_2019	sporadic vs control	NFE2L2	1.88447	0.0522876	CXCL8, GCLC, SOD2, HMOX1
TRRUST_Transcription_Factors_2019	sporadic vs control	HDAC4	1.8725	0.0522876	VEGFA, CDKN1A, KLF4, ATF4, TGIF1, JUN
TRRUST_Transcription_Factors_2019	sporadic vs control	VDR	1.87001	0.0522876	DDIT4, CXCL8, BHLHE40, CDKN1A
TRRUST_Transcription_Factors_2019	sporadic vs control	MEF2C	1.85563	0.0430715	VEGFA, NR4A1, MAPK7, JUN
TRRUST_Transcription_Factors_2019	sporadic vs control	JUND	1.85418	0.0522876	TIMP1, GCLC, CDKN1A, PLAUR, MDM2
TRRUST_Transcription_Factors_2019	sporadic vs control	STAT3	1.83081	0.0192861	CXCL8, VEGFA, SOCS3, OSM, TIMP1, ICAM1, CDKN1A, MCL1, IL1RN, PIM1, JUNB, ZFP36, ETV6, HIF1A, IKBKE
TRRUST_Transcription_Factors_2019	sporadic vs control	ESR2	1.79396	0.0749394	VEGFA, CDKN1A, FOS, JUN, CTSD, INSR
TRRUST_Transcription_Factors_2019	sporadic vs control	ESR1	1.78976	0.0517101	VEGFA, CTNNB1, CDKN1A, SERPINB9, JUNB, MDM2, AHR, CEBPB, ZFHX3, MYC, FOS, YWHAQ, JUN
TRRUST_Transcription_Factors_2019	sporadic vs control	ZNF382	1.76998	0.0869978	IKBKE, NFKB1, MYC, CDK6, JUN, STAT5B
TRRUST_Transcription_Factors_2019	sporadic vs control	E2F3	1.73035	0.117388	VEGFA, CDKN1A, MAPK8
TRRUST_Transcription_Factors_2019	sporadic vs control	ZNF148	1.72344	0.026458	IRS2, VIM, ODC1
TRRUST_Transcription_Factors_2019	sporadic vs control	CEBPB	1.72315	0.117388	CXCL8, FURIN, CDKN1A, XBP1
TRRUST_Transcription_Factors_2019	sporadic vs control	RUNX1	1.70213	0.115791	VEGFA, TIMP1, KLF4, LGALS3, ELANE, NFKB1, RELA
TRRUST_Transcription_Factors_2019	sporadic vs control	HDAC7	1.70006	0.124294	NR4A1, CDKN1A, HIF1A, MEF2D, MEF2A
TRRUST_Transcription_Factors_2019	sporadic vs control	HDAC1	1.68899	0.0869978	CXCL8, RUNX3, RHOB, ICAM1, CDKN1A, KLF4, BCL2A1, CD44
TRRUST_Transcription_Factors_2019	sporadic vs control	NFKBIA	1.68834	0.124294	CXCL8, ICAM1, CD58, NFKB1, RELA
TRRUST_Transcription_Factors_2019	sporadic vs control	STAT6	1.6777	0.128287	CXCL8, DUSP1, FOSB, FOS
TRRUST_Transcription_Factors_2019	sporadic vs control	SNAI1	1.67623	0.0517101	THBS1, HBEGF
TRRUST_Transcription_Factors_2019	sporadic vs control	ATM	1.67455	0.124294	VEGFA, DUSP1, CDKN1A, MCL1
TRRUST_Transcription_Factors_2019	sporadic vs control	DDIT3	1.67407	0.128287	CXCL8, MCL1, MAP1LC3B, SIRT2, ATF5
TRRUST_Transcription_Factors_2019	sporadic vs control	CEBPA	1.66662	0.123009	SOCS3, CD163, ICAM1, HSD17B11, GAPDH, ELANE, MYC, ITGAX
TRRUST_Transcription_Factors_2019	sporadic vs control	PPARD	1.6583	0.135958	TIMP1, SAT1, TXN
TRRUST_Transcription_Factors_2019	sporadic vs control	TWIST1	1.65681	0.124294	TIMP1, ICAM1, CD44, ITGB1, RAP1A, FOS, PFDN4
TRRUST_Transcription_Factors_2019	sporadic vs control	NR1H4	1.65238	0.138612	VEGFA, NFKB1, RELA
TRRUST_Transcription_Factors_2019	sporadic vs control	NR1I2	1.6452	0.14449	THBS1, KLF6, NFKB1, RELA
TRRUST_Transcription_Factors_2019	sporadic vs control	RUNX2	1.63175	0.0878416	VEGFA, LGALS3, ELANE
TRRUST_Transcription_Factors_2019	sporadic vs control	TCF4	1.63062	0.150655	VEGFA, KLF4, CD44, VIM, MYC, PTEN, HECA, JUN
TRRUST_Transcription_Factors_2019	sporadic vs control	SP1	1.62905	0.00534626	VEGFA, CTSL, ISG20, CD163, TIMP1, IRS2, HMGA1, GCLC, ITGA5, NR4A1, SOD2, DNASE2, ICAM1, CDKN1A, THBD, ENG, ARF6, HBEGF, LDHA, CD44, PRNP, VIM, LDLR, ADAM17, CD83, B4GALT1, PLAUR, CD99, EZR, HSD17B11, MDM2, TPMT, AHR, PLAA, UBC, NFKB2, NFKB1, MYC, RELA, PTEN
TRRUST_Transcription_Factors_2019	sporadic vs control	SMAD7	1.60522	0.169451	CDKN1A, MYC, HMOX1, TGFB1
TRRUST_Transcription_Factors_2019	sporadic vs control	FOS	1.60491	0.138612	CXCL8, CASP9, PLAUR, EZR, NFKB1, MYC, FOS
TRRUST_Transcription_Factors_2019	sporadic vs control	HIPK2	1.60361	0.169451	VEGFA, CDKN1A, VIM, HIF1A
TRRUST_Transcription_Factors_2019	sporadic vs control	HDAC2	1.59486	0.154649	CXCL8, VEGFA, CDKN1A, KLF4
TRRUST_Transcription_Factors_2019	sporadic vs control	PITX1	1.59377	0.124294	IRF7, RUNX1, JUN
TRRUST_Transcription_Factors_2019	sporadic vs control	MTF1	1.58786	0.126827	GCLC, PRNP
TRRUST_Transcription_Factors_2019	sporadic vs control	GATA3	1.58725	0.126827	NFKB1, RELA, TCF7L2
TRRUST_Transcription_Factors_2019	sporadic vs control	HNF1A	1.58413	0.128287	VEGFA, ACAT2
TRRUST_Transcription_Factors_2019	sporadic vs control	FOSL2	1.581	0.195685	TIMP1, PLAUR, MDM2, TGFB1
TRRUST_Transcription_Factors_2019	sporadic vs control	CLOCK	1.57565	0.202194	BHLHE40, PER1, NAMPT
TRRUST_Transcription_Factors_2019	sporadic vs control	HOXB7	1.57257	0.138612	VEGFA, DAPK1
TRRUST_Transcription_Factors_2019	sporadic vs control	ARNTL	1.56849	0.0124038	BHLHE40, PER1
TRRUST_Transcription_Factors_2019	sporadic vs control	SMARCA4	1.55748	0.148617	CDKN1A, CD44, FOS
TRRUST_Transcription_Factors_2019	sporadic vs control	HNF4A	1.55202	0.211273	CDKN1A, LDLR, MYC, TCF7L2
TRRUST_Transcription_Factors_2019	sporadic vs control	PPARA	1.54174	0.16588	G0S2, NFKBIA, SOD2, PLIN2, ACSL1
TRRUST_Transcription_Factors_2019	sporadic vs control	TP53	1.53926	0.0485386	THBS1, VEGFA, ATF3, DUSP1, IER3, CTNNB1, CDKN1A, PLK3, SLC6A6, MCL1, BTG3, BCL3, PML, MDM2, CARM1, TRIM22, NFKB1, MYC, PLAGL1, RELA, PTEN
TRRUST_Transcription_Factors_2019	sporadic vs control	SIRT1	1.53919	0.143063	PER1, CTNNB1, ICAM1, CDKN1A, MCL1, HIF1A, MYC
TRRUST_Transcription_Factors_2019	sporadic vs control	TFAP2C	1.5339	0.0710363	CDKN1A, CSTA
TRRUST_Transcription_Factors_2019	sporadic vs control	AR	1.53054	0.126827	VEGFA, CTNNB1, CDKN1A, VIM, NRAS, BTG1, NFKB1, MYC, RELA, PTEN, TCF7L2, CDK6, HMOX1, JUN
TRRUST_Transcription_Factors_2019	sporadic vs control	EPAS1	1.52936	0.0744875	VEGFA, USF2
TRRUST_Transcription_Factors_2019	sporadic vs control	HDGF	1.5245	0.0805434	VEGFA, VIM
TRRUST_Transcription_Factors_2019	sporadic vs control	ZEB2	1.5245	0.0805434	ITGA5, VIM
TRRUST_Transcription_Factors_2019	sporadic vs control	KLF8	1.51592	0.0878416	VIM, EPSTI1
TRRUST_Transcription_Factors_2019	sporadic vs control	SOX9	1.51591	0.237209	CDKN1A, KLF4, BEST1
TRRUST_Transcription_Factors_2019	sporadic vs control	SMAD4	1.51123	0.228776	CDKN1A, SKIL, ZFP36, AHR, MYC, JUN, TGFB1, BCL2
TRRUST_Transcription_Factors_2019	sporadic vs control	IRF9	1.4967	0.24444	CDKN1A, PML, CCND2, SP100
TRRUST_Transcription_Factors_2019	sporadic vs control	FOXQ1	1.49262	0.122656	VEGFA, BCL11A
TRRUST_Transcription_Factors_2019	sporadic vs control	TCF3	1.48624	0.263528	CDKN1A, MYC, CDK6
TRRUST_Transcription_Factors_2019	sporadic vs control	PARP1	1.48193	0.238016	CDKN1A, THBD, VIM, NFKB1, RELA, JUN
TRRUST_Transcription_Factors_2019	sporadic vs control	TFAP4	1.47332	0.135958	CDKN1A, MDM2
TRRUST_Transcription_Factors_2019	sporadic vs control	EP300	1.45505	0.186594	CXCL8, VEGFA, CDKN1A, THBD, MDM2, TRIM22, NFKB1, MYC, RELA
TRRUST_Transcription_Factors_2019	sporadic vs control	MYC	1.43948	0.142338	VEGFA, ATF3, IER3, TFRC, CDKN1A, LDHA, CXCR4, JUNB
TRRUST_Transcription_Factors_2019	sporadic vs control	RUNX3	1.43206	0.237209	TCF4, TIMP1, RUNX1, CDKN1A, PEA15, MYC, TIAL1
TRRUST_Transcription_Factors_2019	sporadic vs control	NKX3	1.42672	0.195685	VEGFA, FOS
TRRUST_Transcription_Factors_2019	sporadic vs control	HDAC3	1.42635	0.310588	VEGFA, CXCR4, MYC, JUN
TRRUST_Transcription_Factors_2019	sporadic vs control	PAX6	1.42628	0.195685	ITGA5, ITGB1
TRRUST_Transcription_Factors_2019	sporadic vs control	APEX1	1.41715	0.212251	NFKB1, RELA
TRRUST_Transcription_Factors_2019	sporadic vs control	PTTG1	1.41243	0.316832	VEGFA, MYC, CDC42
TRRUST_Transcription_Factors_2019	sporadic vs control	SFPQ	1.40182	0.321705	CXCL8, NEAT1
TRRUST_Transcription_Factors_2019	sporadic vs control	BCL6	1.38915	0.321705	CDKN1A, LITAF, NFKB1, MYC, SUMO1, XBP1
TRRUST_Transcription_Factors_2019	sporadic vs control	DNMT1	1.37841	0.321705	VEGFA, RUNX3, CXCR4
TRRUST_Transcription_Factors_2019	sporadic vs control	STAT4	1.36702	0.348349	SOCS3, PIM1, MYC
TRRUST_Transcription_Factors_2019	sporadic vs control	GFI1	1.36495	0.348349	CDKN1A, ELANE, NF1
TRRUST_Transcription_Factors_2019	sporadic vs control	PAX3	1.35739	0.319789	CXCR4, DPYSL2
TRRUST_Transcription_Factors_2019	sporadic vs control	ING4	1.35105	0.348349	CXCL8, CDKN1A
TRRUST_Transcription_Factors_2019	sporadic vs control	NFATC1	1.3482	0.330039	ICAM1, SP1
TRRUST_Transcription_Factors_2019	sporadic vs control	IKBKB	1.34512	0.373815	CXCL8, CD44
TRRUST_Transcription_Factors_2019	sporadic vs control	NFIC	1.34422	0.364726	IRS2, ITGA5, JUN
TRRUST_Transcription_Factors_2019	sporadic vs control	NFIL3	1.34167	0.373815	EREG
TRRUST_Transcription_Factors_2019	sporadic vs control	NCOR1	1.32658	0.0485386	G0S2
TRRUST_Transcription_Factors_2019	sporadic vs control	FOXP3	1.32021	0.364854	CDKN1A, SATB1
TRRUST_Transcription_Factors_2019	sporadic vs control	TWIST2	1.31729	0.373815	ICAM1, CD44, ITGB1, RAP1A, FOS, PFDN4
TRRUST_Transcription_Factors_2019	sporadic vs control	KAT2B	1.31454	0.373815	IRF7, CDKN1A
TRRUST_Transcription_Factors_2019	sporadic vs control	MITF	1.30913	0.376466	BCL2A1, BEST1, HIF1A, FOS
TRRUST_Transcription_Factors_2019	sporadic vs control	HSF2	1.29884	0.390508	HIF1A, MAPK8, FOS, TXN
TRRUST_Transcription_Factors_2019	sporadic vs control	TBP	1.29754	0.390508	CDKN1A, MYC, FOS, BCL2
TRRUST_Transcription_Factors_2019	sporadic vs control	HIC1	1.29329	0.392382	VEGFA, MYC
TRRUST_Transcription_Factors_2019	sporadic vs control	USF2	1.28182	0.351936	THBS1, ASPH, CXCR4, HIF1A
TRRUST_Transcription_Factors_2019	sporadic vs control	BRCA1	1.27741	0.354657	VEGFA, IRF7, CDKN1A, HIF1A, MDM2, MYC
TRRUST_Transcription_Factors_2019	sporadic vs control	IRF7	1.27056	0.24444	ATF4
TRRUST_Transcription_Factors_2019	sporadic vs control	PML	1.26983	0.395291	TNFAIP3, NR4A1, CDKN1A, PML
TRRUST_Transcription_Factors_2019	sporadic vs control	PAX5	1.26003	0.419173	TIMP1, CDKN1A, XBP1
TRRUST_Transcription_Factors_2019	sporadic vs control	CREB5	1.25824	0.41713	MX1, LY96, RDX
TRRUST_Transcription_Factors_2019	sporadic vs control	FOXP2	1.25568	0.295737	PLAUR
TRRUST_Transcription_Factors_2019	sporadic vs control	CREM	1.24627	0.434966	DUSP1, GPX4, FOS
TRRUST_Transcription_Factors_2019	sporadic vs control	ARID3A	1.24429	0.327931	PML
TRRUST_Transcription_Factors_2019	sporadic vs control	FOXM1	1.2399	0.4426	VEGFA, MYC
TRRUST_Transcription_Factors_2019	sporadic vs control	NFATC2	1.23778	0.34674	MDM2
TRRUST_Transcription_Factors_2019	sporadic vs control	RXRA	1.23692	0.4426	THBD, IL2RG
TRRUST_Transcription_Factors_2019	sporadic vs control	JUNB	1.23466	0.451635	CDKN1A, SMAD4
TRRUST_Transcription_Factors_2019	sporadic vs control	NKX2	1.23212	0.4426	CTNNB1, LYL1
TRRUST_Transcription_Factors_2019	sporadic vs control	RARA	1.22933	0.4426	ICAM1, CDKN1A, THBD
TRRUST_Transcription_Factors_2019	sporadic vs control	E2F1	1.22902	0.34674	THBS1, VEGFA, DUSP1, HMGA1, CDKN1A, MCL1, MDM2, DRAM1, MYC, ULK1, MAPK8, RASGEF1B
TRRUST_Transcription_Factors_2019	sporadic vs control	NR4A1	1.22788	0.4426	MDM2, BABAM2, RNF7
TRRUST_Transcription_Factors_2019	sporadic vs control	CDX2	1.20372	0.451635	CDKN1A, KLF4
TRRUST_Transcription_Factors_2019	sporadic vs control	TAL1	1.20222	0.406146	NFKB1
TRRUST_Transcription_Factors_2019	sporadic vs control	SPDEF	1.19971	0.492457	PLAUR, SQSTM1
TRRUST_Transcription_Factors_2019	sporadic vs control	FOXA2	1.19627	0.492457	TCF7L2, GFER
TRRUST_Transcription_Factors_2019	sporadic vs control	SALL4	1.19013	0.434966	PTEN
TRRUST_Transcription_Factors_2019	sporadic vs control	ATF2	1.18918	0.456437	ATF3, DUSP1, CDKN1A, RELA
TRRUST_Transcription_Factors_2019	sporadic vs control	MAF	1.18078	0.490709	GCLC, CCND2
TRRUST_Transcription_Factors_2019	sporadic vs control	KLF6	1.17027	0.492457	ATF3, CDKN1A, ASAH1
TRRUST_Transcription_Factors_2019	sporadic vs control	HOXA1	1.16746	0.492457	IER3, MYC, BCL2
TRRUST_Transcription_Factors_2019	sporadic vs control	PPARG	1.16609	0.451254	SAT1, PLIN2, ICAM1, CDKN1A, KLF4, CD83, ERO1A, MYC, PTEN, BAD
TRRUST_Transcription_Factors_2019	sporadic vs control	TFAP2A	1.16046	0.460737	VEGFA, SOD2, CDKN1A, PLAUR, GPX4, PTEN
TRRUST_Transcription_Factors_2019	sporadic vs control	OTX2	1.15086	0.537442	BEST1, CCNG2
TRRUST_Transcription_Factors_2019	sporadic vs control	FOSL1	1.13148	0.530512	GCLC, PLAUR
TRRUST_Transcription_Factors_2019	sporadic vs control	SOX6	1.11489	0.549865	CTNNB1, CDKN1A
TRRUST_Transcription_Factors_2019	sporadic vs control	HOXA9	1.06835	0.607113	NFKB1, RELA, ID2
TRRUST_Transcription_Factors_2019	sporadic vs control	ZBTB16	1.06092	0.608623	CXCR4, BID, BCL2
TRRUST_Transcription_Factors_2019	sporadic vs control	SRY	1.05624	0.666539	NFKBIB
TRRUST_Transcription_Factors_2019	sporadic vs control	DNMT3A	1.05364	0.628474	CDKN1A
TRRUST_Transcription_Factors_2019	sporadic vs control	LEF1	1.05248	0.619953	TCF4, CTNNB1, ELANE, MYC, CYLD
TRRUST_Transcription_Factors_2019	sporadic vs control	NCOA3	1.05229	0.666617	BCL2
TRRUST_Transcription_Factors_2019	sporadic vs control	CTNNB1	1.04569	0.619953	CD44, VIM, MYC, JUN
TRRUST_Transcription_Factors_2019	sporadic vs control	RB1	1.03386	0.655474	VEGFA, CDKN1A, MYC, FOS, ELF1
TRRUST_Transcription_Factors_2019	sporadic vs control	ETV4	1.02277	0.648721	VIM, PLAUR, CCND2
TRRUST_Transcription_Factors_2019	sporadic vs control	FOXO4	1.00895	0.666617	SOD2, HIF1A
TRRUST_Transcription_Factors_2019	sporadic vs control	EZH2	1.00581	0.666617	RUNX3, CDKN1A, MYC, PTEN
TRRUST_Transcription_Factors_2019	sporadic vs control	TCF7L2	0.977553	0.697362	CTNNB1, HECA
TRRUST_Transcription_Factors_2019	sporadic vs control	YBX1	0.964383	0.707914	CXCR4, CCNC, SUMO1
TRRUST_Transcription_Factors_2019	sporadic vs control	ABL1	0.947296	0.733816	CDKN1A, PIM1, FOXO3, JUN, CCND2, BCL2
TRRUST_Transcription_Factors_2019	sporadic vs control	USF1	0.947215	0.764028	ISG20, ASPH, CXCR4, NFKB1, RELA, B2M
TRRUST_Transcription_Factors_2019	sporadic vs control	MEF2A	0.945244	0.731858	MAPK7, JUN, MEF2A
TRRUST_Transcription_Factors_2019	sporadic vs control	NPM1	0.943399	0.737202	CDKN1A, MDM2, ATF5, ELF4
TRRUST_Transcription_Factors_2019	sporadic vs control	HSF1	0.934501	0.742289	CDKN1A, LDHA, NFKB1, RELA, JUN
TRRUST_Transcription_Factors_2019	sporadic vs control	FLI1	0.916529	0.764028	HMOX1, ID2, FLI1, TGFBR2, HDAC1, EP300
TRRUST_Transcription_Factors_2019	sporadic vs control	SREBF1	0.895662	0.794778	IRS2, LDLR, HMOX1
TRRUST_Transcription_Factors_2019	sporadic vs control	POU5F1	0.893962	0.797788	CDKN1A, ID2
TRRUST_Transcription_Factors_2019	sporadic vs control	MSX2	0.887033	0.823623	BCL2, SOD1
TRRUST_Transcription_Factors_2019	sporadic vs control	FOXA1	0.88697	0.797396	MYC, BCL2, NF1
TRRUST_Transcription_Factors_2019	sporadic vs control	MAZ	0.864606	0.829721	TSG101, CD4, HRAS
TRRUST_Transcription_Factors_2019	sporadic vs control	ATF3	0.853094	0.829721	LDLR, PCLAF, ADIPOR1, DDIT3
TRRUST_Transcription_Factors_2019	sporadic vs control	AHR	0.840136	0.829721	MT2A, MYC, FOS
TRRUST_Transcription_Factors_2019	sporadic vs control	MEF2D	0.839141	0.829721	ATF3, JUN
TRRUST_Transcription_Factors_2019	sporadic vs control	NFYA	0.837187	0.829721	DDIT3, CCND2, LPIN1, HSPA5, CDKN1B, SP3, STK11
TRRUST_Transcription_Factors_2019	sporadic vs control	NR3C2	0.82635	0.924059	CABIN1
TRRUST_Transcription_Factors_2019	sporadic vs control	TP73	0.819433	0.859556	CDKN1A, MDM2
TRRUST_Transcription_Factors_2019	sporadic vs control	NFKB2	0.808035	0.88396	HIF1A, CDK6, CCND2
TRRUST_Transcription_Factors_2019	sporadic vs control	CDX1	0.762974	0.924059	IRF2BP2
TRRUST_Transcription_Factors_2019	sporadic vs control	KLF10	0.758161	0.924059	CDKN1A
TRRUST_Transcription_Factors_2019	sporadic vs control	SOX17	0.74897	0.924059	CSNK1A1, NFAT5
TRRUST_Transcription_Factors_2019	sporadic vs control	ATF6	0.748188	0.924059	XBP1, DNAJC3, DDIT3, NUCB1
TRRUST_Transcription_Factors_2019	sporadic vs control	NFYB	0.747852	0.924059	FOS, CCND2
TRRUST_Transcription_Factors_2019	sporadic vs control	KLF5	0.745619	0.924059	CXCR4, HIF1A
TRRUST_Transcription_Factors_2019	sporadic vs control	CREB1	0.743462	0.946656	CXCR4, SLC20A1, FOS, BCL2L11, HLA-DQB1, PPP2CA, HMOX1, JUN
TRRUST_Transcription_Factors_2019	sporadic vs control	ZBTB7A	0.736861	0.924059	MYC, FOS, SLC2A3
TRRUST_Transcription_Factors_2019	sporadic vs control	MYB	0.731864	0.924059	ICAM1, ELANE, MYC, ANPEP, PDCD4
TRRUST_Transcription_Factors_2019	sporadic vs control	PROX1	0.729049	0.946656	AKT2, CDKN1B
TRRUST_Transcription_Factors_2019	sporadic vs control	MTA1	0.682828	0.96333	MYC, PTEN, SUMO2
TRRUST_Transcription_Factors_2019	sporadic vs control	CEBPE	0.659761	0.980952	MYC, SPI1
TRRUST_Transcription_Factors_2019	sporadic vs control	ETS1	0.65941	0.980952	CDKN1A, CXCR4, MDM2, ANPEP, F13A1, HMOX1
TRRUST_Transcription_Factors_2019	sporadic vs control	ELK1	0.64438	0.976783	MCL1, ZFP36, FOS
TRRUST_Transcription_Factors_2019	sporadic vs control	ERCC2	0.638095	0.980952	CDKN1A, CPD, BCL2
TRRUST_Transcription_Factors_2019	sporadic vs control	CEBPD	0.601751	0.980952	GAPDH, DDIT3
TRRUST_Transcription_Factors_2019	sporadic vs control	STAT5A	0.575042	0.987993	SUMO1, CCND2
TRRUST_Transcription_Factors_2019	sporadic vs control	HES1	0.544649	0.994204	PTEN
TRRUST_Transcription_Factors_2019	sporadic vs control	ESRRA	0.526051	0.994204	AHR, PNRC1, DAP3, NRIP1
TRRUST_Transcription_Factors_2019	sporadic vs control	STAT2	0.520775	0.994204	PML, SCARB2
TRRUST_Transcription_Factors_2019	sporadic vs control	NFYC	-0.441073	0.996445	FDPS
TRRUST_Transcription_Factors_2019	sporadic vs control	MEN1	-0.502458	0.996445	CASP8
TRRUST_Transcription_Factors_2019	sporadic vs control	REST	-0.571304	0.995081	STAT1
TRRUST_Transcription_Factors_2019	sporadic vs control	BTF3	-0.59217	0.994204	ATM
TRRUST_Transcription_Factors_2019	sporadic vs control	GATA2	-0.608789	0.987993	CYBB, SPI1
TRRUST_Transcription_Factors_2019	sporadic vs control	E2F6	-0.630649	0.980952	APAF1
TRRUST_Transcription_Factors_2019	sporadic vs control	NKX2	-0.642736	0.987993	STK11, SP1
TRRUST_Transcription_Factors_2019	sporadic vs control	WWTR1	-0.645847	0.980952	LTBR, BAX, BAK1
TRRUST_Transcription_Factors_2019	sporadic vs control	NF1	-0.646192	0.980952	TP53, DDB1, MBP
TRRUST_Transcription_Factors_2019	sporadic vs control	RFX5	-0.659989	0.976783	HLA-DMB, HLA-DMA, HLA-DRB1, HLA-DPB1, HLA-DPA1
TRRUST_Transcription_Factors_2019	sporadic vs control	E2F4	-0.66249	0.976783	BIRC5
TRRUST_Transcription_Factors_2019	sporadic vs control	RFXANK	-0.669097	0.976783	HLA-DMB, HLA-DMA, HLA-DRB1, HLA-DPB1, HLA-DPA1
TRRUST_Transcription_Factors_2019	sporadic vs control	RFXAP	-0.669097	0.976783	HLA-DMB, HLA-DMA, HLA-DRB1, HLA-DPB1, HLA-DPA1
TRRUST_Transcription_Factors_2019	sporadic vs control	FOXF2	-0.670493	0.980952	WASF2
TRRUST_Transcription_Factors_2019	sporadic vs control	CEBPZ	-0.672144	0.980952	APC, MLH1
TRRUST_Transcription_Factors_2019	sporadic vs control	LMO2	-0.687517	0.993837	LYL1
TRRUST_Transcription_Factors_2019	sporadic vs control	MSC	-0.705414	0.980952	MCM7
TRRUST_Transcription_Factors_2019	sporadic vs control	PPARGC1A	-0.707041	0.980952	MFN2
TRRUST_Transcription_Factors_2019	sporadic vs control	SREBF2	-0.710119	0.96631	LRP1, FDPS
TRRUST_Transcription_Factors_2019	sporadic vs control	HIVEP2	-0.72746	0.959143	HLA-F
TRRUST_Transcription_Factors_2019	sporadic vs control	ELF1	-0.730522	0.963482	CYBB, FLI1, CD68
TRRUST_Transcription_Factors_2019	sporadic vs control	HMGA1	-0.731127	0.946656	TP53, XPA
TRRUST_Transcription_Factors_2019	sporadic vs control	CREBBP	-0.758109	0.924059	TP53, EZH2, S100A4
TRRUST_Transcription_Factors_2019	sporadic vs control	ILF3	-0.761365	0.936871	BIRC5
TRRUST_Transcription_Factors_2019	sporadic vs control	NRF1	-0.767049	0.924059	GALNT3
TRRUST_Transcription_Factors_2019	sporadic vs control	GATA1	-0.775534	0.924059	BACH1, NFE2, CDA, CEBPA
TRRUST_Transcription_Factors_2019	sporadic vs control	SRF	-0.777181	0.924059	KPNB1, KPNA1
TRRUST_Transcription_Factors_2019	sporadic vs control	EWSR1	-0.778649	0.933764	ATF1, TGFBR2
TRRUST_Transcription_Factors_2019	sporadic vs control	FOXD3	-0.796134	0.924059	CYFIP2, NDRG1
TRRUST_Transcription_Factors_2019	sporadic vs control	NR3C1	-0.798297	0.924059	TP53, CSF1R, CDK4, CCND3, NR3C1
TRRUST_Transcription_Factors_2019	sporadic vs control	MYBL2	-0.811777	0.924059	NCL
TRRUST_Transcription_Factors_2019	sporadic vs control	HOXA10	-0.81414	0.924059	TP53
TRRUST_Transcription_Factors_2019	sporadic vs control	CUX1	-0.817859	0.924059	CYBB, CDKN1B
TRRUST_Transcription_Factors_2019	sporadic vs control	LMX1B	-0.824747	0.924059	TCF3, CD2AP
TRRUST_Transcription_Factors_2019	sporadic vs control	POU2F2	-0.825403	0.924059	SPI1, HLA-DRA
TRRUST_Transcription_Factors_2019	sporadic vs control	NR2F1	-0.83046	0.924059	DR1
TRRUST_Transcription_Factors_2019	sporadic vs control	MZF1	-0.831389	0.924059	BLMH
TRRUST_Transcription_Factors_2019	sporadic vs control	ATF5	-0.859863	0.88415	CCND3
TRRUST_Transcription_Factors_2019	sporadic vs control	CTCF	-0.887092	0.829721	APP, RBL2, BCL6
TRRUST_Transcription_Factors_2019	sporadic vs control	TFCP2	-0.903699	0.829721	TYMS, GSK3B
TRRUST_Transcription_Factors_2019	sporadic vs control	YY1	-0.904984	0.829721	TOP3A, INO80, PARP1, TP53, CTCF, WDFY4, CBX5, PCNA, NR3C1, DEK, FDPS
TRRUST_Transcription_Factors_2019	sporadic vs control	RBMX	-0.906068	0.829721	TXNIP
TRRUST_Transcription_Factors_2019	sporadic vs control	SF1	-0.907105	0.829721	U2AF2, TCERG1
TRRUST_Transcription_Factors_2019	sporadic vs control	SP4	-0.909564	0.829721	BIRC5, YY1
TRRUST_Transcription_Factors_2019	sporadic vs control	SOX10	-0.927149	0.829721	MBP
TRRUST_Transcription_Factors_2019	sporadic vs control	GATA4	-0.943866	0.794426	HDAC9
TRRUST_Transcription_Factors_2019	sporadic vs control	STAT5B	-0.971077	0.764028	BCL6
TRRUST_Transcription_Factors_2019	sporadic vs control	ZEB1	-0.971077	0.764028	BCL6
TRRUST_Transcription_Factors_2019	sporadic vs control	ING1	-0.972992	0.744099	CASP3, TP53, PCNA
TRRUST_Transcription_Factors_2019	sporadic vs control	PBX2	-1.00548	0.724198	VCP
TRRUST_Transcription_Factors_2019	sporadic vs control	IRF2	-1.00762	0.706547	DST, CIITA
TRRUST_Transcription_Factors_2019	sporadic vs control	RFX1	-1.01016	0.697362	HLA-DMB, CIITA, PCNA, ITGAL, HLA-DPB1
TRRUST_Transcription_Factors_2019	sporadic vs control	APC	-1.01249	0.697362	BIRC5, DNMT1, AKT1
TRRUST_Transcription_Factors_2019	sporadic vs control	HDAC5	-1.01829	0.706547	YY1
TRRUST_Transcription_Factors_2019	sporadic vs control	FOXO3	-1.02082	0.697362	TXNIP, BIRC5, SIRT1, TNFSF10
TRRUST_Transcription_Factors_2019	sporadic vs control	NR5A1	-1.02443	0.693719	CITED2
TRRUST_Transcription_Factors_2019	sporadic vs control	PIAS1	-1.03113	0.697362	PRMT1, STAT1
TRRUST_Transcription_Factors_2019	sporadic vs control	NANOG	-1.07313	0.619953	KLF2
TRRUST_Transcription_Factors_2019	sporadic vs control	TRERF1	-1.07901	0.614097	LILRB1, LILRB2
TRRUST_Transcription_Factors_2019	sporadic vs control	MECP2	-1.08942	0.607113	MGMT, ALOX5
TRRUST_Transcription_Factors_2019	sporadic vs control	SOX4	-1.10657	0.56982	HDAC8, KMT2A, DHX9, AGO1
TRRUST_Transcription_Factors_2019	sporadic vs control	MYCN	-1.11611	0.550201	MCM3, MCM4, BIRC5, MXI1, TP53, CIITA
TRRUST_Transcription_Factors_2019	sporadic vs control	SPI1	-1.12676	0.537442	MNDA, FCGR1A, HCK, NCF2, CSF2RA, TLR4, FES, RNASE2, CYBB, WAS, ITGAM, BCL6
TRRUST_Transcription_Factors_2019	sporadic vs control	HDAC9	-1.13917	0.530512	TP53, CITED2, STAT6, APP
TRRUST_Transcription_Factors_2019	sporadic vs control	MBD2	-1.1461	0.518989	ALOX5, CHD4, GSTP1
TRRUST_Transcription_Factors_2019	sporadic vs control	IRF3	-1.16477	0.492457	PURA, TLR4, MAVS
TRRUST_Transcription_Factors_2019	sporadic vs control	FOXO1	-1.16572	0.492457	TXNIP, KLF2, HYOU1, TNFSF10
TRRUST_Transcription_Factors_2019	sporadic vs control	IRF8	-1.20537	0.4426	NCF2, TLR4, CYBB
TRRUST_Transcription_Factors_2019	sporadic vs control	SOX2	-1.20676	0.419173	MKI67
TRRUST_Transcription_Factors_2019	sporadic vs control	TBX21	-1.21076	0.402196	NELFCD, YY1
TRRUST_Transcription_Factors_2019	sporadic vs control	MBD1	-1.24423	0.388796	MGMT, SETDB1, ALOX5
TRRUST_Transcription_Factors_2019	sporadic vs control	SATB1	-1.24451	0.395291	MKI67, CDK4
TRRUST_Transcription_Factors_2019	sporadic vs control	CIITA	-1.26768	0.373815	HLA-DMB, SIRT1, S100A4, HLA-F, HLA-DMA, IRF1, HLA-DRB1, STAT1, HLA-DPB1
TRRUST_Transcription_Factors_2019	sporadic vs control	PAX8	-1.27649	0.24444	TP53
TRRUST_Transcription_Factors_2019	sporadic vs control	POU2F1	-1.28509	0.228776	TXNRD1
TRRUST_Transcription_Factors_2019	sporadic vs control	SP2	-1.33908	0.245311	CD14, DNMT3A
TRRUST_Transcription_Factors_2019	sporadic vs control	TFDP1	-1.38234	0.24444	TP53, DHFR, PCNA, RRM1, NRIP1, TYMS
TRRUST_Transcription_Factors_2019	sporadic vs control	GLI2	-1.42153	0.169451	H2AFX
TRRUST_Transcription_Factors_2019	sporadic vs control	IRF1	-1.43148	0.203652	TP53, DST, PSMB10, PSMB9, NCF2, TNFSF10, CIITA, CDK4
TRRUST_Transcription_Factors_2019	sporadic vs control	PAX2	-1.43462	0.0878416	TP53
TRRUST_Transcription_Factors_2019	sporadic vs control	GLI1	-1.45604	0.168891	H2AFX, S100A9, AKT1
TRRUST_Transcription_Factors_2019	sporadic vs control	PRDM1	-1.46942	0.140424	MKI67, CIITA, PCNA, LMO2

## Sheet: myeloid dendritic cells
Database	Comparison	Pathway	Normalized Enrichment Score	Adjusted p-value	Leading edge genes
MSigDB_Hallmark_2020	ATRXmut vs control	TNF-alpha Signaling via NF-kB	3.56064	1.37114e-38	AREG, DUSP4, LAMB3, PHLDA1, TNFAIP3, ATF3, CXCL2, IRS2, TUBB2A, GADD45A, NINJ1, PER1, SOCS3, MAFF, CDKN1A, G0S2, NR4A3, PFKFB3, RHOB, SDC4, BIRC3, TRIP10, BCL2A1, DNAJB4, ABCA1, SAT1, NR4A2, ICOSLG, TGIF1, RNF19B, PHLDA2, ZBTB10, PDE4B, KLF9, NR4A1, MAP3K8, DRAM1, NFIL3, DUSP5, GADD45B, TNFSF9, RELB, DUSP1, VEGFA, TIPARP, HBEGF, IFIT2, OLR1, ICAM1, NFKBIA, RIPK2, PLK2, JUN, IER3, SGK1, GPR183, TR…
MSigDB_Hallmark_2020	ATRXmut vs control	Inflammatory Response	2.56703	3.68327e-10	CXCL8, EREG, CD82, CCR7, RGS1, IFITM1, IRAK2, CDKN1A, TIMP1, RNF144B, ABCA1, ICOSLG, GNA15, PDE4B, PIK3R5, TNFSF9, CALCRL, HBEGF, OLR1, ICAM1, NFKBIA, RIPK2, GPR183, NAMPT, OSM, HIF1A, KLF6, MXD1, AHR, PLAUR, BEST1, IL15, IFNGR2, EIF2AK2, RELA, CHST2, NLRP3, GPR132, IL4R, CD55, SLC31A2, KIF1B, IL10RA, LY6E, TAPBP, EMP3, LDLR, CD69
MSigDB_Hallmark_2020	ATRXmut vs control	Epithelial Mesenchymal Transition	2.47844	1.1637e-07	THBS1, AREG, CXCL8, IGFBP4, BMP1, TNFAIP3, GADD45A, ECM1, RHOB, SDC4, TIMP1, SAT1, ITGAV, GADD45B, VEGFA, JUN, CD44, PLAUR, QSOX1, IL15
MSigDB_Hallmark_2020	ATRXmut vs control	Hypoxia	2.31837	5.38054e-08	SDC2, TNFAIP3, ATF3, MT2A, IRS2, ISG20, CXCR4, DDIT4, MAFF, CDKN1A, PFKFB3, SDC4, NDST2, NFIL3, DUSP1, VEGFA, TIPARP, JUN, IER3, BHLHE40, CDKN1C, NEDD4L, FOXO3, KLF6, PIM1, SLC2A3, SLC6A6, PLIN2, IDS, PPP1R15A, PLAUR, BTG1, TES, SLC2A1, FOSL2, DDIT3, KLHL24, SAP30
MSigDB_Hallmark_2020	ATRXmut vs control	TGF-beta Signaling	2.30034	2.25359e-05	THBS1, FURIN, TGIF1, SKI, CTNNB1, HIPK2, CDKN1C, RAB31, SMAD3, ENG, PPM1A, PPP1R15A, SMAD7, IFNGR2, TGFBR1, TGFB1, UBE2D3, JUNB, ID3, SMURF1, XIAP, SKIL, CDK9
MSigDB_Hallmark_2020	ATRXmut vs control	Apoptosis	2.1428	1.65001e-06	EREG, ATF3, GADD45A, PMAIP1, ISG20, BCL2L11, LMNA, CDKN1A, RHOB, BIRC3, TIMP1, SAT1, IFITM3, ANKH, GNA15, CTNNB1, CASP9, GADD45B, JUN, IER3, SATB1, CASP7, CD44, BID, BTG3, EMP1, SQSTM1, SMAD7, CYLD, DDIT3, ETF1, RELA, GPX3, RARA
MSigDB_Hallmark_2020	ATRXmut vs control	Angiogenesis	2.09447	0.00123336	TNFRSF21, THBD, TIMP1, ITGAV, VEGFA, OLR1
MSigDB_Hallmark_2020	ATRXmut vs control	IL-2/STAT5 Signaling	2.08141	1.33253e-06	PHLDA1, TNFRSF21, ITGA6, RHOH, ECM1, FURIN, SPRED2, MAFF, RHOB, CST7, ARL4A, IKZF4, IFITM3, SNX9, ITGAV, MAP3K8, IL1R2, NFIL3, GADD45B, PLEC, HIPK2, GABARAPL1, IRF4, BHLHE40, CD44, CDKN1C, KLF6, PIM1, SLC2A3, EMP1, MXD1, ADAM19, DENND5A, AGER, MAPKAPK2, AHR, PLIN2, SWAP70, POU2F1, PLSCR1, CD83
MSigDB_Hallmark_2020	ATRXmut vs control	p53 Pathway	2.05139	2.71021e-06	SLC7A11, CD82, ATF3, GADD45A, NINJ1, DDIT4, CDKN1A, UPP1, TCN2, SAT1, RNF19B, DRAM1, TNFSF9, HBEGF, PLK2, JUN, IER3, HEXIM1, FOXO3, PRKAB1, MXD1, CGRRF1, MDM2, VDR, PPP1R15A, ZFP36L1, BTG1, DDIT3, TSC22D1, BAIAP2, TSPYL2, AEN, KLF4, IER5, TGFB1, POM121
MSigDB_Hallmark_2020	ATRXmut vs control	Coagulation	2.02682	0.000332414	THBS1, BMP1, FURIN, LGMN, MAFF, CD9, THBD, TIMP1, CASP9, OLR1, ADAM9, APOA1, SH2B2
MSigDB_Hallmark_2020	ATRXmut vs control	Estrogen Response Early	2.01428	7.7698e-05	AREG, IGFBP4, RAPGEFL1, PMAIP1, TIPARP, GAB2, FLNB, BHLHE40, CD44, RAB31, SLC7A5, FKBP5, PAPSS2, RHOBTB3, SLC2A1, PPIF, SH3BP5, B4GALT1, IL6ST, KLF4, RARA, DHRS3, MED13L, ELF1
MSigDB_Hallmark_2020	ATRXmut vs control	KRAS Signaling Up	1.96065	0.000156121	TFPI, EREG, TNFAIP3, DNMBP, SPRY2, PRDM1, CXCR4, G0S2, BIRC3, ANKH, EPB41L3, HBEGF, SATB1, TRIB1, USP12, LAPTM5, BPGM, EMP1, ENG, PPP1R15A, PLAUR, ADAM8, MAFB, KLF4, CSF2RA, TOR1AIP2, AVL9, CDADC1, PRELID3B
MSigDB_Hallmark_2020	ATRXmut vs control	Interferon Gamma Response	1.89946	1.70094e-05	TNFAIP3, PELI1, MT2A, OASL, IFI44L, SOCS3, ISG20, IFIT3, CDKN1A, UPP1, STAT4, ARL4A, IFITM3, PDE4B, IFI44, IFIT2, ICAM1, NFKBIA, RIPK2, IRF4, CASP7, NAMPT, ST8SIA4, LATS2, IRF9, HIF1A, PTPN1, PIM1, BPGM, ISG15, OAS3, HELZ2, BTG1, PLSCR1, IL15, CMPK2, EIF2AK2, IFITM2, CD86
MSigDB_Hallmark_2020	ATRXmut vs control	IL-6/JAK/STAT3 Signaling	1.80831	0.00276001	TNFRSF21, SOCS3, CD9, PIK3R5, MAP3K8, IL1R2, JUN, IRF9, CD44, PTPN1, PIM1, IFNGR2, IL6ST, CSF2RA, TGFB1, IL4R, IL3RA
MSigDB_Hallmark_2020	ATRXmut vs control	Interferon Alpha Response	1.68803	0.00371658	OASL, IFITM1, IFI44L, ISG20, IFIT3, IFITM3, IFI44, IFIT2, RIPK2, IRF9, ISG15, HELZ2, PLSCR1, IL15, CMPK2, EIF2AK2, IFITM2, ELF1, MX1, IL4R, ADAR
MSigDB_Hallmark_2020	ATRXmut vs control	Androgen Response	1.67289	0.00557727	ELL2, SAT1, ANKH, ZBTB10, ITGAV, INSIG1, PTK2B, SGK1, ZMIZ1, HOMER2, FKBP5, DNAJB9, SCD, TSC22D1, B4GALT1, VAPA
MSigDB_Hallmark_2020	ATRXmut vs control	Cholesterol Homeostasis	1.65428	0.0119253	ATF3, CXCL16, LGMN, CD9, ATF5, CTNNB1, NFIL3, SCD, PLAUR, PLSCR1, MVD
MSigDB_Hallmark_2020	ATRXmut vs control	Complement	1.64817	0.00220464	GZMB, CTSL, DOCK4, TNFAIP3, SPOCK2, SRC, LGMN, MAFF, CBLB, TIMP1, PIK3R5, CASP9, DUSP5, OLR1, ADAM9, CASP7, CEBPB, PIM1, EHD1, PLAUR, SH2B3, PLSCR1
MSigDB_Hallmark_2020	ATRXmut vs control	UV Response Dn	1.57396	0.0110504	SDC2, TFPI, SYNJ2, ATXN1, SIPA1L1, INSIG1, DUSP1, ZMIZ1, BHLHE40, WDR37, SMAD3, PEX14, SMAD7, RUNX1, NR1D2, GCNT1, CELF2, MT1E, TENT4A
MSigDB_Hallmark_2020	ATRXmut vs control	Myogenesis	1.52885	0.0203459	CKB, PDLIM7, TCAP, CDKN1A, GADD45B, HBEGF, ACSL1, BHLHE40, BIN1, MEF2D, SCD, PDE4DIP, GPX3, TGFB1, PRNP, RIT1, NOTCH1, IFRD1
MSigDB_Hallmark_2020	ATRXmut vs control	KRAS Signaling Dn	1.50671	0.0541955	LYPD3, IFI44L, TENT5C, NR4A2, STAG3, SGK1, ENTPD7, CLSTN3, CHST2, MX1
MSigDB_Hallmark_2020	ATRXmut vs control	Estrogen Response Late	1.48809	0.0169574	AREG, IGFBP4, RAPGEFL1, CKB, ISG20, CD9, NAB2, FLNB, SGK1, CD44, RAB31, HOMER2, SLC7A5, BTG3, FKBP5, PAPSS2, PPIF, IL6ST, KLF4
MSigDB_Hallmark_2020	ATRXmut vs control	Pancreas Beta Cells	1.41846	0.156876	FOXO1, VDR, MAFB
MSigDB_Hallmark_2020	ATRXmut vs control	UV Response Up	1.34596	0.0549221	ATF3, CXCL2, FURIN, BCL2L11, RHOB, NR4A1, ICAM1, NFKBIA, CDKN1C, BID, BTG3, TUBA4A, AGO2, SQSTM1, GRINA, BTG1, PPIF, IL6ST, GPX3
MSigDB_Hallmark_2020	ATRXmut vs control	Allograft Rejection	1.10326	0.310792	GZMB, EREG, CXCR3, STAT4, TIMP1, ICOSLG, ICAM1, RIPK2, IRF4, ST8SIA4, BCL3, HIF1A, IL15, IFNGR2, SOCS5, CD86, GCNT1, TGFB1, NLRP3
MSigDB_Hallmark_2020	ATRXmut vs control	mTORC1 Signaling	1.06692	0.36527	SLC7A11, CXCR4, LGMN, DDIT4, CD9, CDKN1A, INSIG1, NFIL3, NAMPT, BHLHE40, SLC7A5, SLC2A3, NFKBIB, TUBA4A, SLC6A6, PPP1R15A, SCD, SQSTM1, TES, SLC2A1, DDIT3, RAB1A, ETF1
MSigDB_Hallmark_2020	ATRXmut vs control	heme Metabolism	1.05376	0.391198	SLC7A11, ELL2, TENT5C, SMOX, SLC22A4, CDR2, FOXO3, BPGM, RANBP10, YPEL5, SEC14L1, SLC2A1, PICALM, TFDP2, SLC25A37, KAT2B, MKRN1, CIR1, CTSB, RIOK3, NUDT4, RBM5, DCUN1D1, SLC30A1, GAPVD1, FOXJ2, ADIPOR1, PSMD9, KHNYN, MPP1, KLF3, FBXO7, BNIP3L, SLC25A38, VEZF1, NFE2L1, SDCBP, NARF, GYPC, MBOAT2
MSigDB_Hallmark_2020	ATRXmut vs control	Unfolded Protein Response	0.990154	0.555719	ATF3, TUBB2A, DDIT4, WIPI1, VEGFA, CEBPB, SLC7A5, DNAJB9, NABP1, ATF4, TATDN2, BAG3, TSPYL2, DCP1A, EDEM1
MSigDB_Hallmark_2020	ATRXmut vs control	Mitotic Spindle	0.938636	0.706275	DOCK4, BCL2L11, ABL1, FLNB, SSH2, PCGF5, BIN1, NET1, ARHGEF3, CSNK1D, TUBA4A, ARF6, AKAP13, ARHGAP5, RICTOR, PLEKHG2, ARHGAP10, MARK4, CLIP2, KIF3B, ATG4B, ARHGEF7, GEMIN4, ACTN4, KIF1B, CDC42EP4, BCR, DYNC1H1, FSCN1, PPP4R2, ARL8A, EZR, MYO9B, MAPRE1, RHOF
MSigDB_Hallmark_2020	ATRXmut vs control	Apical Junction	0.885216	0.773288	LAMB3, BMP1, SRC, NECTIN2, INSIG1, ICAM1, ADAM9, BAIAP2, MVD, B4GALT1, CD86
MSigDB_Hallmark_2020	ATRXmut vs control	Apical Surface	0.798346	0.773288	LYPD3, PLAUR, B4GALT1, CRYBG1
MSigDB_Hallmark_2020	ATRXmut vs control	PI3K/AKT/mTOR Signaling	0.632881	0.999725	CXCR4, CDKN1A, NFKBIB, SQSTM1, SLC2A1, DDIT3, UBE2D3, MAPK8, RIT1
MSigDB_Hallmark_2020	ATRXmut vs control	Protein Secretion	-0.519785	0.999725	COPB2, SCRN1, STX7, CTSC, ANP32E, USO1, SNAP23, VPS45, SEC22B, ARFGEF1, COG2, GNAS, CLCN3, SNX2, RPS6KA3, GLA, CLTA, TMX1, SOD1, AP3B1, MAPK1, SEC31A, SCAMP3, ARCN1, M6PR, AP2B1
MSigDB_Hallmark_2020	ATRXmut vs control	Adipogenesis	-0.909159	0.720776	UCP2, AK2, YWHAG, CD36, SLC1A5, ACADM, CHCHD10, CDKN2C, ECH1, AIFM1, RETN, IDH3A, PRDX3, SDHC, ACOX1, DECR1, QDPR, ACADS, CAT, AGPAT3, DLAT, TST, ECHS1, MTCH2, MRPL15, SUCLG1, MGST3, DHRS7B, ESYT1, TALDO1, ABCB8, ELMOD3, NDUFAB1, UQCR10, CD302, SAMM50, SCARB1, PFKL, GRPEL1
MSigDB_Hallmark_2020	ATRXmut vs control	Xenobiotic Metabolism	-0.919977	0.694291	CBR1, GART, NDRG2, BLVRB, CD36, SLC1A5, MTHFD1, ECH1, CA2, ACOX1, CAT, LONP1, DCXR, CYB5A, CES1, MCCC2, SLC46A3, CSAD
MSigDB_Hallmark_2020	ATRXmut vs control	Wnt-beta Catenin Signaling	-1.00378	0.547539	KAT2A, FRAT1, TP53
MSigDB_Hallmark_2020	ATRXmut vs control	Bile Acid Metabolism	-1.10097	0.391198	HSD17B4, SLC27A5, PEX19, RXRA, PXMP2, PEX1, ISOC1, CAT, GNPAT, ACSL5, HACL1
MSigDB_Hallmark_2020	ATRXmut vs control	Pperoxisome	-1.12302	0.364944	HSD17B4, ECI2, TOP2A, SLC25A19, ECH1, ACOX1, FDPS, ISOC1, CAT, CTPS1, GNPAT, ERCC1, ACSL5, TSPO, PRDX1, ACOT8, FADS1, MVP, PEX6, ITGB1BP1, IDE, HRAS, SOD1, ACSL4, LONP2, CRAT, ALDH9A1, SCP2, GSTK1, ACAA1, FIS1
MSigDB_Hallmark_2020	ATRXmut vs control	Reactive Oxygen Species Pathway	-1.12393	0.364944	GLRX, HMOX2, TXNRD2, G6PD, CAT, GSR, STK25, MGST1, GCLC, PRDX2, PRDX4, PRDX1, GLRX2
MSigDB_Hallmark_2020	ATRXmut vs control	Notch Signaling	-1.26903	0.238244	ARRB1, LFNG, KAT2A
MSigDB_Hallmark_2020	ATRXmut vs control	Glycolysis	-1.29543	0.123093	B3GALT6, POLR3K, GALK1, GLRX, PYGL, RPE, COPB2, GALE, PMM2, PGM2, NDUFV3, GMPPB, SDHC, PAXIP1, SRD5A3, G6PD, HAX1, CYB5A, STMN1, IL13RA1, UGP2, ME2, P4HA1, CHST12, B4GALT7, SLC16A3, GLCE, GCLC, FKBP4, KIF2A, TALDO1, MDH1, COG2, PSMC4, LHPP
MSigDB_Hallmark_2020	ATRXmut vs control	Hedgehog Signaling	-1.30115	0.238244	RTN1, DPYSL2, LDB1
MSigDB_Hallmark_2020	ATRXmut vs control	G2-M Checkpoint	-1.32449	0.0772065	CENPF, CBX1, TOP2A, CDC20, ATRX, LMNB1, MCM3, GINS2, SMC1A, LIG3, CDKN2C, CASP8AP2, NOLC1, SMC2, MNAT1, SRSF1, INCENP, MKI67, CDKN3, UBE2C, STMN1, CDC25B, AURKB, CDK4, DKC1, TMPO, PURA, KNL1, XPO1, TACC3, ODF2, CHEK1, HSPA8, TPX2, HIRA, PRIM2, E2F4, POLQ, DTYMK, RPA2, KIF20B, G3BP1, LBR, KIF11, NUSAP1, RBM14, FBXO5, KMT5A, CKS1B, UCK2, RBL1, KIF22, POLE, NASP, NCL, PRPF4B, SNRPD1, CDKN1B, UBE2S
MSigDB_Hallmark_2020	ATRXmut vs control	Spermatogenesis	-1.32995	0.146562	STRBP, POMC, RAD17, PSMG1, VDAC3, CDKN3, CLPB, SPATA6, NF2, TALDO1, MLLT10, NCAPH, RFC4, ZC3H14, MTOR, PHKG2, CDK1, IDE, SLC12A2
MSigDB_Hallmark_2020	ATRXmut vs control	DNA Repair	-1.38581	0.051097	SNAPC5, PRIM1, POLA1, TP53, RPA3, GTF2H5, CSTF3, RFC3, UMPS, XPC, TARBP2, AAAS, GTF2H3, POLE4, DUT, GTF2A2, HCLS1, NME1, RFC2, ERCC1, NUDT9, POLR1C, DAD1, MRPL40, VPS28, USP11, DGUOK, GMPR2, RPA2, ITPA, NT5C, TAF6, UPF3B, POLR2H, FEN1, POLR3GL, ERCC4, PCNA, RFC4, ELL, TYMS, DDB1, POLD3, TAF12, NCBP2, POLR2F, NME3, ZNRD1, ALYREF, POLR2I, MPG, HPRT1, IMPDH2, NELFB, APRT, POLR2E
MSigDB_Hallmark_2020	ATRXmut vs control	Fatty Acid Metabolism	-1.42967	0.0394451	CBR1, HSD17B4, ECI2, HSPH1, CD1D, ACSS1, FH, GCDH, PDHA1, CD36, ACADM, ECH1, CA2, SDHC, ACOX1, NBN, DECR1, ACADS, UBE2L6, SUCLA2, ECHS1, HSDL2, UROD, ACSL5, SUCLG1, PDHB, ALAD, ACAT2, ECI1, MDH1, HSD17B10, APEX1, KMT5A, RAP1GDS1, ACOT8, METAP1, ERP29, SUCLG2, SDHD, BLVRA, LTC4S, UROS, ACO2
MSigDB_Hallmark_2020	ATRXmut vs control	Oxidative Phosphorylation	-1.69175	0.000244731	ALDH6A1, SLC25A11, FH, NDUFB3, PDHA1, MRPL35, MRPL34, TIMM8B, ACADM, ACAT1, ECH1, NDUFA8, AIFM1, IDH3A, ATP6V0E1, PRDX3, SDHC, NNT, DECR1, VDAC3, SUCLA2, CYB5A, FXN, COX15, DLAT, ECHS1, ETFA, LRPPRC, COX10, TOMM70, ATP6V1D, TIMM10, ATP6V1C1, ATP5MC1, MRPL15, SUCLG1, MGST3, NDUFB5, NDUFB6, PDHB, NDUFB2, ATP5PF, NDUFA3, RHOT2, ECI1, MDH1, HSD17B10, ATP5MF, TIMM13, NDUFAB1, NDUFC1, UQCR10, RHOT1, GR…
MSigDB_Hallmark_2020	ATRXmut vs control	Myc Targets V1	-1.84157	1.23117e-05	EXOSC7, DDX18, NOP16, CDC20, CCT5, MRPS18B, NOLC1, POLD2, PRDX3, SRSF1, RANBP1, EIF2S1, AIMP2, HSPE1, VDAC3, VBP1, PHB, SRM, NOP56, CLNS1A, DUT, CDK4, EIF2S2, COPS5, CTPS1, NME1, SRPK1, TOMM70, PSMA4, XPO1, SF3B3, HDDC2, LSM2, SNRPD3, ABCE1, HDGF, GNL3, HSPD1, EIF1AX, SSBP1, G3BP1, EIF3B, CCT3, PSMD1, PSMC4, APEX1, NDUFAB1, RRM1, PA2G4, PSMA7, PRDX4, TARDBP, PCNA, RUVBL2, RFC4, PSMB2, RAN, TYMS, …
MSigDB_Hallmark_2020	ATRXmut vs control	Myc Targets V2	-1.95566	0.000161906	EXOSC5, NDUFAF4, SORD, MRTO4, DDX18, NOP16, NOLC1, DCTPP1, LAS1L, AIMP2, HSPE1, PPAN, PHB, SRM, NOP56, PUS1, TBRG4, CDK4
MSigDB_Hallmark_2020	ATRXmut vs control	E2F Targets	-2.09077	4.27182e-08	BRCA1, CENPM, TP53, RPA3, TOP2A, RFC3, GINS4, AK2, DNMT1, CDC20, LMNB1, MCM3, SMC1A, CDKN2C, DIAPH3, LYAR, NOLC1, PRKDC, POLD2, NCAPD2, SRSF1, DCTPP1, RANBP1, ASF1A, NBN, EIF2S1, PAICS, POLE4, MKI67, CDKN3, TIMELESS, NOP56, STMN1, UBE2T, CDC25B, AURKB, DUT, TIPIN, TBRG4, CDK4, ANP32E, CSE1L, TMPO, CTPS1, NME1, CBX5, MMS22L, RFC2, XPO1, TACC3, RRM2, CHEK1, NAA38, ASF1B, LUC7L3, MXD3, PRIM2, TCF19,…
MSigDB_Hallmark_2020	MYCN amplified vs MYCN wildtype	Interferon Alpha Response	2.31164	2.39448e-06	MX1, GBP2, SAMD9, LPAR6, LGALS3BP, IRF7, PARP9, IFI44L, GBP4, EPSTI1, TDRD7, UBE2L6, TXNIP, TRIM14, UBA7, PARP14, IFITM3, IFI44, IFI35, CASP1, ISG15, SP110, OASL, LY6E, PSME2, PSMB9, BST2, IL4R, NMI, PLSCR1, OGFR, PSMB8, LAP3, CNP, MVB12A, IFITM2, EIF2AK2, SELL, CD74, TAP1, TENT5A, PSMA3, NUB1, B2M, ADAR
MSigDB_Hallmark_2020	MYCN amplified vs MYCN wildtype	Interferon Gamma Response	1.92531	7.53076e-05	TNFSF10, FCGR1A, OAS3, MX1, ISOC1, FGL2, LGALS3BP, CD40, GCH1, IRF7, IFI44L, BPGM, XAF1, GBP4, EPSTI1, MX2, TDRD7, UBE2L6, MVP, HLA-DQA1, TXNIP, TRIM14, STAT1, PARP14, IFITM3, ZNFX1, IFI44, IFI35, CASP1, ISG15, SP110, CASP4, OASL, RNF213, CIITA, ST3GAL5, APOL6, SAMHD1, LY6E, HLA-DMA, HLA-A, TNFAIP2, MYD88, PSME2, PSMB9, BST2, MTHFD2
MSigDB_Hallmark_2020	MYCN amplified vs MYCN wildtype	Allograft Rejection	1.55307	0.0286281	GBP2, CD40, IRF7, CD1D, HLA-DQA1, DEGS1, STAT1, IL1B, FCGR2B, IL2RG, FYB1, FGR, HLA-DMA, HLA-A, IGSF6, IL16, IL4R, EIF4G3, PTPRC, IL27RA, CCND3, IFNGR2, HLA-DMB, IFNAR2, SPI1, WAS, BCL10, CFP, TAP2, ABI1, HLA-DRA, CD4, LCP2, PTPN6, LY75, LY86, NCF4, CD74, NCK1, JAK2, IRF8, TAP1, HLA-DOA, B2M, MAP4K1
MSigDB_Hallmark_2020	MYCN amplified vs MYCN wildtype	Complement	1.20742	0.361111	ERAP2, IRF7, FCN1, SIRT6, VCPIP1, PRKCD, S100A13, S100A9, MSRB1, GCA, CASP1, FCER1G, DYRK2, CASP4, PSEN1, PRCP, EHD1, STX4, PSMB9, USP14, LAMP2, SERPINA1, PLSCR1, PFN1, RABIF, DOCK10, LAP3, GNB4, WAS, ANXA5, LGALS3, CPQ, RHOG, LCP2, RNF4, GNAI3, CALM1, APOBEC3G, KYNU
MSigDB_Hallmark_2020	MYCN amplified vs MYCN wildtype	Apoptosis	1.01587	0.728932	TNFSF10, GPX3, GCH1, HMOX1, TXNIP, PLCB2, IL1B, IFITM3, PEA15, CASP1, CDKN1B, LMNA, CASP4, CFLAR, PSEN1
MSigDB_Hallmark_2020	MYCN amplified vs MYCN wildtype	Xenobiotic Metabolism	0.99874	0.734378	TMEM176B, GCH1, HMOX1, LPIN2, TNFRSF1A, TKFC, LONP1, ALAS1, CYFIP2, ALDH2, CYP2S1, NMT1, ECH1, GSTM4, SAR1B, DDAH2, SLC1A5, GART, BLVRB, SPINT2, KYNU, NDRG2, IRF8, PGD
MSigDB_Hallmark_2020	MYCN amplified vs MYCN wildtype	IL-6/JAK/STAT3 Signaling	0.979272	0.743713	IL10RB, HMOX1, STAT1, ITGA4, IL1B, TNFRSF1A, IL2RG, MYD88, IL17RA, IL4R, IFNGR2
MSigDB_Hallmark_2020	MYCN amplified vs MYCN wildtype	KRAS Signaling Dn	0.941034	0.771342	MX1, IFI44L, KCNMB1, SNN, CAMK1D, TENT5C
MSigDB_Hallmark_2020	MYCN amplified vs MYCN wildtype	Protein Secretion	0.940842	0.771342	ARCN1, GALC, SNAP23, STX7, RAB9A, RAB22A, SNX2, ARFGEF1, ARFGAP3, LAMP2, GLA, RER1, SEC31A, USO1
MSigDB_Hallmark_2020	MYCN amplified vs MYCN wildtype	Wnt-beta Catenin Signaling	0.920661	0.771342	MYC, NCSTN, CUL1, RBPJ
MSigDB_Hallmark_2020	MYCN amplified vs MYCN wildtype	Apical Junction	0.873598	0.859401	BAIAP2, CTNND1, RRAS, FYB1, VCAN, RSU1, STX4, VCL, SYMPK, TSPAN4, PTPRC, PFN1, TGFBI, VASP, ACTB, CRAT, EVL, CAP1, RAC2, ARPC2, YWHAH, MVD, SYK, ICAM1
MSigDB_Hallmark_2020	MYCN amplified vs MYCN wildtype	Angiogenesis	0.854943	0.859401	ITGAV, VCAN, S100A4
MSigDB_Hallmark_2020	MYCN amplified vs MYCN wildtype	Coagulation	0.830581	0.859401	S100A13, SH2B2, LAMP2, SERPINA1, RAC1, PEF1, RABIF, CPQ, MSRB2, ISCU, CFD, ARF4, CTSH, APOC1, FYN, LRP1
MSigDB_Hallmark_2020	MYCN amplified vs MYCN wildtype	Pperoxisome	0.788136	0.886881	ISOC1, MVP, CDK7, ECH1, CTPS1, PRDX5, BCL10, IDI1, CRAT, ITGB1BP1, TSPO, RDH11, SCP2, YWHAH
MSigDB_Hallmark_2020	MYCN amplified vs MYCN wildtype	Pancreas Beta Cells	0.786592	0.859401	VDR, SEC11A, SRP9, SRP14, SPCS1, SRPRB, LMO2, MAFB
MSigDB_Hallmark_2020	MYCN amplified vs MYCN wildtype	Adipogenesis	0.771175	0.988021	CCNG2, GPX3, ABCB8, DLAT, TANK, UCP2, AGPAT3, CHCHD10, STAT5A, NABP1, DNAJB9, QDPR, ALDH2, ESRRA, YWHAG, NMT1, IDH3A, ECH1, REEP5, ATL2, ELMOD3, SQOR, PTCD3, SLC1A5, CRAT
MSigDB_Hallmark_2020	MYCN amplified vs MYCN wildtype	Bile Acid Metabolism	0.754604	0.886881	ISOC1, RXRA, PRDX5, IDI1, PEX26, SCP2
MSigDB_Hallmark_2020	MYCN amplified vs MYCN wildtype	Oxidative Phosphorylation	0.713729	0.994548	ATP1B1, MRPL35, TOMM70, HCCS, DLAT, ATP6V1D, ATP6V0E1, NDUFA8, NDUFS2, ALAS1, SUCLA2, HADHB, PDHX, SDHD, IDH3A, ECH1, MRPS22, PDHA1, NDUFA7, NDUFA9, MPC1, MTX2, ACADVL, NDUFB3, ETFA, NDUFS6, NDUFA6, MRPS30, NDUFC1
MSigDB_Hallmark_2020	MYCN amplified vs MYCN wildtype	Fatty Acid Metabolism	-0.64338	0.994548	ACSL1, GLUL, HSDL2, GABARAPL1, AUH, KMT5A, PTS, PCBD1, FASN, MIF, HSD17B11, NCAPH2, ODC1, DLST
MSigDB_Hallmark_2020	MYCN amplified vs MYCN wildtype	Apical Surface	-0.7128	0.886881	PLAUR, ADAM10, B4GALT1, CRYBG1
MSigDB_Hallmark_2020	MYCN amplified vs MYCN wildtype	UV Response Up	-0.83085	0.886881	GGH, TGFBRAP1, BTG3, NFKBIA, NR4A1, IL6ST, CHKA, TFRC, PDAP1, DNAJB1, SQSTM1, FOSB, NXF1, SOD2, SULT1A1, PPP1R2, ATP6V1F, DDX21, AGO2, BSG, CREG1, PPIF, MRPL23, CYB5R1, EIF2S3, TUBA4A, IRF1, POLE3
MSigDB_Hallmark_2020	MYCN amplified vs MYCN wildtype	Reactive Oxygen Species Pathway	-0.856533	0.859401	GCLC, SCAF4, GSR, PFKP, CDKN2D, TXN, MGST1, PRNP, SELENOS
MSigDB_Hallmark_2020	MYCN amplified vs MYCN wildtype	DNA Repair	-0.890484	0.859401	TYMS, ALYREF, PDE4B, POLR1C, AK3, IMPDH2, SEC61A1, NME4, NELFB, DDB1, NELFE, DCTN4, RFC2, DDB2, RNMT, ITPA, POLB, POLR3GL, POM121, SURF1, DUT, MPC2, GTF3C5, POLR2G
MSigDB_Hallmark_2020	MYCN amplified vs MYCN wildtype	Myc Targets V2	-0.948253	0.771342	DUSP2, MCM4, CDK4, SRM, TCOF1, TMEM97, SUPV3L1, MCM5, WDR74
MSigDB_Hallmark_2020	MYCN amplified vs MYCN wildtype	Cholesterol Homeostasis	-0.972246	0.743713	LDLR, ALCAM, NFIL3, CHKA, FABP5, TMEM97, CTNNB1, ETHE1, PLAUR, PCYT2, FASN
MSigDB_Hallmark_2020	MYCN amplified vs MYCN wildtype	UV Response Dn	-0.994252	0.734378	TENT4A, PRKAR2B, LDLR, NR1D2, BHLHE40, NEK7, SMAD3, CELF2, PRDM2, MTA1, PTEN, PDLIM5
MSigDB_Hallmark_2020	MYCN amplified vs MYCN wildtype	Unfolded Protein Response	-1.05763	0.644947	DDIT4, SHC1, CEBPB, HERPUD1, KHSRP, ZBTB17, CNOT6, EDEM1, VEGFA, SRPRA, ATF4, SLC1A4, HSPA5, CKS1B, FUS, ERN1
MSigDB_Hallmark_2020	MYCN amplified vs MYCN wildtype	p53 Pathway	-1.07921	0.597004	TOB1, HBEGF, DDIT4, MXD1, RHBDF2, CDKN1A, DDIT3, CD81, SEC61A1, IER5, MKNK2, TPRKB, SLC3A2, TNFSF9, GM2A, FOXO3, PPP1R15A, LDHB, IER3, PMM1, MDM2, CTSD, CCNK, DDB2, NUDT15, CCNG1, DNTTIP2, RAP2B, POM121
MSigDB_Hallmark_2020	MYCN amplified vs MYCN wildtype	PI3K/AKT/mTOR Signaling	-1.08161	0.614415	CXCR4, CDK4, MAPKAP1, CDKN1A, DDIT3, MKNK2, CLTC, AKT1S1, MKNK1, GRK2, SLC2A1, NFKBIB, PTPN11, PIKFYVE, AKT1, PTEN, SQSTM1, GSK3B, PIN1, RALB, CALR, RPS6KA3, VAV3, MAP3K7
MSigDB_Hallmark_2020	MYCN amplified vs MYCN wildtype	Hedgehog Signaling	-1.08369	0.651019	NF1, ETS2, VEGFA, CDK6, TLE3, MYH9
MSigDB_Hallmark_2020	MYCN amplified vs MYCN wildtype	Mitotic Spindle	-1.0949	0.580708	NCK2, ARHGAP10, NUSAP1, BRCA2, NF1, NET1, TUBGCP6, SUN2, KIF3B, FBXO5, TRIO, TUBGCP3, TBCD, CENPF, RANBP9, PCNT, SPTAN1, KLC1, DYNC1H1, PDLIM5, ARHGEF7, CDK5RAP2, MYH9, MYO9B, ARF6
MSigDB_Hallmark_2020	MYCN amplified vs MYCN wildtype	KRAS Signaling Up	-1.10228	0.590142	HBEGF, TNFAIP3, EREG, ID2, RETN, CXCR4, PRDM1, CSF2RA, GYPC, RBM4, HDAC9, YRDC, ADAM17, TRIB1, PPP1R15A, PTGS2, PLAUR
MSigDB_Hallmark_2020	MYCN amplified vs MYCN wildtype	Myc Targets V1	-1.11876	0.509032	TYMS, MCM7, IFRD1, MCM4, CDK4, TRIM28, IMPDH2, SRM, MCM6, RRM1, KPNA2, GOT2, EIF3B, MCM5, HNRNPA3, VBP1, POLD2, TRA2B, DEK, EIF3J, STARD7, PABPC4, GLO1, PRPS2, MRPS18B, HDAC2, SRSF2, MRPL9, EEF1B2, SNRPD1, SET, HDGF, EIF1AX, ODC1, EIF4A1, HNRNPA1, NPM1, PA2G4, DDX21, DUT, CBX3, YWHAQ, SMARCC1, HNRNPD, MRPL23, RAD23B, AIMP2, PPIA, C1QBP, POLE3, PHB2, SRPK1, HNRNPR, CCT7, UBE2E1, HSP90AB1, HNRNPC, …
MSigDB_Hallmark_2020	MYCN amplified vs MYCN wildtype	heme Metabolism	-1.15239	0.509032	ELL2, TFDP2, SLC30A1, GCLC, CDR2, RBM38, GYPC, CLCN3, ISCA1, FOXO3, TFRC, YPEL5, SLC2A1, TCEA1, NEK7, XPO7, SLC25A37, RIOK3, HMBS, ARL2BP
MSigDB_Hallmark_2020	MYCN amplified vs MYCN wildtype	Androgen Response	-1.1617	0.509032	ELL2, SGK1, ACSL3, PTK2B, GSR, FKBP5, CDK6, HOMER2, AKT1, LMAN1, B4GALT1, CENPN, VAPA, PDLIM5, ZBTB10, PA2G4, RPS6KA3, SPCS3, RAB4A, SAT1, UBE2J1
MSigDB_Hallmark_2020	MYCN amplified vs MYCN wildtype	Notch Signaling	-1.22953	0.509032	SAP30, FBXW11
MSigDB_Hallmark_2020	MYCN amplified vs MYCN wildtype	mTORC1 Signaling	-1.30131	0.202739	DDIT4, GCLC, IFRD1, LDLR, MCM4, CXCR4, PGM1, ACSL3, NFIL3, CDKN1A, GSR, DDIT3, NAMPT, EDEM1, BHLHE40, SLC1A4, TOMM40, TMEM97, TFRC, HSPA5, SLC2A1, PPP1R15A, TCEA1, NFKBIB, PDAP1
MSigDB_Hallmark_2020	MYCN amplified vs MYCN wildtype	Spermatogenesis	-1.30196	0.361111	CDKN3, TOPBP1, NF2, CSNK2A2, IP6K1, DBF4, TLE4, BRAF
MSigDB_Hallmark_2020	MYCN amplified vs MYCN wildtype	IL-2/STAT5 Signaling	-1.3184	0.233388	PHTF2, BCL2, MAP3K8, POU2F1, PIM1, IRF4, GADD45B, MXD1, ALCAM, NFIL3, RRAGD, IL1R2, GABARAPL1, HIPK2, CD81, SWAP70, BHLHE40, IL18R1, MAFF, ITGAE
MSigDB_Hallmark_2020	MYCN amplified vs MYCN wildtype	Myogenesis	-1.34236	0.25766	HBEGF, ACSL1, IFRD1, GADD45B, CDKN1A, BHLHE40, SH2B1, ITGB1, IGFBP7, MYL6B, SPTAN1, PRNP, PDLIM7, MEF2D, SORBS3, MYH9, AKT2
MSigDB_Hallmark_2020	MYCN amplified vs MYCN wildtype	Inflammatory Response	-1.34548	0.207269	HBEGF, SEMA4D, CALCRL, OSM, EREG, NFKBIA, RIPK2, RGS1, PDE4B, LDLR, NLRP3, MXD1, HIF1A, CDKN1A, NAMPT, CD55, TNFSF9, IL18R1
MSigDB_Hallmark_2020	MYCN amplified vs MYCN wildtype	TGF-beta Signaling	-1.37588	0.25766	TGFBR1, ID2, HIPK2, SLC20A1, RAB31, PPP1R15A, CTNNB1, SKIL, SMAD3, PPM1A, KLF10, TGIF1
MSigDB_Hallmark_2020	MYCN amplified vs MYCN wildtype	Estrogen Response Early	-1.6236	0.0359225	AREG, TOB1, BCL2, CHPT1, DYNLT3, AMFR, PMAIP1, IL6ST, FKBP5, MED13L, BHLHE40, SLC1A4, RAB31, SLC2A1, ELF1, NXT1
MSigDB_Hallmark_2020	MYCN amplified vs MYCN wildtype	Glycolysis	-1.71799	0.00775485	SAP30, IRS2, DDIT4, GCLC, CXCR4, QSOX1, AK3, RRAGD, STMN1, PFKP, NASP, VEGFA, GOT2, HSPA5, TXN, IER3, ALDH7A1, ISG20, MIF, B4GALT1
MSigDB_Hallmark_2020	MYCN amplified vs MYCN wildtype	Epithelial Mesenchymal Transition	-1.72046	0.0209683	AREG, TNFAIP3, MCM7, CALU, ID2, GADD45B, QSOX1, GPX7, VEGFA, ANPEP
MSigDB_Hallmark_2020	MYCN amplified vs MYCN wildtype	Hypoxia	-1.79504	0.00443929	SAP30, IRS2, MT2A, DDIT4, PFKFB3, BCL2, TNFAIP3, PIM1, CXCR4, PGM1, NFIL3, RRAGD, CDKN1A, FOSL2, PFKP, DDIT3, VEGFA, BHLHE40, FOXO3, MAFF, KLHL24, HSPA5, ZFP36, SLC2A1, PPP1R15A, PLAUR, IER3
MSigDB_Hallmark_2020	MYCN amplified vs MYCN wildtype	Estrogen Response Late	-1.80251	0.00443929	AREG, TOB1, PRKAR2B, BTG3, BCL2, SGK1, DUSP2, ID2, CHPT1, DYNLT3, AMFR, MOCS2, IL6ST, FKBP5, HOMER2, FABP5, SLC1A4, RAB31, ZFP36, NXT1, GINS2, DNAJC1
MSigDB_Hallmark_2020	MYCN amplified vs MYCN wildtype	G2-M Checkpoint	-1.88224	0.000107162	SAP30, TENT4A, MKI67, MT2A, CKS2, CCNT1, NUSAP1, BRCA2, SLC38A1, CDKN3, SS18, CDK4, HIF1A, STMN1, CHEK1, NASP, FBXO5, HMGB3, BCL3, MCM6, UBE2S, KMT5A, CENPF, KPNA2, DBF4, DTYMK, HUS1, HMGN2, ILF3, CKS1B, MCM5, TMPO, GINS2, HMGA1, TRA2B, CUL3, SMAD3, TLE3, DDX39A, SRSF10, SRSF2, SMC2
MSigDB_Hallmark_2020	MYCN amplified vs MYCN wildtype	E2F Targets	-1.93143	7.53076e-05	MKI67, CKS2, PSIP1, HELLS, MCM7, UBR7, BRCA2, CDKN3, MCM4, CDK4, CDKN1A, HMGB2, STMN1, ATAD2, TUBB, CHEK1, NASP, HMGB3, LYAR, MCM6, UBE2S, KPNA2, PRKDC, TFRC, HUS1, ILF3, CKS1B, MCM5, TMPO, HMGA1, POLD2, TK1, TRA2B, DEK, DNMT1, RFC2, DDX39A, SRSF2, SNRPB, IPO7, PA2G4, TIPIN, DUT, RBBP7, JPT1, MRE11, RAD21, HNRNPD, SMC1A
MSigDB_Hallmark_2020	MYCN amplified vs MYCN wildtype	TNF-alpha Signaling via NF-kB	-2.04468	1.18198e-05	AREG, IRS2, PER1, HBEGF, BTG3, KLF9, PFKFB3, TNFAIP3, MAP3K8, SGK1, DUSP2, NFKBIA, RIPK2, ID2, PDE4B, LDLR, GADD45B, MXD1, NR4A2, NR4A1, DUSP5, NFIL3, CEBPB, CDKN1A, FOSL2, IL6ST, NAMPT, ETS2, BCL3, VEGFA, IER5, BHLHE40, SOCS3, TNFSF9, YRDC, MAFF, TRIB1, ZFP36, PPP1R15A, PTGS2, CD83, PLAUR, IER3, SMAD3, PHLDA2, B4GALT1, SQSTM1, FOSB, PDLIM5, PHLDA1, SOD2, ZBTB10, GPR183, NR4A3, BCL6, CCNL1, KLF10…
MSigDB_Hallmark_2020	MYCN amplified vs control	Interferon Alpha Response	2.86516	2.99901e-12	IFI44L, IFITM3, LGALS3BP, MX1, OASL, IFI44, CMPK2, ISG15, SAMD9, IRF7, ISG20, LY6E, PARP9, LPAR6, EPSTI1, GBP2, PARP14, UBA7, IFITM2, GBP4, PLSCR1, EIF2AK2, IRF9, UBE2L6, IL4R, ADAR, SP110, LAP3, BST2, TRIM14, STAT2, IFI35
MSigDB_Hallmark_2020	MYCN amplified vs control	Interferon Gamma Response	2.66166	1.80965e-18	IFI44L, IFITM3, LGALS3BP, OAS3, MX1, OASL, IFI44, MX2, CMPK2, ISG15, UPP1, CD69, IRF7, CD40, FCGR1A, BPGM, ISG20, LY6E, TNFSF10, EPSTI1, PARP14, GCH1, HLA-DQA1, XAF1, HLA-A, ZNFX1, IFITM2, ARL4A, GBP4, CASP3, SOCS3, PLSCR1, EIF2AK2, STAT1, RNF213, ISOC1, FGL2, ICAM1, CASP4, IRF9, UBE2L6, IL4R, ST3GAL5, HLA-DMA, ADAR, SP110, LATS2, LAP3, BST2, TRIM14, STAT2, HLA-B, IFI35, IL18BP, CIITA, MYD88, APO…
MSigDB_Hallmark_2020	MYCN amplified vs control	Inflammatory Response	2.07793	5.24521e-05	PTGIR, CD69, IRF7, CD40, PTGER2, LY6E, TNFSF10, GCH1, GNA15, SLC7A1, IL1B, SLC31A2, ITGA5, IFNGR2, TIMP1, MYC, KLF6, EIF2AK2, AXL, ICAM1, PTGER4, EREG, IL4R, AHR, PSEN1, BEST1, BST2, ATP2B1, EMP3, ABI1, ICAM4, NFKB1, PIK3R5
MSigDB_Hallmark_2020	MYCN amplified vs control	TNF-alpha Signaling via NF-kB	2.05441	2.06115e-07	NINJ1, TIPARP, CD69, EHD1, RNF19B, MARCKS, ATF3, GCH1, BCL2A1, IER3, IL1B, IFNGR2, DUSP1, MYC, TANK, SOCS3, TNIP2, KLF6, RELB, CFLAR, SAT1, CD44, BIRC2, SLC2A6, ICAM1, LITAF, JUN, PTGER4, KDM6B, KLF4, NFKBIE, SLC2A3, ZC3H12A, TGIF1, ATP2B1, FOS, VEGFA, KYNU, SNN, FOSB, NFKB1, BTG1, BHLHE40, DENND5A, JUNB, TRIB1, CD83
MSigDB_Hallmark_2020	MYCN amplified vs control	IL-6/JAK/STAT3 Signaling	1.97524	0.0604908	HMOX1, IL10RB, IL1B, IFNGR2, SOCS3, IL1R2, STAT1, CD44, JUN, IRF9, IL4R, TGFB1, IL2RG, STAT2, TNFRSF1A, IL3RA, MYD88, ITGA4, PIK3R5, BAK1
MSigDB_Hallmark_2020	MYCN amplified vs control	Cholesterol Homeostasis	1.82419	0.151882	ATF3, FBXO6, LGALS3, CXCL16, STARD4, ATF5, MVD, PLSCR1, S100A11, LGMN, IDI1, SQLE, CTNNB1, HMGCS1, FABP5, ATXN2
MSigDB_Hallmark_2020	MYCN amplified vs control	Coagulation	1.80611	0.151882	SH2B2, P2RY1, TIMP1, FURIN, CPQ, LGMN, SERPINA1, USP11, ADAM9, RAC1, CTSO, PEF1, S100A13, LAMP2, RABIF, CASP9, CTSB, ISCU, PREP
MSigDB_Hallmark_2020	MYCN amplified vs control	IL-2/STAT5 Signaling	1.77027	0.002894	IFITM3, PTGER2, ADAM19, TNFSF10, CST7, ARL4A, GBP4, MYC, CASP3, FURIN, PLSCR1, KLF6, UMPS, IL1R2, CD44, EMP1, FGL2, TIAM1, LRRC8C, PLEC, GALM, PUS1, IL4R, AHR, MAPKAPK2, SLC2A3, SNX14, PLIN2, DHRS3, SNX9, IL3RA
MSigDB_Hallmark_2020	MYCN amplified vs control	UV Response Up	1.68388	0.0133665	GAL, HMOX1, ATF3, BID, BCL2L11, GCH1, GRINA, CASP3, FURIN
MSigDB_Hallmark_2020	MYCN amplified vs control	Apoptosis	1.64884	0.0133665	IFITM3, HMOX1, LMNA, CD69, ATF3, ISG20, BID, LGALS3, BCL2L11, TNFSF10, GCH1, GNA15, ANKH, IER3, IL1B, TIMP1, SATB1, CASP3, CFLAR, SAT1, CD44, RARA, EMP1, CASP4, JUN, EREG, PSEN1, CREBBP, PEA15, CTNNB1
MSigDB_Hallmark_2020	MYCN amplified vs control	Allograft Rejection	1.54685	0.12069	IRF7, CD40, GCNT1, GBP2, HLA-DQA1, FCGR2B, HLA-A, IL1B, IFNGR2, TIMP1, EIF4G3, STAT1, ICAM1, EREG, IL4R, DEGS1, HLA-DMA, TGFB1, IL2RG, IKBKB, BCL10, ABI1, B2M, HLA-DRA, IL27RA, BCAT1, UBE2D1, IFNAR2, CD74, FYB1, CD4, CD86, CD1D, NCK1, FGR, TAPBP, SPI1
MSigDB_Hallmark_2020	MYCN amplified vs control	KRAS Signaling Dn	1.37991	0.251989	IFI44L, MX1, SNN
MSigDB_Hallmark_2020	MYCN amplified vs control	Angiogenesis	1.37942	0.31291	TIMP1, VCAN, VEGFA
MSigDB_Hallmark_2020	MYCN amplified vs control	Estrogen Response Late	1.36025	0.361635	GAL, CKB, ISG20, CD44, TIAM1, SERPINA1, KLF4
MSigDB_Hallmark_2020	MYCN amplified vs control	KRAS Signaling Up	1.31652	0.361635	BPGM, ANKH, ADAM8, F13A1, USP12, IL1B, SATB1, ENG, TMEM176B, KCNN4, EMP1, WDR33, LY96, EPB41L3, EREG, KLF4, IL2RG
MSigDB_Hallmark_2020	MYCN amplified vs control	UV Response Dn	1.21501	0.361635	GCNT1, ZMIZ1, WDR37, TOGARAM1, SLC7A1, DUSP1, MYC, PMP22, SPOP, INSIG1, CITED2, MIOS, NOTCH2, RXRA, ATP2B1, DBP, RUNX1
MSigDB_Hallmark_2020	MYCN amplified vs control	Complement	1.20981	0.443998	EHD1, IRF7, LGALS3, TIMP1, CASP3, PLSCR1, FCN1, CPQ, LGMN, CASP4, SERPINA1, PSEN1, LAP3, DYRK2, ADAM9, RCE1, S100A9, KYNU, CTSO, PIK3R5, S100A13, LAMP2, RABIF, VCPIP1, CASP9, SIRT6, CTSB, PRKCD, FCER1G, PREP, ERAP2, SH2B3
MSigDB_Hallmark_2020	MYCN amplified vs control	Hypoxia	1.16899	0.453042	HMOX1, TIPARP, IDS, ATF3, ISG20, SLC6A6, CCNG2, IER3, DUSP1, KLF6, TES, JUN, CITED2, SLC2A3, NAGK, PLIN2, SCARB1, FOS, RBPJ, VEGFA
MSigDB_Hallmark_2020	MYCN amplified vs control	p53 Pathway	1.15831	0.453042	HMOX1, NINJ1, UPP1, RNF19B, ATF3, ANKRA2, CGRRF1, IER3, SAT1, ZFP36L1, CYFIP2, HEXIM1, VDR, RALGDS, JUN, KLF4, KIF13B, BLCAP, TGFB1, RXRA, FOS, TRAF4, RAD9A, PITPNC1, PLK3, CCP110, PPM1D, BTG1, ST14, CDKN2AIP, DEF6, BAK1, WRAP73
MSigDB_Hallmark_2020	MYCN amplified vs control	Xenobiotic Metabolism	1.15773	0.443998	HMOX1, NINJ1, UPP1, SMOX, GCH1, CYP2S1, SLC6A6, TMEM176B, CYFIP2, TKFC, LPIN2, DDAH2, CYB5A, TNFRSF1A, SAR1B, KYNU, PGD
MSigDB_Hallmark_2020	MYCN amplified vs control	TGF-beta Signaling	1.13117	0.425258	IFNGR2, FURIN, ENG, UBE2D3, TGFB1, SKI, CTNNB1, TGIF1
MSigDB_Hallmark_2020	MYCN amplified vs control	Epithelial Mesenchymal Transition	1.03416	0.460978	ITGA5, TIMP1, PMP22, SAT1, CD44, WIPF1, JUN, TGFB1, NOTCH2, VCAN, VEGFA, EMP3, PLOD3
MSigDB_Hallmark_2020	MYCN amplified vs control	heme Metabolism	0.698386	0.960484	SMOX, BPGM, NFE2L1, CLIC2, RCL1, KDM7A, SLC25A38, SLC10A3, SDCBP, LPIN2, PICALM, PSMD9
MSigDB_Hallmark_2020	MYCN amplified vs control	Apical Junction	-0.646983	0.960484	AKT3, NF1, NF2, ARHGEF6, INPPL1, SHC1, HRAS, MPZL1, GAMT, MYH9, EPB41L2, SORBS3, MAP4K2, DHX16, LIMA1, AKT2, SIRPA, IKBKG, SYK, RAC2
MSigDB_Hallmark_2020	MYCN amplified vs control	Androgen Response	-0.650545	0.960484	GSR, STK39, AKT1, APPBP2, PA2G4, ACSL3, CENPN, LMAN1, RPS6KA3, ARID5B, CAMKK2, PTK2B, SORD, CDK6, SGK1
MSigDB_Hallmark_2020	MYCN amplified vs control	Protein Secretion	-0.679293	0.960484	SCAMP1, YIPF6, CLN5, ANP32E, COG2, CLTC, DNM1L, LMAN1, AP2B1, RPS6KA3, MON2, AP3B1, GNAS, ATP1A1, ADAM10, SEC22B, DST
MSigDB_Hallmark_2020	MYCN amplified vs control	Estrogen Response Early	-0.724908	0.960484	FLNB, TOB1, BCL2, FASN, CANT1, AMFR, KDM4B, SLC9A3R1, CBFA2T3, DYNLT3, SVIL, SYNGR1, MYBBP1A, CHPT1
MSigDB_Hallmark_2020	MYCN amplified vs control	Unfolded Protein Response	-0.743133	0.960484	PARN, CKS1B, SRPRA, KHSRP, EXOSC5, ZBTB17, SHC1, CNOT6, HSPA5, HERPUD1, NHP2, NPM1, NOLC1, EIF4EBP1, CALR, NFYB, LSM4, NOP56, PDIA6, FUS, DDIT4, BANF1, NOP14, SLC1A4, HSP90B1, ERN1, SPCS3, SRPRB, CEBPB, CXXC1, HYOU1, XPOT, POP4, ERO1A, EXOSC10, DKC1, EEF2, TTC37
MSigDB_Hallmark_2020	MYCN amplified vs control	Wnt-beta Catenin Signaling	-0.76465	0.959325	FRAT1, TP53, AXIN1, HDAC2, SKP2, NCOR2, HDAC5, ADAM17
MSigDB_Hallmark_2020	MYCN amplified vs control	mTORC1 Signaling	-0.78018	0.960484	MCM2, MCM4, PHGDH, RRM2, PGM1, TOMM40, GSR, TMEM97, DHFR, PDAP1, GCLC, GMPS, DDX39A, ACSL3, SLC9A3R1, TCEA1, HMBS, PSMG1, IMMT, GSK3B, RPA1, HSPA5, ADIPOR2, ADD3, EEF1E1, SORD, HSPD1, SDF2L1, CALR, DDIT4, RPN1, PITPNB, FKBP2, CCT6A, SLC1A4, PSME3, G6PD, HSP90B1, P4HA1, FADS1, TFRC, CTSC, CACYBP, PPIA, EIF2S2, HPRT1, CCNG1, LTA4H, ENO1, PFKL, CORO1A
MSigDB_Hallmark_2020	MYCN amplified vs control	Pperoxisome	-0.788749	0.960484	TOP2A, PEX6, SLC25A19, CTBP1, ACOT8
MSigDB_Hallmark_2020	MYCN amplified vs control	Adipogenesis	-0.805273	0.960484	RETN, RMDN3, TOB1, PGM1, PEMT, ACADM, FAH, CS, ESYT1, MCCC1, VEGFB, CD302, DHRS7B, PPM1B, GPAT4, CDKN2C, NDUFA5, ECHS1, IMMT, TST, GADD45A, ADIPOR2, DDT, TKT, CAT, UQCRQ, CD151, CYC1, POR, ETFB, MAP4K3, AK2, ACAA2, PFKFB3, AIFM1, ACO2, ATP1B3, SUCLG1, RTN3, SDHC, SOD1, RIOK3, ACOX1, MTCH2, PFKL
MSigDB_Hallmark_2020	MYCN amplified vs control	Myogenesis	-0.849881	0.904681	VIPR1, MYLPF, PDE4DIP, IGFBP7, HBEGF, MYL6B, SPTAN1, OCEL1, SVIL, MYH9, SH2B1, SORBS3, FDPS, GSN, AGL, HDAC5, AKT2
MSigDB_Hallmark_2020	MYCN amplified vs control	Hedgehog Signaling	-0.889859	0.823414	NF1, ETS2, MYH9, CDK6, LDB1
MSigDB_Hallmark_2020	MYCN amplified vs control	Oxidative Phosphorylation	-0.92793	0.852157	OGDH, OPA1, COX10, FXN, CASP7, ACADM, CS, LDHB, PDP1, FH, ABCB7, COX11, HTRA2, RHOT2, NDUFA5, ECHS1, IDH2, GOT2, IMMT, ECI1, MRPL34, COX17, SURF1, NDUFA2, SUPV3L1, PMPCA, LRPPRC, PDHB, UQCRQ, CYC1, POR, NDUFB1, NDUFS8, ETFB, ACAT1, ACAA2, NDUFV1, AIFM1, MRPS11, TIMM50, GLUD1, ACO2, ETFDH, SLC25A5, IDH3B, PHB2, DLST, ATP5PF, ATP5MF, SUCLG1, ATP5PD, SDHC, COX5A, NDUFS1, ALDH6A1, TIMM9, ISCA1, NDUFB…
MSigDB_Hallmark_2020	MYCN amplified vs control	Bile Acid Metabolism	-0.973342	0.719412	PEX1, PEX6, PXMP2, SLC29A1, SLC27A5, IDH2, ABCD3, CAT, LONP2, ALDH9A1, HSD17B11, PEX16, FADS1
MSigDB_Hallmark_2020	MYCN amplified vs control	Fatty Acid Metabolism	-0.978506	0.719412	HSDL2, D2HGDH, ACADM, ACOT8, FASN, KMT5A, METAP1, GSTZ1, MIF, PCBD1, FH, ECHS1, ACSS1, ECI1, UROD, ADIPOR2, NCAPH2, PDHB, ACAA2, UROS, ALDH9A1, NBN, HSD17B11, RAP1GDS1, ACO2, ETFDH, IDH3B, SMS, DLST, SUCLG1, SDHC, ACOX1, SDHA, PDHA1, MDH1, GRHPR, ERP29, HADH
MSigDB_Hallmark_2020	MYCN amplified vs control	Pancreas Beta Cells	-1.05957	0.582818	AKT3
MSigDB_Hallmark_2020	MYCN amplified vs control	Glycolysis	-1.12646	0.453042	SAP30, PAXIP1, STMN1, NASP, B3GALT6, AK3, CDK1, COG2, GCLC, KIF2A, PMM2, MIF, RRAGD, CHST2, GOT2, GMPPB, HSPA5, TSTA3, AGL, DDIT4, GUSB, ALDH7A1, ME2, CHST12, POLR3K, ALDH9A1, G6PD, QSOX1, P4HA1, IL13RA1, PGM2, PPIA, SDHC, HDLBP, SLC25A13, AKR1A1, SOD1, ENO1, UGP2, PPP2CB, ERO1A, PSMC4, SRD5A3, MDH1, HAX1
MSigDB_Hallmark_2020	MYCN amplified vs control	Apical Surface	-1.1318	0.470772	BRCA1, NCOA6, AKAP7, ADIPOR2, ADAM10
MSigDB_Hallmark_2020	MYCN amplified vs control	Reactive Oxygen Species Pathway	-1.13647	0.453042	MPO, GSR, PTPA, GCLC, MGST1, CDKN2D, SCAF4, PRDX2
MSigDB_Hallmark_2020	MYCN amplified vs control	Notch Signaling	-1.21075	0.443998	SAP30, FBXW11
MSigDB_Hallmark_2020	MYCN amplified vs control	PI3K/AKT/mTOR Signaling	-1.21653	0.361635	PLCB1, E2F1, CDK4, MAPKAP1, GRK2, CDK1, AKT1, AKT1S1, CLTC, PTPN11, VAV3, MKNK2, HRAS, RPS6KA3, GSK3B, RALB, PIKFYVE, PIN1
MSigDB_Hallmark_2020	MYCN amplified vs control	DNA Repair	-1.2505	0.251989	PRIM1, POLA1, TYMS, ZWINT, IMPDH2, ALYREF, RFC3, RFC2, POLR1C, NELFB, NME4, PCNA, AK3, LIG1, DUT, RFC4, SEC61A1, CANT1, TP53, POLB, RPA3, DDB2, DDB1, ITPA, GTF3C5, GTF2H3, NELFE, SSRP1, POLD3, COX17, SURF1, SF3A3, CSTF3, POLR2I, RPA2
MSigDB_Hallmark_2020	MYCN amplified vs control	Myc Targets V1	-1.46003	0.0108574	TYMS, MCM2, MCM7, MCM4, CDK4, RRM1, IMPDH2, SRM, MCM6, TRIM28, POLD2, PCNA, DUT, RFC4, EIF3B, DEK, MRPS18B, VBP1, MCM5, PA2G4, HDGF, PRPS2, SMARCC1, HNRNPA3, RANBP1, CCT7, GOT2, KPNA2, SET, HDAC2, HNRNPD, SNRPD1, MRPL9, SRPK1, NHP2, NPM1, AIMP2, NOLC1, SNRPD3, PPM1G, GLO1, DDX18, HSPD1, HNRNPR, HSP90AB1, EIF3J, C1QBP, POLE3, NOP56, EEF1B2, SRSF2, HNRNPU, CYC1, TFDP1, PRDX4, FAM120A, CCT2, YWHAQ, …
MSigDB_Hallmark_2020	MYCN amplified vs control	Myc Targets V2	-1.53153	0.0604908	MCM4, CDK4, SRM, TMEM97, NDUFAF4, MCM5, PA2G4, EXOSC5, MRTO4, LAS1L, WDR74, DCTPP1, DUSP2, MYBBP1A, PES1, MPHOSPH10, NPM1, AIMP2, NOLC1, DDX18, SUPV3L1, SORD, HSPD1, GRWD1, NOP56
MSigDB_Hallmark_2020	MYCN amplified vs control	Mitotic Spindle	-1.64131	0.000508486	TOP2A, BIRC5, NCK2, CENPJ, TPX2, CENPF, NUSAP1, SPTBN1, FLNB, INCENP, FBXO5, TUBGCP3, SASS6, CDK5RAP2, KIF11, CCNB2, PCNT, NDC80, CEP192, BRCA2, SUN2, ANLN, ARHGAP10, NET1, NF1, SMC1A, BCR, CDK1, KIF22, KIF20B, TUBGCP6, TBCD, TRIO
MSigDB_Hallmark_2020	MYCN amplified vs control	Spermatogenesis	-1.677	0.0133665	NCAPH, CCNB2, TOPBP1, NF2, DBF4, CDK1, RFC4, SLC12A2, CSNK2A2, PHKG2, EZH2, AGFG1, SPATA6, PSMG1, CLPB, PARP2, MTOR, STRBP, RPL39L
MSigDB_Hallmark_2020	MYCN amplified vs control	G2-M Checkpoint	-2.06596	8.64175e-12	MKI67, TOP2A, SAP30, BIRC5, POLE, TPX2, MCM2, CENPF, NUSAP1, E2F1, MYBL2, STMN1, PRIM2, TENT4A, CHEK1, INCENP, FBXO5, UBE2C, CDK4, TMPO, KIF11, CKS2, CCNB2, KNL1, MNAT1, DTYMK, NDC80, BRCA2, MCM6, GINS2, NASP, CKS1B, SMC2, AURKB, PTTG1, SMC1A, RBL1, HMGN2, SLC38A1, TACC3, DBF4, UBE2S, CDK1, CCNT1, SLC12A2, BARD1, KIF22, KIF20B, SS18, MCM3, CHAF1A, MCM5, KMT5A, MT2A, LMNB1, NSD2, DDX39A, HMGB3, OR…
MSigDB_Hallmark_2020	MYCN amplified vs control	E2F Targets	-2.23802	8.10705e-17	TCF19, CDCA8, MKI67, TOP2A, NCAPD2, BIRC5, POLE, MCM2, CENPM, HELLS, MCM7, ATAD2, MYBL2, STMN1, PSIP1, MCM4, HMGB2, DIAPH3, PRIM2, BRCA1, CHEK1, SHMT1, CDK4, TK1, TMPO, RRM2, CKS2, CCNB2, ASF1B, TUBB, RFC3, WEE1, BRCA2, MCM6, NASP, CKS1B, PRKDC, RFC2, POLD2, AURKB, PTTG1, SMC1A, DNMT1, UBR7, TACC3, PCNA, UBE2S, LIG1, CDK1, GINS4, DUT, PAICS, ANP32E, MMS22L, MXD3, DEK, BARD1, KIF22, TIPIN, POP7, S…
MSigDB_Hallmark_2020	sporadic vs control	TNF-alpha Signaling via NF-kB	4.14147	1.30573e-47	PHLDA1, AREG, IER3, SOCS3, NINJ1, ATF3, IRS2, CD69, TNFAIP3, NR4A3, GADD45A, PHLDA2, MAP3K8, TIPARP, VEGFA, BCL2A1, MAFF, RNF19B, GADD45B, NR4A2, NR4A1, BHLHE40, DUSP1, RHOB, NFKBIA, SAT1, KDM6B, NFIL3, DUSP5, EHD1, KLF4, PFKFB3, FOSB, NAMPT, SGK1, TRIB1, CD83, TGIF1, PPP1R15A, PDE4B, LDLR, CD44, SLC2A3, KLF6, SMAD3, CDKN1A, MCL1, PLAUR, DUSP2, PER1, GPR183, BIRC2, B4GALT5, IER5, SOD2, B4GALT1, Z…
MSigDB_Hallmark_2020	sporadic vs control	Inflammatory Response	3.17057	9.50118e-17	RGS1, EREG, CD69, TIMP1, NFKBIA, NAMPT, LY6E, BEST1, PDE4B, LDLR, CALCRL, GNA15, KLF6, CDKN1A, PLAUR, GPR183, SLC31A2, RIPK2, MXD1, HBEGF, AXL, EIF2AK2, IL1B, IFNGR2, NLRP3, AHR, IRF7, PIK3R5, SELENOS, KIF1B, ITGA5, CD55
MSigDB_Hallmark_2020	sporadic vs control	IL-2/STAT5 Signaling	2.78855	9.20325e-13	PHLDA1, IFITM3, IL1R2, MAP3K8, MAFF, ARL4A, GADD45B, BHLHE40, RHOB, CST7, NFIL3, PLIN2, GABARAPL1, EMP1, CD83, PIM1, CD44, SLC2A3, KLF6, FURIN, HIPK2, PLEC, SNX9, MXD1, MAPKAPK2, ITGAE, TIAM1, IRF4, ITGAV, AHR, IL3RA, PLSCR1, DENND5A, PHTF2, ALCAM, CD86, NFKBIZ, IL18R1, BCL2, DHRS3, ODC1
MSigDB_Hallmark_2020	sporadic vs control	Apoptosis	2.77464	5.10909e-13	IFITM3, ISG20, EREG, IER3, ATF3, CD69, GADD45A, BCL2L11, LMNA, GADD45B, CTNNB1, TIMP1, RHOB, ANKH, LGALS3, SAT1, HMOX1, BID, EMP1, NEDD9, CD44, GNA15, GPX3, CDKN1A, MCL1, SATB1, PMAIP1, SOD2, IL1B, CASP9, DDIT3, ETF1, RARA
MSigDB_Hallmark_2020	sporadic vs control	Interferon Gamma Response	2.71131	1.87243e-13	IFI44L, PELI1, IFITM3, ISG20, SOCS3, CD69, TNFAIP3, UPP1, IFI44, ARL4A, ISG15, NFKBIA, MX2, NAMPT, LY6E, PDE4B, PIM1, IFITM2, CDKN1A, MX1, IRF9, SOD2, RIPK2, HLA-A, PARP14, EIF2AK2, BTG1, IRF4, CMPK2, MT2A, IRF7, STAT3, HLA-DQA1, PLSCR1, RNF213, EPSTI1, CD86, PTPN1, ADAR, XAF1, HLA-B
MSigDB_Hallmark_2020	sporadic vs control	Hypoxia	2.67767	1.07337e-11	ISG20, IER3, ATF3, IRS2, TNFAIP3, TIPARP, VEGFA, MAFF, SLC6A6, IDS, BHLHE40, DUSP1, HMOX1, NFIL3, PFKFB3, PLIN2, DDIT4, FOXO3, CXCR4, PPP1R15A, PIM1, SLC2A3, KLF6, CDKN1A, PLAUR, TES, ZFP36, BTG1, DDIT3, FOS, MT2A, FOSL2
MSigDB_Hallmark_2020	sporadic vs control	Epithelial Mesenchymal Transition	2.60428	2.36602e-07	AREG, TNFAIP3, GADD45A, VEGFA, GADD45B, TIMP1, RHOB, SAT1, CD44, PMP22, PLAUR, ID2, ITGAV, QSOX1, TGFB1, VIM, ANPEP, ITGA5, ITGB1
MSigDB_Hallmark_2020	sporadic vs control	IL-6/JAK/STAT3 Signaling	2.44666	1.27019e-06	IL1R2, SOCS3, MAP3K8, HMOX1, PIM1, CD44, IRF9, IL1B, IFNGR2, BAK1, PIK3R5, STAT3, IL3RA, TGFB1, CSF2RA, PTPN1, IL6ST, IL18R1
MSigDB_Hallmark_2020	sporadic vs control	Interferon Alpha Response	2.33537	2.86126e-06	IFI44L, IFITM3, ISG20, IFI44, ISG15, LY6E, IFITM2, MX1, IRF9, RIPK2, PARP14, EIF2AK2, CMPK2, IRF7, UBA7, PLSCR1, SAMD9, EPSTI1, ADAR
MSigDB_Hallmark_2020	sporadic vs control	KRAS Signaling Up	2.33424	1.1977e-06	EREG, PRDM1, TNFAIP3, USP12, ANKH, KLF4, CXCR4, EMP1, TRIB1, PPP1R15A, LAPTM5, PLAUR, LY96, SATB1, HBEGF, ID2, IL1B, F13A1, YRDC, CDADC1, CSF2RA
MSigDB_Hallmark_2020	sporadic vs control	Cholesterol Homeostasis	2.31065	2.80109e-05	ATF3, CXCL16, FABP5, CTNNB1, LGALS3, NFIL3, ATF5, LGMN, LDLR, CHKA, MVD, PLAUR, PLSCR1, IDI1, ALCAM, FBXO6
MSigDB_Hallmark_2020	sporadic vs control	TGF-beta Signaling	2.22158	0.000168268	CTNNB1, TGIF1, PPP1R15A, SMAD3, FURIN, UBE2D3, SKI, HIPK2, JUNB, ID2, IFNGR2, TGFB1, RAB31, KLF10, SKIL, PPM1A, TGFBR1
MSigDB_Hallmark_2020	sporadic vs control	Estrogen Response Early	2.12922	1.34037e-05	AREG, TIPARP, BHLHE40, FKBP5, KLF4, CD44, SLC7A5, PPIF, NXT1, PMAIP1, B4GALT1, RARA, TIAM1, FOS, CHPT1, RAB31, FLNB, KLF10, SLC2A1, GAB2, SH3BP5, IL6ST, BCL2, DHRS3, TGIF2
MSigDB_Hallmark_2020	sporadic vs control	p53 Pathway	2.121	8.54437e-07	IER3, NINJ1, ATF3, UPP1, GADD45A, RNF19B, SAT1, HMOX1, KLF4, DDIT4, FOXO3, CGRRF1, PPP1R15A, PLK3, RALGDS, CDKN1A, HEXIM1, BAIAP2, RHBDF2, IER5, MXD1, HBEGF, SLC3A2, BTG1, BAK1, DDIT3, FOS, VDR, TGFB1, BLCAP
MSigDB_Hallmark_2020	sporadic vs control	UV Response Up	1.82608	0.000199633	ATF3, BCL2L11, NR4A1, RHOB, NFKBIA, HMOX1, AGO2, BID, FOSB, CHKA, GPX3, FURIN, PPIF, ATP6V1F, SOD2, GRINA, JUNB, BTG1, BAK1, FOS, SQSTM1, ALDOA, SULT1A1, BTG3, TFRC, PPP1R2, IL6ST
MSigDB_Hallmark_2020	sporadic vs control	Androgen Response	1.82414	0.000891255	ELL2, ANKH, FKBP5, SAT1, UAP1, ZMIZ1, SGK1, INSIG1, B4GALT1, HOMER2, PDLIM5, ITGAV, VAPA, HERC3, UBE2J1, IDI1
MSigDB_Hallmark_2020	sporadic vs control	Myogenesis	1.74786	0.00624707	GADD45B, ACSL1, BHLHE40, IFRD1, PDLIM7, GPX3, CDKN1A, HBEGF, RIT1, MEF2D, TGFB1, ITGB1, BIN1
MSigDB_Hallmark_2020	sporadic vs control	Coagulation	1.72318	0.0130891	MAFF, TIMP1, LGMN, SH2B2, FURIN, ADAM9, CPQ, CASP9, THBD
MSigDB_Hallmark_2020	sporadic vs control	KRAS Signaling Dn	1.71746	0.0237417	IFI44L, TENT5C, NR4A2, SGK1, MX1, PTPRJ, SKIL, MTHFR
MSigDB_Hallmark_2020	sporadic vs control	UV Response Dn	1.70913	0.00491494	SIPA1L1, BHLHE40, DUSP1, ATXN1, ZMIZ1, LDLR, WDR37, SMAD3, INSIG1, PMP22, RUNX1, PDLIM5, CELF2
MSigDB_Hallmark_2020	sporadic vs control	Estrogen Response Late	1.6187	0.00694923	AREG, ISG20, FABP5, FKBP5, KLF4, SGK1, CD44, SLC7A5, PPIF, NXT1, DUSP2, ZFP36, HOMER2, ID2, TIAM1, FOS, CHPT1, RAB31, FLNB
MSigDB_Hallmark_2020	sporadic vs control	Angiogenesis	1.60317	0.0651094	VEGFA, TIMP1, ITGAV, THBD
MSigDB_Hallmark_2020	sporadic vs control	mTORC1 Signaling	1.46595	0.00415701	SLC6A6, BHLHE40, IFRD1, NFIL3, DDIT4, NAMPT, LGMN, CXCR4, PPP1R15A, LDLR, SLC2A3, EDEM1, INSIG1, UBE2D3, CDKN1A, SLC7A5, MTHFD2L, TES, RAB1A, BCAT1, RIT1, SRD5A1, DDIT3, ETF1, UFM1, GCLC, SQSTM1, SLC2A1, ALDOA, IDI1
MSigDB_Hallmark_2020	sporadic vs control	Xenobiotic Metabolism	1.40632	0.0301085	NINJ1, UPP1, SLC6A6, HMOX1, GABARAPL1, SERTAD1, PTS, CYP2S1, BCAT1, ID2, PDLIM5, MT2A, GCLC
MSigDB_Hallmark_2020	sporadic vs control	Allograft Rejection	1.26138	0.0912611	EREG, TIMP1, RIPK2, BCAT1, HLA-A, BCL3, EIF4G3, IL1B, IFNGR2, NLRP3, IRF4, IRF7, TGFB1, HLA-DQA1, SRGN
MSigDB_Hallmark_2020	sporadic vs control	Complement	1.25339	0.0877565	TNFAIP3, MAFF, TIMP1, LGALS3, DUSP5, EHD1, LGMN, PIM1, ADAM9, PLAUR, CPQ, CASP9, CEBPB, IRF7, PIK3R5, PLSCR1, CD55, RCE1
MSigDB_Hallmark_2020	sporadic vs control	Hedgehog Signaling	1.06979	0.502848	VEGFA, TLE3, CDK6, DPYSL2, PML
MSigDB_Hallmark_2020	sporadic vs control	heme Metabolism	0.906282	0.829007	TENT5C, ELL2, CDR2, YPEL5, FOXO3, SLC10A3, PICALM, GCLC, ISCA1, TMEM9B, SLC2A1
MSigDB_Hallmark_2020	sporadic vs control	Pancreas Beta Cells	0.676857	0.913725	VDR, SRP14, SEC11A, SRP9, SRPRB, SPCS1, LMO2, AKT3
MSigDB_Hallmark_2020	sporadic vs control	Adipogenesis	-0.519887	0.999688	CDKN2C, SCARB1, RETN, IMMT, DHRS7B, POR, PFKL, ESYT1, ABCB8, RMDN3, CAT, SDHC, STAT5A, MCCC1, ECH1, ECHS1, HADH, PGM1, ACAA2, TKT, VEGFB, ACOX1, UCP2, AGPAT3, ADIPOR2, MTCH2, QDPR, SAMM50, DECR1, TST, ELMOD3, TALDO1, NDUFS3, PTCD3, AK2, DLD, GBE1, PPM1B, CYC1, CD302, SLC1A5, IDH3A
MSigDB_Hallmark_2020	sporadic vs control	Reactive Oxygen Species Pathway	-0.550202	0.999688	MPO, TXNRD2, STK25, GLRX2, CAT, PTPA, FES, NDUFS2, GLRX, PRDX4, PDLIM1, PRDX2
MSigDB_Hallmark_2020	sporadic vs control	Wnt-beta Catenin Signaling	-0.722868	0.913725	FRAT1, SKP2, KAT2A, AXIN1, HDAC5, NCOR2
MSigDB_Hallmark_2020	sporadic vs control	Apical Junction	-0.756163	0.913725	SYK, RAC2, LIMA1, HRAS, VCL, GAMT, INPPL1, DHX16, HADH, NEGR1, STX4, WASL, ARHGEF6, CAP1, PIK3CB, AKT3, PTK2, MPZL1, PFN1, EPB41L2, SIRPA, RSU1, TSC1, ADAM15, SKAP2, ACTG1, GNAI2, CTNNA1, EVL
MSigDB_Hallmark_2020	sporadic vs control	PI3K/AKT/mTOR Signaling	-0.757715	0.913725	CDK1, E2F1, MAPKAP1, THEM4, CDK4, AKT1, HRAS, PPP1CA, RPS6KA1, GRK2, PRKAG1, PLCB1, VAV3, PTPN11, HSP90B1, PFN1, RAF1, CDKN1B, SMAD2, PIKFYVE, RPS6KA3, TNFRSF1A, YWHAB, ITPR2, RALB, ACTR3, CLTC, RIPK1, GSK3B, ARPC3, PIN1, CAB39, CALR
MSigDB_Hallmark_2020	sporadic vs control	Apical Surface	-0.841044	0.829007	BRCA1, NCOA6, FLOT2, GHRL, APP, ADIPOR2
MSigDB_Hallmark_2020	sporadic vs control	Fatty Acid Metabolism	-0.846172	0.864184	HSPH1, NBN, FASN, PDHA1, ALAD, ACOT8, FH, CD1D, MDH1, UROD, SDHC, MIF, PDHB, KMT5A, ECI2, GCDH, ECH1, ECHS1, HSD17B4, HADH, ACAA2, HSDL2, CCDC58, ACOX1, CBR1
MSigDB_Hallmark_2020	sporadic vs control	Protein Secretion	-0.876601	0.829007	COG2, ANP32E, ARCN1, SCRN1, SCAMP1, ARFGEF1, GLA, YIPF6, SEC22B, GNAS, STX7, CTSC, GOSR2, AP3B1, CLTA, RPS6KA3, DST, AP2S1, SNX2, CLTC, PPT1, SNAP23, ARFGEF2, COPB1, ERGIC3, LMAN1, ATP1A1, M6PR, CLN5, VAMP7, SCAMP3, STX12, RAB9A, VPS4B, SOD1, MON2, MAPK1, RER1, RAB14, DNM1L, RAB2A, TMX1
MSigDB_Hallmark_2020	sporadic vs control	Unfolded Protein Response	-0.881659	0.829007	CKS1B, EXOSC4, HYOU1, CXXC1, BANF1, DKC1, EXOSC5, IMP3, PARN, SDAD1, TTC37, LSM4, NOP14, NHP2, NOP56, EIF4EBP1, SRPRA, EXOSC10, PDIA6, HSP90B1, DCTN1, CNOT4, EIF2S1, EXOC2, GOSR2
MSigDB_Hallmark_2020	sporadic vs control	Glycolysis	-0.902226	0.829007	CDK1, B3GALT6, COG2, PAXIP1, STMN1, CHST12, GMPPB, PMM2, GALE, KIF2A, NASP, UGP2, POLR3K, MDH1, CHPF2, CITED2, SLC25A13, SDHC, MIF, TPI1
MSigDB_Hallmark_2020	sporadic vs control	Oxidative Phosphorylation	-1.02609	0.580262	NDUFA8, MRPL35, IMMT, RHOT2, POR, IDH2, PDHA1, ALAS1, FH, HTRA2, ATP6V1D, MDH1, ALDH6A1, OGDH, SDHC, PDHB, ECH1, ECHS1, NDUFS2, SLC25A11, ACAA2, COX17, ATP5MF, HADHA, NNT, LRPPRC, NDUFS1, TIMM50, TOMM70, FXN, DECR1, VDAC3, NDUFB6, LDHB, TIMM8B, MRPS11, NDUFS3, BDH2, SUCLA2, NDUFV1, NDUFB3, ATP5F1A, TIMM13, MRPL11, MRPL34, ATP6V0E1, NDUFB5, DLD, NDUFS8, CYC1, ATP5MC1, IDH3A, ECI1, NDUFA2, NDUFB2, …
MSigDB_Hallmark_2020	sporadic vs control	Notch Signaling	-1.03531	0.580262	LFNG, KAT2A, ARRB1, ST3GAL6, PRKCA
MSigDB_Hallmark_2020	sporadic vs control	Bile Acid Metabolism	-1.04825	0.577775	PEX1, SLC29A1, PEX6, PXMP2, PEX26, IDH2, CAT, ISOC1, HSD17B4, GNPAT
MSigDB_Hallmark_2020	sporadic vs control	DNA Repair	-1.14704	0.332409	POLA1, FEN1, PRIM1, TYMS, PCNA, LIG1, UMPS, ZWINT, RFC4, RFC2, POLD3, RPA2, DUT, ERCC3, IMPDH2, POLR2D, NELFB, AAAS, RPA3, SF3A3, RFC3, NME4, GTF2H3, NELFCD, CSTF3, SSRP1, POLR2I, COX17, GTF3C5, RFC5, XPC, DDB2, POLB, ITPA
MSigDB_Hallmark_2020	sporadic vs control	Pperoxisome	-1.15502	0.365427	TOP2A, SLC25A19, PEX6, CTPS1, IDH2, ERCC3, ACOT8, FDPS, CAT, HRAS, ECI2, ISOC1, ECH1, HSD17B4, GNPAT, MVP, SMARCC1, ACOX1, FADS1
MSigDB_Hallmark_2020	sporadic vs control	Myc Targets V1	-1.34659	0.0359699	MCM2, TYMS, PCNA, MCM7, RFC4, RRM1, MCM4, EXOSC7, CTPS1, USP1, POLD2, PSMD3, DUT, MCM6, IMPDH2, NOP16, CDK4, GNL3, SRM, KPNB1, DDX18, PPM1G, MCM5, PHB, PA2G4, COPS5, DEK, NHP2, MRPS18B, NOP56, HDGF, SNRPD3, SNRPG, KPNA2, NCBP1, HSPD1, SMARCC1, SRSF7, CCT7, RANBP1, EIF2S1, CCT3, SF3B3, PRPF31, PSMC4, PRDX4, RAN, ERH, TARDBP, TOMM70, TRIM28, CLNS1A, TFDP1, NME1, CCT2, TUFM, CCT5, VBP1, EIF3B, VDAC3…
MSigDB_Hallmark_2020	sporadic vs control	Spermatogenesis	-1.47219	0.0491293	CDK1, NCAPH, SPATA6, CDKN3, RFC4, PARP2, MTOR, SLC12A2, SIRT1, EZH2, TOPBP1, PHKG2, PSMG1
MSigDB_Hallmark_2020	sporadic vs control	Myc Targets V2	-1.59425	0.0140731	MCM4, NOC4L, MPHOSPH10, LAS1L, NOP16, CDK4, GRWD1, GNL3, SRM, EXOSC5, DCTPP1, DDX18, MCM5, PHB, PA2G4, MRTO4, NOP56, TMEM97, HSPD1, NIP7, SORD
MSigDB_Hallmark_2020	sporadic vs control	Mitotic Spindle	-1.71761	4.38637e-05	TOP2A, ANLN, NDC80, CENPF, CENPJ, CDK1, TPX2, NUSAP1, CDK5RAP2, BIRC5, TUBGCP5, INCENP, TUBGCP3, SASS6, SPTBN1, CEP192, FBXO5, PCNT, KIF20B, KIF22, ARHGEF2, SMC1A, KIF11, CKAP5, SMC4, CYTH2, CNTRL, RHOT2, PXN, NIN, LMNB1, KIFAP3, NCK2, SMC3, BRCA2, KATNA1, ABR, TLK1, RFC1, ARHGEF3, MYO1E, VCL, NUMA1, SUN2, ARFGEF1, EPB41
MSigDB_Hallmark_2020	sporadic vs control	G2-M Checkpoint	-2.07869	4.36937e-11	TOP2A, MKI67, NDC80, CENPF, CDK1, AURKB, TPX2, NUSAP1, BARD1, UBE2C, KNL1, MCM2, STIL, TMPO, BIRC5, STMN1, CDKN3, PTTG1, INCENP, CDKN2C, POLE, MCM3, FBXO5, KIF20B, KIF22, TACC3, SMC1A, GINS2, E2F1, DTYMK, MYBL2, SMC2, KIF11, CKS1B, CHEK1, CHAF1A, SMC4, RPA2, LIG3, ODF2, SLC12A2, EZH2, LMNB1, MCM6, NSD2, DKC1, NASP, CDK4, BRCA2, PRIM2, KATNA1, ORC6, HMGN2, RBL1, KPNB1, CTCF, MNAT1, DR1, MCM5
MSigDB_Hallmark_2020	sporadic vs control	E2F Targets	-2.4717	3.44521e-21	TOP2A, MKI67, DIAPH3, UBE2T, NCAPD2, CDK1, GINS4, ASF1B, AURKB, TCF19, SHMT1, TK1, CENPM, BARD1, CDCA8, RRM2, BRCA1, ATAD2, MCM2, MXD3, CBX5, TMPO, BIRC5, STMN1, CDKN3, PCNA, PTTG1, LIG1, HELLS, MCM7, CDKN2C, HMGB2, POLE, MCM3, POP7, CCP110, KIF22, TACC3, SMC1A, ANP32E, RFC2, MYBL2, MCM4, CKS1B, CHEK1, CTPS1, POLD3, USP1, SMC4, RPA2, MMS22L, TUBB, PSIP1, NBN, POLD2, EZH2, DUT, LMNB1, MCM6, PPP1R8…
TRRUST_Transcription_Factors_2019	ATRXmut vs control	NFKB1	2.22592	1.24997e-06	CXCL8, TNFAIP3, CCR7, ATF3, CXCL2, SOCS3, CXCR4, BCL2L11, THBD, CDKN1A, BIRC3, BCL2A1, UPP1, STAT4, TIMP1, ABCA1, SNAI1, HOXA9, ALOX5AP, CASP9, VEGFA, HBEGF, OLR1, ICAM1, NFKBIA, RIPK2, IER3, IRF4, NAMPT, BCL3, FOXO3, HIF1A, AGER, PLAUR, SQSTM1, CD83, RRM2B, CD86, TGFB1, CD58, BIRC2, TNFRSF10B, NRF1
TRRUST_Transcription_Factors_2019	ATRXmut vs control	REL	2.18166	0.0041074	TNFAIP3, CDKN1A, BIRC3, BCL2A1, ICAM1, IER3
TRRUST_Transcription_Factors_2019	ATRXmut vs control	RELA	2.1396	1.28702e-05	CXCL8, TNFAIP3, CCR7, CXCL2, SOCS3, CXCR4, BCL2L11, THBD, CDKN1A, BIRC3, BCL2A1, UPP1, STAT4, TIMP1, ABCA1, SNAI1, ALOX5AP, CASP9, VEGFA, HBEGF, OLR1, ICAM1, NFKBIA, RIPK2, IER3, IRF4, NAMPT, BCL3, FOXO3, HIF1A, AGER, PLAUR, CD83, PPARD, CD86, CD58, BIRC2, TNFRSF10B, NRF1
TRRUST_Transcription_Factors_2019	ATRXmut vs control	SMAD3	2.13748	0.0070894	CDKN1A, VEGFA, JUN, MXD1, AHR, VDR, SMAD7, TGFB1, ZFP36, POR
TRRUST_Transcription_Factors_2019	ATRXmut vs control	JUND	2.09516	0.0070894	GADD45A, CDKN1A, TIMP1, ITGAV, SOX4, MDM2, PLAUR, TGFB1, FOSL1, BCL6, NQO2
TRRUST_Transcription_Factors_2019	ATRXmut vs control	WT1	2.07176	0.00709015	THBS1, EREG, CDKN1A, VEGFA, HBEGF, JUN, SMAD3, VDR, WTAP, HOXA10, CXXC5, STIM1, JUNB, ODC1, ADGRE5
TRRUST_Transcription_Factors_2019	ATRXmut vs control	ATF4	2.04826	0.00945904	CXCL8, ATF3, DDIT4, VEGFA, CEBPB, DDIT3, TNFRSF10B
TRRUST_Transcription_Factors_2019	ATRXmut vs control	PARP1	2.03189	0.0128697	FOXO1, THBD, CDKN1A, SNAI1, JUN, RELA, VIM, SMARCB1, NFKB1
TRRUST_Transcription_Factors_2019	ATRXmut vs control	VDR	1.98245	0.0288445	CXCL8, TNFRSF21, DDIT4, CDKN1A, BHLHE40
TRRUST_Transcription_Factors_2019	ATRXmut vs control	HDAC4	1.9577	0.0331254	CDKN1A, TGIF1, VEGFA, JUN, ATF4, KLF4
TRRUST_Transcription_Factors_2019	ATRXmut vs control	JUN	1.94474	0.00576733	CXCL8, CTSL, CD82, ATF3, CDKN1A, RHOB, RELB, VEGFA, BEX2, JUN, NAMPT, CREM, MEF2D, VDR, PLAUR, NFKB2, SMAD7, DDIT3, PPARD, RARA, FOSL1, MAPK8, ETS2
TRRUST_Transcription_Factors_2019	ATRXmut vs control	ZFP36	1.93717	0.00576733	CXCL8, VEGFA, LATS2, HIF1A
TRRUST_Transcription_Factors_2019	ATRXmut vs control	CEBPB	1.92041	0.027676	CXCL8, FURIN, PRDM1, CDKN1A, IRF4, DDIT3
TRRUST_Transcription_Factors_2019	ATRXmut vs control	XBP1	1.90853	0.0416766	CXCL8, VEGFA, DDIT3, PRNP
TRRUST_Transcription_Factors_2019	ATRXmut vs control	SNAI1	1.88318	0.0128697	THBS1, SNAI1, HBEGF, VDR
TRRUST_Transcription_Factors_2019	ATRXmut vs control	HDAC1	1.87512	0.0205448	CXCL8, CD82, CDKN1A, RHOB, BIRC3, RUNX3, BCL2A1, ICAM1, CD44, SMAD7, KLF4
TRRUST_Transcription_Factors_2019	ATRXmut vs control	SP3	1.86762	0.0288445	CTSL, IGFBP4, SOCS3, CDKN1A, TCN2, TIMP1, ABCA1, ITGAV, VEGFA, HBEGF, DNASE2, PLAUR, CD83, ETF1, RELA, UBC, EAPP, CTSB
TRRUST_Transcription_Factors_2019	ATRXmut vs control	CLOCK	1.86277	0.041742	PER1, NAMPT, BHLHE40, CRY2
TRRUST_Transcription_Factors_2019	ATRXmut vs control	SNAI2	1.84007	0.0269249	CXCR4, CD44, VDR, LPAR2, UBE2D3
TRRUST_Transcription_Factors_2019	ATRXmut vs control	ATM	1.8299	0.0530782	GADD45A, PMAIP1, CDKN1A, DUSP1, VEGFA, SLC2A1, TNFRSF10B, CFLAR, MCL1
TRRUST_Transcription_Factors_2019	ATRXmut vs control	HIF1A	1.78674	0.0416766	CCR7, CXCR4, PFKFB3, ALOX5AP, NR4A1, VEGFA, HBEGF, HIF1A, BID, SLC2A1, SETD2
TRRUST_Transcription_Factors_2019	ATRXmut vs control	KLF2	1.78355	0.0814861	CCR7, CXCR4, THBD, CDKN1A, FABP5
TRRUST_Transcription_Factors_2019	ATRXmut vs control	ERG	1.78332	0.0898465	CXCL8, CXCR4, EPB41L3, ICAM1, PIM1, SOX4, ENG, ZEB1, VIM
TRRUST_Transcription_Factors_2019	ATRXmut vs control	SMAD4	1.76978	0.100458	FBXO32, CDKN1A, JUN, AHR, SMAD7, TGFB1, ZFP36, POR, SKIL
TRRUST_Transcription_Factors_2019	ATRXmut vs control	EGR1	1.76099	0.0331254	SPRY1, CXCL8, ATF3, SYN1, CDKN1A, VEGFA, NAB2, HIF1A, PLAUR, SLC9A3, PTP4A1, EAPP, EP300, STIM1, POR, LDLR
TRRUST_Transcription_Factors_2019	ATRXmut vs control	ATF2	1.74598	0.0980169	ATF3, CDKN1A, DUSP1, JUN, DUSP10, RELA
TRRUST_Transcription_Factors_2019	ATRXmut vs control	POU5F1	1.7196	0.0898465	ITGA6, GADD45A, CDKN1A
TRRUST_Transcription_Factors_2019	ATRXmut vs control	VHL	1.71288	0.139514	CXCR4, VEGFA, BHLHE40, CDKN1C, HIF1A
TRRUST_Transcription_Factors_2019	ATRXmut vs control	ESR2	1.71143	0.133819	CDKN1A, VEGFA, JUN, CTSD, PELP1, INSR
TRRUST_Transcription_Factors_2019	ATRXmut vs control	HDAC7	1.70031	0.133819	CDKN1A, NR4A1, MEF2D, HIF1A, ACTN4
TRRUST_Transcription_Factors_2019	ATRXmut vs control	TP73	1.69892	0.133819	PMAIP1, CDKN1A, MDM2, VDR
TRRUST_Transcription_Factors_2019	ATRXmut vs control	MEF2C	1.68438	0.128022	NR4A1, VEGFA, JUN, MECP2
TRRUST_Transcription_Factors_2019	ATRXmut vs control	RUNX1	1.67418	0.126042	TIMP1, SLC22A4, VEGFA, JUN, MPO, RELA, KLF4
TRRUST_Transcription_Factors_2019	ATRXmut vs control	IRF9	1.66319	0.141889	IFIT3, CDKN1A, CCND2, SP100, PML
TRRUST_Transcription_Factors_2019	ATRXmut vs control	STAT6	1.64971	0.149821	CXCL8, DUSP1, IRF4, FOSB
TRRUST_Transcription_Factors_2019	ATRXmut vs control	RARA	1.6261	0.156861	THBD, CDKN1A, ICAM1, SCD
TRRUST_Transcription_Factors_2019	ATRXmut vs control	JUNB	1.62349	0.149378	CD82, CDKN1A, APOM
TRRUST_Transcription_Factors_2019	ATRXmut vs control	ARNTL	1.62021	0.128022	PER1, BHLHE40, CRY2
TRRUST_Transcription_Factors_2019	ATRXmut vs control	TCF4	1.62005	0.153904	VEGFA, JUN, CD44, KLF4, HECA, VIM
TRRUST_Transcription_Factors_2019	ATRXmut vs control	KLF4	1.6152	0.141889	ATF3, THBD, CDKN1A, IFITM3, VEGFA, CDKN1C, VDR, RARA
TRRUST_Transcription_Factors_2019	ATRXmut vs control	NR1I2	1.61274	0.175521	THBS1, KLF6, RELA, FOSL1, TNFRSF12A, BCL2L1, NFKB1, NOD2, CORO1C
TRRUST_Transcription_Factors_2019	ATRXmut vs control	TP53	1.61263	0.0304725	THBS1, CD82, ATF3, GADD45A, PMAIP1, CDKN1A, CTNNB1, DUSP1, VEGFA, HIPK2, IER3, BCL3, FOXO3, UHRF1BP1, PRKAB1, BTG3, SMAD3, MDM2, SLC6A6, SLC2A1, RELA, RRM2B, TNFRSF10B, SIAH1
TRRUST_Transcription_Factors_2019	ATRXmut vs control	EPAS1	1.59956	0.0980169	CCR7, VEGFA
TRRUST_Transcription_Factors_2019	ATRXmut vs control	KLF6	1.59844	0.175521	ATF3, PMAIP1, CDKN1A, ASAH1
TRRUST_Transcription_Factors_2019	ATRXmut vs control	POU2F1	1.59354	0.175521	GADD45A, SDC4, RRM2B
TRRUST_Transcription_Factors_2019	ATRXmut vs control	CEBPZ	1.56462	0.128022	GZMB, APC
TRRUST_Transcription_Factors_2019	ATRXmut vs control	CREM	1.56451	0.197456	DUSP4, DUSP1
TRRUST_Transcription_Factors_2019	ATRXmut vs control	SMARCA4	1.56215	0.128022	CDKN1A, CD44, FOS
TRRUST_Transcription_Factors_2019	ATRXmut vs control	AR	1.56182	0.128022	CDKN1A, CTNNB1, VEGFA, JUN, PTPN1, TRPS1, BTG1, NRAS, RELA, EP300, CDK6, VIM, STIM1, XIAP, GTF2F1, HMOX1
TRRUST_Transcription_Factors_2019	ATRXmut vs control	TFAP2A	1.55886	0.143647	CD82, SPRY2, ECM1, CDKN1A, VEGFA, PLAUR, OAT
TRRUST_Transcription_Factors_2019	ATRXmut vs control	SFPQ	1.54614	0.138206	CXCL8, NEAT1
TRRUST_Transcription_Factors_2019	ATRXmut vs control	MITF	1.54331	0.218852	BCL2A1, HIF1A, BEST1
TRRUST_Transcription_Factors_2019	ATRXmut vs control	ABL1	1.52021	0.224445	CDKN1A, JUN, FOXO3, PIM1, BCL6
TRRUST_Transcription_Factors_2019	ATRXmut vs control	SIRT1	1.51572	0.175521	PER1, CDKN1A, HIC1, CTNNB1, ICAM1, FOXO3, HIF1A, TNFRSF10B, NOTCH1, CCAR2, CFLAR, MCL1, SHC1
TRRUST_Transcription_Factors_2019	ATRXmut vs control	RXRA	1.50948	0.221292	THBD, ABCA1
TRRUST_Transcription_Factors_2019	ATRXmut vs control	PGR	1.50749	0.234136	IRS2, DUSP1, VEGFA, RELA
TRRUST_Transcription_Factors_2019	ATRXmut vs control	TFAP2C	1.50209	0.175521	ECM1, CDKN1A
TRRUST_Transcription_Factors_2019	ATRXmut vs control	ING4	1.49323	0.246963	CXCL8, CDKN1A
TRRUST_Transcription_Factors_2019	ATRXmut vs control	ESR1	1.48965	0.160837	SERPINB9, PMAIP1, CDKN1A, CTNNB1, VEGFA, JUN, CEBPB, MDM2, AHR, RARA, NRF1
TRRUST_Transcription_Factors_2019	ATRXmut vs control	NFIL3	1.4884	0.248026	AREG, EREG
TRRUST_Transcription_Factors_2019	ATRXmut vs control	PAX5	1.48507	0.248026	PRDM1, CDKN1A, TIMP1, PRKCE
TRRUST_Transcription_Factors_2019	ATRXmut vs control	ARNT	1.48455	0.248026	RELB, VEGFA, JUN, BHLHE40, HIF1A, AHR
TRRUST_Transcription_Factors_2019	ATRXmut vs control	DNMT3A	1.46812	0.139514	CDKN1A, SETDB1
TRRUST_Transcription_Factors_2019	ATRXmut vs control	FOXA2	1.46591	0.224465	ABCA1, APOA1
TRRUST_Transcription_Factors_2019	ATRXmut vs control	BRCA1	1.4627	0.175521	AREG, GADD45A, CDKN1A, VEGFA, IRF9, HIF1A, MDM2, DDIT3
TRRUST_Transcription_Factors_2019	ATRXmut vs control	CREB1	1.45853	0.175521	SPRY2, CXCR4, BCL2L11, NR4A3, SNAI1, ETV3, JUN, RRM2B, NRF1, PPP2CA
TRRUST_Transcription_Factors_2019	ATRXmut vs control	SPDEF	1.45094	0.160837	PLAUR, SQSTM1
TRRUST_Transcription_Factors_2019	ATRXmut vs control	TBP	1.44774	0.282273	IGFBP4, CDKN1A
TRRUST_Transcription_Factors_2019	ATRXmut vs control	STAT4	1.43861	0.320779	SOCS3, PIM1
TRRUST_Transcription_Factors_2019	ATRXmut vs control	NFKBIA	1.42932	0.312943	CXCL8, ICAM1, RELA, CD58
TRRUST_Transcription_Factors_2019	ATRXmut vs control	ZNF148	1.42754	0.290283	IRS2, VIM, ODC1
TRRUST_Transcription_Factors_2019	ATRXmut vs control	SP1	1.42359	0.0386075	AREG, CTSL, IGFBP4, IRS2, SPRY2, ISG20, SRC, THBD, CDKN1A, TCN2, TIMP1, ABCA1, ITGAV, NR4A1, VEGFA, HBEGF, ICAM1, DNASE2, CD44, FPGS, CREM, SLC7A5, ARF6, ENG, MDM2, SGPL1, AHR, VDR, PLAUR, SQSTM1, NFKB2, APOA1, B4GALT5, CD83, B4GALT1, MPO, RELA, RARA, CIC, TGFB1, PRNP, TNFRSF10B, OAT
TRRUST_Transcription_Factors_2019	ATRXmut vs control	GLI2	1.42215	0.340209	JUN, TNFRSF10B, FAS
TRRUST_Transcription_Factors_2019	ATRXmut vs control	FOXQ1	1.41955	0.197456	VEGFA, BCL11A
TRRUST_Transcription_Factors_2019	ATRXmut vs control	HSF1	1.41922	0.271117	CDKN1A, JUN, HSPA1B, MAP3K14, BAG3, RELA
TRRUST_Transcription_Factors_2019	ATRXmut vs control	STAT1	1.40228	0.197456	CTSL, SOCS3, IFIT3, CDKN1A, UPP1, TIMP1, ICAM1, PIM1, PLSCR1, CD86
TRRUST_Transcription_Factors_2019	ATRXmut vs control	GFI1	1.39635	0.340209	CDKN1A, NF1
TRRUST_Transcription_Factors_2019	ATRXmut vs control	TFAP4	1.39331	0.343303	CDKN1A, MDM2
TRRUST_Transcription_Factors_2019	ATRXmut vs control	PITX1	1.38138	0.407269	JUN, RUNX1, IRF7
TRRUST_Transcription_Factors_2019	ATRXmut vs control	GATA6	1.38003	0.271117	APOA1, PLAU
TRRUST_Transcription_Factors_2019	ATRXmut vs control	STAT3	1.37656	0.175521	CXCL8, PRDM1, SOCS3, CDKN1A, TIMP1, ABCA1, VEGFA, ICAM1, OSM, HIF1A, PIM1, VDR, POU2F1, DDIT3, TGFB1, TNFRSF10B, ZFP36
TRRUST_Transcription_Factors_2019	ATRXmut vs control	HDAC3	1.36294	0.374291	CXCR4, VEGFA, JUN
TRRUST_Transcription_Factors_2019	ATRXmut vs control	SOX9	1.35581	0.416286	CDKN1A, BEST1, KLF4
TRRUST_Transcription_Factors_2019	ATRXmut vs control	GLI1	1.35417	0.37909	IL1R2, JUN, TNFRSF10B
TRRUST_Transcription_Factors_2019	ATRXmut vs control	SMAD7	1.3428	0.423271	CDKN1A, TGFBR1, TGFB1, HMOX1
TRRUST_Transcription_Factors_2019	ATRXmut vs control	NFIC	1.32177	0.419933	IRS2, JUN, ITGA5
TRRUST_Transcription_Factors_2019	ATRXmut vs control	SALL4	1.32054	0.45756	HOXA9, ZEB1
TRRUST_Transcription_Factors_2019	ATRXmut vs control	RUNX2	1.32033	0.45756	VEGFA, LGALS3
TRRUST_Transcription_Factors_2019	ATRXmut vs control	NCOR1	1.31853	0.165908	G0S2
TRRUST_Transcription_Factors_2019	ATRXmut vs control	PPARD	1.31331	0.458301	TIMP1, SAT1, TXN
TRRUST_Transcription_Factors_2019	ATRXmut vs control	FOXF2	1.31026	0.480286	MT1F, MT1E, ITGB1
TRRUST_Transcription_Factors_2019	ATRXmut vs control	ETS2	1.30651	0.424981	CXCL8, CDKN1A, ICAM1, MDM2, ANPEP
TRRUST_Transcription_Factors_2019	ATRXmut vs control	NKX3	1.30045	0.429123	VEGFA, FOS
TRRUST_Transcription_Factors_2019	ATRXmut vs control	EWSR1	1.28513	0.491852	PHLDA1, TGFBR2
TRRUST_Transcription_Factors_2019	ATRXmut vs control	KLF5	1.28097	0.459429	FOXO1, CXCR4, HIF1A, NOTCH1
TRRUST_Transcription_Factors_2019	ATRXmut vs control	DDIT3	1.27709	0.459429	CXCL8, ATF5, TNFRSF10B, MCL1
TRRUST_Transcription_Factors_2019	ATRXmut vs control	SREBF1	1.26617	0.467729	IRS2, SCD, CIC, LDLR, LPIN1, HMOX1, BCL2L1, FAS
TRRUST_Transcription_Factors_2019	ATRXmut vs control	NFATC2	1.25846	0.343303	MDM2
TRRUST_Transcription_Factors_2019	ATRXmut vs control	POU1F1	1.25474	0.366278	VDR
TRRUST_Transcription_Factors_2019	ATRXmut vs control	IRF7	1.25404	0.493808	ATF4, CCL5
TRRUST_Transcription_Factors_2019	ATRXmut vs control	FOXP2	1.24985	0.374291	PLAUR
TRRUST_Transcription_Factors_2019	ATRXmut vs control	CDX2	1.2498	0.487689	CDKN1A, VDR, KLF4
TRRUST_Transcription_Factors_2019	ATRXmut vs control	FOSL2	1.248	0.493755	TIMP1, MDM2, PLAUR, TGFB1, FOSL1, BCL6
TRRUST_Transcription_Factors_2019	ATRXmut vs control	MEF2A	1.24666	0.510084	JUN, NRF1, MEF2A
TRRUST_Transcription_Factors_2019	ATRXmut vs control	IKBKB	1.2297	0.556308	CXCL8, CD44
TRRUST_Transcription_Factors_2019	ATRXmut vs control	ZEB2	1.22471	0.539893	VIM, ITGA5
TRRUST_Transcription_Factors_2019	ATRXmut vs control	PML	1.22092	0.491852	TNFAIP3, CDKN1A, NR4A1, HIPK2
TRRUST_Transcription_Factors_2019	ATRXmut vs control	RUNX3	1.21193	0.487689	CDKN1A, TIMP1, CASP7, RUNX1, TRAF6, CFLAR
TRRUST_Transcription_Factors_2019	ATRXmut vs control	STAT5B	1.21137	0.556308	BCL6, BCL2L1
TRRUST_Transcription_Factors_2019	ATRXmut vs control	SOX17	1.2111	0.569697	NFAT5, CSNK1A1
TRRUST_Transcription_Factors_2019	ATRXmut vs control	EZH2	1.20728	0.491852	FBXO32, CDKN1A, RUNX3, SATB1, VDR
TRRUST_Transcription_Factors_2019	ATRXmut vs control	ETS1	1.20149	0.480286	ECE1, SPRY2, CXCR4, CDKN1A, MDM2, SQSTM1
TRRUST_Transcription_Factors_2019	ATRXmut vs control	APEX1	1.20138	0.567425	RELA, NFKB1
TRRUST_Transcription_Factors_2019	ATRXmut vs control	ZNF382	1.19691	0.556308	JUN, CDK6, NFKB1, STAT3
TRRUST_Transcription_Factors_2019	ATRXmut vs control	PPARA	1.19109	0.52926	G0S2, NFKBIA, ACSL1, PLIN2
TRRUST_Transcription_Factors_2019	ATRXmut vs control	FOSL1	1.19036	0.569697	ITGAV, PLAUR
TRRUST_Transcription_Factors_2019	ATRXmut vs control	PAX6	1.17961	0.578742	ITGA5, ITGB1
TRRUST_Transcription_Factors_2019	ATRXmut vs control	MEF2D	1.17451	0.578742	ATF3, JUN
TRRUST_Transcription_Factors_2019	ATRXmut vs control	ZEB1	1.17274	0.53258	BCL6
TRRUST_Transcription_Factors_2019	ATRXmut vs control	ATF3	1.15775	0.567425	CD82, DDIT3, LDLR, ADIPOR1
TRRUST_Transcription_Factors_2019	ATRXmut vs control	CREB5	1.15461	0.569697	RASGRP3, MX1
TRRUST_Transcription_Factors_2019	ATRXmut vs control	NPM1	1.15179	0.569697	CDKN1A, ATF5, MDM2, ELF4
TRRUST_Transcription_Factors_2019	ATRXmut vs control	HOXA10	1.15055	0.569697	SNAI1, KLF9, CDKN1C, IL15
TRRUST_Transcription_Factors_2019	ATRXmut vs control	FOS	1.14338	0.556308	CXCL8, CASP9, CREM, PLAUR, SMAD7, DDIT3
TRRUST_Transcription_Factors_2019	ATRXmut vs control	REST	1.13659	0.596779	SYN1, DYRK1A
TRRUST_Transcription_Factors_2019	ATRXmut vs control	CEBPA	1.13509	0.569697	SOCS3, ICAM1, CSF2RA, GAPDH, STAT3, INSR
TRRUST_Transcription_Factors_2019	ATRXmut vs control	USF2	1.13298	0.558674	THBS1, CXCR4, TCN2, ABCA1, HIF1A, POU2F1, TGFB1
TRRUST_Transcription_Factors_2019	ATRXmut vs control	ZBTB16	1.12336	0.5997	CXCR4, BID
TRRUST_Transcription_Factors_2019	ATRXmut vs control	HDAC5	1.1211	0.628011	SLC2A1, MEF2A
TRRUST_Transcription_Factors_2019	ATRXmut vs control	BCL6	1.11473	0.582219	CDKN1A, IRF4, BCL6, LITAF, BCL2L1, NFKB1, STAT3, HDAC7, CCND2, SUMO1
TRRUST_Transcription_Factors_2019	ATRXmut vs control	FOXO1	1.11176	0.596779	IRS2, CXCR4, ADIPOR1
TRRUST_Transcription_Factors_2019	ATRXmut vs control	DNMT1	1.11099	0.584458	CXCR4, RUNX3, VEGFA, TNFRSF10B
TRRUST_Transcription_Factors_2019	ATRXmut vs control	HOXB7	1.11047	0.640111	VEGFA, DAPK1
TRRUST_Transcription_Factors_2019	ATRXmut vs control	TRERF1	1.09828	0.6176	CCR7, CD86
TRRUST_Transcription_Factors_2019	ATRXmut vs control	SRY	1.09066	0.648783	NFKBIB, WDR5
TRRUST_Transcription_Factors_2019	ATRXmut vs control	EP300	1.08632	0.596779	CXCL8, THBD, CDKN1A, VEGFA, MDM2, RELA
TRRUST_Transcription_Factors_2019	ATRXmut vs control	HNF4A	1.08249	0.6176	CDKN1A, APOA1, LDLR
TRRUST_Transcription_Factors_2019	ATRXmut vs control	HDAC2	1.07659	0.6176	CXCL8, CDKN1A, VEGFA, KLF4
TRRUST_Transcription_Factors_2019	ATRXmut vs control	HDGF	1.07107	0.648783	VEGFA, VIM, FAS
TRRUST_Transcription_Factors_2019	ATRXmut vs control	NFATC1	1.06897	0.663292	ICAM1, SP1
TRRUST_Transcription_Factors_2019	ATRXmut vs control	ERCC2	1.04597	0.648783	CDKN1A, CPD
TRRUST_Transcription_Factors_2019	ATRXmut vs control	HOXA9	1.04545	0.648783	RELA, NFKB1, ID2
TRRUST_Transcription_Factors_2019	ATRXmut vs control	ELK1	1.04528	0.648783	FOSL1, TNFRSF10B, ZFP36, MCL1, SRF, FOS, PSEN1
TRRUST_Transcription_Factors_2019	ATRXmut vs control	ATF6	1.04291	0.648783	DDIT3, ATP2A2, DNAJC3, STARD4, SRF, HSPA5
TRRUST_Transcription_Factors_2019	ATRXmut vs control	PPARG	1.03635	0.641968	CDKN1A, SAT1, ICAM1, AGER, PLIN2, POU2F1, CD83, KLF4
TRRUST_Transcription_Factors_2019	ATRXmut vs control	TAL1	1.03403	0.666288	NFKB1
TRRUST_Transcription_Factors_2019	ATRXmut vs control	CTNNB1	1.03	0.648783	JUN, CD44, PPARD, VIM
TRRUST_Transcription_Factors_2019	ATRXmut vs control	ATF1	1.02598	0.648783	FTH1, PLAUR, MAP1LC3B
TRRUST_Transcription_Factors_2019	ATRXmut vs control	PPARGC1A	1.02357	0.671746	MFN2
TRRUST_Transcription_Factors_2019	ATRXmut vs control	HIPK2	1.02325	0.657151	CDKN1A, VEGFA, HIF1A, VIM
TRRUST_Transcription_Factors_2019	ATRXmut vs control	SOX6	1.02035	0.663292	CDKN1A, CTNNB1
TRRUST_Transcription_Factors_2019	ATRXmut vs control	ZBTB7A	1.01353	0.663292	SLC2A3, FOS, PKM
TRRUST_Transcription_Factors_2019	ATRXmut vs control	SOX2	1.00635	0.666288	ITGA6, VIM, ASXL1
TRRUST_Transcription_Factors_2019	ATRXmut vs control	OTX2	1.00078	0.719566	BEST1, CCNG2
TRRUST_Transcription_Factors_2019	ATRXmut vs control	TCF3	0.996052	0.671746	CDKN1A, CDK6
TRRUST_Transcription_Factors_2019	ATRXmut vs control	ESRRA	0.990751	0.669095	SNAI1, AHR, NRIP1
TRRUST_Transcription_Factors_2019	ATRXmut vs control	HSF2	0.979711	0.675862	HIF1A, MAPK8, TXN, FOS
TRRUST_Transcription_Factors_2019	ATRXmut vs control	KLF10	0.975842	0.708389	CDKN1A
TRRUST_Transcription_Factors_2019	ATRXmut vs control	SF1	0.959795	0.719566	TCERG1, SF3B1, U2AF2
TRRUST_Transcription_Factors_2019	ATRXmut vs control	NFYA	0.952567	0.709928	GADD45A, DDIT3, LPIN1, FAS, SP3, CCND2, HSPA5
TRRUST_Transcription_Factors_2019	ATRXmut vs control	E2F3	0.940751	0.722724	CDKN1A, VEGFA, MAPK8, CUX1, TFE3
TRRUST_Transcription_Factors_2019	ATRXmut vs control	NFKB2	0.932752	0.722724	HIF1A, CDK6, CCND2
TRRUST_Transcription_Factors_2019	ATRXmut vs control	IRF2	0.927339	0.723207	CXCR4, IFNGR1
TRRUST_Transcription_Factors_2019	ATRXmut vs control	CEBPD	0.927045	0.723207	DDIT3, GAPDH
TRRUST_Transcription_Factors_2019	ATRXmut vs control	FLI1	0.922193	0.734886	PHLDA1, EP300, HMOX1, TGFBR2
TRRUST_Transcription_Factors_2019	ATRXmut vs control	NFE2L2	0.917874	0.734886	CXCL8, MTHFR, HMOX1
TRRUST_Transcription_Factors_2019	ATRXmut vs control	NRF1	0.911262	0.742109	CXCR4, TOMM34, SPAST
TRRUST_Transcription_Factors_2019	ATRXmut vs control	FOXO3	0.906877	0.742087	BCL2L11, VEGFA, BCL6, PIK3CA
TRRUST_Transcription_Factors_2019	ATRXmut vs control	NR5A1	0.903675	0.742109	PNRC1, CITED2, STARD7
TRRUST_Transcription_Factors_2019	ATRXmut vs control	PAX3	0.889854	0.762389	CXCR4, BCL2L1
TRRUST_Transcription_Factors_2019	ATRXmut vs control	CIITA	0.886012	0.785085	PLXNA1, HLA-DRB5, CREBBP, HLA-A, HLA-B
TRRUST_Transcription_Factors_2019	ATRXmut vs control	TCF7L2	0.879093	0.762389	CTNNB1, HECA, STAT3
TRRUST_Transcription_Factors_2019	ATRXmut vs control	CDX1	0.863347	0.781456	IRF2BP2, TBP
TRRUST_Transcription_Factors_2019	ATRXmut vs control	SOX4	0.860851	0.77913	AGO1, HDAC8, DHX9
TRRUST_Transcription_Factors_2019	ATRXmut vs control	RBMX	0.834944	0.800234	FOSL1, JUNB, JUND, FOS
TRRUST_Transcription_Factors_2019	ATRXmut vs control	HNF1A	0.807408	0.823386	VEGFA, APOM
TRRUST_Transcription_Factors_2019	ATRXmut vs control	KAT2B	0.778523	0.860048	CDKN1A, ZEB1
TRRUST_Transcription_Factors_2019	ATRXmut vs control	MZF1	0.774174	0.890067	BLMH
TRRUST_Transcription_Factors_2019	ATRXmut vs control	ETV4	0.7704	0.861111	PLAUR, VIM, TGFBR2, CCND2
TRRUST_Transcription_Factors_2019	ATRXmut vs control	ING1	0.770298	0.853557	CDKN1A
TRRUST_Transcription_Factors_2019	ATRXmut vs control	KLF8	0.75712	0.868584	VIM, EPSTI1
TRRUST_Transcription_Factors_2019	ATRXmut vs control	SREBF2	0.746853	0.871715	ABCA1, LDLR, FAS, HMGCR
TRRUST_Transcription_Factors_2019	ATRXmut vs control	SP4	0.738365	0.868518	RELA, NFKB1
TRRUST_Transcription_Factors_2019	ATRXmut vs control	HIC1	0.736619	0.868584	VEGFA, STAT3
TRRUST_Transcription_Factors_2019	ATRXmut vs control	FOXO4	0.735783	0.868584	HIF1A, BCL6, PSMD11
TRRUST_Transcription_Factors_2019	ATRXmut vs control	GATA4	0.716677	0.871715	SGPL1, CCND2, SUMO1
TRRUST_Transcription_Factors_2019	ATRXmut vs control	PROX1	0.713361	0.872731	CDKN1C, AKT2
TRRUST_Transcription_Factors_2019	ATRXmut vs control	SP2	0.711039	0.872731	PAPSS2
TRRUST_Transcription_Factors_2019	ATRXmut vs control	NR1H4	0.708875	0.876314	VEGFA, RELA, NFKB1
TRRUST_Transcription_Factors_2019	ATRXmut vs control	SOX10	0.70871	0.882274	PMP22, MBP
TRRUST_Transcription_Factors_2019	ATRXmut vs control	MYCN	0.705038	0.948648	CDKN1A, CD44, MDM2, BMI1, HMGA1, HLA-E, CTSD, HLA-A, HLA-B
TRRUST_Transcription_Factors_2019	ATRXmut vs control	WWTR1	0.681173	0.886808	SMAD3, BAK1
TRRUST_Transcription_Factors_2019	ATRXmut vs control	APC	0.628935	0.948648	SGK1, KLF4, ODC1
TRRUST_Transcription_Factors_2019	ATRXmut vs control	MYB	0.613866	0.969098	ICAM1, IL15, ANPEP
TRRUST_Transcription_Factors_2019	ATRXmut vs control	MTF1	-0.453195	0.995003	GCLC, SOD1, MCAT
TRRUST_Transcription_Factors_2019	ATRXmut vs control	NR4A1	-0.488724	0.995003	BABAM2, CDKN1B, TIMP2, E2F1
TRRUST_Transcription_Factors_2019	ATRXmut vs control	CEBPE	-0.52044	0.995003	MYC
TRRUST_Transcription_Factors_2019	ATRXmut vs control	NFYC	-0.528981	0.992786	FDPS
TRRUST_Transcription_Factors_2019	ATRXmut vs control	HDAC9	-0.555292	0.989687	TP53, IL18, APP, STAT6
TRRUST_Transcription_Factors_2019	ATRXmut vs control	LMX1B	-0.574591	0.989687	TCF3
TRRUST_Transcription_Factors_2019	ATRXmut vs control	HIVEP2	-0.574743	0.973753	HLA-F
TRRUST_Transcription_Factors_2019	ATRXmut vs control	HOXA1	-0.610926	0.958397	LYL1, PCNA, MYC
TRRUST_Transcription_Factors_2019	ATRXmut vs control	MSC	-0.667683	0.995003	MCM7
TRRUST_Transcription_Factors_2019	ATRXmut vs control	PITX2	-0.669692	0.995003	PLOD1
TRRUST_Transcription_Factors_2019	ATRXmut vs control	NKX2	-0.719817	0.901933	LYL1, MEF2C
TRRUST_Transcription_Factors_2019	ATRXmut vs control	SRF	-0.729326	0.882274	FXN, CREB1, UBE2S, KPNA1, KPNB1
TRRUST_Transcription_Factors_2019	ATRXmut vs control	MYC	-0.736796	0.948648	CCNB1, CEBPA, TP53, DDX18, ST3GAL4, PRDX3, SRSF1, UBE2C, CD33, HLA-F, CDK4, XPO1, CHEK1, CDCA7, EBNA1BP2, CCNE1, BRD7, RCC1, PCNA
TRRUST_Transcription_Factors_2019	ATRXmut vs control	PTTG1	-0.743831	0.872731	CCNB1, S100A4, PTTG1IP, CDK1, TIMP2, MYC
TRRUST_Transcription_Factors_2019	ATRXmut vs control	RB1	-0.745249	0.890067	BRCA1, DHFR, MAP3K5, RB1, ATF2, EBNA1BP2, PCNA, RBL1, SP1, CDK1, BIRC5, MYC
TRRUST_Transcription_Factors_2019	ATRXmut vs control	NFYB	-0.786905	0.861111	STK11
TRRUST_Transcription_Factors_2019	ATRXmut vs control	TFCP2	-0.788158	0.872731	TYMS
TRRUST_Transcription_Factors_2019	ATRXmut vs control	STAT5A	-0.795905	0.860048	STK11
TRRUST_Transcription_Factors_2019	ATRXmut vs control	PBX2	-0.799245	0.872731	VCP
TRRUST_Transcription_Factors_2019	ATRXmut vs control	FOXP3	-0.801087	0.868584	BRCA1
TRRUST_Transcription_Factors_2019	ATRXmut vs control	NR3C2	-0.813789	0.868584	CABIN1
TRRUST_Transcription_Factors_2019	ATRXmut vs control	RFX5	-0.817009	0.8494	HLA-DOB, HLA-DOA, HLA-DMB
TRRUST_Transcription_Factors_2019	ATRXmut vs control	STAT2	-0.81838	0.845168	RCAN1
TRRUST_Transcription_Factors_2019	ATRXmut vs control	TWIST1	-0.820838	0.845168	ATM, ILK, RBL2, CTPS1
TRRUST_Transcription_Factors_2019	ATRXmut vs control	NR0B2	-0.828704	0.861111	E2F1
TRRUST_Transcription_Factors_2019	ATRXmut vs control	NR2F2	-0.828704	0.861111	E2F1
TRRUST_Transcription_Factors_2019	ATRXmut vs control	NF1	-0.830003	0.838522	TP53
TRRUST_Transcription_Factors_2019	ATRXmut vs control	CTCF	-0.835345	0.837799	BRCA1, RBL2
TRRUST_Transcription_Factors_2019	ATRXmut vs control	MSX2	-0.845299	0.858621	SOD1
TRRUST_Transcription_Factors_2019	ATRXmut vs control	FOXM1	-0.848017	0.823386	CCNB1, CDC25B
TRRUST_Transcription_Factors_2019	ATRXmut vs control	FOXD3	-0.857809	0.845168	NDRG1
TRRUST_Transcription_Factors_2019	ATRXmut vs control	NR2F1	-0.867536	0.840278	DR1
TRRUST_Transcription_Factors_2019	ATRXmut vs control	CREBBP	-0.872384	0.800234	BRCA1, TP53
TRRUST_Transcription_Factors_2019	ATRXmut vs control	HES1	-0.875507	0.817361	CD4, E2F1, PTEN, DBF4
TRRUST_Transcription_Factors_2019	ATRXmut vs control	BTF3	-0.889049	0.811437	ATM
TRRUST_Transcription_Factors_2019	ATRXmut vs control	GATA3	-0.905252	0.77913	FUT7
TRRUST_Transcription_Factors_2019	ATRXmut vs control	NANOG	-0.909402	0.786886	KLF2
TRRUST_Transcription_Factors_2019	ATRXmut vs control	TBX21	-0.913884	0.77913	FUT7
TRRUST_Transcription_Factors_2019	ATRXmut vs control	MAZ	-0.926629	0.77913	CD4, HRAS
TRRUST_Transcription_Factors_2019	ATRXmut vs control	RFXANK	-0.928933	0.742087	HLA-DOB, HLA-DOA, HLA-DMB
TRRUST_Transcription_Factors_2019	ATRXmut vs control	RFXAP	-0.928933	0.742087	HLA-DOB, HLA-DOA, HLA-DMB
TRRUST_Transcription_Factors_2019	ATRXmut vs control	E2F1	-0.944964	0.742087	BRCA1, CTSV, CCNB1, ATM, TP53, TOP2A, DNMT1, DHFR, IRF3, AURKB, ERCC1, MAP3K5, RRM2, CHEK1, ASF1B, RB1, RRP1B, DOK1, APAF1, CDCA7, RPA2, LRBA, ATAD2, IL1B, CCNE1, RRM1, CTNNBIP1, PCNA, ECT2, TYMS
TRRUST_Transcription_Factors_2019	ATRXmut vs control	TP63	-0.962223	0.722724	BRCA1, XPC
TRRUST_Transcription_Factors_2019	ATRXmut vs control	AHR	-0.969909	0.722724	BRCA1, RFC3
TRRUST_Transcription_Factors_2019	ATRXmut vs control	ARID3A	-0.972182	0.724175	RBL1, CDK1, E2F1
TRRUST_Transcription_Factors_2019	ATRXmut vs control	LMO2	-0.99165	0.719566	LYL1
TRRUST_Transcription_Factors_2019	ATRXmut vs control	YY1	-0.999582	0.671746	FCER1A, BRCA1, GBP1, TP53, FDPS, PARP1, CBX5, HDAC1
TRRUST_Transcription_Factors_2019	ATRXmut vs control	ILF3	-1.00039	0.704018	BIRC5
TRRUST_Transcription_Factors_2019	ATRXmut vs control	NR5A2	-1.03324	0.666288	CCNE1
TRRUST_Transcription_Factors_2019	ATRXmut vs control	MAF	-1.04807	0.661032	GCLC, ITGB7
TRRUST_Transcription_Factors_2019	ATRXmut vs control	NKX2	-1.05017	0.659413	STK11
TRRUST_Transcription_Factors_2019	ATRXmut vs control	MECP2	-1.05658	0.651995	MGMT, ALOX5
TRRUST_Transcription_Factors_2019	ATRXmut vs control	IRF3	-1.05823	0.648783	MAVS, PURA, IRF5
TRRUST_Transcription_Factors_2019	ATRXmut vs control	FOXA1	-1.05943	0.648783	BRCA1
TRRUST_Transcription_Factors_2019	ATRXmut vs control	ATF5	-1.06115	0.648783	CREB1, CCND3
TRRUST_Transcription_Factors_2019	ATRXmut vs control	HMGA1	-1.06532	0.648783	BRCA1, TP53
TRRUST_Transcription_Factors_2019	ATRXmut vs control	LEF1	-1.08108	0.626417	CEBPA, CD1D, MYCBP
TRRUST_Transcription_Factors_2019	ATRXmut vs control	TWIST2	-1.10837	0.596779	ATM, ILK, RBL2, CTPS1
TRRUST_Transcription_Factors_2019	ATRXmut vs control	PRDM1	-1.11449	0.605077	MKI67, PCNA, MYC, CIITA, LMO2
TRRUST_Transcription_Factors_2019	ATRXmut vs control	MYBL2	-1.11933	0.5997	NCL, SP1, MYC
TRRUST_Transcription_Factors_2019	ATRXmut vs control	MBD2	-1.12228	0.596779	GSTP1, ALOX5, CHD4
TRRUST_Transcription_Factors_2019	ATRXmut vs control	POU2F2	-1.12272	0.596779	HLA-DOB, SPIB, TK1
TRRUST_Transcription_Factors_2019	ATRXmut vs control	NR3C1	-1.12691	0.581645	BRCA1, TP53, CSF1R, CDK4, ATF2
TRRUST_Transcription_Factors_2019	ATRXmut vs control	PIAS1	-1.13572	0.569697	PRMT1
TRRUST_Transcription_Factors_2019	ATRXmut vs control	MTA1	-1.14327	0.569697	BRCA1, ITGB3BP, MNAT1, HDAC1
TRRUST_Transcription_Factors_2019	ATRXmut vs control	RFX1	-1.15023	0.569697	ITGAL, HLA-DOB, HDAC1, PCNA, HLA-DMB
TRRUST_Transcription_Factors_2019	ATRXmut vs control	PAX8	-1.16947	0.550022	TP53
TRRUST_Transcription_Factors_2019	ATRXmut vs control	YBX1	-1.18119	0.550022	CCNB1, TOP2A, CDC20, MNAT1, CDKN3
TRRUST_Transcription_Factors_2019	ATRXmut vs control	CUX1	-1.18818	0.53258	CYBB, ECT2, CDKN1B
TRRUST_Transcription_Factors_2019	ATRXmut vs control	MBD1	-1.20643	0.510084	MGMT, IRF8, ALOX5
TRRUST_Transcription_Factors_2019	ATRXmut vs control	USF1	-1.24027	0.445216	FCER1A, SCN9A, CD2, CCNB1, PTPN6, ASCL2, SLC16A1
TRRUST_Transcription_Factors_2019	ATRXmut vs control	IRF1	-1.29068	0.402204	CYBB, NCF2, CCNB1, TP53, PSMB9, TNFSF10, ERAP2
TRRUST_Transcription_Factors_2019	ATRXmut vs control	E2F6	-1.29211	0.419933	BRCA1, APAF1, BRD7
TRRUST_Transcription_Factors_2019	ATRXmut vs control	PAX2	-1.33819	0.246963	TP53
TRRUST_Transcription_Factors_2019	ATRXmut vs control	TFDP1	-1.35774	0.340209	TP53, DHFR, CCNE1, RRM1, PCNA, TYMS, CDK1
TRRUST_Transcription_Factors_2019	ATRXmut vs control	E2F4	-1.44239	0.245706	BRCA1, CCNB1, AURKB, MAP3K5
TRRUST_Transcription_Factors_2019	ATRXmut vs control	MEN1	-1.46213	0.190735	BRCA1, CDKN2C
TRRUST_Transcription_Factors_2019	ATRXmut vs control	NCOA3	-1.46954	0.0299327	BRCA1
TRRUST_Transcription_Factors_2019	ATRXmut vs control	IRF8	-1.49041	0.175521	CYBB, NCF2
TRRUST_Transcription_Factors_2019	ATRXmut vs control	SPI1	-1.51099	0.149821	FCER1A, MNDA, CYBB, NCF2, CD22, BTK, CD163, FLI1, ERAP2
TRRUST_Transcription_Factors_2019	ATRXmut vs control	GATA1	-1.57648	0.143647	FCER1A, CYBB, F13A1, CEBPA, DPYSL2, FLI1
TRRUST_Transcription_Factors_2019	ATRXmut vs control	SATB1	-1.60782	0.100458	CYBB, MKI67, CDK4, HDAC1
TRRUST_Transcription_Factors_2019	ATRXmut vs control	GATA2	-1.63396	0.0609248	FCER1A, CYBB, DPYSL2
TRRUST_Transcription_Factors_2019	ATRXmut vs control	ELF1	-1.76316	0.0134763	FCER1A, CYBB, FLI1
TRRUST_Transcription_Factors_2019	MYCN amplified vs MYCN wildtype	SPI1	1.92182	0.058875	PTGIR, FCGR1A, ERAP2, CD40, MNDA, FES, NCF2, FCER1A, IL1B, HCK
TRRUST_Transcription_Factors_2019	MYCN amplified vs MYCN wildtype	CREB5	1.91518	0.0457749	MX1, LGALS3BP, RASGRP3, STAT1, ATP6V0E1
TRRUST_Transcription_Factors_2019	MYCN amplified vs MYCN wildtype	CIITA	1.8605	0.0788263	HLA-DRB5, STAT1, SIRT1, HLA-DQB1, HLA-DMA, HLA-A, S100A4, HLA-F, HLA-DMB, HLA-DPB1, HLA-DRA, CREBBP, HLA-DOA, HLA-B, HLA-DRB1
TRRUST_Transcription_Factors_2019	MYCN amplified vs MYCN wildtype	NFKBIA	1.73593	0.130009	TNFSF10, CD40, PON2, IL1B
TRRUST_Transcription_Factors_2019	MYCN amplified vs MYCN wildtype	GATA1	1.64669	0.198869	LTBP4, FCER1A, BST2, DPYSL2, COPS5, SPI1, BACH1, CYBB, DICER1
TRRUST_Transcription_Factors_2019	MYCN amplified vs MYCN wildtype	RFXANK	1.61281	0.198869	HLA-DQA1, HLA-DRB5, HLA-DQB1, HLA-DMA, HLA-DMB, HLA-DPB1, HLA-DRA, HLA-DOA, HLA-DRB1
TRRUST_Transcription_Factors_2019	MYCN amplified vs MYCN wildtype	RFXAP	1.61281	0.198869	HLA-DQA1, HLA-DRB5, HLA-DQB1, HLA-DMA, HLA-DMB, HLA-DPB1, HLA-DRA, HLA-DOA, HLA-DRB1
TRRUST_Transcription_Factors_2019	MYCN amplified vs MYCN wildtype	RFX1	1.55664	0.214277	MYC, CIITA, HLA-DMB, HLA-DPB1, HLA-DRA
TRRUST_Transcription_Factors_2019	MYCN amplified vs MYCN wildtype	MBD2	1.54579	0.187438	DAPK1, ALOX5, CHD4
TRRUST_Transcription_Factors_2019	MYCN amplified vs MYCN wildtype	REST	1.52922	0.198869	KCNN4, STAT1, CD59
TRRUST_Transcription_Factors_2019	MYCN amplified vs MYCN wildtype	STAT1	1.48993	0.214277	FCGR1A, CD40, IRF7, XAF1, HMOX1, MVP, TNFSF13B, IL1B, CIITA, FCGRT, PSMB9, GLS, PLSCR1
TRRUST_Transcription_Factors_2019	MYCN amplified vs MYCN wildtype	NR3C2	1.48844	0.057012	ATP1B1, CD40
TRRUST_Transcription_Factors_2019	MYCN amplified vs MYCN wildtype	KLF8	1.4667	0.130009	EPSTI1, VIM
TRRUST_Transcription_Factors_2019	MYCN amplified vs MYCN wildtype	RFX5	1.46625	0.319841	HLA-DQA1, HLA-DRB5, HLA-DQB1, HLA-DMA, HLA-DMB, HLA-DPB1, HLA-DRA, HLA-DOA, HLA-DRB1
TRRUST_Transcription_Factors_2019	MYCN amplified vs MYCN wildtype	FOXO3	1.46067	0.319841	TNFSF10, SIRT6, TXNIP, SIRT1
TRRUST_Transcription_Factors_2019	MYCN amplified vs MYCN wildtype	GATA2	1.44722	0.309246	FCER1A, DPYSL2, SPI1, CYBB
TRRUST_Transcription_Factors_2019	MYCN amplified vs MYCN wildtype	TRERF1	1.41881	0.319841	CD40, LILRB2
TRRUST_Transcription_Factors_2019	MYCN amplified vs MYCN wildtype	ZEB2	1.37912	0.237862	ITGA5, VIM
TRRUST_Transcription_Factors_2019	MYCN amplified vs MYCN wildtype	HDAC2	1.37816	0.38635	TNFSF10, MYC, CD1D, ALOX5
TRRUST_Transcription_Factors_2019	MYCN amplified vs MYCN wildtype	RBMX	1.37577	0.382234	EGR1, TXNIP
TRRUST_Transcription_Factors_2019	MYCN amplified vs MYCN wildtype	IRF3	1.36615	0.37658	IRF7, PURA, MAVS
TRRUST_Transcription_Factors_2019	MYCN amplified vs MYCN wildtype	IRF1	1.36225	0.382234	TNFSF10, ERAP2, CD40, NCF2, CIITA, HLA-A, PSMB9, TRIM22
TRRUST_Transcription_Factors_2019	MYCN amplified vs MYCN wildtype	OTX2	1.28453	0.40079	CCNG2, BEST1
TRRUST_Transcription_Factors_2019	MYCN amplified vs MYCN wildtype	POU2F1	1.26942	0.488342	PTGIR, TXNRD1
TRRUST_Transcription_Factors_2019	MYCN amplified vs MYCN wildtype	LEF1	1.26011	0.496275	MYC, CD1D, TCF4
TRRUST_Transcription_Factors_2019	MYCN amplified vs MYCN wildtype	AHR	1.25927	0.496275	CCNG2, MYC, IL1B
TRRUST_Transcription_Factors_2019	MYCN amplified vs MYCN wildtype	MYBL2	1.23653	0.496275	MYC, NCL
TRRUST_Transcription_Factors_2019	MYCN amplified vs MYCN wildtype	PITX1	1.21671	0.551439	IRF7, JUN
TRRUST_Transcription_Factors_2019	MYCN amplified vs MYCN wildtype	CEBPE	1.21275	0.523424	MYC, SPI1
TRRUST_Transcription_Factors_2019	MYCN amplified vs MYCN wildtype	ILF3	1.16644	0.612071	HLA-DQA1, HLA-DRA, HLA-DRB1
TRRUST_Transcription_Factors_2019	MYCN amplified vs MYCN wildtype	NR2F1	1.16312	0.559708	DR1
TRRUST_Transcription_Factors_2019	MYCN amplified vs MYCN wildtype	LMO2	1.15418	0.617608	LYL1, ELK1
TRRUST_Transcription_Factors_2019	MYCN amplified vs MYCN wildtype	NFYC	1.15103	0.617608	CDKN1B, FOS, FDPS
TRRUST_Transcription_Factors_2019	MYCN amplified vs MYCN wildtype	NFYB	1.14116	0.631187	CDKN1B, FOS
TRRUST_Transcription_Factors_2019	MYCN amplified vs MYCN wildtype	CUX1	1.1384	0.617608	CDKN1B, CYBB
TRRUST_Transcription_Factors_2019	MYCN amplified vs MYCN wildtype	KAT2B	1.13429	0.623197	IRF7, CDKN1B
TRRUST_Transcription_Factors_2019	MYCN amplified vs MYCN wildtype	TBX21	1.11718	0.631187	NELFCD, YY1
TRRUST_Transcription_Factors_2019	MYCN amplified vs MYCN wildtype	PIAS1	1.10817	0.650178	STAT1, PRMT1
TRRUST_Transcription_Factors_2019	MYCN amplified vs MYCN wildtype	MTA1	1.10463	0.652892	MYC, SUMO2
TRRUST_Transcription_Factors_2019	MYCN amplified vs MYCN wildtype	PTTG1	1.10048	0.631187	MYC, S100A4, RAC1
TRRUST_Transcription_Factors_2019	MYCN amplified vs MYCN wildtype	HIVEP2	1.09989	0.652892	HLA-A, HLA-F, HLA-B, HLA-C
TRRUST_Transcription_Factors_2019	MYCN amplified vs MYCN wildtype	FOXO1	1.08182	0.652892	EGR1, TNFSF10, TXNIP, CDKN1B
TRRUST_Transcription_Factors_2019	MYCN amplified vs MYCN wildtype	RUNX3	1.06465	0.651681	MYC, PEA15, CFLAR, TXN2, TCF4
TRRUST_Transcription_Factors_2019	MYCN amplified vs MYCN wildtype	MECP2	1.0614	0.696409	ALOX5, MGMT
TRRUST_Transcription_Factors_2019	MYCN amplified vs MYCN wildtype	IRF8	1.02103	0.698175	NCF2, IL1B, CFLAR, CD68, CYBB
TRRUST_Transcription_Factors_2019	MYCN amplified vs MYCN wildtype	ETS1	1.02057	0.689859	EGR1, HMOX1, ATXN2, CASP1
TRRUST_Transcription_Factors_2019	MYCN amplified vs MYCN wildtype	NR5A1	1.00984	0.733364	CITED2
TRRUST_Transcription_Factors_2019	MYCN amplified vs MYCN wildtype	ARID3A	0.994707	0.733364	PML
TRRUST_Transcription_Factors_2019	MYCN amplified vs MYCN wildtype	CREM	0.992847	0.733364	CREB1, FOS, GPX4
TRRUST_Transcription_Factors_2019	MYCN amplified vs MYCN wildtype	FOS	0.991056	0.708057	HSPH1, MYC, BATF3, PDHA1, SPI1, CREM
TRRUST_Transcription_Factors_2019	MYCN amplified vs MYCN wildtype	HOXB7	0.987912	0.733364	DAPK1, CDKN1B
TRRUST_Transcription_Factors_2019	MYCN amplified vs MYCN wildtype	PAX6	0.980978	0.733364	ITGA5, PDHX
TRRUST_Transcription_Factors_2019	MYCN amplified vs MYCN wildtype	IRF2	0.975409	0.733364	ERAP2, CIITA, TAP1, IFNGR1
TRRUST_Transcription_Factors_2019	MYCN amplified vs MYCN wildtype	FOXD3	0.975037	0.741889	CYFIP2, NDRG1
TRRUST_Transcription_Factors_2019	MYCN amplified vs MYCN wildtype	STAT6	0.974775	0.732468	CD40, STAT1
TRRUST_Transcription_Factors_2019	MYCN amplified vs MYCN wildtype	SOX10	0.97251	0.733364	MBP
TRRUST_Transcription_Factors_2019	MYCN amplified vs MYCN wildtype	ETS2	0.970867	0.732468	EGR1, MYC
TRRUST_Transcription_Factors_2019	MYCN amplified vs MYCN wildtype	E2F4	0.96776	0.733364	MYC, MAP3K5, LTBP4
TRRUST_Transcription_Factors_2019	MYCN amplified vs MYCN wildtype	FOXO4	0.959864	0.733364	TNFSF10, CREB1
TRRUST_Transcription_Factors_2019	MYCN amplified vs MYCN wildtype	BTF3	0.958479	0.746398	NFKB1, ATM
TRRUST_Transcription_Factors_2019	MYCN amplified vs MYCN wildtype	HIC1	0.955124	0.741889	MYC, SIRT1
TRRUST_Transcription_Factors_2019	MYCN amplified vs MYCN wildtype	SMAD7	0.954815	0.734181	MYC, HMOX1
TRRUST_Transcription_Factors_2019	MYCN amplified vs MYCN wildtype	HSF1	0.953915	0.733364	POLK, IL1B, HSPA4, STIP1, JUN, LDHA, NFKB1
TRRUST_Transcription_Factors_2019	MYCN amplified vs MYCN wildtype	FOXM1	0.952101	0.744858	MYC
TRRUST_Transcription_Factors_2019	MYCN amplified vs MYCN wildtype	PBX2	0.951687	0.744807	VCP
TRRUST_Transcription_Factors_2019	MYCN amplified vs MYCN wildtype	ZBTB7A	0.950164	0.737774	MYC, FOS
TRRUST_Transcription_Factors_2019	MYCN amplified vs MYCN wildtype	MBD1	0.946591	0.746398	ALOX5, IRF8
TRRUST_Transcription_Factors_2019	MYCN amplified vs MYCN wildtype	CEBPZ	0.944092	0.752192	APC, MLH1
TRRUST_Transcription_Factors_2019	MYCN amplified vs MYCN wildtype	CTNNB1	0.94219	0.733364	MYC, JUN
TRRUST_Transcription_Factors_2019	MYCN amplified vs MYCN wildtype	NFATC1	0.940017	0.746398	ICAM1
TRRUST_Transcription_Factors_2019	MYCN amplified vs MYCN wildtype	HDAC9	0.939195	0.733364	CITED2, CFLAR
TRRUST_Transcription_Factors_2019	MYCN amplified vs MYCN wildtype	RB1	0.936948	0.733364	MYC, MAP3K5, HBP1
TRRUST_Transcription_Factors_2019	MYCN amplified vs MYCN wildtype	POU1F1	0.924686	0.752192	VDR
TRRUST_Transcription_Factors_2019	MYCN amplified vs MYCN wildtype	TAL1	0.911872	0.769572	NFKB1
TRRUST_Transcription_Factors_2019	MYCN amplified vs MYCN wildtype	ATF5	0.910069	0.752192	EGR1, CREB1, CCND3
TRRUST_Transcription_Factors_2019	MYCN amplified vs MYCN wildtype	FOXA1	0.908313	0.752192	CCNG2, MYC
TRRUST_Transcription_Factors_2019	MYCN amplified vs MYCN wildtype	E2F3	0.902532	0.746398	TFE3, MAP3K5
TRRUST_Transcription_Factors_2019	MYCN amplified vs MYCN wildtype	LMX1B	0.87264	0.79971	CD2AP
TRRUST_Transcription_Factors_2019	MYCN amplified vs MYCN wildtype	ELK1	0.870132	0.769572	CITED2, PSEN1, SRF, DAP3
TRRUST_Transcription_Factors_2019	MYCN amplified vs MYCN wildtype	PROX1	0.867036	0.79971	CDKN1B
TRRUST_Transcription_Factors_2019	MYCN amplified vs MYCN wildtype	NKX2	0.865855	0.79971	LYL1, MEF2C
TRRUST_Transcription_Factors_2019	MYCN amplified vs MYCN wildtype	MEF2D	0.860438	0.79291	HDAC7, JUN, ATM
TRRUST_Transcription_Factors_2019	MYCN amplified vs MYCN wildtype	PPARA	0.851486	0.79291	HMOX1, TXNIP, IL6R, STAT5A, APOBR
TRRUST_Transcription_Factors_2019	MYCN amplified vs MYCN wildtype	HDAC1	0.846412	0.79971	EGR1, CD1D, TXNIP
TRRUST_Transcription_Factors_2019	MYCN amplified vs MYCN wildtype	HDAC3	0.830743	0.79971	MYC, ALOX5, LGALS9, JUN, MBD1, GTF2I
TRRUST_Transcription_Factors_2019	MYCN amplified vs MYCN wildtype	HOXA1	0.82454	0.79971	MYC, LYL1
TRRUST_Transcription_Factors_2019	MYCN amplified vs MYCN wildtype	NF1	0.804534	0.814332	MYC, MBP
TRRUST_Transcription_Factors_2019	MYCN amplified vs MYCN wildtype	ZNF382	0.790668	0.814332	MYC, JUN, NFKB1
TRRUST_Transcription_Factors_2019	MYCN amplified vs MYCN wildtype	EZH2	0.778509	0.838538	MYC, CIITA, KPNB1, AXL, SATB1, VDR
TRRUST_Transcription_Factors_2019	MYCN amplified vs MYCN wildtype	CTCF	0.755459	0.838538	MYC
TRRUST_Transcription_Factors_2019	MYCN amplified vs MYCN wildtype	STAT2	0.724583	0.866667	STAT1, PML, RCAN1
TRRUST_Transcription_Factors_2019	MYCN amplified vs MYCN wildtype	MAZ	0.673202	0.889681	CD4, TSG101
TRRUST_Transcription_Factors_2019	MYCN amplified vs MYCN wildtype	MEF2A	0.571541	0.946644	JUN, MAPK14, COX6A1
TRRUST_Transcription_Factors_2019	MYCN amplified vs MYCN wildtype	EWSR1	0.440285	0.994265	ATF1, TGFBR2
TRRUST_Transcription_Factors_2019	MYCN amplified vs MYCN wildtype	ESRRA	-0.567747	0.946644	NRIP1, PNRC1, AHR, DAP3
TRRUST_Transcription_Factors_2019	MYCN amplified vs MYCN wildtype	APEX1	-0.583438	0.940552	RELA
TRRUST_Transcription_Factors_2019	MYCN amplified vs MYCN wildtype	GATA3	-0.587462	0.940552	RELA, ZEB1
TRRUST_Transcription_Factors_2019	MYCN amplified vs MYCN wildtype	SP4	-0.642835	0.894194	RELA
TRRUST_Transcription_Factors_2019	MYCN amplified vs MYCN wildtype	FLI1	-0.651803	0.894194	ID2
TRRUST_Transcription_Factors_2019	MYCN amplified vs MYCN wildtype	SRY	-0.673623	0.892277	NFKBIB
TRRUST_Transcription_Factors_2019	MYCN amplified vs MYCN wildtype	DDIT3	-0.679026	0.892916	MAP1LC3B, MCL1, RTN3, SIRT2, ATG5, TNFRSF10B
TRRUST_Transcription_Factors_2019	MYCN amplified vs MYCN wildtype	SOX17	-0.681226	0.879512	NFAT5, SERBP1
TRRUST_Transcription_Factors_2019	MYCN amplified vs MYCN wildtype	IRF9	-0.684668	0.881201	CDKN1A
TRRUST_Transcription_Factors_2019	MYCN amplified vs MYCN wildtype	NR4A1	-0.691412	0.879512	MDM2, BABAM2
TRRUST_Transcription_Factors_2019	MYCN amplified vs MYCN wildtype	MZF1	-0.692802	0.968101	BLMH
TRRUST_Transcription_Factors_2019	MYCN amplified vs MYCN wildtype	WWTR1	-0.720214	0.859477	SMAD3, BAX, BAK1
TRRUST_Transcription_Factors_2019	MYCN amplified vs MYCN wildtype	NR1H4	-0.733892	0.848463	VEGFA, RELA
TRRUST_Transcription_Factors_2019	MYCN amplified vs MYCN wildtype	ELF1	-0.743525	0.844749	BRCA2
TRRUST_Transcription_Factors_2019	MYCN amplified vs MYCN wildtype	MEN1	-0.752587	0.838538	JUND, CASP8
TRRUST_Transcription_Factors_2019	MYCN amplified vs MYCN wildtype	FOXA2	-0.761232	0.889681	GFER
TRRUST_Transcription_Factors_2019	MYCN amplified vs MYCN wildtype	TWIST2	-0.763559	0.838538	NF1, ITGB1
TRRUST_Transcription_Factors_2019	MYCN amplified vs MYCN wildtype	IKBKB	-0.76881	0.88277	CD44
TRRUST_Transcription_Factors_2019	MYCN amplified vs MYCN wildtype	NR3C1	-0.769595	0.844749	CDK4, CDKN1A, CDK6
TRRUST_Transcription_Factors_2019	MYCN amplified vs MYCN wildtype	AR	-0.779353	0.871225	CDKN1A, ATAD2, VEGFA, CDK6, CTNNB1, PTGS2, AKT1, PTEN
TRRUST_Transcription_Factors_2019	MYCN amplified vs MYCN wildtype	STAT4	-0.782999	0.819956	PIM1, SOCS3
TRRUST_Transcription_Factors_2019	MYCN amplified vs MYCN wildtype	TCF3	-0.786009	0.814332	CDKN1A, CDK6
TRRUST_Transcription_Factors_2019	MYCN amplified vs MYCN wildtype	RUNX1	-0.795959	0.814332	NF1, VEGFA
TRRUST_Transcription_Factors_2019	MYCN amplified vs MYCN wildtype	POU2F2	-0.800241	0.812935	ID2, TK1
TRRUST_Transcription_Factors_2019	MYCN amplified vs MYCN wildtype	SREBF2	-0.808351	0.79971	LDLR
TRRUST_Transcription_Factors_2019	MYCN amplified vs MYCN wildtype	FOSL1	-0.811104	0.79971	GCLC, PLAUR
TRRUST_Transcription_Factors_2019	MYCN amplified vs MYCN wildtype	SFPQ	-0.815074	0.82233	NEAT1
TRRUST_Transcription_Factors_2019	MYCN amplified vs MYCN wildtype	MITF	-0.822441	0.79971	HIF1A, HERC2, BEST1
TRRUST_Transcription_Factors_2019	MYCN amplified vs MYCN wildtype	MYB	-0.837438	0.79971	BCL2, ANPEP, TK1, MAT2A
TRRUST_Transcription_Factors_2019	MYCN amplified vs MYCN wildtype	RXRA	-0.857958	0.79291	THBD
TRRUST_Transcription_Factors_2019	MYCN amplified vs MYCN wildtype	FOXQ1	-0.87818	0.79971	VEGFA
TRRUST_Transcription_Factors_2019	MYCN amplified vs MYCN wildtype	JUNB	-0.883599	0.782523	CDKN1A, PTGS2
TRRUST_Transcription_Factors_2019	MYCN amplified vs MYCN wildtype	SRF	-0.895444	0.746398	FXN, UBE2S
TRRUST_Transcription_Factors_2019	MYCN amplified vs MYCN wildtype	ATF6	-0.896079	0.746398	DDIT3, HSPA5, NUCB1
TRRUST_Transcription_Factors_2019	MYCN amplified vs MYCN wildtype	RUNX2	-0.905731	0.784065	VEGFA
TRRUST_Transcription_Factors_2019	MYCN amplified vs MYCN wildtype	NR1I2	-0.908421	0.744807	BCL2
TRRUST_Transcription_Factors_2019	MYCN amplified vs MYCN wildtype	NFE2L2	-0.91318	0.744807	GCLC, MTHFR, SOD2
TRRUST_Transcription_Factors_2019	MYCN amplified vs MYCN wildtype	NFYA	-0.94093	0.738095	DDIT3, HSPA5
TRRUST_Transcription_Factors_2019	MYCN amplified vs MYCN wildtype	EP300	-0.942198	0.733364	THBD, CDKN1A, VEGFA, PTGS2, MDM2, DNMT1
TRRUST_Transcription_Factors_2019	MYCN amplified vs MYCN wildtype	ETV4	-0.951139	0.733364	PTGS2, PLAUR, EGLN1
TRRUST_Transcription_Factors_2019	MYCN amplified vs MYCN wildtype	PRDM1	-0.960692	0.733364	MKI67
TRRUST_Transcription_Factors_2019	MYCN amplified vs MYCN wildtype	PAX3	-0.976373	0.741889	CXCR4
TRRUST_Transcription_Factors_2019	MYCN amplified vs MYCN wildtype	HES1	-0.987896	0.733364	DBF4, PTEN
TRRUST_Transcription_Factors_2019	MYCN amplified vs MYCN wildtype	SOX4	-0.994971	0.732468	HDAC8, AGO1
TRRUST_Transcription_Factors_2019	MYCN amplified vs MYCN wildtype	KLF4	-1.00406	0.696543	THBD, CDKN1A, PFKP, VEGFA
TRRUST_Transcription_Factors_2019	MYCN amplified vs MYCN wildtype	CREBBP	-1.00407	0.696409	HOXA10, CDKN1A, PTGS2
TRRUST_Transcription_Factors_2019	MYCN amplified vs MYCN wildtype	FOXF2	-1.00821	0.733364	ITGB1, WASF2
TRRUST_Transcription_Factors_2019	MYCN amplified vs MYCN wildtype	PPARG	-1.00914	0.696409	BCL2, POU2F1, RETN, CDKN1A, PTGS2, CD83, PTEN, PLIN2, ERO1A
TRRUST_Transcription_Factors_2019	MYCN amplified vs MYCN wildtype	BCL6	-1.01663	0.696409	IRF4, CDKN1A, CHEK1
TRRUST_Transcription_Factors_2019	MYCN amplified vs MYCN wildtype	STAT5A	-1.03022	0.732468	BCL6
TRRUST_Transcription_Factors_2019	MYCN amplified vs MYCN wildtype	TCF4	-1.03158	0.679488	BCL2, VEGFA, HECA, PTEN
TRRUST_Transcription_Factors_2019	MYCN amplified vs MYCN wildtype	KLF10	-1.0366	0.723684	CDKN1A, STMN1
TRRUST_Transcription_Factors_2019	MYCN amplified vs MYCN wildtype	HMGA1	-1.04181	0.69069	INSR, PTGS2
TRRUST_Transcription_Factors_2019	MYCN amplified vs MYCN wildtype	SMAD3	-1.04821	0.661333	MXD1, CDKN1A, VEGFA, ZFP36
TRRUST_Transcription_Factors_2019	MYCN amplified vs MYCN wildtype	ATF2	-1.05686	0.652892	RETN, IMPDH2, CDKN1A, PTGS2, POLB, RELA
TRRUST_Transcription_Factors_2019	MYCN amplified vs MYCN wildtype	CDX1	-1.06265	0.696409	PTGS2, IRF2BP2, PCNA
TRRUST_Transcription_Factors_2019	MYCN amplified vs MYCN wildtype	GLI1	-1.06284	0.661333	BCL2, IL1R2
TRRUST_Transcription_Factors_2019	MYCN amplified vs MYCN wildtype	PPARD	-1.06438	0.677718	TXN, SAT1, TIMP1, SOD1
TRRUST_Transcription_Factors_2019	MYCN amplified vs MYCN wildtype	FOXP3	-1.0645	0.696409	CDKN1A
TRRUST_Transcription_Factors_2019	MYCN amplified vs MYCN wildtype	SP2	-1.07238	0.652892	MAT2A
TRRUST_Transcription_Factors_2019	MYCN amplified vs MYCN wildtype	STAT5B	-1.07376	0.652892	BCL6
TRRUST_Transcription_Factors_2019	MYCN amplified vs MYCN wildtype	ZEB1	-1.07376	0.652892	BCL6
TRRUST_Transcription_Factors_2019	MYCN amplified vs MYCN wildtype	TFAP4	-1.07457	0.69069	CDKN1A, MDM2
TRRUST_Transcription_Factors_2019	MYCN amplified vs MYCN wildtype	APC	-1.07853	0.652892	SGK1, PTGS2, DNMT1, AKT1, ODC1
TRRUST_Transcription_Factors_2019	MYCN amplified vs MYCN wildtype	TWIST1	-1.09046	0.631187	BCL2, NF1, ITGB1, AKT2, MAPK3
TRRUST_Transcription_Factors_2019	MYCN amplified vs MYCN wildtype	HNF4A	-1.09208	0.652892	LDLR, CDKN1A
TRRUST_Transcription_Factors_2019	MYCN amplified vs MYCN wildtype	SALL4	-1.09417	0.663146	PTEN, ZEB1, HOXA9
TRRUST_Transcription_Factors_2019	MYCN amplified vs MYCN wildtype	RARA	-1.0998	0.652892	THBD, CDKN1A
TRRUST_Transcription_Factors_2019	MYCN amplified vs MYCN wildtype	SMAD4	-1.10414	0.631187	BCL2, CDKN1A, ZFP36, SKIL
TRRUST_Transcription_Factors_2019	MYCN amplified vs MYCN wildtype	SP3	-1.12509	0.591704	HBEGF, CDKN1A, CENPH, VEGFA, SOCS3, CD83, PLAUR, EAPP, MAT2A, RELA, RASSF1, BSG
TRRUST_Transcription_Factors_2019	MYCN amplified vs MYCN wildtype	TP63	-1.13171	0.617608	ID2, CDKN1A, DDB2
TRRUST_Transcription_Factors_2019	MYCN amplified vs MYCN wildtype	PAX2	-1.13255	0.604444	ADAM10
TRRUST_Transcription_Factors_2019	MYCN amplified vs MYCN wildtype	GATA4	-1.15148	0.612581	SGPL1, HDAC9
TRRUST_Transcription_Factors_2019	MYCN amplified vs MYCN wildtype	HDAC5	-1.15487	0.617608	SLC2A1, MEF2A
TRRUST_Transcription_Factors_2019	MYCN amplified vs MYCN wildtype	NFATC2	-1.15528	0.566007	MDM2
TRRUST_Transcription_Factors_2019	MYCN amplified vs MYCN wildtype	HSF2	-1.15934	0.604735	HIF1A, TXN
TRRUST_Transcription_Factors_2019	MYCN amplified vs MYCN wildtype	FOXP2	-1.1663	0.559708	PLAUR
TRRUST_Transcription_Factors_2019	MYCN amplified vs MYCN wildtype	FOSL2	-1.16939	0.591704	PLAUR, MDM2, BCL6
TRRUST_Transcription_Factors_2019	MYCN amplified vs MYCN wildtype	SIRT1	-1.17527	0.551439	PER1, SHC1, HIF1A, CDKN1A, FOXO3, CTNNB1
TRRUST_Transcription_Factors_2019	MYCN amplified vs MYCN wildtype	HOXA9	-1.17806	0.595681	ID2, RELA
TRRUST_Transcription_Factors_2019	MYCN amplified vs MYCN wildtype	EGR2	-1.18169	0.543685	PTGS2
TRRUST_Transcription_Factors_2019	MYCN amplified vs MYCN wildtype	ELF3	-1.18169	0.543685	PTGS2
TRRUST_Transcription_Factors_2019	MYCN amplified vs MYCN wildtype	NR0B2	-1.18169	0.543685	PTGS2
TRRUST_Transcription_Factors_2019	MYCN amplified vs MYCN wildtype	GLI2	-1.18357	0.591704	BCL2
TRRUST_Transcription_Factors_2019	MYCN amplified vs MYCN wildtype	NRF1	-1.18585	0.559708	CXCR4, FMR1
TRRUST_Transcription_Factors_2019	MYCN amplified vs MYCN wildtype	JUN	-1.18832	0.496275	GCLC, CDKN1A, STMN1, DDIT3, NAMPT, ETS2, VEGFA, TXN, PTGS2, PLAUR, POLD2, MEF2D, SOD2, MAT2A, DDX21, BECN1
TRRUST_Transcription_Factors_2019	MYCN amplified vs MYCN wildtype	TFAP2C	-1.19239	0.559997	CDKN1A
TRRUST_Transcription_Factors_2019	MYCN amplified vs MYCN wildtype	YY1	-1.1944	0.496275	SAP30, NF1, LDLR, CXCR4, HIF1A, TFRC, HSPA5, DEK, PRDM2, WDFY4, HDAC2
TRRUST_Transcription_Factors_2019	MYCN amplified vs MYCN wildtype	NKX3	-1.19453	0.559708	VEGFA
TRRUST_Transcription_Factors_2019	MYCN amplified vs MYCN wildtype	NFIC	-1.19864	0.559708	IRS2, POLD2, HMGB1
TRRUST_Transcription_Factors_2019	MYCN amplified vs MYCN wildtype	ING1	-1.20303	0.559708	CDKN1A
TRRUST_Transcription_Factors_2019	MYCN amplified vs MYCN wildtype	CDX2	-1.20998	0.544413	CDKN1A, PTGS2, GSK3B, KLF4
TRRUST_Transcription_Factors_2019	MYCN amplified vs MYCN wildtype	PGR	-1.21029	0.544413	IRS2, BCL2, VEGFA, PTGS2
TRRUST_Transcription_Factors_2019	MYCN amplified vs MYCN wildtype	USF1	-1.21327	0.496275	TYMS, POU2F1, BRCA2, CXCR4, ASPH, FMR1, PTGS2, CTSD, ISG20
TRRUST_Transcription_Factors_2019	MYCN amplified vs MYCN wildtype	NFIL3	-1.21755	0.559708	AREG, EREG
TRRUST_Transcription_Factors_2019	MYCN amplified vs MYCN wildtype	IRF7	-1.22739	0.452722	ATF4
TRRUST_Transcription_Factors_2019	MYCN amplified vs MYCN wildtype	ERG	-1.22769	0.530903	SOX4, PIM1, CXCR4
TRRUST_Transcription_Factors_2019	MYCN amplified vs MYCN wildtype	STAT3	-1.23044	0.438344	BCL2, OSM, POU2F1, PIM1, CDK4, PRDM1, HIF1A, CDKN1A, DDIT3, VEGFA, CSRP1, SOCS3, ZFP36, PTGS2, ETV6, DNMT1, AKT1, PTEN
TRRUST_Transcription_Factors_2019	MYCN amplified vs MYCN wildtype	KLF6	-1.23268	0.530903	CERS2, PMAIP1, CDKN1A
TRRUST_Transcription_Factors_2019	MYCN amplified vs MYCN wildtype	TFCP2	-1.24513	0.496275	TYMS, GSK3B
TRRUST_Transcription_Factors_2019	MYCN amplified vs MYCN wildtype	PML	-1.25062	0.496275	TNFAIP3, CCNT1, NR4A1, CDKN1A, HIPK2
TRRUST_Transcription_Factors_2019	MYCN amplified vs MYCN wildtype	NANOG	-1.25451	0.496275	CDK6
TRRUST_Transcription_Factors_2019	MYCN amplified vs MYCN wildtype	HOXA10	-1.267	0.496275	KLF9, ID2
TRRUST_Transcription_Factors_2019	MYCN amplified vs MYCN wildtype	SPDEF	-1.26913	0.452722	PLAUR, SQSTM1
TRRUST_Transcription_Factors_2019	MYCN amplified vs MYCN wildtype	DNMT3A	-1.27607	0.363015	CDKN1A
TRRUST_Transcription_Factors_2019	MYCN amplified vs MYCN wildtype	RELA	-1.28163	0.340514	HBEGF, BCL2, TNFAIP3, NFKBIA, RIPK2, GCLC, BRCA2, IRF4, FAF1, CXCR4, CDK4, HIF1A, THBD, CDKN1A, CARM1, NAMPT, BCL3, VEGFA, CDK6, SOCS3, FOXO3, ALOX5AP, PTGS2, CD83, PLAUR, IER3, PCYT2, AKT1, PTEN, MIF, STAT3, IGF2BP2, SOD2
TRRUST_Transcription_Factors_2019	MYCN amplified vs MYCN wildtype	BRCA1	-1.28374	0.436203	AREG, BRCA2, HIF1A, CDKN1A, KHSRP, DDIT3, VEGFA, HSPA5, MDM2, CTSD, DDB2, STAT3
TRRUST_Transcription_Factors_2019	MYCN amplified vs MYCN wildtype	EPAS1	-1.286	0.436203	VEGFA
TRRUST_Transcription_Factors_2019	MYCN amplified vs MYCN wildtype	MAF	-1.29161	0.452722	GCLC
TRRUST_Transcription_Factors_2019	MYCN amplified vs MYCN wildtype	CEBPD	-1.29543	0.485714	DDIT3, PTGS2, CASP8
TRRUST_Transcription_Factors_2019	MYCN amplified vs MYCN wildtype	CEBPA	-1.30487	0.438344	BCL2, CD163, INSR, CSF2RA, SOCS3
TRRUST_Transcription_Factors_2019	MYCN amplified vs MYCN wildtype	NFKB1	-1.30664	0.309246	HBEGF, BCL2, TNFAIP3, NFKBIA, RIPK2, GCLC, BRCA2, IRF4, FAF1, CXCR4, CDK4, HIF1A, THBD, CDKN1A, CARM1, NAMPT, BCL3, VEGFA, SOCS3, FOXO3, ALOX5AP, PTGS2, CD83, PLAUR, IER3, PDE7A, PCYT2, AKT1, PTEN, MIF, SQSTM1, IGF2BP2, GSK3B, SOD2
TRRUST_Transcription_Factors_2019	MYCN amplified vs MYCN wildtype	ZFP36	-1.31091	0.452722	HIF1A, VEGFA, ELAVL1
TRRUST_Transcription_Factors_2019	MYCN amplified vs MYCN wildtype	MSC	-1.31671	0.209411	MCM7
TRRUST_Transcription_Factors_2019	MYCN amplified vs MYCN wildtype	SMARCA4	-1.32009	0.422993	CDKN1A
TRRUST_Transcription_Factors_2019	MYCN amplified vs MYCN wildtype	TBP	-1.32383	0.452722	BCL2, NF1, CDKN1A, FUS
TRRUST_Transcription_Factors_2019	MYCN amplified vs MYCN wildtype	ARNTL	-1.32481	0.415215	PER1, BHLHE40
TRRUST_Transcription_Factors_2019	MYCN amplified vs MYCN wildtype	NCOA3	-1.32636	0.187438	BCL2
TRRUST_Transcription_Factors_2019	MYCN amplified vs MYCN wildtype	REL	-1.32993	0.438344	TNFAIP3, CDKN1A, CSRP1, IER3, SOD2
TRRUST_Transcription_Factors_2019	MYCN amplified vs MYCN wildtype	MTF1	-1.33652	0.397971	GCLC, PRNP
TRRUST_Transcription_Factors_2019	MYCN amplified vs MYCN wildtype	ING4	-1.34213	0.438344	BCL2, CDKN1A, PTGS2
TRRUST_Transcription_Factors_2019	MYCN amplified vs MYCN wildtype	SNAI1	-1.34531	0.38635	HBEGF
TRRUST_Transcription_Factors_2019	MYCN amplified vs MYCN wildtype	CREB1	-1.35722	0.37658	BCL2, NF1, CXCR4, STMN1, SLC20A1, GABPA, PTGS2, POLD2, ETV3, GSK3B, CASP8, NR4A3, ODC1
TRRUST_Transcription_Factors_2019	MYCN amplified vs MYCN wildtype	CLOCK	-1.36026	0.415215	PER1, NAMPT, BHLHE40
TRRUST_Transcription_Factors_2019	MYCN amplified vs MYCN wildtype	ATF4	-1.37134	0.38635	DDIT4, CEBPB, DDIT3, VEGFA, HSPA5, PTGS2, MAP1LC3B
TRRUST_Transcription_Factors_2019	MYCN amplified vs MYCN wildtype	HDAC4	-1.38	0.38635	CDKN1A, VEGFA, ATF4, PTGS2
TRRUST_Transcription_Factors_2019	MYCN amplified vs MYCN wildtype	NPM1	-1.3851	0.38635	CDKN1A, BRD4, MDM2, DNMT1
TRRUST_Transcription_Factors_2019	MYCN amplified vs MYCN wildtype	KLF5	-1.38736	0.37658	CXCR4, HIF1A, FASN
TRRUST_Transcription_Factors_2019	MYCN amplified vs MYCN wildtype	USF2	-1.39314	0.363015	POU2F1, BRCA2, CXCR4, ASPH, HIF1A, FMR1, PTGS2, CTSD
TRRUST_Transcription_Factors_2019	MYCN amplified vs MYCN wildtype	MSX2	-1.40224	0.238596	BCL2
TRRUST_Transcription_Factors_2019	MYCN amplified vs MYCN wildtype	VHL	-1.40226	0.37658	CXCR4, HIF1A, VEGFA, BHLHE40, TFRC
TRRUST_Transcription_Factors_2019	MYCN amplified vs MYCN wildtype	TP73	-1.40277	0.37658	PMAIP1, CDKN1A, MDM2
TRRUST_Transcription_Factors_2019	MYCN amplified vs MYCN wildtype	HDGF	-1.40393	0.237862	VEGFA
TRRUST_Transcription_Factors_2019	MYCN amplified vs MYCN wildtype	SREBF1	-1.40419	0.37658	IRS2, LDLR
TRRUST_Transcription_Factors_2019	MYCN amplified vs MYCN wildtype	SOX9	-1.42067	0.363015	CDK4, CDKN1A, BEST1, KLF4, SF1
TRRUST_Transcription_Factors_2019	MYCN amplified vs MYCN wildtype	SF1	-1.42685	0.303424	U2AF2
TRRUST_Transcription_Factors_2019	MYCN amplified vs MYCN wildtype	ERCC2	-1.43089	0.361943	BCL2, CDKN1A, CPD
TRRUST_Transcription_Factors_2019	MYCN amplified vs MYCN wildtype	ARNT	-1.43719	0.363015	HIF1A, VEGFA, BHLHE40, CTSD
TRRUST_Transcription_Factors_2019	MYCN amplified vs MYCN wildtype	TFDP1	-1.43788	0.314798	TYMS, RRM1
TRRUST_Transcription_Factors_2019	MYCN amplified vs MYCN wildtype	TFAP2A	-1.43919	0.314798	BCL2, IMPDH2, CDKN1A, VEGFA, PTGS2, PLAUR, POLD2, PTEN, SOD2, OAT, GALNT3
TRRUST_Transcription_Factors_2019	MYCN amplified vs MYCN wildtype	XBP1	-1.44163	0.361943	DDIT3, VEGFA, HSPA5, PRNP, ERN1, SOD2
TRRUST_Transcription_Factors_2019	MYCN amplified vs MYCN wildtype	ATM	-1.44497	0.34883	BCL2, PMAIP1, CDKN1A, VEGFA, SLC2A1
TRRUST_Transcription_Factors_2019	MYCN amplified vs MYCN wildtype	POU5F1	-1.44995	0.187438	ID2, CDKN1A
TRRUST_Transcription_Factors_2019	MYCN amplified vs MYCN wildtype	JUND	-1.46592	0.322683	SOX4, GCLC, CDKN1A, PTGS2, PLAUR, MDM2
TRRUST_Transcription_Factors_2019	MYCN amplified vs MYCN wildtype	HNF1A	-1.47778	0.218761	VEGFA, CSRP1
TRRUST_Transcription_Factors_2019	MYCN amplified vs MYCN wildtype	GFI1	-1.48003	0.216345	NF1, CDKN1A
TRRUST_Transcription_Factors_2019	MYCN amplified vs MYCN wildtype	ZNF148	-1.49061	0.214277	IRS2
TRRUST_Transcription_Factors_2019	MYCN amplified vs MYCN wildtype	SOX6	-1.49725	0.206186	CDK4, CDKN1A, CTNNB1
TRRUST_Transcription_Factors_2019	MYCN amplified vs MYCN wildtype	SNAI2	-1.50595	0.264636	CXCR4, LPAR2
TRRUST_Transcription_Factors_2019	MYCN amplified vs MYCN wildtype	CEBPB	-1.50888	0.262633	INSR, IRF4, PRDM1, CDKN1A, DDIT3, CSRP1, PTGS2
TRRUST_Transcription_Factors_2019	MYCN amplified vs MYCN wildtype	MEF2C	-1.51719	0.214277	NR4A1, MECP2, VEGFA
TRRUST_Transcription_Factors_2019	MYCN amplified vs MYCN wildtype	NFKB2	-1.52106	0.214277	HIF1A, CDK6
TRRUST_Transcription_Factors_2019	MYCN amplified vs MYCN wildtype	MYC	-1.52614	0.187438	BCL2, ID2, CXCR4, CDK4, PMAIP1, CDKN1A, CHEK1, ST3GAL1, FMR1, VEGFA, BRD7, CDK6, TFRC, IER3, HDAC2, ODC1, IPO7, HNRNPA1, SURF1, TFAM, RCC1, CD38, EP300, CBFB
TRRUST_Transcription_Factors_2019	MYCN amplified vs MYCN wildtype	DNMT1	-1.56198	0.219072	CXCR4, VEGFA, MBD2, CASP8, RASSF1, RUNX3, MGMT, HDAC1
TRRUST_Transcription_Factors_2019	MYCN amplified vs MYCN wildtype	SP1	-1.56849	0.0521284	AREG, IRS2, TYMS, HBEGF, BCL2, ATP2A3, CD163, INSR, PSIP1, GCLC, SGPL1, NF1, LDLR, RETN, NR4A1, CDK4, CERS2, THBD, IMPDH2, CDKN1A, CENPH, FMR1, VEGFA, BRD7, CDK6, SLC3A2, GM2A, DBF4, ADAM17, GRK2, PTGS2, TMPO, CD83, PLAUR, HMGA1, MDM2, POLD2, TK1, DDB1, PRNP, DNMT1, MTA1, ADAM10, ISG20, DDB2, PTEN, MIF, EAPP, B4GALT1, HSD17B11, SQSTM1
TRRUST_Transcription_Factors_2019	MYCN amplified vs MYCN wildtype	E2F6	-1.57033	0.187438	PCLAF, BRD7
TRRUST_Transcription_Factors_2019	MYCN amplified vs MYCN wildtype	HDAC7	-1.57848	0.214277	NR4A1, HIF1A, CDKN1A
TRRUST_Transcription_Factors_2019	MYCN amplified vs MYCN wildtype	SOX2	-1.57982	0.130009	MKI67, ASXL1
TRRUST_Transcription_Factors_2019	MYCN amplified vs MYCN wildtype	ATF1	-1.58193	0.216345	BCL2, SLC20A1, GABPA, PLAUR, MAP1LC3B
TRRUST_Transcription_Factors_2019	MYCN amplified vs MYCN wildtype	ESR2	-1.58465	0.214277	INSR, BRCA2, CDKN1A, VEGFA, MKNK2, CTSD
TRRUST_Transcription_Factors_2019	MYCN amplified vs MYCN wildtype	ESR1	-1.60762	0.187438	TYMS, BCL2, CDK4, CEBPB, PMAIP1, CDKN1A, SERPINB9, VEGFA, CTNNB1, MDM2, CTSD
TRRUST_Transcription_Factors_2019	MYCN amplified vs MYCN wildtype	KLF2	-1.617	0.187438	CXCR4, THBD, CDKN1A, FABP5
TRRUST_Transcription_Factors_2019	MYCN amplified vs MYCN wildtype	TCF7L2	-1.61786	0.187438	HECA, CTNNB1, PTGS2, STARD7, STAT3
TRRUST_Transcription_Factors_2019	MYCN amplified vs MYCN wildtype	VDR	-1.6213	0.198869	DDIT4, HOXA10, CDKN1A, BHLHE40
TRRUST_Transcription_Factors_2019	MYCN amplified vs MYCN wildtype	MYCN	-1.62847	0.187438	MCM7, ID2, MCM4, CDKN1A, MCM6, MCM5, HMGA1, MDM2, CTSD, DDB1, HDAC2
TRRUST_Transcription_Factors_2019	MYCN amplified vs MYCN wildtype	YBX1	-1.63558	0.198869	TYMS, CKS2, CDKN3, CXCR4, KPNA2
TRRUST_Transcription_Factors_2019	MYCN amplified vs MYCN wildtype	SATB1	-1.63662	0.187438	MKI67, BCL2, CDK4
TRRUST_Transcription_Factors_2019	MYCN amplified vs MYCN wildtype	ABL1	-1.63858	0.198869	BCL2, PIM1, CDKN1A, FOXO3
TRRUST_Transcription_Factors_2019	MYCN amplified vs MYCN wildtype	ATF3	-1.64967	0.130009	PCLAF, LDLR, DDIT3
TRRUST_Transcription_Factors_2019	MYCN amplified vs MYCN wildtype	EGR1	-1.66075	0.181676	LDLR, PTP4A1, HIF1A, IMPDH2, CDKN1A, STMN1, VEGFA, UBE2S, PTGS2, TMPO, PLAUR, AKR1B1, PTEN, EAPP
TRRUST_Transcription_Factors_2019	MYCN amplified vs MYCN wildtype	ZBTB16	-1.67345	0.132538	BCL2, ID2, CXCR4
TRRUST_Transcription_Factors_2019	MYCN amplified vs MYCN wildtype	PARP1	-1.68318	0.187438	BCL2, BRCA2, THBD, CDKN1A
TRRUST_Transcription_Factors_2019	MYCN amplified vs MYCN wildtype	WT1	-1.7076	0.149414	HBEGF, HOXA10, BCL2, EREG, CDKN1A, CIAO1, VEGFA, U2AF2
TRRUST_Transcription_Factors_2019	MYCN amplified vs MYCN wildtype	PAX5	-1.75554	0.142008	BCL2, PRDM1, CDKN1A
TRRUST_Transcription_Factors_2019	MYCN amplified vs MYCN wildtype	TP53	-1.76148	0.0457749	MKI67, TYMS, BTG3, BCL2, MCM7, BRCA2, ID2, S100B, MAP4, CDK4, PMAIP1, CDKN1A, CHEK1, HIPK2, CARM1, BCL3, VEGFA, FOXO3, ING1, SLC2A1, CTNNB1, IER3, MDM2, FUS, CTSD, SMAD3, DDB1, DNMT1, DDB2, AKT1, PTEN, STAT3, SIVA1, IPO7, RELA, RASSF1, MCL1, PLK3, MDM4, PLAGL1
TRRUST_Transcription_Factors_2019	MYCN amplified vs MYCN wildtype	HIF1A	-1.77562	0.0920962	HBEGF, PFKFB3, CXCR4, NR4A1, HIF1A, VEGFA, ALOX5AP, TFRC, SLC2A1, PIK3CA, MIF, STAT3
TRRUST_Transcription_Factors_2019	MYCN amplified vs MYCN wildtype	HIPK2	-1.81822	0.0457749	HIF1A, CDKN1A, VEGFA
TRRUST_Transcription_Factors_2019	MYCN amplified vs MYCN wildtype	E2F1	-1.82477	0.057012	TYMS, LRBA, BCL2, XRCC1, RBM38, CDKN1A, ATAD2, RRP1B, CHEK1, DDIT3, RASGEF1B, VEGFA, ULK1, RRM1, DBF4, HSPA5, MCM5, HMGA1, MDM2, DNMT1, TP53BP2
TRRUST_Transcription_Factors_2019	MYCN amplified vs control	STAT1	2.2655	0.0757835	HMOX1, UPP1, IRF7, CD40, FCGR1A, XAF1, IL1B, TIMP1, SOCS3, PLSCR1, TNFSF13B, ICAM1, LY96, SCARB1, STAT2, CIITA, MVP, FCGRT, PML, CD22, CD86, S100A10
TRRUST_Transcription_Factors_2019	MYCN amplified vs control	CREB5	2.08976	0.0757835	LGALS3BP, RASGRP3, MX1, STAT1, LY96, ATP6V0E1
TRRUST_Transcription_Factors_2019	MYCN amplified vs control	NFKBIA	2.04956	0.108195	CD40, TNFSF10, IL1B, CD58, ICAM1, NFKB1, PON2, S100A6
TRRUST_Transcription_Factors_2019	MYCN amplified vs control	CIITA	1.95879	0.232965	HLA-A, HLA-DQB1, STAT1, HLA-DMA, CREBBP, HLA-B, HLA-DPB1, HLA-DRA, HLA-DRB1, HLA-DRB5, HLA-C, HLA-F
TRRUST_Transcription_Factors_2019	MYCN amplified vs control	RFXANK	1.92271	0.217375	HLA-DQA1, HLA-DQB1, HLA-DMA, HLA-DPB1, HLA-DRA, HLA-DRB1, HLA-DRB5, HLA-DPA1, HLA-DMB
TRRUST_Transcription_Factors_2019	MYCN amplified vs control	RFXAP	1.92271	0.217375	HLA-DQA1, HLA-DQB1, HLA-DMA, HLA-DPB1, HLA-DRA, HLA-DRB1, HLA-DRB5, HLA-DPA1, HLA-DMB
TRRUST_Transcription_Factors_2019	MYCN amplified vs control	SNAI2	1.86038	0.0905464	CD44, VDR, UBE2D3
TRRUST_Transcription_Factors_2019	MYCN amplified vs control	STAT6	1.8566	0.232965	CD40, DUSP1, STAT1, FOS, FOSB
TRRUST_Transcription_Factors_2019	MYCN amplified vs control	HSF1	1.84908	0.232965	IL1B, JUN, POLK, NFKB1, LDHA, MAP3K14
TRRUST_Transcription_Factors_2019	MYCN amplified vs control	SMAD3	1.83949	0.232965	MYC, VDR, JUN, AHR, TGFB1, VEGFA
TRRUST_Transcription_Factors_2019	MYCN amplified vs control	REL	1.77497	0.254205	BCL2A1, IER3, IL1B, ICAM1
TRRUST_Transcription_Factors_2019	MYCN amplified vs control	TRERF1	1.76151	0.232965	CD40, LILRB2, LILRB1, CD86
TRRUST_Transcription_Factors_2019	MYCN amplified vs control	NFIL3	1.71728	0.254205	TNFSF10, IL1B, EREG
TRRUST_Transcription_Factors_2019	MYCN amplified vs control	SPI1	1.6921	0.27539	PTGIR, CD40, FCGR1A, IL1B, CD68, SCARB1, ITGAX, FES, MNDA, HCK, NCF2
TRRUST_Transcription_Factors_2019	MYCN amplified vs control	RFX5	1.68543	0.254205	HLA-DQA1, HLA-DQB1, HLA-DMA, HLA-DPB1, HLA-DRA, HLA-DRB1, HLA-DRB5, HLA-DPA1, HLA-DMB
TRRUST_Transcription_Factors_2019	MYCN amplified vs control	ZBTB7A	1.64735	0.254205	MYC, SLC2A3, FOS
TRRUST_Transcription_Factors_2019	MYCN amplified vs control	REST	1.60507	0.304409	STAT1, KCNN4, CD59
TRRUST_Transcription_Factors_2019	MYCN amplified vs control	SMARCA4	1.59601	0.254205	CD44, FOS, CDKN1A
TRRUST_Transcription_Factors_2019	MYCN amplified vs control	HDAC3	1.58168	0.37301	MYC, JUN, ALOX5, VEGFA, LGALS9
TRRUST_Transcription_Factors_2019	MYCN amplified vs control	HIVEP2	1.57496	0.376039	HLA-A, HLA-B, HLA-C, HLA-F
TRRUST_Transcription_Factors_2019	MYCN amplified vs control	HDAC2	1.57001	0.353572	TNFSF10, MYC, KLF4, ALOX5, VEGFA, CD1D
TRRUST_Transcription_Factors_2019	MYCN amplified vs control	RARA	1.51843	0.425879	ICAM1, HCK, CDKN1A
TRRUST_Transcription_Factors_2019	MYCN amplified vs control	STAT4	1.49533	0.473413	MYC, SOCS3, S100A4
TRRUST_Transcription_Factors_2019	MYCN amplified vs control	ERG	1.48344	0.425879	HMOX1, ENG, ICAM1, EPB41L3, VIM, ILK
TRRUST_Transcription_Factors_2019	MYCN amplified vs control	MEF2D	1.46895	0.483599	ATF3, JUN, HDAC7
TRRUST_Transcription_Factors_2019	MYCN amplified vs control	NFATC1	1.45499	0.26083	ICAM1, SP1
TRRUST_Transcription_Factors_2019	MYCN amplified vs control	OTX2	1.44442	0.281619	CCNG2, BEST1
TRRUST_Transcription_Factors_2019	MYCN amplified vs control	FOS	1.43814	0.425879	MYC, CREM, FOS, SMAD4, NFKB1, HSPH1, EZR, CASP9, SPI1
TRRUST_Transcription_Factors_2019	MYCN amplified vs control	MITF	1.40938	0.527619	BCL2A1, SERPINF1, BEST1, FOS
TRRUST_Transcription_Factors_2019	MYCN amplified vs control	NKX3	1.39858	0.423573	FOS, VEGFA
TRRUST_Transcription_Factors_2019	MYCN amplified vs control	RUNX2	1.39858	0.423573	LGALS3, VEGFA
TRRUST_Transcription_Factors_2019	MYCN amplified vs control	CREM	1.39659	0.544082	DUSP1, CREB1, FOS, GPX4
TRRUST_Transcription_Factors_2019	MYCN amplified vs control	HOXB7	1.3939	0.526859	DAPK1, VEGFA, CDKN1B
TRRUST_Transcription_Factors_2019	MYCN amplified vs control	NKX2	1.38994	0.526859	CTNNB1, MEF2C, LYL1
TRRUST_Transcription_Factors_2019	MYCN amplified vs control	FOXQ1	1.3836	0.433541	VEGFA, BCL11A
TRRUST_Transcription_Factors_2019	MYCN amplified vs control	KLF8	1.34513	0.526859	EPSTI1, VIM
TRRUST_Transcription_Factors_2019	MYCN amplified vs control	ZEB2	1.34513	0.526859	ITGA5, VIM
TRRUST_Transcription_Factors_2019	MYCN amplified vs control	PAX6	1.34323	0.598285	ITGA5, PDHX
TRRUST_Transcription_Factors_2019	MYCN amplified vs control	NR3C2	1.34133	0.598285	CD40, ATP1B1
TRRUST_Transcription_Factors_2019	MYCN amplified vs control	PAX3	1.33734	0.526859	DPYSL2, CXCR4
TRRUST_Transcription_Factors_2019	MYCN amplified vs control	ZNF382	1.33357	0.602664	MYC, JUN, NFKB1
TRRUST_Transcription_Factors_2019	MYCN amplified vs control	PPARD	1.32937	0.604924	TIMP1, SAT1
TRRUST_Transcription_Factors_2019	MYCN amplified vs control	PITX1	1.31915	0.608742	IRF7, JUN, RUNX1
TRRUST_Transcription_Factors_2019	MYCN amplified vs control	PPARA	1.31308	0.568395	HMOX1, PLIN2
TRRUST_Transcription_Factors_2019	MYCN amplified vs control	SMAD4	1.2946	0.598285	MYC, JUN, AHR, TGFB1
TRRUST_Transcription_Factors_2019	MYCN amplified vs control	IRF9	1.29393	0.608742	SP100, PML, CDKN1B, CDKN1A
TRRUST_Transcription_Factors_2019	MYCN amplified vs control	SFPQ	1.28664	0.604924	NEAT1, STAT6
TRRUST_Transcription_Factors_2019	MYCN amplified vs control	SMAD7	1.28303	0.608742	HMOX1, MYC, TGFB1
TRRUST_Transcription_Factors_2019	MYCN amplified vs control	FLI1	1.27185	0.608742	HMOX1, EYA3
TRRUST_Transcription_Factors_2019	MYCN amplified vs control	RUNX3	1.26435	0.594195	TIMP1, MYC, CASP3, CFLAR, TCF4, PEA15, RUNX1
TRRUST_Transcription_Factors_2019	MYCN amplified vs control	SOX10	1.25971	0.608742	PMP22, MBP
TRRUST_Transcription_Factors_2019	MYCN amplified vs control	POU1F1	1.2596	0.506981	VDR
TRRUST_Transcription_Factors_2019	MYCN amplified vs control	CEBPE	1.25456	0.608742	MYC, SPI1
TRRUST_Transcription_Factors_2019	MYCN amplified vs control	CEBPB	1.2477	0.604924	IL1B, FURIN, DAPK1, S100A9
TRRUST_Transcription_Factors_2019	MYCN amplified vs control	IRF8	1.23955	0.608742	IL1B, CD68, CFLAR, NCF2
TRRUST_Transcription_Factors_2019	MYCN amplified vs control	STAT2	1.23794	0.608742	STAT1, SCARB1, PML, SCARB2
TRRUST_Transcription_Factors_2019	MYCN amplified vs control	KLF4	1.22297	0.608742	IFITM3, ATF3, IL1B, RARA, VDR
TRRUST_Transcription_Factors_2019	MYCN amplified vs control	IRF3	1.21848	0.647887	IRF7, PURA
TRRUST_Transcription_Factors_2019	MYCN amplified vs control	RELA	1.19633	0.647887	HMOX1, UPP1, CD69, IRF7, CD40, BCL2L11, TNFSF10, BCL2A1, HLA-A, IER3, IL1B, TIMP1, MYC, CASP3, SOCS3, CD58, CFLAR, STAT1, CREB3, BIRC2, ICAM1, PTGER4
TRRUST_Transcription_Factors_2019	MYCN amplified vs control	APEX1	1.17807	0.693939	NFKB1, RELA
TRRUST_Transcription_Factors_2019	MYCN amplified vs control	FOXO4	1.16072	0.67452	TNFSF10, CREB1, PSMD11
TRRUST_Transcription_Factors_2019	MYCN amplified vs control	PPARG	1.15438	0.608742	HMOX1, MYC, CFLAR, SAT1, ICAM1, KLF4, PLIN2, CIITA
TRRUST_Transcription_Factors_2019	MYCN amplified vs control	TAL1	1.15053	0.673654	NFKB1
TRRUST_Transcription_Factors_2019	MYCN amplified vs control	HDAC4	1.14991	0.666336	JUN, KLF4, TGIF1, VEGFA, SMAD4
TRRUST_Transcription_Factors_2019	MYCN amplified vs control	NFKB1	1.14966	0.693939	HMOX1, UPP1, CD69, IRF7, CD40, ATF3, BCL2L11, TNFSF10, BCL2A1, IER3, IL1B, TIMP1, MYC, CASP3, SOCS3, TNFSF13B, CD58, CFLAR, CREB3, BIRC2, ICAM1, PTGER4, TGFB1, POU2F2, ITGAX, IL1RN, ALOX5, VEGFA
TRRUST_Transcription_Factors_2019	MYCN amplified vs control	FOXO1	1.14957	0.67452	TNFSF10, EGR1, CDKN1B
TRRUST_Transcription_Factors_2019	MYCN amplified vs control	GATA3	1.14587	0.693939	NFKB1, FUT7, RELA, ZEB1
TRRUST_Transcription_Factors_2019	MYCN amplified vs control	KAT2B	1.12202	0.693939	IRF7, SMAD4, CDKN1B
TRRUST_Transcription_Factors_2019	MYCN amplified vs control	AR	1.12	0.608742	HMOX1, MYC, JUN, IFI16, CTNNB1, VEGFA, TRPS1, NRAS, NFKB1, BTG1, VIM, ELK4, TSC2
TRRUST_Transcription_Factors_2019	MYCN amplified vs control	FOXD3	1.11445	0.739877	CYFIP2, NDRG1
TRRUST_Transcription_Factors_2019	MYCN amplified vs control	RBMX	1.09698	0.713262	FOS, JUNB, EGR1
TRRUST_Transcription_Factors_2019	MYCN amplified vs control	ATF2	1.08376	0.709674	ATF3, DUSP1, JUN, ST3GAL5, DUSP10
TRRUST_Transcription_Factors_2019	MYCN amplified vs control	GATA1	1.08133	0.697062	F13A1, FURIN, BST2, RUNX1, DPYSL2
TRRUST_Transcription_Factors_2019	MYCN amplified vs control	EPAS1	1.07935	0.770791	VEGFA, USF2
TRRUST_Transcription_Factors_2019	MYCN amplified vs control	MBD2	1.07651	0.733033	DAPK1, ALOX5, CHD4
TRRUST_Transcription_Factors_2019	MYCN amplified vs control	CEBPA	1.06214	0.711867	MYC, SOCS3, ICAM1, ITGAX, S100A9
TRRUST_Transcription_Factors_2019	MYCN amplified vs control	SREBF1	1.05825	0.733033	HMOX1, LPIN1, CIC
TRRUST_Transcription_Factors_2019	MYCN amplified vs control	TCF3	1.05776	0.739877	MYC, CD4
TRRUST_Transcription_Factors_2019	MYCN amplified vs control	TFAP4	1.05246	0.765729	CLCN5, CDKN1A
TRRUST_Transcription_Factors_2019	MYCN amplified vs control	EZH2	1.05128	0.720262	SATB1, MYC, RUNX3, AXL, VDR, CIITA
TRRUST_Transcription_Factors_2019	MYCN amplified vs control	PML	1.05042	0.733033	TNFSF10, UBA7, CASP3, HCK, PML
TRRUST_Transcription_Factors_2019	MYCN amplified vs control	JUN	1.04928	0.693939	ATF3, LGALS3, IL1B, MYC, RELB, CREM, RARA, VDR, JUN, ITGAX, VEGFA
TRRUST_Transcription_Factors_2019	MYCN amplified vs control	ARNT	1.0437	0.739877	RELB, JUN, AHR, FOS, VEGFA, BHLHE40
TRRUST_Transcription_Factors_2019	MYCN amplified vs control	MEF2C	1.03944	0.75899	JUN, VEGFA, NR4A1
TRRUST_Transcription_Factors_2019	MYCN amplified vs control	ZNF148	1.02919	0.795856	VIM, ODC1
TRRUST_Transcription_Factors_2019	MYCN amplified vs control	PPARGC1A	1.02018	0.795856	MFN2
TRRUST_Transcription_Factors_2019	MYCN amplified vs control	RXRA	1.0163	0.805299	IL2RG, NOL7
TRRUST_Transcription_Factors_2019	MYCN amplified vs control	NR1H4	1.01418	0.765729	SCARB1, VEGFA, KLF11, NFKB1
TRRUST_Transcription_Factors_2019	MYCN amplified vs control	ATF4	1.00986	0.765729	IRF7, ATF3, VEGFA
TRRUST_Transcription_Factors_2019	MYCN amplified vs control	CDX2	1.00835	0.770791	VDR, KLF4
TRRUST_Transcription_Factors_2019	MYCN amplified vs control	JUNB	1.00438	0.777916	IL1B, SMAD4
TRRUST_Transcription_Factors_2019	MYCN amplified vs control	SPDEF	0.97905	0.84318	PLAUR, SQSTM1
TRRUST_Transcription_Factors_2019	MYCN amplified vs control	HNF4A	0.972359	0.795856	MYC, CDKN1A, GFER, TBP, ACAT2, LDLR
TRRUST_Transcription_Factors_2019	MYCN amplified vs control	ETS1	0.968058	0.795856	HMOX1, F13A1, CHUK, ATXN2, TBXAS1, EGR1, CTSB, RHOC, CASP1
TRRUST_Transcription_Factors_2019	MYCN amplified vs control	FOXP2	0.965841	0.859337	PLAUR
TRRUST_Transcription_Factors_2019	MYCN amplified vs control	TFAP2C	0.953109	0.850252	CSTA, CDKN1A
TRRUST_Transcription_Factors_2019	MYCN amplified vs control	IRF2	0.917837	0.84318	CIITA, ERAP2, IFNGR1, TAP1
TRRUST_Transcription_Factors_2019	MYCN amplified vs control	EWSR1	0.903687	0.871301	ATF1, TGFBR2
TRRUST_Transcription_Factors_2019	MYCN amplified vs control	RFX1	0.893946	0.859337	MYC, CIITA, HLA-DPB1, HLA-DRA
TRRUST_Transcription_Factors_2019	MYCN amplified vs control	NR1I2	0.870551	0.881502	KLF6, RXRA, NFKB1, CORO1C
TRRUST_Transcription_Factors_2019	MYCN amplified vs control	NFYC	0.851693	0.883479	FOS, LPIN1, CDKN1B
TRRUST_Transcription_Factors_2019	MYCN amplified vs control	ELK1	0.848636	0.897236	CITED2, PSEN1, FOS, MCL1, TNFRSF10B, DAP3, SRF
TRRUST_Transcription_Factors_2019	MYCN amplified vs control	EGR2	0.839482	0.935362	PTGS2
TRRUST_Transcription_Factors_2019	MYCN amplified vs control	ELF3	0.839482	0.935362	PTGS2
TRRUST_Transcription_Factors_2019	MYCN amplified vs control	SIRT1	0.83887	0.929142	IL1B, MYC, CFLAR, ICAM1, CTNNB1, BCL11A
TRRUST_Transcription_Factors_2019	MYCN amplified vs control	ATF6	0.836639	0.897236	STARD4, DNAJC3
TRRUST_Transcription_Factors_2019	MYCN amplified vs control	SRY	0.823481	0.928313	WDR5, NFKBIB
TRRUST_Transcription_Factors_2019	MYCN amplified vs control	PBX2	0.81725	0.937714	VCP
TRRUST_Transcription_Factors_2019	MYCN amplified vs control	NR2F1	0.81459	0.937714	DR1
TRRUST_Transcription_Factors_2019	MYCN amplified vs control	GATA2	0.811982	0.92093	DPYSL2, SPI1, PECAM1, CYBB, FCER1A
TRRUST_Transcription_Factors_2019	MYCN amplified vs control	HSF2	0.793694	0.929142	FOS, MAPK8, HSPA4
TRRUST_Transcription_Factors_2019	MYCN amplified vs control	ZFP36	0.786466	0.929142	LATS2, VEGFA
TRRUST_Transcription_Factors_2019	MYCN amplified vs control	POU2F1	0.776929	0.929142	PTGIR, TXNRD1
TRRUST_Transcription_Factors_2019	MYCN amplified vs control	LMO2	0.774304	0.935362	LYL1, ZEB1, ELK1
TRRUST_Transcription_Factors_2019	MYCN amplified vs control	FOXA2	0.768036	0.945436	GFER
TRRUST_Transcription_Factors_2019	MYCN amplified vs control	NFIC	0.765652	0.935362	ITGA5, JUN
TRRUST_Transcription_Factors_2019	MYCN amplified vs control	NR5A1	0.764943	0.935362	CITED2, PNRC1, STARD7
TRRUST_Transcription_Factors_2019	MYCN amplified vs control	TWIST2	0.757116	0.937714	CD44, ICAM1, FOS, ILK
TRRUST_Transcription_Factors_2019	MYCN amplified vs control	BTF3	0.741158	0.938153	NFKB1, ATM
TRRUST_Transcription_Factors_2019	MYCN amplified vs control	TWIST1	0.73174	0.945436	TIMP1, CD44, ICAM1, FOS
TRRUST_Transcription_Factors_2019	MYCN amplified vs control	SOX4	0.730361	0.937714	AGO1, DICER1, DHX9, KMT2A, HDAC8
TRRUST_Transcription_Factors_2019	MYCN amplified vs control	IRF7	0.729274	0.951606	ATF4
TRRUST_Transcription_Factors_2019	MYCN amplified vs control	TBX21	0.720194	0.938153	FUT7, NELFCD, YY1
TRRUST_Transcription_Factors_2019	MYCN amplified vs control	WWTR1	0.707615	0.938153	BAK1, SMAD3
TRRUST_Transcription_Factors_2019	MYCN amplified vs control	XBP1	0.701251	0.945436	PTGER4, VEGFA, EDEM2, SOD2
TRRUST_Transcription_Factors_2019	MYCN amplified vs control	VHL	0.689115	0.945436	TCF4, VEGFA, BHLHE40, CDKN1B
TRRUST_Transcription_Factors_2019	MYCN amplified vs control	HDAC9	0.689109	0.945436	CFLAR, CITED2, NFKB1
TRRUST_Transcription_Factors_2019	MYCN amplified vs control	PIAS1	0.682616	0.945436	STAT1
TRRUST_Transcription_Factors_2019	MYCN amplified vs control	CUX1	0.673796	0.94759	CDKN1B, CYBB
TRRUST_Transcription_Factors_2019	MYCN amplified vs control	DDIT3	0.654585	0.950407	ATF5, MCL1, TNFRSF10B
TRRUST_Transcription_Factors_2019	MYCN amplified vs control	LMX1B	0.598738	0.969934	CD2AP
TRRUST_Transcription_Factors_2019	MYCN amplified vs control	SALL4	0.595716	0.968978	HOXA9, ZEB1
TRRUST_Transcription_Factors_2019	MYCN amplified vs control	ETV4	0.475389	0.990249	VIM, PLAUR
TRRUST_Transcription_Factors_2019	MYCN amplified vs control	HOXA9	-0.481259	0.990249	ID2, ARHGEF1
TRRUST_Transcription_Factors_2019	MYCN amplified vs control	SOX17	-0.497488	0.990249	SERBP1
TRRUST_Transcription_Factors_2019	MYCN amplified vs control	MTF1	-0.541732	0.988007	GCLC
TRRUST_Transcription_Factors_2019	MYCN amplified vs control	MECP2	-0.546956	0.990249	MGMT
TRRUST_Transcription_Factors_2019	MYCN amplified vs control	PROX1	-0.575353	0.989244	AKT2
TRRUST_Transcription_Factors_2019	MYCN amplified vs control	HDAC7	-0.592754	0.969654	HIF1A
TRRUST_Transcription_Factors_2019	MYCN amplified vs control	SP3	-0.597883	0.980936	BIRC5, CENPH, HBEGF, HDAC4, RASSF1, UTRN, BSG
TRRUST_Transcription_Factors_2019	MYCN amplified vs control	HIF1A	-0.608906	0.980936	SLC29A1, HBEGF, VEGFB, MIF, EGLN1, HIF1A, ZNF217, PFKFB3, TFRC, ARNT, ENO1, PIK3CA
TRRUST_Transcription_Factors_2019	MYCN amplified vs control	SREBF2	-0.618709	0.962015	FDPS, ACOT7, FDFT1
TRRUST_Transcription_Factors_2019	MYCN amplified vs control	SNAI1	-0.636682	0.964159	HBEGF, PEBP1
TRRUST_Transcription_Factors_2019	MYCN amplified vs control	IKBKB	-0.639223	0.978713	TP53
TRRUST_Transcription_Factors_2019	MYCN amplified vs control	ATM	-0.649586	0.951606	BCL2, PCNA
TRRUST_Transcription_Factors_2019	MYCN amplified vs control	MEF2A	-0.658396	0.94759	NRF1
TRRUST_Transcription_Factors_2019	MYCN amplified vs control	MBD1	-0.665405	0.94759	MGMT, SETDB1
TRRUST_Transcription_Factors_2019	MYCN amplified vs control	BCL6	-0.667198	0.94759	CHEK1
TRRUST_Transcription_Factors_2019	MYCN amplified vs control	HDGF	-0.68925	0.94759	VEGFB
TRRUST_Transcription_Factors_2019	MYCN amplified vs control	CLOCK	-0.690083	0.945436	PER1
TRRUST_Transcription_Factors_2019	MYCN amplified vs control	GLI1	-0.691504	0.945436	BCL2, AKT1, H2AFX
TRRUST_Transcription_Factors_2019	MYCN amplified vs control	ESR2	-0.706644	0.945436	BRCA2, INSR, MKNK2, PELP1
TRRUST_Transcription_Factors_2019	MYCN amplified vs control	POU5F1	-0.706755	0.945436	GADD45A, ID2
TRRUST_Transcription_Factors_2019	MYCN amplified vs control	ETS2	-0.708916	0.945436	CDK1, TP53, CD163, FLI1, PDE7A, APP, ANPEP
TRRUST_Transcription_Factors_2019	MYCN amplified vs control	ELF1	-0.717228	0.945436	BRCA2
TRRUST_Transcription_Factors_2019	MYCN amplified vs control	NFE2L2	-0.725993	0.945436	BRCA1, GCLC
TRRUST_Transcription_Factors_2019	MYCN amplified vs control	ARNTL	-0.726881	0.945436	PER1
TRRUST_Transcription_Factors_2019	MYCN amplified vs control	HIPK2	-0.730742	0.945436	TP53, HIF1A, CTBP2
TRRUST_Transcription_Factors_2019	MYCN amplified vs control	STAT5B	-0.753921	0.945436	BCL6
TRRUST_Transcription_Factors_2019	MYCN amplified vs control	ZEB1	-0.753921	0.945436	BCL6
TRRUST_Transcription_Factors_2019	MYCN amplified vs control	NPM1	-0.760727	0.937714	DNMT1, BRD4
TRRUST_Transcription_Factors_2019	MYCN amplified vs control	MAZ	-0.770193	0.93875	HRAS
TRRUST_Transcription_Factors_2019	MYCN amplified vs control	GATA4	-0.770862	0.937714	SGPL1, HDAC9
TRRUST_Transcription_Factors_2019	MYCN amplified vs control	NF1	-0.771351	0.937714	TP53, DDB2, DDB1
TRRUST_Transcription_Factors_2019	MYCN amplified vs control	TCF4	-0.774163	0.937714	BIRC5, BCL2
TRRUST_Transcription_Factors_2019	MYCN amplified vs control	HDAC5	-0.774984	0.938153	YY1, SLC2A1, MEF2A
TRRUST_Transcription_Factors_2019	MYCN amplified vs control	NFYB	-0.775026	0.937714	STK11
TRRUST_Transcription_Factors_2019	MYCN amplified vs control	FOXF2	-0.804154	0.937714	WASF2, ITGB1
TRRUST_Transcription_Factors_2019	MYCN amplified vs control	NFATC2	-0.808561	0.937714	MDM2
TRRUST_Transcription_Factors_2019	MYCN amplified vs control	FOSL2	-0.817209	0.935362	BRCA1
TRRUST_Transcription_Factors_2019	MYCN amplified vs control	FOXO3	-0.818504	0.929142	BIRC5, VEGFB
TRRUST_Transcription_Factors_2019	MYCN amplified vs control	ATF5	-0.822461	0.935362	BCL2
TRRUST_Transcription_Factors_2019	MYCN amplified vs control	SP2	-0.824173	0.937714	MAT2A
TRRUST_Transcription_Factors_2019	MYCN amplified vs control	HOXA1	-0.839028	0.929142	BCL2, PCNA
TRRUST_Transcription_Factors_2019	MYCN amplified vs control	GLI2	-0.846669	0.929142	BCL2, H2AFX
TRRUST_Transcription_Factors_2019	MYCN amplified vs control	USF2	-0.848948	0.929142	BRCA1, BRCA2, FMR1, ASPH, POU2F1, HIF1A, MYH9
TRRUST_Transcription_Factors_2019	MYCN amplified vs control	CEBPZ	-0.849078	0.935362	MLH1
TRRUST_Transcription_Factors_2019	MYCN amplified vs control	ING4	-0.854355	0.92093	BCL2, TP53, SKP2
TRRUST_Transcription_Factors_2019	MYCN amplified vs control	NR3C1	-0.856327	0.928313	BRCA1, CDK4, TP53, RPS6KA3
TRRUST_Transcription_Factors_2019	MYCN amplified vs control	STAT3	-0.861347	0.929142	BIRC5, CDK4, STK11, BCL2, DNMT1, NR2C2, AKT1, VEGFB, CSRP1, TP53, POU2F1, MDC1, FLT3
TRRUST_Transcription_Factors_2019	MYCN amplified vs control	ZBTB16	-0.873014	0.92093	BCL2, CEBPA, ID2
TRRUST_Transcription_Factors_2019	MYCN amplified vs control	KLF6	-0.891298	0.889774	PTTG1, CERS2
TRRUST_Transcription_Factors_2019	MYCN amplified vs control	ABL1	-0.896491	0.883479	BCL2, TP53
TRRUST_Transcription_Factors_2019	MYCN amplified vs control	JUND	-0.902368	0.881502	SOX4, GCLC, GADD45A
TRRUST_Transcription_Factors_2019	MYCN amplified vs control	RUNX1	-0.905437	0.881502	MPO, NF1
TRRUST_Transcription_Factors_2019	MYCN amplified vs control	MZF1	-0.907942	0.897236	BLMH
TRRUST_Transcription_Factors_2019	MYCN amplified vs control	SOX9	-0.908054	0.885992	CDK4
TRRUST_Transcription_Factors_2019	MYCN amplified vs control	MYB	-0.909048	0.881502	TK1, BCL2, CEBPA
TRRUST_Transcription_Factors_2019	MYCN amplified vs control	VDR	-0.917316	0.874852	HOXA10, SKP2, DDIT4, NCOR1
TRRUST_Transcription_Factors_2019	MYCN amplified vs control	ESRRA	-0.925016	0.881502	NR2F6
TRRUST_Transcription_Factors_2019	MYCN amplified vs control	SRF	-0.93515	0.859337	FXN, UBE2S
TRRUST_Transcription_Factors_2019	MYCN amplified vs control	PAX5	-0.936417	0.859337	BCL2, TP53
TRRUST_Transcription_Factors_2019	MYCN amplified vs control	USF1	-0.94033	0.859337	TYMS, CCNB1, BRCA2, FMR1, ASPH, POU2F1
TRRUST_Transcription_Factors_2019	MYCN amplified vs control	ING1	-0.952367	0.859337	PCNA, TP53
TRRUST_Transcription_Factors_2019	MYCN amplified vs control	POU2F2	-0.953002	0.859337	TK1, ID2
TRRUST_Transcription_Factors_2019	MYCN amplified vs control	NFYA	-0.96061	0.850252	STK11, GADD45A, HSPA5
TRRUST_Transcription_Factors_2019	MYCN amplified vs control	LEF1	-0.963292	0.843507	BIRC5, CEBPA, TCF3, HERC2, SKP2
TRRUST_Transcription_Factors_2019	MYCN amplified vs control	E2F3	-0.967275	0.843507	CCNB1, CDK1
TRRUST_Transcription_Factors_2019	MYCN amplified vs control	AHR	-0.975797	0.84318	BRCA1, RFC3, PCNA, MT2A
TRRUST_Transcription_Factors_2019	MYCN amplified vs control	ILF3	-0.977048	0.850252	BIRC5
TRRUST_Transcription_Factors_2019	MYCN amplified vs control	BRCA1	-0.978818	0.84318	ASPM, CCNB1, BRCA2, KHSRP, MDC1, DDB2, GADD45A, HSPA5, HIF1A
TRRUST_Transcription_Factors_2019	MYCN amplified vs control	MYBL2	-0.988169	0.84318	MYBL2, NCL
TRRUST_Transcription_Factors_2019	MYCN amplified vs control	CEBPD	-0.988223	0.84318	CASP8, SOD1
TRRUST_Transcription_Factors_2019	MYCN amplified vs control	TP63	-1.01513	0.795856	SMARCD3, BRCA1, DDB2, ID2
TRRUST_Transcription_Factors_2019	MYCN amplified vs control	FOXP3	-1.01789	0.795856	BRCA1
TRRUST_Transcription_Factors_2019	MYCN amplified vs control	WT1	-1.0222	0.795856	HOXA10, U2AF2, BCL2, CIAO1, HBEGF, VEGFB
TRRUST_Transcription_Factors_2019	MYCN amplified vs control	HMGA1	-1.02319	0.795856	BRCA1, INSR, TP53
TRRUST_Transcription_Factors_2019	MYCN amplified vs control	PTTG1	-1.02457	0.795856	CCNB1, CDK1
TRRUST_Transcription_Factors_2019	MYCN amplified vs control	MAF	-1.03065	0.795856	GCLC
TRRUST_Transcription_Factors_2019	MYCN amplified vs control	CTCF	-1.04021	0.783659	BRCA1, NF1, RAD21
TRRUST_Transcription_Factors_2019	MYCN amplified vs control	CDX1	-1.05176	0.777393	PCNA
TRRUST_Transcription_Factors_2019	MYCN amplified vs control	MSX2	-1.05788	0.770791	BCL2
TRRUST_Transcription_Factors_2019	MYCN amplified vs control	CREB1	-1.06215	0.75899	STMN1, NR2F6, NDC80, POLD2, NF1, BCL2, GABPA, NRF1, CASP8, SLC20A1, GSK3B, NOLC1
TRRUST_Transcription_Factors_2019	MYCN amplified vs control	HNF1A	-1.07899	0.755821	CSRP1, APOM
TRRUST_Transcription_Factors_2019	MYCN amplified vs control	DNMT3A	-1.08637	0.738197	SETDB1
TRRUST_Transcription_Factors_2019	MYCN amplified vs control	FOXM1	-1.10006	0.733033	CCNB1, VEGFB
TRRUST_Transcription_Factors_2019	MYCN amplified vs control	FOXA1	-1.11268	0.720262	BRCA1, NF1, BCL2
TRRUST_Transcription_Factors_2019	MYCN amplified vs control	NANOG	-1.11625	0.711867	CDK6, KLF2
TRRUST_Transcription_Factors_2019	MYCN amplified vs control	CREBBP	-1.11759	0.711867	HOXA10, BRCA1, TP53, EZH2
TRRUST_Transcription_Factors_2019	MYCN amplified vs control	PGR	-1.11819	0.714625	HLTF, E2F1, BCL2
TRRUST_Transcription_Factors_2019	MYCN amplified vs control	PAX2	-1.12582	0.697515	TP53, ADAM10
TRRUST_Transcription_Factors_2019	MYCN amplified vs control	NFKB2	-1.12671	0.709674	HIF1A, CDK6, SND1
TRRUST_Transcription_Factors_2019	MYCN amplified vs control	SF1	-1.13443	0.6968	U2AF2
TRRUST_Transcription_Factors_2019	MYCN amplified vs control	YY1	-1.13918	0.67452	SAP30, BRCA1, NF1, PCNA, DEK, VEGFB, TP53, CBX5, WDFY4, HDAC1, HDAC2, PARP1, HSPA5, HIF1A, SURF1, FDPS, HCFC1, GNAS, PDIA6
TRRUST_Transcription_Factors_2019	MYCN amplified vs control	HIC1	-1.14094	0.693939	E2F1, LRP8
TRRUST_Transcription_Factors_2019	MYCN amplified vs control	MYC	-1.15425	0.647887	CCNB1, CHEK1, SHMT1, UBE2C, CDK4, FMR1, BCL2, PCNA, CEBPA, TP53, BRD7, CDCA7, TFAM, RCC1
TRRUST_Transcription_Factors_2019	MYCN amplified vs control	NR4A1	-1.15747	0.683117	E2F1, BABAM2
TRRUST_Transcription_Factors_2019	MYCN amplified vs control	STAT5A	-1.16144	0.683117	STK11
TRRUST_Transcription_Factors_2019	MYCN amplified vs control	EGR1	-1.16833	0.65172	STMN1, TMPO, IMPDH2, SLC4A2, TOE1, UBE2S, AKR1B1, TP53
TRRUST_Transcription_Factors_2019	MYCN amplified vs control	ESR1	-1.17144	0.65172	TYMS, E2F1, BRCA1, CDK4, BCL2, TP53, NRF1, HTRA2, RUNX2
TRRUST_Transcription_Factors_2019	MYCN amplified vs control	PRDM1	-1.17162	0.673654	MKI67, PCNA
TRRUST_Transcription_Factors_2019	MYCN amplified vs control	MEN1	-1.17772	0.664012	BRCA1, CASP8, CDKN2C, JUND
TRRUST_Transcription_Factors_2019	MYCN amplified vs control	IRF1	-1.18379	0.65172	CCNB1, E2F1, CDK4, CASP7, BCL2, CDK1, TP53
TRRUST_Transcription_Factors_2019	MYCN amplified vs control	HDAC1	-1.19537	0.608742	BIRC5, E2F1, PSIP1, BRCA2, DNMT1, PCNA, TP53
TRRUST_Transcription_Factors_2019	MYCN amplified vs control	NRF1	-1.20005	0.65172	FMR1, GALNT3
TRRUST_Transcription_Factors_2019	MYCN amplified vs control	TFAP2A	-1.20174	0.626723	CCNB1, IMPDH2, POLD2, BCL2, GALNT3
TRRUST_Transcription_Factors_2019	MYCN amplified vs control	SP1	-1.21214	0.483599	MPO, BIRC5, TYMS, E2F1, ATP2A3, MYBL2, RETN, PSIP1, BRCA1, PHGDH, CDK4, TK1, TMPO, IMPDH2, SLC39A8, SLC4A2, SLC29A1, STK11, FMR1, POLD2, NF1, CENPH, PTTG1, BCL2, DNMT1, DBF4, GRK2, SGPL1, HBEGF, GCLC, INSR, BRD7, IRF5, CERS2, MIF, MTA1, GM2A, HDAC4, HRAS, DDB2, DDB1, CENPW
TRRUST_Transcription_Factors_2019	MYCN amplified vs control	GFI1	-1.21409	0.608742	NF1
TRRUST_Transcription_Factors_2019	MYCN amplified vs control	TFCP2	-1.21514	0.608742	TYMS, GSK3B
TRRUST_Transcription_Factors_2019	MYCN amplified vs control	SOX6	-1.22118	0.608742	CDK4, TP53
TRRUST_Transcription_Factors_2019	MYCN amplified vs control	SOX2	-1.22653	0.608742	MKI67
TRRUST_Transcription_Factors_2019	MYCN amplified vs control	FOSL1	-1.22968	0.608742	GCLC, EZH2
TRRUST_Transcription_Factors_2019	MYCN amplified vs control	TCF7L2	-1.23783	0.608742	BIRC5
TRRUST_Transcription_Factors_2019	MYCN amplified vs control	MTA1	-1.26774	0.604924	BRCA1, MNAT1, ITGB3BP
TRRUST_Transcription_Factors_2019	MYCN amplified vs control	CTNNB1	-1.26961	0.608742	BIRC5, NCOA2
TRRUST_Transcription_Factors_2019	MYCN amplified vs control	APC	-1.27382	0.604924	BIRC5, DNMT1, AKT1
TRRUST_Transcription_Factors_2019	MYCN amplified vs control	EP300	-1.28681	0.577406	BIRC5, BRCA1, CCNB2, DNMT1, PCNA, EZH2, PARP1, MGMT
TRRUST_Transcription_Factors_2019	MYCN amplified vs control	PARP1	-1.28807	0.598285	E2F1, BRCA2, BCL2
TRRUST_Transcription_Factors_2019	MYCN amplified vs control	HES1	-1.29691	0.542581	E2F1, DBF4
TRRUST_Transcription_Factors_2019	MYCN amplified vs control	MSC	-1.3146	0.254205	MCM7
TRRUST_Transcription_Factors_2019	MYCN amplified vs control	NR2F2	-1.31479	0.254205	E2F1
TRRUST_Transcription_Factors_2019	MYCN amplified vs control	PAX8	-1.31699	0.433541	E2F1, TP53
TRRUST_Transcription_Factors_2019	MYCN amplified vs control	KLF2	-1.31892	0.526859	WEE1
TRRUST_Transcription_Factors_2019	MYCN amplified vs control	ATF3	-1.32639	0.526859	PCLAF, TP53, ADIPOR2
TRRUST_Transcription_Factors_2019	MYCN amplified vs control	ATF1	-1.34172	0.526859	TOP2A, BCL2, GABPA, SLC20A1
TRRUST_Transcription_Factors_2019	MYCN amplified vs control	KLF10	-1.35734	0.425879	STMN1
TRRUST_Transcription_Factors_2019	MYCN amplified vs control	DNMT1	-1.36315	0.503102	BIRC5, TP53, CASP8, MBD2, HDAC1, MGMT, RASSF1
TRRUST_Transcription_Factors_2019	MYCN amplified vs control	SP4	-1.3636	0.433541	BIRC5
TRRUST_Transcription_Factors_2019	MYCN amplified vs control	NCOA3	-1.38807	0.254205	BRCA1, BCL2
TRRUST_Transcription_Factors_2019	MYCN amplified vs control	NKX2	-1.3901	0.254205	STK11
TRRUST_Transcription_Factors_2019	MYCN amplified vs control	TP53	-1.39881	0.254205	MKI67, BIRC5, TYMS, CCNB1, E2F1, MCM7, MAP4, BRCA1, CHEK1, CDK4, CCNB2, S100B, BRCA2, UHRF1, BTG3, PTTG1, BCL2, DNMT1, PTPA, CDK1, AKT1, TP53, UHRF1BP1, HRAS, DDB2, EZH2, DDB1, CARM1, SIVA1, GADD45A, MGMT, ID2
TRRUST_Transcription_Factors_2019	MYCN amplified vs control	RB1	-1.43599	0.361189	BIRC5, E2F1, BRCA1, RBL1, PCNA, CDK1, DHFR
TRRUST_Transcription_Factors_2019	MYCN amplified vs control	NR0B2	-1.44768	0.146316	E2F1
TRRUST_Transcription_Factors_2019	MYCN amplified vs control	ARID3A	-1.45631	0.254205	E2F1, RBL1, CDK1
TRRUST_Transcription_Factors_2019	MYCN amplified vs control	TBP	-1.45875	0.361024	CCNB1, E2F1, NF1, BCL2
TRRUST_Transcription_Factors_2019	MYCN amplified vs control	HOXA10	-1.47611	0.254205	PHGDH, KLF9, TP53, ID2
TRRUST_Transcription_Factors_2019	MYCN amplified vs control	SATB1	-1.4927	0.26083	MKI67, CDK4, BCL2
TRRUST_Transcription_Factors_2019	MYCN amplified vs control	E2F6	-1.50774	0.254205	E2F1, PCLAF, BRCA1, BRD7
TRRUST_Transcription_Factors_2019	MYCN amplified vs control	ERCC2	-1.52105	0.254205	E2F1, BCL2, TP53
TRRUST_Transcription_Factors_2019	MYCN amplified vs control	TP73	-1.52799	0.254205	BIRC5, E2F1, CDK1
TRRUST_Transcription_Factors_2019	MYCN amplified vs control	KLF5	-1.55971	0.232965	BIRC5, CCNB1, FASN
TRRUST_Transcription_Factors_2019	MYCN amplified vs control	MYCN	-1.60962	0.217375	BIRC5, MCM2, MCM7, MCM8, MYBL2, MCM4, MCM6, MCM3, MCM5, TP53, DDB1, HDAC2, ID2, SKP2
TRRUST_Transcription_Factors_2019	MYCN amplified vs control	E2F4	-1.71657	0.112439	BIRC5, CCNB1, PCLAF, BRCA1, TOPBP1, AURKB
TRRUST_Transcription_Factors_2019	MYCN amplified vs control	TFDP1	-1.78799	0.0521788	TYMS, MYBL2, RRM1, PCNA, CDK1, DHFR, TP53
TRRUST_Transcription_Factors_2019	MYCN amplified vs control	YBX1	-1.9054	0.0218663	TOP2A, TYMS, CCNB1, E2F1, CKS2, MNAT1
TRRUST_Transcription_Factors_2019	MYCN amplified vs control	E2F1	-2.04545	6.73432e-06	TOP2A, BIRC5, TYMS, FANCA, CCNB1, E2F1, LRBA, MCM8, ATAD2, MYBL2, BRCA1, CHEK1, RRP1B, XRCC1, RRM2, RRM1, ASF1B, UHRF1, RBM38, CASP7, AURKB, BCL2, DNMT1, PCNA, DBF4, CDK1, DHFR, MCM5, TP53
TRRUST_Transcription_Factors_2019	sporadic vs control	JUND	2.46811	0.00114608	GADD45A, TIMP1, CDKN1A, PLAUR, ITGAV, TGFB1, GCLC, MDM2, NQO2
TRRUST_Transcription_Factors_2019	sporadic vs control	RELA	2.39677	4.08776e-08	IER3, SOCS3, CD69, TNFAIP3, UPP1, BCL2L11, VEGFA, BCL2A1, TIMP1, NFKBIA, HMOX1, ALOX5AP, FOXO3, NAMPT, CXCR4, CD83, CDKN1A, MCL1, PLAUR, CD58, BIRC2, SOD2, RIPK2, HLA-A, IL1RN, JUNB, HBEGF, BCL3, IL1B, CASP9, IRF4, SERPINB1, IRF7, STAT3
TRRUST_Transcription_Factors_2019	sporadic vs control	NFKB1	2.39448	4.08776e-08	IER3, SOCS3, ATF3, CD69, TNFAIP3, UPP1, BCL2L11, VEGFA, BCL2A1, TIMP1, NFKBIA, HMOX1, ALOX5AP, FOXO3, NAMPT, CXCR4, CD83, CDKN1A, MCL1, PLAUR, CD58, BIRC2, SOD2, RIPK2, IL1RN, JUNB, HBEGF, BCL3, IL1B, CASP9, IRF4, SERPINB1, IRF7, TGFB1, GCLC, SQSTM1, THBD
TRRUST_Transcription_Factors_2019	sporadic vs control	CEBPB	2.36551	0.00193548	PRDM1, FURIN, CDKN1A, IL1B, INSR, DDIT3, IRF4
TRRUST_Transcription_Factors_2019	sporadic vs control	REL	2.30541	0.00193548	IER3, TNFAIP3, BCL2A1, CDKN1A, SOD2, IL1B
TRRUST_Transcription_Factors_2019	sporadic vs control	CEBPA	2.11146	0.0261849	SOCS3, CD163, INSR, STAT3, CSF2RA, ITGAX, BCL2, GAPDH
TRRUST_Transcription_Factors_2019	sporadic vs control	ERG	2.09431	0.0281724	HMOX1, CXCR4, PIM1, VIM, ICAM1, ENG
TRRUST_Transcription_Factors_2019	sporadic vs control	SNAI2	2.02485	0.0152779	CXCR4, CD44, UBE2D3, VDR, LPAR2
TRRUST_Transcription_Factors_2019	sporadic vs control	SMAD3	2.02469	0.0324242	VEGFA, CDKN1A, ZFP36, MXD1, VDR, AHR, TGFB1
TRRUST_Transcription_Factors_2019	sporadic vs control	HDAC7	1.99902	0.0300916	NR4A1, CDKN1A, MEF2D, ACTN4, MEF2C, HIF1A
TRRUST_Transcription_Factors_2019	sporadic vs control	VHL	1.99841	0.038071	VEGFA, BHLHE40, CXCR4, KLF10, TCF4, TFRC
TRRUST_Transcription_Factors_2019	sporadic vs control	WT1	1.9983	0.0279202	EREG, VEGFA, SMAD3, CDKN1A, JUNB, HBEGF, WTAP, VDR, ADGRE5, ITGAX, BCL2, ODC1
TRRUST_Transcription_Factors_2019	sporadic vs control	PAX5	1.98838	0.0441761	PRDM1, TIMP1, CDKN1A, BCL2
TRRUST_Transcription_Factors_2019	sporadic vs control	STAT6	1.98253	0.0314378	DUSP1, FOSB, IRF4, FOS
TRRUST_Transcription_Factors_2019	sporadic vs control	SP3	1.94728	0.0261849	SOCS3, VEGFA, TIMP1, CD83, CDKN1A, PLAUR, HBEGF, ETF1, UBC, ITGAV, ADGRE5
TRRUST_Transcription_Factors_2019	sporadic vs control	PML	1.94603	0.0349071	TNFAIP3, NR4A1, CDKN1A, HIPK2, UBA7
TRRUST_Transcription_Factors_2019	sporadic vs control	ATM	1.90601	0.0415771	GADD45A, VEGFA, DUSP1, CDKN1A, MCL1, PMAIP1, SLC2A1, BCL2
TRRUST_Transcription_Factors_2019	sporadic vs control	JUN	1.88588	0.0279202	ATF3, VEGFA, RHOB, LGALS3, NAMPT, CDKN1A, PLAUR, TXN, SOD2, IL1B, MEF2D, DDIT3, RARA, VDR, GCLC, RELB, ITGAX, CREM
TRRUST_Transcription_Factors_2019	sporadic vs control	MITF	1.85805	0.0968883	BCL2A1, BEST1, FOS, SERPINF1, HIF1A
TRRUST_Transcription_Factors_2019	sporadic vs control	STAT1	1.85388	0.0281724	SOCS3, UPP1, TIMP1, HMOX1, PIM1, CDKN1A, LY96, IL1B, IRF7, STAT3, PLSCR1, CD86, XAF1, S100A10, CTSB, HLA-E, ICAM1
TRRUST_Transcription_Factors_2019	sporadic vs control	ESR2	1.83645	0.0968883	VEGFA, CDKN1A, CD68, INSR, FOS, JUN
TRRUST_Transcription_Factors_2019	sporadic vs control	ABL1	1.83082	0.0969007	FOXO3, PIM1, CDKN1A, BCL2, JUN
TRRUST_Transcription_Factors_2019	sporadic vs control	RUNX1	1.7995	0.0909077	VEGFA, TIMP1, LGALS3, KLF4, RELA, JUN, NFKB1
TRRUST_Transcription_Factors_2019	sporadic vs control	KLF2	1.78882	0.112507	FABP5, CXCR4, CDKN1A, THBD
TRRUST_Transcription_Factors_2019	sporadic vs control	FLI1	1.77047	0.120775	PHLDA1, HMOX1, ID2
TRRUST_Transcription_Factors_2019	sporadic vs control	NFIL3	1.76963	0.112507	AREG, EREG, IL1B
TRRUST_Transcription_Factors_2019	sporadic vs control	HDAC4	1.76584	0.112507	VEGFA, KLF4, TGIF1, CDKN1A, ATF4, TGIF2, JUN
TRRUST_Transcription_Factors_2019	sporadic vs control	HIF1A	1.75886	0.051781	VEGFA, NR4A1, PFKFB3, ALOX5AP, BID, CXCR4, HBEGF, STAT3, VIM, SLC2A1, ALDOA, TFRC, GAPDH
TRRUST_Transcription_Factors_2019	sporadic vs control	ATF4	1.74778	0.100401	ATF3, VEGFA, DDIT4, MCL1, CEBPB, DDIT3, IRF7, MAP1LC3B
TRRUST_Transcription_Factors_2019	sporadic vs control	MEF2C	1.73785	0.093849	VEGFA, NR4A1, MECP2, JUN
TRRUST_Transcription_Factors_2019	sporadic vs control	STAT3	1.70138	0.0370551	SOCS3, PRDM1, VEGFA, TIMP1, HMOX1, PIM1, CDKN1A, MCL1, ZFP36, IL1RN, JUNB, DDIT3, FOS, VDR, TGFB1
TRRUST_Transcription_Factors_2019	sporadic vs control	KLF4	1.6932	0.1179	IFITM3, ATF3, VEGFA, CDKN1A, IL1B, RARA, VDR, THBD
TRRUST_Transcription_Factors_2019	sporadic vs control	ARNT	1.6918	0.153578	VEGFA, BHLHE40, FOS, AHR, RELB, JUN, HIF1A
TRRUST_Transcription_Factors_2019	sporadic vs control	SMARCA4	1.68952	0.0614049	CD44, CDKN1A, FOS
TRRUST_Transcription_Factors_2019	sporadic vs control	HIVEP2	1.68521	0.146847	HLA-A, HLA-B, HLA-E, HLA-C
TRRUST_Transcription_Factors_2019	sporadic vs control	ARNTL	1.67137	0.0673722	BHLHE40, PER1, PER2
TRRUST_Transcription_Factors_2019	sporadic vs control	STAT4	1.65498	0.173139	SOCS3, PIM1
TRRUST_Transcription_Factors_2019	sporadic vs control	SOX9	1.65398	0.173139	KLF4, BEST1, CDKN1A
TRRUST_Transcription_Factors_2019	sporadic vs control	XBP1	1.63823	0.190153	VEGFA, SOD2, DDIT3, PRNP
TRRUST_Transcription_Factors_2019	sporadic vs control	PPARD	1.62544	0.190153	TIMP1, SAT1, TXN
TRRUST_Transcription_Factors_2019	sporadic vs control	PPARG	1.6231	0.1179	SAT1, HMOX1, KLF4, PLIN2, CD83, CDKN1A
TRRUST_Transcription_Factors_2019	sporadic vs control	ESR1	1.61912	0.127406	SERPINB9, VEGFA, CTNNB1, CDKN1A, PMAIP1, JUNB, CEBPB, RARA, FOS, AHR
TRRUST_Transcription_Factors_2019	sporadic vs control	TCF4	1.61677	0.190153	VEGFA, KLF4, CD44, VIM, HECA, BCL2, PTEN, JUN
TRRUST_Transcription_Factors_2019	sporadic vs control	ZNF148	1.5985	0.136766	IRS2, VIM, ODC1
TRRUST_Transcription_Factors_2019	sporadic vs control	ZNF382	1.59847	0.191744	STAT3, STAT5B, JUN, CDK6, NFKB1
TRRUST_Transcription_Factors_2019	sporadic vs control	SIRT1	1.59508	0.145099	CTNNB1, FOXO3, CDKN1A, MCL1, PER1, IL1B
TRRUST_Transcription_Factors_2019	sporadic vs control	SREBF1	1.58631	0.191744	IRS2, HMOX1, LDLR
TRRUST_Transcription_Factors_2019	sporadic vs control	CLOCK	1.57451	0.202534	BHLHE40, NAMPT, PER1, PER2
TRRUST_Transcription_Factors_2019	sporadic vs control	HIPK2	1.56838	0.212586	VEGFA, CDKN1A, VIM, MEF2C, HIF1A
TRRUST_Transcription_Factors_2019	sporadic vs control	RUNX2	1.5672	0.0281724	VEGFA, LGALS3
TRRUST_Transcription_Factors_2019	sporadic vs control	SFPQ	1.56626	0.0281724	NEAT1, STAT6
TRRUST_Transcription_Factors_2019	sporadic vs control	PGR	1.55622	0.208396	IRS2, VEGFA, DUSP1, BCL2, RELA
TRRUST_Transcription_Factors_2019	sporadic vs control	ZFP36	1.53899	0.231703	VEGFA, LATS2, HIF1A
TRRUST_Transcription_Factors_2019	sporadic vs control	BRCA1	1.5382	0.145099	AREG, GADD45A, VEGFA, CDKN1A, IRF9, DDIT3, FOS, IRF7, STAT3
TRRUST_Transcription_Factors_2019	sporadic vs control	TFAP4	1.53081	0.202534	CDKN1A, CLCN5, MDM2
TRRUST_Transcription_Factors_2019	sporadic vs control	FOXQ1	1.52882	0.093849	VEGFA, BCL11A
TRRUST_Transcription_Factors_2019	sporadic vs control	NR1I2	1.52573	0.242263	KLF6, BCL2, RELA, NFKB1, CORO1C, NOD2
TRRUST_Transcription_Factors_2019	sporadic vs control	CREB5	1.51987	0.242263	MX1, LY96, RDX
TRRUST_Transcription_Factors_2019	sporadic vs control	PPARA	1.5154	0.202534	ACSL1, NFKBIA, HMOX1, PLIN2, SOD2
TRRUST_Transcription_Factors_2019	sporadic vs control	POU5F1	1.51335	0.249373	GADD45A, CDKN1A, ID2
TRRUST_Transcription_Factors_2019	sporadic vs control	SMAD4	1.50417	0.241628	CDKN1A, ZFP36, AHR, TGFB1, SKIL, BCL2, JUN
TRRUST_Transcription_Factors_2019	sporadic vs control	NKX3	1.48969	0.146847	VEGFA, FOS
TRRUST_Transcription_Factors_2019	sporadic vs control	AR	1.48023	0.191412	VEGFA, CTNNB1, HMOX1, CDKN1A, TRPS1, BTG1, NRAS, VIM, PTPN1, RELA, PTEN, JUN, CDK6, NFKB1
TRRUST_Transcription_Factors_2019	sporadic vs control	EWSR1	1.46345	0.275726	PHLDA1, ATF1
TRRUST_Transcription_Factors_2019	sporadic vs control	SOX10	1.46089	0.190153	PMP22, MBP
TRRUST_Transcription_Factors_2019	sporadic vs control	SPDEF	1.4579	0.190153	PLAUR, SQSTM1
TRRUST_Transcription_Factors_2019	sporadic vs control	ZEB2	1.45333	0.191744	VIM, ITGA5
TRRUST_Transcription_Factors_2019	sporadic vs control	PAX6	1.45127	0.191744	ITGA5, ITGB1
TRRUST_Transcription_Factors_2019	sporadic vs control	KLF8	1.43527	0.218962	VIM, EPSTI1
TRRUST_Transcription_Factors_2019	sporadic vs control	ZBTB16	1.42645	0.309521	BID, CXCR4, ID2, BCL2
TRRUST_Transcription_Factors_2019	sporadic vs control	KLF6	1.42511	0.305405	ATF3, CDKN1A, PMAIP1, ASAH1
TRRUST_Transcription_Factors_2019	sporadic vs control	GFI1	1.41815	0.320664	CDKN1A, NF1, BAX
TRRUST_Transcription_Factors_2019	sporadic vs control	DNMT1	1.41712	0.283909	VEGFA, RUNX3, CXCR4, RGS10, TNFRSF10B
TRRUST_Transcription_Factors_2019	sporadic vs control	HSF2	1.41167	0.320041	TXN, FOS, HIF1A, MAPK8
TRRUST_Transcription_Factors_2019	sporadic vs control	VDR	1.40849	0.286702	BHLHE40, DDIT4, CDKN1A, TPT1, HLA-DRB1
TRRUST_Transcription_Factors_2019	sporadic vs control	PAX3	1.4024	0.270381	CXCR4, DPYSL2
TRRUST_Transcription_Factors_2019	sporadic vs control	HDAC3	1.39663	0.314904	VEGFA, CXCR4, JUN
TRRUST_Transcription_Factors_2019	sporadic vs control	TP53	1.3926	0.1179	IER3, ATF3, GADD45A, VEGFA, SLC6A6, CTNNB1, DUSP1, FOXO3, PLK3, SMAD3, CDKN1A, MCL1, HIPK2, PMAIP1, BCL3, ID2, TP53I3, STAT3
TRRUST_Transcription_Factors_2019	sporadic vs control	EGR1	1.37598	0.265311	ATF3, VEGFA, LDLR, PTP4A1, CDKN1A, PLAUR
TRRUST_Transcription_Factors_2019	sporadic vs control	ZBTB7A	1.37048	0.336267	SLC2A3, FOS
TRRUST_Transcription_Factors_2019	sporadic vs control	FOXD3	1.36401	0.327337	CYFIP2, NDRG1
TRRUST_Transcription_Factors_2019	sporadic vs control	TFAP2C	1.35629	0.336267	CDKN1A, CSTA
TRRUST_Transcription_Factors_2019	sporadic vs control	HMGA1	1.34946	0.336267	CD44, SLC2A3, IL1B, INSR
TRRUST_Transcription_Factors_2019	sporadic vs control	CDX2	1.34877	0.336267	KLF4, CDKN1A, VDR
TRRUST_Transcription_Factors_2019	sporadic vs control	EPAS1	1.34847	0.336267	VEGFA, USF2
TRRUST_Transcription_Factors_2019	sporadic vs control	APEX1	1.34335	0.340607	RELA, NFKB1
TRRUST_Transcription_Factors_2019	sporadic vs control	ATF2	1.33386	0.340607	ATF3, DUSP1, CDKN1A, RELA, DUSP10, JUN
TRRUST_Transcription_Factors_2019	sporadic vs control	HOXA9	1.3229	0.379895	ID2, RELA, NFKB1
TRRUST_Transcription_Factors_2019	sporadic vs control	NFKBIA	1.31301	0.379895	CD58, IL1B, RELA, ICAM1, NFKB1
TRRUST_Transcription_Factors_2019	sporadic vs control	OTX2	1.30876	0.191744	BEST1
TRRUST_Transcription_Factors_2019	sporadic vs control	WWTR1	1.30481	0.395147	SMAD3, BAK1
TRRUST_Transcription_Factors_2019	sporadic vs control	MEF2D	1.30436	0.395147	ATF3, JUN
TRRUST_Transcription_Factors_2019	sporadic vs control	HDGF	1.29894	0.397692	VEGFA, VIM
TRRUST_Transcription_Factors_2019	sporadic vs control	FOXP2	1.29277	0.257498	PLAUR
TRRUST_Transcription_Factors_2019	sporadic vs control	HNF1A	1.29126	0.397692	VEGFA, ACAT2
TRRUST_Transcription_Factors_2019	sporadic vs control	HDAC1	1.28769	0.336267	BCL2A1, RUNX3, RHOB, KLF4, CD44, CDKN1A, FOS, STAT3
TRRUST_Transcription_Factors_2019	sporadic vs control	HOXB7	1.2868	0.401749	VEGFA, DAPK1
TRRUST_Transcription_Factors_2019	sporadic vs control	IRF7	1.28333	0.275726	ATF4
TRRUST_Transcription_Factors_2019	sporadic vs control	SP1	1.26885	0.125942	AREG, ISG20, IRS2, VEGFA, NR4A1, TIMP1, CD163, CD83, LDLR, CD44, CDKN1A, SLC7A5, ARF6, PLAUR, B4GALT5, SOD2, B4GALT1, HBEGF, SLC3A2, INSR, RARA, UBC, FOS, ITGAV, VDR, AHR, PLAA, TGFB1, VIM, GCLC, SQSTM1, THBD, ITGA5, ADGRE5
TRRUST_Transcription_Factors_2019	sporadic vs control	JUNB	1.26747	0.404958	CDKN1A, IL1B
TRRUST_Transcription_Factors_2019	sporadic vs control	PARP1	1.26359	0.397692	CDKN1A, VIM, THBD, SERPINF1, BCL2, RELA, JUN, NFKB1
TRRUST_Transcription_Factors_2019	sporadic vs control	HDAC2	1.25534	0.397692	VEGFA, KLF4, CDKN1A
TRRUST_Transcription_Factors_2019	sporadic vs control	SOX6	1.25345	0.407838	CTNNB1, CDKN1A
TRRUST_Transcription_Factors_2019	sporadic vs control	POU1F1	1.25327	0.336267	VDR
TRRUST_Transcription_Factors_2019	sporadic vs control	ETS1	1.24741	0.38616	HMOX1, CXCR4, CDKN1A, F13A1, ANPEP, SQSTM1, TBXAS1, CHUK, CTSB, MDM2
TRRUST_Transcription_Factors_2019	sporadic vs control	RUNX3	1.24707	0.397692	TIMP1, CDKN1A, RUNX1, ING1, TCF4
TRRUST_Transcription_Factors_2019	sporadic vs control	SALL4	1.24586	0.423039	PTEN, HOXA9, ZEB1
TRRUST_Transcription_Factors_2019	sporadic vs control	TP63	1.2433	0.398521	KLF4, CDKN1A, ID2, VDR, TCF4
TRRUST_Transcription_Factors_2019	sporadic vs control	TWIST1	1.23088	0.397692	TIMP1, CD44, FOS, ITGB1, BCL2
TRRUST_Transcription_Factors_2019	sporadic vs control	MYC	1.22389	0.328217	IER3, ATF3, VEGFA, CXCR4, ST3GAL1, CDKN1A, PMAIP1, HLA-A, JUNB, ID2
TRRUST_Transcription_Factors_2019	sporadic vs control	FOSL2	1.22286	0.431337	TIMP1, PLAUR, TGFB1, MDM2
TRRUST_Transcription_Factors_2019	sporadic vs control	SNAI1	1.21732	0.445821	HBEGF, VDR
TRRUST_Transcription_Factors_2019	sporadic vs control	CREB1	1.20027	0.404958	NR4A3, BCL2L11, HMOX1, CXCR4, ETV3, FOS, PPP2CA, HLA-DQB1, BCL2, ODC1
TRRUST_Transcription_Factors_2019	sporadic vs control	FOSL1	1.19638	0.465495	PLAUR, ITGAV, GCLC
TRRUST_Transcription_Factors_2019	sporadic vs control	TCF3	1.18743	0.471146	CDKN1A, CDK6, CD4
TRRUST_Transcription_Factors_2019	sporadic vs control	NFYA	1.18245	0.465495	GADD45A, DDIT3
TRRUST_Transcription_Factors_2019	sporadic vs control	CREM	1.18079	0.471146	DUSP1, FOS, GPX4, CREB1
TRRUST_Transcription_Factors_2019	sporadic vs control	FOXO4	1.17983	0.471146	SOD2, PSMD11, HIF1A, CREB1, BCL6
TRRUST_Transcription_Factors_2019	sporadic vs control	IRF8	1.16141	0.494027	CD68, IL1B, CFLAR
TRRUST_Transcription_Factors_2019	sporadic vs control	NPM1	1.14659	0.494027	ATF5, CDKN1A, MDM2
TRRUST_Transcription_Factors_2019	sporadic vs control	SP2	1.14172	0.500147	MAT2A
TRRUST_Transcription_Factors_2019	sporadic vs control	NFATC2	1.13729	0.502562	MDM2
TRRUST_Transcription_Factors_2019	sporadic vs control	TCF7L2	1.135	0.507769	CTNNB1, STAT3, HECA
TRRUST_Transcription_Factors_2019	sporadic vs control	TAL1	1.1319	0.509663	NFKB1
TRRUST_Transcription_Factors_2019	sporadic vs control	IKBKB	1.11104	0.541896	CD44, TP53
TRRUST_Transcription_Factors_2019	sporadic vs control	TFAP2A	1.1108	0.498398	VEGFA, HMOX1, CDKN1A, PLAUR, SOD2
TRRUST_Transcription_Factors_2019	sporadic vs control	RARA	1.10889	0.539016	CDKN1A, THBD, ICAM1
TRRUST_Transcription_Factors_2019	sporadic vs control	HSF1	1.10611	0.512979	CDKN1A, IL1B, RELA, JUN, NFKB1, LDHA, MAP3K14
TRRUST_Transcription_Factors_2019	sporadic vs control	FOXO1	1.09607	0.541896	IRS2, CXCR4, ADIPOR1
TRRUST_Transcription_Factors_2019	sporadic vs control	HNF4A	1.06793	0.57948	LDLR, CDKN1A
TRRUST_Transcription_Factors_2019	sporadic vs control	ATF6	1.06552	0.57948	DDIT3, DNAJC3, ATP2A2, XBP1, RTN3, NUCB1, HSPA5
TRRUST_Transcription_Factors_2019	sporadic vs control	DNMT3A	1.05911	0.590358	CDKN1A, SETDB1
TRRUST_Transcription_Factors_2019	sporadic vs control	BCL6	1.05854	0.57948	CDKN1A, IRF4, STAT3, LITAF, NFKB1, SUMO1
TRRUST_Transcription_Factors_2019	sporadic vs control	EZH2	1.05015	0.590358	RUNX3, CDKN1A, SATB1, AXL, VDR
TRRUST_Transcription_Factors_2019	sporadic vs control	STAT5B	1.04905	0.603944	BCL6
TRRUST_Transcription_Factors_2019	sporadic vs control	ZEB1	1.04905	0.603944	BCL6
TRRUST_Transcription_Factors_2019	sporadic vs control	SMAD7	1.04214	0.592519	HMOX1, CDKN1A, TGFB1, TGFBR1
TRRUST_Transcription_Factors_2019	sporadic vs control	GATA4	1.03697	0.596398	SUMO1, SGPL1, HDAC9, CCND2
TRRUST_Transcription_Factors_2019	sporadic vs control	SRY	1.02849	0.603944	NFKBIB, WDR5
TRRUST_Transcription_Factors_2019	sporadic vs control	NKX2	1.01944	0.603944	CTNNB1, MEF2C
TRRUST_Transcription_Factors_2019	sporadic vs control	ERCC2	1.01439	0.603944	CDKN1A, CPD, BCL2
TRRUST_Transcription_Factors_2019	sporadic vs control	PITX1	1.00957	0.603944	RUNX1, IRF7, JUN
TRRUST_Transcription_Factors_2019	sporadic vs control	ATF3	1.00894	0.603944	LDLR, DDIT3, ADIPOR1
TRRUST_Transcription_Factors_2019	sporadic vs control	IRF9	1.00261	0.610699	CDKN1A, SP100, PML
TRRUST_Transcription_Factors_2019	sporadic vs control	PPARGC1A	1.00069	0.653063	MFN2
TRRUST_Transcription_Factors_2019	sporadic vs control	FOXA2	0.998574	0.653118	GFER
TRRUST_Transcription_Factors_2019	sporadic vs control	CTNNB1	0.982459	0.630465	CD44, TCF7, VIM, JUN
TRRUST_Transcription_Factors_2019	sporadic vs control	DDIT3	0.973808	0.651678	ATF5, MCL1, MAP1LC3B, TNFRSF10B, SIRT2
TRRUST_Transcription_Factors_2019	sporadic vs control	APC	0.963633	0.652145	KLF4, SGK1, ODC1
TRRUST_Transcription_Factors_2019	sporadic vs control	GLI1	0.963057	0.652145	IL1R2, BCL2, JUN, TNFRSF10B
TRRUST_Transcription_Factors_2019	sporadic vs control	NFE2L2	0.951423	0.653063	HMOX1, SOD2, GCLC, MTHFR
TRRUST_Transcription_Factors_2019	sporadic vs control	FOS	0.939031	0.688749	PLAUR, CASP9, DDIT3, FOS, CREM, NFKB1, EZR
TRRUST_Transcription_Factors_2019	sporadic vs control	HOXA1	0.931912	0.678904	IER3, BCL2
TRRUST_Transcription_Factors_2019	sporadic vs control	KAT2B	0.916367	0.698736	CDKN1A, IRF7
TRRUST_Transcription_Factors_2019	sporadic vs control	POU2F1	0.897047	0.725436	GADD45A, TXNRD1
TRRUST_Transcription_Factors_2019	sporadic vs control	ELK1	0.895425	0.74044	MCL1, ZFP36, FOS
TRRUST_Transcription_Factors_2019	sporadic vs control	TWIST2	0.886048	0.748491	CD44, FOS, ITGB1, ICAM1
TRRUST_Transcription_Factors_2019	sporadic vs control	NR1H4	0.866013	0.751606	VEGFA, RELA, NFKB1, KLF11
TRRUST_Transcription_Factors_2019	sporadic vs control	FOXP3	0.86521	0.756856	CDKN1A, SATB1
TRRUST_Transcription_Factors_2019	sporadic vs control	TRERF1	0.862561	0.759789	LILRB2, CD86
TRRUST_Transcription_Factors_2019	sporadic vs control	ETS2	0.8344	0.800805	CD163, CDKN1A, ANPEP, MDM2, ICAM1
TRRUST_Transcription_Factors_2019	sporadic vs control	CEBPD	0.83094	0.790863	DDIT3, GAPDH
TRRUST_Transcription_Factors_2019	sporadic vs control	HDAC5	0.791029	0.847468	SLC2A1, MEF2A
TRRUST_Transcription_Factors_2019	sporadic vs control	FOXF2	0.786842	0.86372	ITGB1, WASF2
TRRUST_Transcription_Factors_2019	sporadic vs control	RXRA	0.784117	0.854415	THBD, IL2RG
TRRUST_Transcription_Factors_2019	sporadic vs control	MSX2	0.776511	0.869687	BCL2, SOD1
TRRUST_Transcription_Factors_2019	sporadic vs control	ING4	0.761429	0.868242	CDKN1A, BCL2, ARL6IP5
TRRUST_Transcription_Factors_2019	sporadic vs control	ETV4	0.728276	0.882573	PLAUR, VIM
TRRUST_Transcription_Factors_2019	sporadic vs control	NRF1	0.713349	0.898053	CXCR4, COX6A1, PRDX5, SDHB, TOMM34, SNRPN, PRDX3, CAPNS1, FMR1, SPAST
TRRUST_Transcription_Factors_2019	sporadic vs control	SOX17	0.70252	0.905106	NFAT5, CSNK1A1
TRRUST_Transcription_Factors_2019	sporadic vs control	MTF1	0.662264	0.933737	GCLC, PRNP
TRRUST_Transcription_Factors_2019	sporadic vs control	BTF3	0.656925	0.947459	NFKB1
TRRUST_Transcription_Factors_2019	sporadic vs control	NF1	0.63588	0.943783	FOS, PPP2R2D
TRRUST_Transcription_Factors_2019	sporadic vs control	SOX4	0.62148	0.943783	AGO1, HDAC8
TRRUST_Transcription_Factors_2019	sporadic vs control	MAF	0.615145	0.957286	GCLC, CCND2, ITGB7
TRRUST_Transcription_Factors_2019	sporadic vs control	NANOG	0.566373	0.983097	CDK6
TRRUST_Transcription_Factors_2019	sporadic vs control	HDAC9	-0.457771	0.993666	CITED2, APP, TP53
TRRUST_Transcription_Factors_2019	sporadic vs control	IRF3	-0.522367	0.988351	PURA, IRF5
TRRUST_Transcription_Factors_2019	sporadic vs control	NFKB2	-0.527065	0.988351	SND1
TRRUST_Transcription_Factors_2019	sporadic vs control	NFATC1	-0.625474	0.982084	SP1
TRRUST_Transcription_Factors_2019	sporadic vs control	RFX5	-0.652391	0.940502	HLA-DRB5
TRRUST_Transcription_Factors_2019	sporadic vs control	CIITA	-0.661252	0.940502	HLA-DRB5, SIRT1
TRRUST_Transcription_Factors_2019	sporadic vs control	MBD2	-0.68632	0.935695	GSTP1, CHD4, ALOX5
TRRUST_Transcription_Factors_2019	sporadic vs control	LMX1B	-0.68966	0.943783	TCF3, CD2AP
TRRUST_Transcription_Factors_2019	sporadic vs control	PROX1	-0.693391	0.943783	CDKN1B, AKT2
TRRUST_Transcription_Factors_2019	sporadic vs control	RFXANK	-0.720807	0.898053	HLA-DRB5
TRRUST_Transcription_Factors_2019	sporadic vs control	RFXAP	-0.720807	0.898053	HLA-DRB5
TRRUST_Transcription_Factors_2019	sporadic vs control	SREBF2	-0.725813	0.898053	FDPS, ACOT7, PON2
TRRUST_Transcription_Factors_2019	sporadic vs control	NR3C1	-0.72843	0.898053	BRCA1, CDK4, CCND3
TRRUST_Transcription_Factors_2019	sporadic vs control	MECP2	-0.735028	0.914783	MGMT
TRRUST_Transcription_Factors_2019	sporadic vs control	NFIC	-0.755491	0.882573	GTF3C1, POLD2, ALAS1
TRRUST_Transcription_Factors_2019	sporadic vs control	CEBPE	-0.75878	0.898053	MYC, SPI1
TRRUST_Transcription_Factors_2019	sporadic vs control	NFYB	-0.763168	0.890106	STK11, LPIN1, CDKN1B
TRRUST_Transcription_Factors_2019	sporadic vs control	PBX2	-0.772577	0.898053	VCP
TRRUST_Transcription_Factors_2019	sporadic vs control	NFYC	-0.773226	0.882573	FDPS, LPIN1, CDKN1B
TRRUST_Transcription_Factors_2019	sporadic vs control	STAT5A	-0.773837	0.882573	STK11, SP1
TRRUST_Transcription_Factors_2019	sporadic vs control	MEF2A	-0.776405	0.882573	NRF1
TRRUST_Transcription_Factors_2019	sporadic vs control	CREBBP	-0.79137	0.86372	BRCA1, EZH2
TRRUST_Transcription_Factors_2019	sporadic vs control	SF1	-0.798246	0.873329	U2AF2, TCERG1, SF3B1
TRRUST_Transcription_Factors_2019	sporadic vs control	RBMX	-0.799425	0.868242	TXNIP
TRRUST_Transcription_Factors_2019	sporadic vs control	SRF	-0.83387	0.828177	KPNB1, KPNA1, HMGXB4, FXN, UBE2S
TRRUST_Transcription_Factors_2019	sporadic vs control	HIC1	-0.836676	0.828177	E2F1, SIRT1, LRP8
TRRUST_Transcription_Factors_2019	sporadic vs control	NR3C2	-0.855775	0.822912	CABIN1
TRRUST_Transcription_Factors_2019	sporadic vs control	ATF1	-0.866932	0.790863	TOP2A
TRRUST_Transcription_Factors_2019	sporadic vs control	MBD1	-0.872461	0.790863	MGMT, IRF8, SETDB1
TRRUST_Transcription_Factors_2019	sporadic vs control	NR4A1	-0.875493	0.790863	E2F1, CDKN1B, TIMP2, BABAM2
TRRUST_Transcription_Factors_2019	sporadic vs control	ATF5	-0.885244	0.789391	CCND3
TRRUST_Transcription_Factors_2019	sporadic vs control	CEBPZ	-0.898293	0.778213	MLH1
TRRUST_Transcription_Factors_2019	sporadic vs control	HOXA10	-0.907401	0.753248	PHGDH, LYL1
TRRUST_Transcription_Factors_2019	sporadic vs control	USF2	-0.91048	0.75211	BRCA1, FCER1A, TOP3A
TRRUST_Transcription_Factors_2019	sporadic vs control	FOXM1	-0.915045	0.749563	CCNB1
TRRUST_Transcription_Factors_2019	sporadic vs control	ING1	-0.918223	0.748491	PCNA
TRRUST_Transcription_Factors_2019	sporadic vs control	PAX2	-0.939881	0.738265	TP53
TRRUST_Transcription_Factors_2019	sporadic vs control	FOXO3	-0.960905	0.690666	BIRC5, TXNIP, SIRT6, SIRT1
TRRUST_Transcription_Factors_2019	sporadic vs control	IRF2	-0.964076	0.690666	ERAP2
TRRUST_Transcription_Factors_2019	sporadic vs control	GATA1	-0.968458	0.688182	FCER1A, CEBPA, COPS5, FLI1, GNAS, DICER1, BACH1, CYBB
TRRUST_Transcription_Factors_2019	sporadic vs control	ELF1	-0.995196	0.653063	FCER1A, BRCA2, FLI1, CYBB
TRRUST_Transcription_Factors_2019	sporadic vs control	NR5A1	-0.999906	0.653063	CITED2
TRRUST_Transcription_Factors_2019	sporadic vs control	RFX1	-1.005	0.652145	PCNA, HDAC1
TRRUST_Transcription_Factors_2019	sporadic vs control	MZF1	-1.00985	0.653063	BLMH
TRRUST_Transcription_Factors_2019	sporadic vs control	LMO2	-1.01204	0.651678	LYL1, ELK1
TRRUST_Transcription_Factors_2019	sporadic vs control	LEF1	-1.01423	0.646996	BIRC5, CEBPA, SKP2, CD1D
TRRUST_Transcription_Factors_2019	sporadic vs control	USF1	-1.01664	0.644062	CCNB1, TYMS, FCER1A, TOP3A, SCN9A
TRRUST_Transcription_Factors_2019	sporadic vs control	SPI1	-1.01818	0.638074	ERAP2, CD22, FCER1A, SCARB1, RNASE2, MNDA, FES, FLI1, BTK, ITGB2, CYBB, PEBP1, NSFL1C, WAS, NCF2
TRRUST_Transcription_Factors_2019	sporadic vs control	CTCF	-1.04027	0.616911	BRCA1, RAD21, APP
TRRUST_Transcription_Factors_2019	sporadic vs control	KLF10	-1.04517	0.603944	STMN1, PTGS1
TRRUST_Transcription_Factors_2019	sporadic vs control	EP300	-1.04879	0.603944	BRCA1, BIRC5, PCNA, PARP1, EZH2, DNMT1
TRRUST_Transcription_Factors_2019	sporadic vs control	MYB	-1.049	0.603944	TK1, CEBPA
TRRUST_Transcription_Factors_2019	sporadic vs control	PAX8	-1.05121	0.603944	E2F1
TRRUST_Transcription_Factors_2019	sporadic vs control	CUX1	-1.06115	0.603944	CDKN1B, CYBB
TRRUST_Transcription_Factors_2019	sporadic vs control	REST	-1.06566	0.603944	DYRK1A, KCNN4, CD59
TRRUST_Transcription_Factors_2019	sporadic vs control	ESRRA	-1.07262	0.592519	NR2F6
TRRUST_Transcription_Factors_2019	sporadic vs control	MYBL2	-1.07409	0.596617	MYBL2, NCL, SP1
TRRUST_Transcription_Factors_2019	sporadic vs control	GATA2	-1.08078	0.586268	FCER1A
TRRUST_Transcription_Factors_2019	sporadic vs control	NKX2	-1.08463	0.586268	STK11, SP1
TRRUST_Transcription_Factors_2019	sporadic vs control	SP4	-1.11449	0.541896	BIRC5
TRRUST_Transcription_Factors_2019	sporadic vs control	ILF3	-1.11664	0.541896	BIRC5
TRRUST_Transcription_Factors_2019	sporadic vs control	NR2F1	-1.13635	0.507483	DR1
TRRUST_Transcription_Factors_2019	sporadic vs control	MAZ	-1.14016	0.499668	HRAS
TRRUST_Transcription_Factors_2019	sporadic vs control	TBX21	-1.14479	0.496571	FUT7, NELFCD
TRRUST_Transcription_Factors_2019	sporadic vs control	AHR	-1.15396	0.501799	BRCA1, PCNA, RFC3, ARNT
TRRUST_Transcription_Factors_2019	sporadic vs control	HES1	-1.17065	0.473749	E2F1, DBF4
TRRUST_Transcription_Factors_2019	sporadic vs control	TBP	-1.17549	0.481192	CCNB1, E2F1
TRRUST_Transcription_Factors_2019	sporadic vs control	YY1	-1.18586	0.431337	BRCA1, CBX5, PCNA, FCER1A, TOP3A, PARP1, CTCF, FDPS, HDAC3, DEK, HDAC1, PDIA6, VEGFB, GNAS, WDFY4, INO80
TRRUST_Transcription_Factors_2019	sporadic vs control	TFCP2	-1.1881	0.439788	TYMS
TRRUST_Transcription_Factors_2019	sporadic vs control	SATB1	-1.19293	0.445821	MKI67, CDK4, HDAC1
TRRUST_Transcription_Factors_2019	sporadic vs control	FOXA1	-1.20161	0.431337	BRCA1
TRRUST_Transcription_Factors_2019	sporadic vs control	E2F6	-1.22015	0.420445	BRCA1, E2F1, PCLAF
TRRUST_Transcription_Factors_2019	sporadic vs control	GLI2	-1.2224	0.404958	H2AFX
TRRUST_Transcription_Factors_2019	sporadic vs control	NCOA3	-1.22435	0.398521	BRCA1
TRRUST_Transcription_Factors_2019	sporadic vs control	E2F3	-1.22713	0.412836	CCNB1, CDK1
TRRUST_Transcription_Factors_2019	sporadic vs control	RB1	-1.2311	0.401201	CDK1, BRCA1, BIRC5, PCNA, E2F1, DHFR, RBL1
TRRUST_Transcription_Factors_2019	sporadic vs control	STAT2	-1.23227	0.407113	SCARB1
TRRUST_Transcription_Factors_2019	sporadic vs control	IRF1	-1.23739	0.402326	CCNB1, CDK1, ERAP2, E2F1
TRRUST_Transcription_Factors_2019	sporadic vs control	PTTG1	-1.24306	0.404958	CCNB1, CDK1
TRRUST_Transcription_Factors_2019	sporadic vs control	CDX1	-1.25102	0.390527	PCNA, TBP
TRRUST_Transcription_Factors_2019	sporadic vs control	NR0B2	-1.27185	0.270381	E2F1
TRRUST_Transcription_Factors_2019	sporadic vs control	NR2F2	-1.27185	0.270381	E2F1
TRRUST_Transcription_Factors_2019	sporadic vs control	KLF5	-1.27766	0.383438	CCNB1, BIRC5, FASN
TRRUST_Transcription_Factors_2019	sporadic vs control	GATA3	-1.29702	0.336267	FUT7
TRRUST_Transcription_Factors_2019	sporadic vs control	MSC	-1.29734	0.191744	MCM7
TRRUST_Transcription_Factors_2019	sporadic vs control	PIAS1	-1.29907	0.309521	PRMT1
TRRUST_Transcription_Factors_2019	sporadic vs control	POU2F2	-1.31887	0.32174	TK1, SPIB
TRRUST_Transcription_Factors_2019	sporadic vs control	TP73	-1.31906	0.328217	CDK1, BIRC5, E2F1
TRRUST_Transcription_Factors_2019	sporadic vs control	SOX2	-1.35386	0.270054	MKI67
TRRUST_Transcription_Factors_2019	sporadic vs control	MEN1	-1.363	0.275726	BRCA1, CDKN2C, RAD51AP1, CASP8, CDKN1B
TRRUST_Transcription_Factors_2019	sporadic vs control	MTA1	-1.36822	0.275726	BRCA1, ARNTL, MNAT1, HDAC1, ITGB3BP
TRRUST_Transcription_Factors_2019	sporadic vs control	MYCN	-1.44036	0.191744	MCM2, BIRC5, MCM7, MCM3, MYBL2, MCM4, MCM8, MCM6, SKP2, MCM5
TRRUST_Transcription_Factors_2019	sporadic vs control	PRDM1	-1.54356	0.112507	MKI67, PCNA
TRRUST_Transcription_Factors_2019	sporadic vs control	ARID3A	-1.55901	0.0897658	CDK1, E2F1, RBL1
TRRUST_Transcription_Factors_2019	sporadic vs control	E2F4	-1.6913	0.0474266	CCNB1, AURKB, BRCA1, BIRC5, TOPBP1
TRRUST_Transcription_Factors_2019	sporadic vs control	YBX1	-1.71141	0.0424847	TOP2A, CCNB1, TYMS, CDKN3, E2F1, RAD9A, SKP2, MNAT1, RBBP8
TRRUST_Transcription_Factors_2019	sporadic vs control	TFDP1	-1.77111	0.0281724	CDK1, TYMS, PCNA, RRM1, MYBL2, DHFR
TRRUST_Transcription_Factors_2019	sporadic vs control	E2F1	-1.92262	0.000518198	TOP2A, CCNB1, CDK1, FANCA, ASF1B, AURKB, RRM2, BRCA1, ATAD2, UHRF1, TYMS, BIRC5, PCNA, DOK1, RRM1, CTSV, E2F1, MYBL2, CHEK1, RRP1B, CDCA7, RPA2, MCM8, SKP2, DHFR, IRF3, DNMT1, XRCC1, MCM5

## Sheet: nonclassical monocytes
Database	Comparison	Pathway	Normalized Enrichment Score	Adjusted p-value	Leading edge genes
MSigDB_Hallmark_2020	ATRXmut vs control	TNF-alpha Signaling via NF-kB	2.96149	3.5284e-16	PHLDA1, ICOSLG, ICAM1, BHLHE40, NR4A3, SPHK1, SOCS3, SIK1, TNFAIP3, PER1, MAP3K8, ABCA1, TGIF1, B4GALT5, ZC3H12A, G0S2, SGK1, ETS2, LITAF, ZBTB10, EHD1, RIPK2, CCRL2, EDN1, FOSL2, IER3, FUT4, GADD45B, BCL3, NFIL3, TNIP1, PDLIM5, SMAD3, IRS2, NAMPT, RELB, CLCF1, NFKBIA, NFKB2, CDKN1A, PFKFB3, SLC16A6, ID2, PDE4B, EGR1, BIRC3, IL1B, NINJ1, KLF6, DRAM1, RNF19B, KLF9, NFKBIE, KDM6B, NFAT5, TNF, B4GAL…
MSigDB_Hallmark_2020	ATRXmut vs control	Inflammatory Response	2.15016	0.00552728	AQP9, ICOSLG, ICAM1, CXCL8, EREG, GNA15, ADM, SPHK1, EBI3, ABCA1, AHR, CD82, RIPK2, CCRL2, EDN1, IFITM1, RNF144B, TIMP1, RGS1, NAMPT, SLC11A2, NFKBIA, CDKN1A, PIK3R5, PDE4B, IL1B, PTGER2, KLF6, EIF2AK2, HIF1A, NLRP3, NFKB1, ACVR1B, MSR1, P2RX4, PTGER4, MXD1, ATP2A2, PSEN1
MSigDB_Hallmark_2020	ATRXmut vs control	Hypoxia	1.89458	0.0422018	SDC2, MT2A, PIM1, ADM, BHLHE40, MT1E, TNFAIP3, DDIT3, PLIN2, CXCR4, SLC6A6, KDM3A, FOSL2, IER3, NFIL3, IRS2, NDST1, CDKN1A, PFKFB3, RBPJ, SAP30, KLF6, DDIT4, NDST2, TIPARP, FOXO3, KLF7, ZNF292, RRAGD, IDS, DUSP1, GPI, PPP1R15A, HMOX1, ERO1A, PDK3, PLAUR, ATF3, ALDOA, CCNG2, CITED2, JUN, ZFP36, ISG20, PHKG1, KLHL24, TES, PRKCA, MXI1
MSigDB_Hallmark_2020	ATRXmut vs control	p53 Pathway	1.77112	0.0522523	SPHK1, SESN1, SOCS1, DDIT3, MDM2, CD82, PLK3, IER3, CTSD, TSPYL2, UPP1, CDKN1A, SLC3A2, NINJ1, DRAM1, DDIT4, RNF19B, CGRRF1, HEXIM1, FOXO3, NUDT15, ACVR1B, IRAK1, RALGDS, GM2A, GADD45A, PPP1R15A, SERTAD3, PPM1D, MXD1, HMOX1, RAP2B, IP6K2, TRIAP1, DNTTIP2, ATF3, HBEGF
MSigDB_Hallmark_2020	ATRXmut vs control	IL-2/STAT5 Signaling	1.70978	0.115766	PHLDA1, TNFRSF21, PIM1, BHLHE40, SOCS1, MAP3K8, SMPDL3A, AHR, DHRS3, PLIN2, SNX9, GADD45B, ARL4A, NFIL3, IKZF4, PRNP, PTGER2, GABARAPL1, FURIN, KLF6, CDC42SE2, MAPKAPK2, CD83, RRAGD, IL3RA, NFKBIZ, ITGAE, PRAF2, ODC1, IRF8, P2RX4, CD86, MXD1, GSTO1, BCL2L1
MSigDB_Hallmark_2020	ATRXmut vs control	Estrogen Response Early	1.70754	0.147655	PTGES, BHLHE40, NRIP1, FKBP5, DHRS3, UGCG, PMAIP1, GAB2, B4GALT1, SLC7A5, TIPARP, SH3BP5, AMFR, PAPSS2, NCOR2, NXT1, NADSYN1, ELOVL5, RAB31, PPIF, DYNLT3, ELF1, MED13L, KLF10
MSigDB_Hallmark_2020	ATRXmut vs control	TGF-beta Signaling	1.68994	0.147655	TGIF1, SMAD3, CTNNB1, ID2, ENG, FURIN, SKI, TGFBR1, SMAD7, NCOR2, RAB31, PPP1R15A, SKIL, PPM1A, KLF10, UBE2D3, IFNGR2, CDK9, HIPK2
MSigDB_Hallmark_2020	ATRXmut vs control	Apoptosis	1.62652	0.147302	EREG, GNA15, DDIT3, CASP9, BCL2L11, IER3, TIMP1, GADD45B, PMAIP1, CTNNB1, CDKN1A, LMNA, BIRC3, IL1B, BMF, TNF, SMAD7, EBP, SOD2, ETF1, GADD45A, SQSTM1, CYLD, DAP, PSEN1, HMOX1, BCL2L1, DNAJC3, ATF3, SAT1, JUN, HMGB2, CREBBP, CDC25B, ISG20, BID, RELA, GPX4, CASP7, RARA, CASP2, IFNGR1, SOD1
MSigDB_Hallmark_2020	ATRXmut vs control	Myogenesis	1.59775	0.173729	BIN1, PDLIM7, BHLHE40, MYLPF, SPHK1, ACSL1, GADD45B, PRNP, CDKN1A, TNNI2, RIT1
MSigDB_Hallmark_2020	ATRXmut vs control	UV Response Dn	1.58592	0.173729	SYNJ2, SDC2, BHLHE40, MT1E, CACNA1A, GRK5, PDLIM5, SMAD3, AKT3, TENT4A, SMAD7, NR1D2, PRKCE, NFKB1, SCAF8, DUSP1, MGLL, DYRK1A
MSigDB_Hallmark_2020	ATRXmut vs control	Hedgehog Signaling	1.51317	0.189125	TLE1, ETS2, TLE3
MSigDB_Hallmark_2020	ATRXmut vs control	Bile Acid Metabolism	1.48188	0.189125	AQP9, ABCA1, ACSL1, SLC35B2
MSigDB_Hallmark_2020	ATRXmut vs control	Coagulation	1.42824	0.189125	P2RY1, CASP9, TIMP1, C3, ADAM9, FURIN, S100A13, KLF7, RABIF, PLEK, CTSB, C1QA, C2
MSigDB_Hallmark_2020	ATRXmut vs control	Estrogen Response Late	1.34786	0.215657	PTGES, NRIP1, FABP5, FKBP5, SGK1, NAB2, ID2, SLC7A5, AMFR, PAPSS2, NCOR2, NXT1, ELOVL5, DUSP2, RAB31, PPIF, DYNLT3
MSigDB_Hallmark_2020	ATRXmut vs control	IL-6/JAK/STAT3 Signaling	1.34027	0.215657	TNFRSF21, PIM1, SOCS3, SOCS1, EBI3, MAP3K8, PIK3R5, IL1B, TNF, IL3RA, ACVR1B
MSigDB_Hallmark_2020	ATRXmut vs control	Androgen Response	1.33461	0.215657	FKBP5, SGK1, ZBTB10, MAF, PDLIM5, DNAJB9, CENPN, UAP1, ELL2, B4GALT1, PTK2B, SEC24D, UBE2J1, ELOVL5, SLC38A2, SMS, SAT1, ZMIZ1, ABHD2, VAPA, ADRM1
MSigDB_Hallmark_2020	ATRXmut vs control	Angiogenesis	1.32385	0.285704	TNFRSF21, TIMP1
MSigDB_Hallmark_2020	ATRXmut vs control	Cholesterol Homeostasis	1.3234	0.253768	FABP5, SQLE, CXCL16, NFIL3, CTNNB1, CPEB2, EBP, CHKA, PDK3, PLAUR, ATF3, STARD4, TP53INP1, GUSB
MSigDB_Hallmark_2020	ATRXmut vs control	Xenobiotic Metabolism	1.25196	0.270162	PTGES, AQP9, MT2A, CYB5A, ETS2, SLC6A6, PDLIM5, UPP1, ID2, SERTAD1, NINJ1, GABARAPL1, BCAT1, PDK4, PAPSS2, PGRMC1, ELOVL5, IRF8, ATP2A2, GSTO1, HMOX1, PTS
MSigDB_Hallmark_2020	ATRXmut vs control	Epithelial Mesenchymal Transition	1.22786	0.285704	CXCL8, TNFAIP3, QSOX1, TIMP1, GADD45B, ID2, GADD45A, ANPEP, PLAUR, BASP1, SAT1, JUN
MSigDB_Hallmark_2020	ATRXmut vs control	G2-M Checkpoint	1.20411	0.285704	MT2A, E2F1, SQLE, BCL3, SMAD3, TLE3, JPT1, SAP30, CUL4A, DBF4, SLC7A5, TENT4A, PTTG1, HMGB3, HMGA1, HIF1A, ODC1, HUS1, KIF22, CCNT1, MTF2, AMD1, TFDP1
MSigDB_Hallmark_2020	ATRXmut vs control	Mitotic Spindle	1.18112	0.285704	NET1, BIN1, DOCK4, MAP1S, BCL2L11, PDLIM5, RICTOR, ARHGAP5, MYO9B, PREX1, ARHGEF3, ARHGEF7, PCGF5, TSC1, DYNLL2, ARL8A, RANBP9, CCDC88A, ARF6, KIF22
MSigDB_Hallmark_2020	ATRXmut vs control	KRAS Signaling Up	1.14677	0.322975	EREG, TNFAIP3, G0S2, CXCR4, DNMBP, MMD, ID2, BIRC3, LAPTM5, IL1B, ENG, CDADC1, PTBP2, USP12, IRF8, PPP1R15A, ERO1A, GYPC, PLAUR, HBEGF
MSigDB_Hallmark_2020	ATRXmut vs control	UV Response Up	1.12386	0.324264	ICAM1, BCL2L11, APOM, GRINA, NFKBIA, MGAT1, ATP6V1F, FURIN, DNAJB1, SOD2, CHKA, HSPA13, SQSTM1, AMD1, HMOX1, PPIF, ATF3, NXF1, ALDOA, TFRC, PPP1R2
MSigDB_Hallmark_2020	ATRXmut vs control	Interferon Gamma Response	1.11168	0.324264	ICAM1, OASL, MT2A, PIM1, PELI1, SOCS3, SOCS1, TNFAIP3, OAS3, RIPK2, ARL4A, NAMPT, NFKBIA, UPP1, CDKN1A, PDE4B
MSigDB_Hallmark_2020	ATRXmut vs control	heme Metabolism	1.0452	0.422953	C3, ACP5, SLC11A2, RCL1, SLC30A1, ELL2, FOXO3, TFDP2, ISCA1, MINPP1, MPP1, NUDT4, ARL2BP, SDCBP, ADIPOR1, FBXO7, SLC25A37, DCUN1D1, CTSB, SEC14L1, MKRN1, RANBP10, YPEL5, FBXO34, GYPC, KLF3, TFRC, PSMD9, LPIN2, PICALM, MXI1, VEZF1, GDE1, TMEM9B, KDM7A, RIOK3
MSigDB_Hallmark_2020	ATRXmut vs control	KRAS Signaling Dn	0.993341	0.504534	SGK1, EDN1, NR4A2, ASB7, SKIL, SNN, PTPRJ
MSigDB_Hallmark_2020	ATRXmut vs control	Unfolded Protein Response	0.980651	0.504534	BAG3, ZBTB17, TSPYL2, DNAJB9, DCP1A, DDIT4, ATF4, SLC7A5, ERN1, HERPUD1, EIF4A1, CEBPB, SLC30A5
MSigDB_Hallmark_2020	ATRXmut vs control	PI3K/AKT/mTOR Signaling	0.822225	0.783504	DDIT3, E2F1, CXCR4, CDKN1A, PPP2R1B, MAPK8, SLA, RIT1
MSigDB_Hallmark_2020	ATRXmut vs control	Pperoxisome	0.809845	0.783504	DHRS3, ACSL1, SLC35B2, SIAH1, ACSL4, RDH11, SOD2, ELOVL5, PEX2
MSigDB_Hallmark_2020	ATRXmut vs control	Wnt-beta Catenin Signaling	0.796711	0.771883	CTNNB1, RBPJ, NCOR2, ADAM17, MYC, FZD1
MSigDB_Hallmark_2020	ATRXmut vs control	Notch Signaling	-0.746574	0.810322	LFNG, PSENEN, TCF7L2, NOTCH2
MSigDB_Hallmark_2020	ATRXmut vs control	mTORC1 Signaling	-0.917849	0.676735	FGL2, SKAP2, ATP6V1D, GLRX, PSMB5, STIP1, HSPD1, DAPP1, COPS5, QDPR, USO1, PSMC6, PSMC4, PSMA4, EIF2S2, ATP5MC1, SLC9A3R1, PRDX1, IMMT, PGM1, HPRT1, G6PD, UCHL5, HSPE1, CORO1A, GMPS, ACLY, GSK3B, SHMT2, CFP, ACTR3, SSR1, ADD3, LTA4H, PNP, NMT1, SDF2L1, HSPA4, PSMA3, MTHFD2
MSigDB_Hallmark_2020	ATRXmut vs control	Protein Secretion	-0.978558	0.526534	SNAP23, RPS6KA3, RER1, COPB2, ARFGEF1, STX7, USO1, AP2B1, VAMP4, CLTA, AP2S1, MAPK1, ARCN1, CLN5, SEC31A, SCAMP1, TMX1, LMAN1, SNX2, STX16, VPS4B, GNAS
MSigDB_Hallmark_2020	ATRXmut vs control	Allograft Rejection	-1.03314	0.463977	ETS1, IL27RA, FYB1, LTB, HLA-DMB, IGSF6, LY86, PTPRC, PSMB10, EIF4G3, JAK2, MRPL3, TAP2, HLA-DQA1, CD1D, NCF4, CD40, FGR, EIF3J, EIF3A, TLR1, ABCE1, PRKCB, CFP, WAS, NPM1, AKT1, TAP1, STAT1, HLA-DMA, IKBKB
MSigDB_Hallmark_2020	ATRXmut vs control	Apical Surface	-1.03567	0.485433	CRYBG1, FLOT2, HSPB1, SULF2
MSigDB_Hallmark_2020	ATRXmut vs control	Adipogenesis	-1.04093	0.458608	CD36, PRDX3, DECR1, ESYT1, UCP2, SUCLG1, TALDO1, MTCH2, ECHS1, YWHAG, QDPR, SULT1A1, SDHC, DRAM2, MGST3, IMMT, PGM1, CD302, CD151, DDT, NABP1, DHRS7B, ACLY, ECH1, SAMM50, ACO2, UQCRC1, STAT5A, NDUFAB1, REEP5, AGPAT3, NMT1, CAT, MRPL15, SDHB, PTCD3
MSigDB_Hallmark_2020	ATRXmut vs control	Spermatogenesis	-1.0458	0.463977	GMCL1, STAM2, TALDO1, ZC3H14, VDAC3
MSigDB_Hallmark_2020	ATRXmut vs control	Glycolysis	-1.10746	0.370112	VCAN, GLRX, GALK1, SRD5A3, UGP2, TALDO1, FAM162A, HDLBP, MDH1, PYGL, NDUFV3, COPB2, AKR1A1, SDHC, PSMC4, KIF2A, HAX1, G6PD, NASP, POLR3K, TSTA3, PPP2CB, GNPDA1, SLC16A3
MSigDB_Hallmark_2020	ATRXmut vs control	Reactive Oxygen Species Pathway	-1.11102	0.388909	GLRX, PRDX2, STK25, PRDX1, G6PD, MBP, OXSR1
MSigDB_Hallmark_2020	ATRXmut vs control	Complement	-1.13405	0.324264	S100A12, CD36, S100A9, CASP1, DUSP6, MSRB1, HSPA1A, ERAP2, IRF2, PSMB9, APOBEC3G, GCA, CASP3, DOCK10, JAK2, KIF2A, AKAP10, PRKCD, FYN, DUSP5, ITGAM
MSigDB_Hallmark_2020	ATRXmut vs control	E2F Targets	-1.19142	0.285704	SMC1A, PRKDC, EIF2S1, SRSF1, TMPO, EXOSC8, DUT, DNMT1, RFC2, LUC7L3, XPO1, RPA3, TP53, PA2G4, NASP, DCK, POLD3, NOP56, HNRNPD, SLBP, IPO7, DCTPP1, GSPT1, CKS1B, RANBP1, SSRP1, MTHFD2, PRDX4
MSigDB_Hallmark_2020	ATRXmut vs control	Interferon Alpha Response	-1.22814	0.285704	SELL, CASP1, LPAR6, IRF2, PSMB9, PSME2, OAS1, NMI, IFI35, BST2, NUB1, TRIM21, GBP4, UBE2L6, MVB12A, STAT2, PARP14, NCOA7, SAMD9, PSMB8, SP110, TAP1, PSMA3, PARP12, IFIH1, PARP9, PSME1
MSigDB_Hallmark_2020	ATRXmut vs control	Myc Targets V2	-1.26922	0.285704	PHB, HSPD1, MRTO4, PA2G4, HSPE1, RRP12, NDUFAF4, GRWD1, NOP56, DCTPP1, NPM1, LAS1L, DDX18
MSigDB_Hallmark_2020	ATRXmut vs control	Pancreas Beta Cells	-1.28432	0.285704	ELP4
MSigDB_Hallmark_2020	ATRXmut vs control	Apical Junction	-1.37346	0.189125	SKAP2, FYB1, VCL, VCAN, SYK, PTPRC, ARHGEF6, YWHAH, DLG1, MAP4K2, CNN2, CAP1, CTNNA1, ACTG1, RSU1, ICAM2, JUP, DHX16, IKBKG, EVL, MAPK14, EXOC4, ICAM4, MSN, PBX2, PFN1, TIAL1, TGFBI
MSigDB_Hallmark_2020	ATRXmut vs control	Fatty Acid Metabolism	-1.3804	0.189125	CD36, HSPH1, CBR1, DECR1, SUCLG1, SUCLG2, PDHB, ECHS1, YWHAH, MDH1, ECI1, ACAA1, SDHC, BLVRA, CD1D, HSD17B10, APEX1, GSTZ1, UBE2L6, HSDL2, OSTC, HSP90AA1, FH
MSigDB_Hallmark_2020	ATRXmut vs control	DNA Repair	-1.61618	0.0712439	CSTF3, POLB, DUT, GTF2H5, ERCC1, RFC2, IMPDH2, AGO4, NME3, RPA3, TP53, HPRT1, APRT
MSigDB_Hallmark_2020	ATRXmut vs control	Oxidative Phosphorylation	-1.62789	0.0422018	PRDX3, DECR1, SLC25A11, PDHX, ATP6V1D, SUCLG1, NDUFB5, PDHB, MRPL34, ECHS1, MDH1, LDHB, ECI1, NQO2, ACAA1, VDAC3, SDHC, NDUFA8, HSD17B10, MGST3, NDUFS4, ATP5MC1, NDUFB3, ATP5PD, NDUFS6, IMMT, TIMM8B, ACAT1, ABCB7, HADHA, FH, NDUFB1, NDUFB2, LRPPRC, SDHD, CYCS, ATP5MC3, ECH1, ATP5F1A, ATP5F1D, NDUFB6, ACO2, UQCRC1, NDUFS7, ATP6V0E1, MRPS11, HADHB, HCCS, ATP5PF, ATP5F1C, MRPL11, NDUFAB1, ATP5MF, UQ…
MSigDB_Hallmark_2020	ATRXmut vs control	Myc Targets V1	-1.81468	0.00828797	HDDC2, PRDX3, EIF2S1, PHB, SRSF1, CCT7, HSPD1, DUT, LSM2, CCT5, PSMD1, SNRPD3, COPS5, EIF1AX, VDAC3, IMPDH2, CCT3, PSMC6, XPO1, PSMC4, PSMA4, EIF2S2, SSBP1, APEX1, HSP90AB1, VBP1, HPRT1, EIF3J, CLNS1A, SMARCC1, PA2G4, PSMB2, HSPE1, SSB, SRPK1, ABCE1, TARDBP, HDAC2, NOP56, HNRNPD, PSMA1, LSM7, SNRPD2, SNRPA, FBL, GSPT1, NPM1, NDUFAB1, GLO1, PPM1G, G3BP1, EXOSC7, PSMA7, DDX18, RANBP1, YWHAE, MRPS18…
MSigDB_Hallmark_2020	MYCN amplified vs MYCN wildtype	Interferon Alpha Response	2.29747	8.7428e-06	MX1, IFIT3, PARP9, OAS1, IFI35, PSMB9, ISG15, EPSTI1, IFIT2, SAMD9, GBP4, IFIH1, CASP1, LY6E, OASL, CD47, TRIM25, HELZ2, NMI, IRF7, BST2, IFI44, PARP14, LAP3, PLSCR1, GBP2, IFI44L, SP110, UBE2L6, LGALS3BP, IRF1, OGFR, PSMB8
MSigDB_Hallmark_2020	MYCN amplified vs MYCN wildtype	Interferon Gamma Response	1.57113	0.0191018	TNFSF10, MX1, CD40, IFIT3, BPGM, LYSMD2, IFI35, GCH1, PSMB9, ISG15, EPSTI1, IFIT2, SLAMF7, MX2, GBP4, PTPN6, IFIH1, CASP1, LY6E, OASL, STAT1, MVP, TRIM25, HLA-A, HELZ2, NMI, HLA-B, IRF7, XAF1, PML, BST2, IFI44, PARP14, LAP3, FGL2, PLSCR1, PSMB2, IFI44L, SP110, APOL6, ARID5B
MSigDB_Hallmark_2020	MYCN amplified vs MYCN wildtype	Notch Signaling	1.45462	0.265825	CUL1, ARRB1, FBXW11, TCF7L2, PSENEN, RBX1
MSigDB_Hallmark_2020	MYCN amplified vs MYCN wildtype	Complement	1.43486	0.095511	HSPA1A, DUSP6, APOBEC3G, GCA, PSMB9, DYRK2, GNGT2, S100A9, PRKCD, ATOX1, MSRB1, CASP1, PFN1, IRF7, ANXA5, PDP1, LAP3, PLSCR1
MSigDB_Hallmark_2020	MYCN amplified vs MYCN wildtype	Apical Junction	1.3529	0.265825	CTNND1, RHOF, ICAM4, RRAS, CTNNA1, YWHAH, PFN1, CAP1, ACTG1, VASP, CNN2, MAPK14, PTPRC, ARPC2, EVL, FYB1, GNAI2, MYL12B, ACTB, PECAM1, ICAM2, MSN
MSigDB_Hallmark_2020	MYCN amplified vs MYCN wildtype	Pperoxisome	1.35182	0.28669	PRDX1, ATXN1, YWHAH, MVP, ECH1, CLN8, TSPO, GNPAT, SOD1, PEX2, PRDX5, IDH2, GSTK1, ITGB1BP1, VPS4B, ACOT8, FDPS, SOD2
MSigDB_Hallmark_2020	MYCN amplified vs MYCN wildtype	Allograft Rejection	1.22147	0.331227	CD40, GPR65, TLR1, LTB, NCK1, FCGR2B, IL2RG, PTPN6, IL12RB1, IFNGR2, CD47, STAT1, HLA-A, IRF7, IGSF6, CCR1, CCL4, GBP2, EIF4G3, ELF4, PTPRC
MSigDB_Hallmark_2020	MYCN amplified vs MYCN wildtype	IL-2/STAT5 Signaling	1.16689	0.454147	TNFSF10, TNFRSF8, GPR65, LTB, CD79B, SMPDL3A, GBP4, BATF3, GLIPR2, ODC1, CDKN1C, ANXA4, FGL2, PLSCR1, IL3RA, SYNGR2, SNX14, RNH1, PTGER2
MSigDB_Hallmark_2020	MYCN amplified vs MYCN wildtype	Reactive Oxygen Species Pathway	1.13761	0.521215	PRDX1, HHEX, ATOX1, LSP1, PRDX4, SOD1, GLRX, MBP, STK25, NDUFS2, OXSR1, SOD2, LAMTOR5, NDUFA6, GLRX2
MSigDB_Hallmark_2020	MYCN amplified vs MYCN wildtype	PI3K/AKT/mTOR Signaling	1.10863	0.525436	RPS6KA1, NCK1, TNFRSF1A, IL2RG, ACTR3, PFN1, DAPP1, PPP1CA, CFL1, EIF4E, AP2M1, CLTC, GSK3B, YWHAB, PRKAG1, HSP90B1, MYD88, TIAM1, STAT2, RAF1, RAC1, ARPC3, RALB
MSigDB_Hallmark_2020	MYCN amplified vs MYCN wildtype	Myc Targets V1	1.09927	0.477431	POLD2, EXOSC7, PSMC6, SSB, CUL1, SNRPG, PGK1, PTGES3, DDX18, VDAC3, PRDX4, ODC1, PSMA4, PSMD7, COPS5, SSBP1, NDUFAB1, MRPS18B, PSMB2, RAN, TCP1, PHB, CCT5, CCT3, SRSF7, PSMC4, CCT7, EIF4E, PWP1, PSMA1, PSMA2, PSMD14, SNRPD3
MSigDB_Hallmark_2020	MYCN amplified vs MYCN wildtype	Xenobiotic Metabolism	1.04185	0.558137	TMEM176B, HMOX1, TNFRSF1A, GCH1, ABCC3, ACP2, GSS, ECH1, PTGES3, PINK1, DDAH2, TMBIM6, CYFIP2, BLVRB
MSigDB_Hallmark_2020	MYCN amplified vs MYCN wildtype	Cholesterol Homeostasis	1.03769	0.558137	FBXO6, SQLE, ECH1, ANXA5, ACTG1, PLSCR1, S100A11
MSigDB_Hallmark_2020	MYCN amplified vs MYCN wildtype	Oxidative Phosphorylation	0.996808	0.606582	NDUFA7, NDUFB3, TIMM10, SLC25A11, ECH1, VDAC3, ATP6V0E1, SDHC, ECHS1, NDUFB6, PDP1, NDUFAB1, SDHD, RHOT2, SUCLG1, COX17, ATP5PF, BAX, CYB5R3, MRPS22, TIMM8B, ISCU, IDH2, MGST3, ATP6AP1, MDH1, NDUFC2, CASP7, TIMM17A, ATP5MC3, NDUFS2, NDUFS6, MRPS30, HADHB, ATP5PD, ATP5F1B, MRPL34, DECR1, ATP6V1E1, PDHB, ATP5MF, UQCR10, NDUFA6, NDUFB8, ETFB, CYC1, COX8A, NDUFS7, HADHA, NDUFS4, ATP5PB, MRPL11, COX6B…
MSigDB_Hallmark_2020	MYCN amplified vs MYCN wildtype	Myc Targets V2	0.971185	0.627105	NDUFAF4, NIP7, DDX18, DCTPP1, MPHOSPH10, PHB
MSigDB_Hallmark_2020	MYCN amplified vs MYCN wildtype	Protein Secretion	0.922959	0.745257	STX7, RER1, PPT1, M6PR, SOD1, SNX2, VAMP3, RAB9A, RAB14, RAB22A, TSG101, AP2M1, CLTC, SNAP23, TMED10, ARFIP1, STX12, VPS4B, CLTA, ARFGAP3, CTSC, ANP32E, COPE, LAMP2, AP2S1
MSigDB_Hallmark_2020	MYCN amplified vs MYCN wildtype	Bile Acid Metabolism	0.722802	0.928188	ATXN1, GNPAT, SOD1, PRDX5, IDH2, GSTK1, SLC29A1, RXRA
MSigDB_Hallmark_2020	MYCN amplified vs MYCN wildtype	Mitotic Spindle	-0.549352	0.998969	MYO9B, DLG1, FGD4, ABR, CCDC88A, NEDD9, TUBGCP2, PREX1, ATG4B, BCL2L11, CSNK1D, ACTN4, LATS1, RALBP1, SPTAN1, DYNC1H1, SMC4, NOTCH2, PDLIM5, TBCD, LRPPRC, RICTOR, KIF1B, HOOK3, KLC1, ARFGEF1
MSigDB_Hallmark_2020	MYCN amplified vs MYCN wildtype	E2F Targets	-0.664526	0.996769	TRA2B, HMGB2, HMGA1, LYAR, PRPS1, HUS1, PDS5B, CNOT9, RAD1, TFRC, DDX39A, PNN
MSigDB_Hallmark_2020	MYCN amplified vs MYCN wildtype	heme Metabolism	-0.727674	0.981513	FOXO3, SLC25A37, ATP6V0A1, PRDX2, CTSB, SEC14L1, FBXO9, NUDT4, NARF, TFRC, GDE1, MARK3, PSMD9, ACP5, HEBP1, BNIP3L, ISCA1, PICALM, GYPC, EPOR, RBM38, HDGF, RIOK3, TNRC6B, MPP1, TCEA1
MSigDB_Hallmark_2020	MYCN amplified vs MYCN wildtype	Pancreas Beta Cells	-0.742983	0.885137	FOXO1
MSigDB_Hallmark_2020	MYCN amplified vs MYCN wildtype	Adipogenesis	-0.745433	0.981513	PFKFB3, RNF11, CD302, ABCA1, RREB1, ARL4A, GPAT4, PLIN2, DGAT1
MSigDB_Hallmark_2020	MYCN amplified vs MYCN wildtype	Unfolded Protein Response	-0.784885	0.928188	DDIT4, HERPUD1, ATF4, ERN1, DCTN1
MSigDB_Hallmark_2020	MYCN amplified vs MYCN wildtype	Coagulation	-0.855607	0.795729	C1QA, FYN, TIMP1, KLF7, CTSB, CPQ
MSigDB_Hallmark_2020	MYCN amplified vs MYCN wildtype	Fatty Acid Metabolism	-0.88384	0.795729	GABARAPL1, SDHA, APEX1, ACSL1, G0S2, IDH3B, GLUL, ACSL4
MSigDB_Hallmark_2020	MYCN amplified vs MYCN wildtype	DNA Repair	-0.967681	0.646267	PDE4B, DCTN4, SEC61A1, ALYREF, AGO4, POLR2G, RNMT, POLR2A, SRSF6, TAF13, POLR2K, SUPT5H, GTF2F1
MSigDB_Hallmark_2020	MYCN amplified vs MYCN wildtype	G2-M Checkpoint	-1.02292	0.558137	HIF1A, MT2A, TRA2B, HMGA1, SFPQ, MAP3K20, TFDP1, HUS1, SMAD3, CUL4A, BCL3, PDS5B, CUL3, TLE3, FOXN3
MSigDB_Hallmark_2020	MYCN amplified vs MYCN wildtype	Myogenesis	-1.03458	0.558137	HBEGF, MEF2D, IFRD1, ACSL1, AKT2, PDLIM7, APP, OCEL1, RIT1
MSigDB_Hallmark_2020	MYCN amplified vs MYCN wildtype	UV Response Up	-1.05737	0.558137	PPIF, FOSB, NFKBIA, ICAM1, IL6ST, POLE3, BTG1, FOS, SQSTM1, DGAT1, ATP6V1F, CHKA, SULT1A1, PDAP1, TFRC, BCL2L11, EIF2S3, NXF1, PRPF3, MARK2, PRKACA, RHOB, MGAT1
MSigDB_Hallmark_2020	MYCN amplified vs MYCN wildtype	Apical Surface	-1.06275	0.558137	SULF2, PLAUR, APP, B4GALT1
MSigDB_Hallmark_2020	MYCN amplified vs MYCN wildtype	Hedgehog Signaling	-1.06327	0.558137	ETS2, TLE3
MSigDB_Hallmark_2020	MYCN amplified vs MYCN wildtype	mTORC1 Signaling	-1.07296	0.546929	DDIT4, CXCR4, CCNG1, NAMPT, IFRD1, GSR, ADD3, TOMM40, BCAT1, MTHFD2L, DDIT3, SQSTM1, PPP1R15A, NFKBIB, RIT1, RAB1A, ELOVL5, INSIG1, PSMG1, SLC2A3, PDAP1, IFI30
MSigDB_Hallmark_2020	MYCN amplified vs MYCN wildtype	IL-6/JAK/STAT3 Signaling	-1.09006	0.546929	SOCS3, LTBR, MAP3K8, CSF3R, IL6ST, IL1B, PIM1, PTPN2, TNF, CSF2RB, IFNAR1, PTPN11
MSigDB_Hallmark_2020	MYCN amplified vs MYCN wildtype	Angiogenesis	-1.10234	0.558137	TIMP1, APP
MSigDB_Hallmark_2020	MYCN amplified vs MYCN wildtype	Wnt-beta Catenin Signaling	-1.14113	0.546929	CTNNB1, ADAM17, FRAT1
MSigDB_Hallmark_2020	MYCN amplified vs MYCN wildtype	KRAS Signaling Up	-1.18011	0.454147	EREG, CXCR4, HBEGF, TNFAIP3, SATB1, IL1B, G0S2, PLAUR, ENG, AKT2, PPP1R15A, ADAM17, EVI5, LAPTM5, LAT2, RBM4, YRDC, IRF8
MSigDB_Hallmark_2020	MYCN amplified vs MYCN wildtype	Glycolysis	-1.18739	0.454147	DDIT4, IER3, IRS2, CXCR4, QSOX1
MSigDB_Hallmark_2020	MYCN amplified vs MYCN wildtype	KRAS Signaling Dn	-1.22128	0.473669	NR4A2, SGK1
MSigDB_Hallmark_2020	MYCN amplified vs MYCN wildtype	TGF-beta Signaling	-1.23681	0.454147	HIPK2, CTNNB1, RAB31, ENG, PPP1R15A, SMAD3, PPM1A, KLF10, ID2, SKI, UBE2D3
MSigDB_Hallmark_2020	MYCN amplified vs MYCN wildtype	Androgen Response	-1.30368	0.303895	SGK1, SLC38A2, GSR, PTK2B, VAPA, B4GALT1, ELOVL5, INSIG1, IQGAP2, ZMIZ1, SMS, SAT1, AKT1
MSigDB_Hallmark_2020	MYCN amplified vs MYCN wildtype	Spermatogenesis	-1.37702	0.303895	AGFG1, ARL4A, CHFR, PSMG1, TLE4, BRAF, IP6K1, CSNK2A2, PHKG2, PRKAR2A, COIL
MSigDB_Hallmark_2020	MYCN amplified vs MYCN wildtype	Epithelial Mesenchymal Transition	-1.42953	0.2154	TNFAIP3, QSOX1, TIMP1, PLAUR, IL15, ITGB1, GADD45B, CALU, SAT1, RHOB, ID2
MSigDB_Hallmark_2020	MYCN amplified vs MYCN wildtype	UV Response Dn	-1.43267	0.2154	FYN, CELF2, DLG1, ADD3, RUNX1, CITED2, MIOS, SMAD3, INSIG1, ZMIZ1, DUSP1, TGFBR2, PRDM2, PTEN, SIPA1L1, WDR37, SCAF8, NOTCH2, PDLIM5, PHF3
MSigDB_Hallmark_2020	MYCN amplified vs MYCN wildtype	Apoptosis	-1.47477	0.087609	EREG, IER3, PMAIP1, CTNNB1, CD69, PPP3R1, GSR, HMGB2, TIMP1, SATB1, DAP3, IL1B, TIMP2, DDIT3, SQSTM1, CREBBP, APP, NEDD9, TNF, MADD, MCL1, IGF2R, BCL2L11, GADD45B, SAT1, ISG20, RHOB, BNIP3L, PEA15, TXNIP, SPTAN1, DNM1L
MSigDB_Hallmark_2020	MYCN amplified vs MYCN wildtype	p53 Pathway	-1.54695	0.0460662	DDIT4, IER3, CD82, HBEGF, SEC61A1, FOXO3, IRAK1, CCNG1, CTSD, BTG1, DRAM1, DDIT3, FOS, PPP1R15A, MXD1, APP, PTPRE, EI24, CD81, IFI30, BLCAP
MSigDB_Hallmark_2020	MYCN amplified vs MYCN wildtype	Estrogen Response Late	-1.65351	0.0278227	DUSP2, SGK1, PPIF, IL6ST, RAB31, FABP5, ADD3, AMFR, CHPT1, NRIP1, FOS, ZFP36, NXT1, ELOVL5, FDFT1, SNX10, SIAH2, ITPK1, XBP1, TOB1, ISG20, ID2
MSigDB_Hallmark_2020	MYCN amplified vs MYCN wildtype	Inflammatory Response	-1.88364	0.000620587	EREG, MSR1, NLRP3, CD82, PDE4B, HBEGF, HIF1A, ADM, SEMA4D, AHR, CD69, RIPK2, NFKBIA, ICAM1, CSF3R, NAMPT, ABCA1, BEST1, TIMP1, IL1B, PLAUR
MSigDB_Hallmark_2020	MYCN amplified vs MYCN wildtype	Hypoxia	-1.93339	0.000382966	DDIT4, IER3, IRS2, CXCR4, TNFAIP3, MT2A, FOSL2, ADM, PFKFB3, FOXO3, TIPARP, KDM3A, KLF7, BTG1, PLAUR, FBP1, PLIN2, PIM1, DDIT3, FOS, PPP1R15A, CITED2, KLF6, ZFP36
MSigDB_Hallmark_2020	MYCN amplified vs MYCN wildtype	Estrogen Response Early	-2.06525	0.000382966	PPIF, PMAIP1, SH3BP5, IL6ST, RAB31, TIPARP, ISG20L2, ADD3, AMFR, CHPT1, NRIP1, FOS, NXT1, B4GALT1, ELOVL5, FDFT1, SIAH2, KLF10, ITPK1, XBP1, TOB1
MSigDB_Hallmark_2020	MYCN amplified vs MYCN wildtype	TNF-alpha Signaling via NF-kB	-2.56234	1.41211e-12	PER1, NR4A2, IER3, IRS2, PDE4B, ETS2, HBEGF, SOCS3, TNFAIP3, KLF9, FOSL2, DUSP2, SGK1, PFKFB3, CEBPD, CCNL1, KDM6B, CD69, FOSB, RIPK2, NFKBIA, MAP3K8, ICAM1, IL6ST, NAMPT, TIPARP, ABCA1, B4GALT5, IL1B, BTG1, G0S2, PLAUR, DRAM1, FOS, SQSTM1, PPP1R15A, MXD1, KLF6, ZFP36, SMAD3, TNF, PTPRE, B4GALT1, BCL3, NFAT5, MCL1, SLC2A3, DUSP1
MSigDB_Hallmark_2020	MYCN amplified vs control	Interferon Alpha Response	2.22466	0.000113746	OASL, IFI44L, MX1, IFIT3, IFI44, ISG15, EIF2AK2, LY6E, PLSCR1, TENT5A, IRF7, PARP9, CD47, OAS1, EPSTI1, IFITM3, IRF9, TRIM25, ADAR, IFITM2, B2M, IFIH1, IFI35, LGALS3BP
MSigDB_Hallmark_2020	MYCN amplified vs control	Interferon Gamma Response	1.93743	0.000189785	OASL, IFI44L, MX1, IFIT3, IFI44, ISG15, EIF2AK2, OAS3, LY6E, TNFSF10, PLSCR1, IRF7, HLA-A, PIM1, HLA-B, SOD2, UPP1, MX2, GCH1, ARL4A, LYSMD2, CD86, ST3GAL5, EPSTI1, CD40, IFITM3, CDKN1A, IRF9, TRIM25, ADAR, ARID5B, IFITM2, B2M, IFIH1, BPGM, IFI35, LGALS3BP, SOCS3
MSigDB_Hallmark_2020	MYCN amplified vs control	IL-2/STAT5 Signaling	1.83003	0.00507445	SMPDL3A, ODC1, IL3RA, PRNP, PTGER2, TNFSF10, PLSCR1, PIM1, ARL4A, CD86, TNFRSF8, GADD45B, IFITM3, GPR65, MAP3K8, SYNGR2, PLIN2, RRAGD, TIAM1, SNX9, RHOB, CCND3, GSTO1, NFKBIZ, MAPKAPK2, GPX4, SNX14, RNH1, P2RX4
MSigDB_Hallmark_2020	MYCN amplified vs control	Cholesterol Homeostasis	1.72797	0.0580456	SQLE, FBXO6, FABP5, PLSCR1, CXCL16, S100A11, ATF3, LGALS3, STX5, GUSB
MSigDB_Hallmark_2020	MYCN amplified vs control	Inflammatory Response	1.7066	0.0102298	AQP9, GNA15, C3AR1, PTGER2, EIF2AK2, LY6E, TIMP1, TNFSF10, IRF7, CHST2, GCH1, IFNGR2, PIK3R5, SLC31A1, TLR1, PTGER4, CD40, CDKN1A, RNF144B, ATP2C1, ICAM4, ADRM1, IL1B, SLC31A2, PSEN1, ATP2B1, NFKB1
MSigDB_Hallmark_2020	MYCN amplified vs control	TNF-alpha Signaling via NF-kB	1.70616	0.00558052	CCL4, LITAF, CLCF1, NFKBIE, NINJ1, TNIP1, EHD1, TANK, SLC16A6, SOD2, BCL2A1, GCH1, FUT4, KLF4, RELB, DUSP1, IFNGR2, MARCKS, PTGER4, GADD45B, NFKB2, MAP3K8, CDKN1A, PDLIM5, CEBPB, ATF3
MSigDB_Hallmark_2020	MYCN amplified vs control	KRAS Signaling Dn	1.70028	0.0967033	IFI44L, MX1, SKIL, CHST2, PTPRJ
MSigDB_Hallmark_2020	MYCN amplified vs control	Bile Acid Metabolism	1.63175	0.0967033	AQP9, ATXN1, SOD1, ACSL1, ABCA1
MSigDB_Hallmark_2020	MYCN amplified vs control	Coagulation	1.51903	0.151562	ANXA1, DUSP6, TIMP1, ARF4, CFD, SERPINA1, RABIF, PECAM1, SIRT2
MSigDB_Hallmark_2020	MYCN amplified vs control	Apoptosis	1.51771	0.0668013	HMOX1, GNA15, ANXA1, BID, TIMP1, TNFSF10, SOD1, DNAJA1, SOD2, GCH1, BCL2L11, BMF, HSPB1, GADD45B, IFITM3, CDKN1A, ATF3, DAP, ETF1, PPT1, XIAP, IL1B, RHOB, LGALS3, PSEN1
MSigDB_Hallmark_2020	MYCN amplified vs control	Allograft Rejection	1.41024	0.0967033	CCL4, IL2RG, TIMP1, IRF7, HLA-A, CD47, NCK1, UBE2D1, CD86, IFNGR2, ELF4, TLR1, IL12RB1, CD40, GPR65, EIF4G3, BCAT1
MSigDB_Hallmark_2020	MYCN amplified vs control	Myogenesis	1.35925	0.222145	BIN1, PDLIM7, PRNP, IGFBP7, TNNI2, MRAS, LSP1, CKB, CFD, GADD45B, CDKN1A, SYNGR2, TAGLN
MSigDB_Hallmark_2020	MYCN amplified vs control	IL-6/JAK/STAT3 Signaling	1.35003	0.222145	HMOX1, IL3RA, IL2RG, TNFRSF1A, PIM1, STAM2, IFNGR2, PIK3R5, IL12RB1, MAP3K8, IRF9
MSigDB_Hallmark_2020	MYCN amplified vs control	TGF-beta Signaling	1.33778	0.301269	SKIL, IFNGR2, NCOR2, SKI, XIAP, JUNB, ID2, CDK9, FKBP1A, TGFB1, UBE2D3
MSigDB_Hallmark_2020	MYCN amplified vs control	UV Response Up	1.31508	0.222145	HMOX1, BID, AMD1, DNAJA1, SOD2, GCH1, BCL2L11, TMBIM6, AGO2, GRINA, TUBA4A, ATF3, DNAJB1, PPP1R2, CDC34, PPT1, ALDOA, RHOB, CCND3, ATP6V1F, BAK1, MGAT1, HLA-F, CEBPG, TFRC, YKT6, PRKCD, SELENOW, JUNB, ICAM1
MSigDB_Hallmark_2020	MYCN amplified vs control	Xenobiotic Metabolism	1.31185	0.222145	AQP9, CYB5A, HMOX1, SLC6A6, NINJ1, TNFRSF1A, UPP1, PTS, GCH1, ACP2, TMBIM6, PDLIM5, BCAT1, DDAH2
MSigDB_Hallmark_2020	MYCN amplified vs control	Reactive Oxygen Species Pathway	1.28501	0.326694	PRNP, SOD1, SOD2, PRDX1, LSP1, HHEX, ATOX1, PRDX4, GPX4, FTL, LAMTOR5, JUNB, PRDX6
MSigDB_Hallmark_2020	MYCN amplified vs control	Complement	1.24327	0.28188	CTSL, HSPA1A, DUSP6, FDX1, TIMP1, EHD1, DYRK2, PLSCR1, IRF7, PIM1, GNGT2, PIK3R5, APOBEC3G, STX4, CEBPB, ATOX1, SERPINA1, PDP1, FCER1G, RABIF
MSigDB_Hallmark_2020	MYCN amplified vs control	Hypoxia	1.16325	0.431913	HMOX1, SLC6A6, IDS, ERO1A, CHST2, PIM1, DUSP1, ANXA2, LDHA, CDKN1A, ZNF292, WSB1, PLIN2, PGK1, CCNG2, ATF3, GPI, RRAGD, RBPJ, S100A4, PFKL
MSigDB_Hallmark_2020	MYCN amplified vs control	KRAS Signaling Up	1.13598	0.492424	C3AR1, MMD, DUSP6, IL2RG, ERO1A, IKZF1, KLF4, TMEM176A, RETN, FCER1G, USP12, PECAM1, LY96, BPGM, IL1B, TMEM176B, WDR33, LAPTM5
MSigDB_Hallmark_2020	MYCN amplified vs control	mTORC1 Signaling	1.09936	0.492424	SQLE, SLC6A6, ERO1A, PRDX1, EEF1E1, ACSL3, LDHA, CDKN1A, TUBA4A, RDH11, BCAT1, PGK1, M6PR, SLA, ETF1, ACTR3, GPI, PSMC6, PFKL, HSPA4, CACYBP, ALDOA, ADIPOR2
MSigDB_Hallmark_2020	MYCN amplified vs control	p53 Pathway	1.06816	0.570644	HMOX1, PLK3, VDR, SLC3A2, NINJ1, ADA, MDM2, ZFP36L1, UPP1, KLF4, CDKN1A, RAP2B, ATF3, S100A4, TRIAP1, CCND3, MAPKAPK3, BAK1, HDAC3, DNTTIP2, DRAM1, IP6K2, GM2A, S100A10, CYFIP2, HINT1, SAT1, SERTAD3, RCHY1, TGFB1, BTG2, PLXNB2, ISCU, SP1, CTSD, ANKRA2, FOS, BAX, IER5, RRP8
MSigDB_Hallmark_2020	MYCN amplified vs control	Protein Secretion	0.993668	0.751539	TMED10, SOD1, RAB22A, TMED2, VAMP3, AP3S1, M6PR, ARCN1, RAB5A, PPT1, TSG101, ARF1, ABCA1, STX12, AP2M1, CD63, KIF1B, YKT6, ARFGAP3, RAB14, STX7
MSigDB_Hallmark_2020	MYCN amplified vs control	Pperoxisome	0.863752	0.892176	ATXN1, SOD1, SOD2, PRDX1, PEX2, RDH11
MSigDB_Hallmark_2020	MYCN amplified vs control	PI3K/AKT/mTOR Signaling	0.840336	0.89482	IL2RG, TNFRSF1A, RPS6KA1, NCK1, CDKN1A, EIF4E, SLA, ACTR3, TIAM1, CFL1, ARF1, AP2M1, PFN1, RALB, TBK1, RAF1, CALR, PRKAG1, ARHGDIA, CDK4, RAC1
MSigDB_Hallmark_2020	MYCN amplified vs control	heme Metabolism	0.733902	0.996818	SLC30A1, ACP5, MPP1, TMEM9B, CCDC28A, YPEL5, ICAM4, DCUN1D1, ARL2BP, FBXO7, BPGM, CCND3, HAGH, ISCA1, CIR1, SDCBP, ADIPOR1, TFRC, KLF3, BACH1, UCP2, TOP1, GAPVD1, LAMP2, GLRX5, UBAC1
MSigDB_Hallmark_2020	MYCN amplified vs control	Unfolded Protein Response	0.603442	0.996818	DCP1A, ERO1A, EIF4E, CEBPB, ATF3, CNOT4, SLC30A5, LSM1, HSPA5, EIF4A1, CEBPG, DNAJC3, DNAJB9, CNOT2, CALR, XBP1, KIF5B, WIPI1
MSigDB_Hallmark_2020	MYCN amplified vs control	Androgen Response	-0.583295	0.996818	IQGAP2, GSR, AKT1, CDK6, NDRG1, PA2G4, NGLY1, SGK1, SLC38A2, ELOVL5, VAPA, INSIG1, TNFAIP8
MSigDB_Hallmark_2020	MYCN amplified vs control	DNA Repair	-0.597189	0.996818	AGO4, SEC61A1, POLB, POLR2G, ALYREF, DDB1, ERCC1, NME3, ITPA, GTF2F1, NT5C, SSRP1, IMPDH2, POM121, POLR2K, NUDT21, SRSF6, GTF2H5, POLR2E, POLD3, POLR2A, RFC2, SURF1, VPS28, CSTF3, RNMT
MSigDB_Hallmark_2020	MYCN amplified vs control	G2-M Checkpoint	-0.758789	0.968626	SAP30, HIF1A, ATRX, MAP3K20, NUMA1, SFPQ, TRA2B, SMARCC1, DKC1, NOLC1, PDS5B, CKS2, KATNA1, NASP, DDX39A, CDC27, CUL3, NOTCH2, NCL, ATF5, HNRNPD, SMC1A, XPO1, SMC4, TMPO, TFDP1
MSigDB_Hallmark_2020	MYCN amplified vs control	Mitotic Spindle	-0.784573	0.953476	DLG1, DST, ABR, NCK2, VCL, FGD6, NUMA1, FGD4, TUBGCP2, KLC1, NEDD9, KIF3B, DOCK2, ACTN4, STK38L, KATNA1, TLK1, CSNK1D, LRPPRC, RALBP1
MSigDB_Hallmark_2020	MYCN amplified vs control	Notch Signaling	-0.796257	0.893194	SAP30, LFNG
MSigDB_Hallmark_2020	MYCN amplified vs control	UV Response Dn	-0.803218	0.89482	DLG1, FYN, ATRX, PHF3, MGMT, SPOP, PIK3CD, MIOS, CELF2, NOTCH2, CDK13
MSigDB_Hallmark_2020	MYCN amplified vs control	Glycolysis	-0.816287	0.89482	VCAN, SAP30, PYGL, GALK1, KIF2A, MIF, MXI1, HDLBP, B3GAT3, SRD5A3, NASP, IRS2
MSigDB_Hallmark_2020	MYCN amplified vs control	Apical Junction	-0.850752	0.892176	VCAN, DLG1, MAP3K20, VCL, SYK, JUP, RSU1
MSigDB_Hallmark_2020	MYCN amplified vs control	Estrogen Response Late	-0.855119	0.892176	ITPK1, IL6ST, PPIF, ALDH3B1, S100A9, SNX10, RAB31, FDFT1, BLVRB, JAK1, SIAH2, RABEP1, SGK1, DUSP2, CHPT1, BAG1, SLC9A3R1, ELOVL5, DCXR, DNAJC1, NXT1
MSigDB_Hallmark_2020	MYCN amplified vs control	Hedgehog Signaling	-0.859316	0.892176	CDK6, ETS2
MSigDB_Hallmark_2020	MYCN amplified vs control	Fatty Acid Metabolism	-0.863417	0.892176	CD36, SDHA, APEX1, ECI1, MIF, ACAA1, IDH3B, SUCLG2, HSD17B10, DECR1, ERP29, IDH3G, ACOT8, NBN, UROS, CPT1A, PDHB, OSTC
MSigDB_Hallmark_2020	MYCN amplified vs control	Pancreas Beta Cells	-0.883776	0.892176	ELP4, FOXO1
MSigDB_Hallmark_2020	MYCN amplified vs control	Myc Targets V1	-0.924334	0.892176	MCM7, APEX1, POLE3, UBA2, CCT2, SRM, GLO1, CLNS1A, FAM120A, FBL, TRA2B, ABCE1, SMARCC1, NOLC1, PSMD1, RSL1D1, HDGF, PHB2, PSMA6, EIF1AX, PA2G4, NPM1, HDAC2, EEF1B2, DEK, PABPC1, IMPDH2, STARD7, TARDBP, TRIM28, HSPD1, HNRNPD, HDDC2, PPM1G, XPO1, RANBP1, COX5A, USP1, EIF3J, TFDP1, DHX15, SRSF3, HNRNPA3, SERBP1, LSM7, RACK1, LSM2, YWHAE, SNRPA, SF3A1, CANX, HNRNPU, PCBP1, PSMD3, VDAC3, SNRPD2, HNRNP…
MSigDB_Hallmark_2020	MYCN amplified vs control	Adipogenesis	-0.927765	0.892176	CD302, CD36, STAT5A, SULT1A1, RNF11, RREB1, PGM1, PFKFB3, DDT, SLC25A1, DGAT1, IMMT, AGPAT3, DECR1, MRPL15, NDUFS3, IDH3G, ALDH2, PTCD3, SDHB, APLP2, DNAJC15, TALDO1, PEMT
MSigDB_Hallmark_2020	MYCN amplified vs control	Angiogenesis	-0.938672	0.892176	VCAN, APP
MSigDB_Hallmark_2020	MYCN amplified vs control	Spermatogenesis	-1.013	0.739552	LPIN1, AGFG1, TOPBP1, CHFR, PHKG2
MSigDB_Hallmark_2020	MYCN amplified vs control	Myc Targets V2	-1.04593	0.690685	GRWD1, SRM, NOLC1, PA2G4, NPM1, MRTO4, WDR43, HSPD1, DUSP2
MSigDB_Hallmark_2020	MYCN amplified vs control	Oxidative Phosphorylation	-1.12665	0.492424	NQO2, FXN, SDHA, ECI1, PDHX, LDHB, ATP6V1H, OPA1, NDUFS1, AFG3L2, ATP5MC1, ACAA1, IDH3B, SLC25A5, IMMT, MRPS11, HSD17B10, ATP5F1D, HADHA, NDUFS8, PHB2, DECR1, LRPPRC, MRPL15, NDUFV1, NDUFS3, MRPL34, ATP5F1A, IDH3G, ATP5PD, NDUFB5, GLUD1, ATP5F1C, TOMM22, ATP5MC2, SDHB, UQCRC2, ETFA, NDUFS4, SLC25A6
MSigDB_Hallmark_2020	MYCN amplified vs control	Wnt-beta Catenin Signaling	-1.13434	0.570644	FRAT1, HDAC5, NCSTN, HDAC2
MSigDB_Hallmark_2020	MYCN amplified vs control	Epithelial Mesenchymal Transition	-1.14469	0.517226	MCM7, VCAN, DST, CALU, FUCA1, ITGB1, GLIPR1, TPM4, TNFAIP3, NOTCH2, COPA, TGFBI
MSigDB_Hallmark_2020	MYCN amplified vs control	E2F Targets	-1.15366	0.492424	MCM7, DCK, TRA2B, IPO7, NOLC1, PDS5B, CKS2, NASP, PA2G4, DDX39A, LUC7L3, PNN, HMGB2, LYAR, DEK, SSRP1, PSIP1, PRKDC, NBN, HNRNPD, SMC1A, EXOSC8, NUDT21, RAD51C, XPO1, RANBP1, SMC4, SMC3, TMPO, USP1, CNOT9, PRPS1, POLD3, RFC2, UBE2S
MSigDB_Hallmark_2020	MYCN amplified vs control	Apical Surface	-1.18586	0.517226	SULF2, APP, CRYBG1
MSigDB_Hallmark_2020	MYCN amplified vs control	Estrogen Response Early	-1.19649	0.492424	ISG20L2, ITPK1, KDM4B, SVIL, IL6ST, PPIF, CBFA2T3, PMAIP1, ALDH3B1, RAB31, FDFT1, BLVRB, SH3BP5, SIAH2
MSigDB_Hallmark_2020	sporadic vs control	TNF-alpha Signaling via NF-kB	2.95096	1.00963e-16	CD69, SOCS3, MAP3K8, IRS2, DUSP1, LITAF, IL1B, FOSL2, IER3, DUSP2, GADD45A, DRAM1, GADD45B, KDM6B, NINJ1, NFIL3, EHD1, RHOB, FOS, NAMPT, PER1, JUN, ETS2, RNF19B, KLF6, BCL2A1, PPP1R15A, PDLIM5, NFKBIA, ATF3, SGK1, RIPK2, NR4A2, NFKBIE, SAT1, TNFAIP3, HBEGF, KLF9, JUNB, MXD1, ZFP36, CDKN1A, FOSB, ICAM1, KLF4, MCL1, PDE4B, SMAD3, PLAUR, B4GALT5, SOD2, CEBPB, PTGER4, B4GALT1, FUT4
MSigDB_Hallmark_2020	sporadic vs control	Hypoxia	2.41786	4.46172e-08	ADM, SLC6A6, MT2A, DDIT3, IRS2, DUSP1, CXCR4, PLIN2, PIM1, FOSL2, IER3, IDS, SAP30, NFIL3, FOS, JUN, KDM3A, DDIT4, KLF6, PPP1R15A, FOXO3, ATF3, RBPJ, TNFAIP3, ZFP36, CDKN1A, KLF7, ISG20, PLAUR, LDHA, GPI, ZNF292, HMOX1, TES, CITED2, ERO1A
MSigDB_Hallmark_2020	sporadic vs control	Inflammatory Response	2.32792	3.57454e-07	EREG, ADM, CD69, TIMP1, GNA15, IL1B, MSR1, AHR, PIK3R5, EIF2AK2, IFITM1, RNF144B, NAMPT, KLF6, NFKBIA, RIPK2, HBEGF, MXD1, CDKN1A, ICAM1, PDE4B, PTGER2, KIF1B, C5AR1, PLAUR, PTGER4, P2RX4
MSigDB_Hallmark_2020	sporadic vs control	p53 Pathway	2.29287	1.29319e-06	PLK3, DDIT3, MDM2, SLC3A2, IER3, GADD45A, CTSD, DRAM1, NINJ1, UPP1, FOS, IRAK1, JUN, DDIT4, RNF19B, PPP1R15A, FOXO3, ATF3, SAT1, HBEGF, MXD1, CDKN1A, KLF4, RAP2B, ZFP36L1, S100A10, HMOX1, CD81, TOB1, DNTTIP2
MSigDB_Hallmark_2020	sporadic vs control	Apoptosis	2.18183	6.68192e-06	EREG, CD69, TIMP1, DDIT3, GNA15, ANXA1, IL1B, IER3, CTNNB1, GADD45A, BCL2L11, GADD45B, TIMP2, RHOB, JUN, ATF3, IFITM3, ETF1, SAT1, CDKN1A, MCL1, ISG20, SOD2, LGALS3, GPX4, HMOX1, DAP, SOD1, SPTAN1, SATB1, MADD
MSigDB_Hallmark_2020	sporadic vs control	IL-2/STAT5 Signaling	2.08371	8.68942e-05	MAP3K8, ARL4A, PLIN2, GABARAPL1, SMPDL3A, PIM1, AHR, PRNP, GADD45B, IL3RA, ODC1, NFIL3, RHOB, KLF6, GSTO1, SNX9, XBP1, IFITM3, MXD1, MAPKAPK2, PNP, PTGER2, FAM126B, P2RX4, GPX4, CD86, PLSCR1, CD81
MSigDB_Hallmark_2020	sporadic vs control	KRAS Signaling Dn	1.73826	0.0530381	IFI44L, SGK1, NR4A2, SKIL, PTPRJ, MX1
MSigDB_Hallmark_2020	sporadic vs control	Cholesterol Homeostasis	1.6774	0.0530381	FABP5, CPEB2, CTNNB1, NFIL3, CXCL16, CHKA, ATF3, PLAUR, LGALS3, PLSCR1, S100A11, TP53INP1, EBP, IDI1, GUSB
MSigDB_Hallmark_2020	sporadic vs control	TGF-beta Signaling	1.66409	0.0530381	CTNNB1, ENG, PPP1R15A, SKIL, JUNB, NCOR2, UBE2D3, SMAD3, ID2
MSigDB_Hallmark_2020	sporadic vs control	UV Response Up	1.54057	0.0530381	BCL2L11, ATP6V1F, RHOB, FOS, CHKA, TFRC, AGO2, NFKBIA, ATF3, GRINA, JUNB, FOSB, ICAM1, MGAT1, SOD2, NUP58, HMOX1, AMD1, PPIF, NXF1, ALDOA, PPP1R2, TUBA4A, SQSTM1, PRPF3, BID, CDC34, YKT6
MSigDB_Hallmark_2020	sporadic vs control	Estrogen Response Late	1.5389	0.0673854	FABP5, DUSP2, FOS, SGK1, AMFR, XBP1, NRIP1, ZFP36, KLF4, NCOR2, ISG20, ID2, TOB1, PPIF, DYNLT3, CHPT1
MSigDB_Hallmark_2020	sporadic vs control	mTORC1 Signaling	1.53489	0.0423212	SLC6A6, DDIT3, CXCR4, IFRD1, NFIL3, NAMPT, TFRC, DDIT4, PPP1R15A, XBP1, ETF1, SLA, CDKN1A, PNP, RDH11, UBE2D3, ACSL3, LDHA, GPI, PSMG1, RIT1, RAB1A, GGA2, TES, NFKBIB, ERO1A, EDEM1, EEF1E1, MTHFD2L, ALDOA, TUBA4A, SQSTM1, GLA, EBP, IDI1, HSPA5, YKT6, ATP2A2
MSigDB_Hallmark_2020	sporadic vs control	Epithelial Mesenchymal Transition	1.50687	0.0973388	TIMP1, QSOX1, GADD45A, GADD45B, RHOB, JUN, SAT1, TNFAIP3, BASP1, PLAUR, ID2
MSigDB_Hallmark_2020	sporadic vs control	Androgen Response	1.47222	0.110012	UAP1, PDLIM5, SLC38A2, SGK1, SAT1, ACSL3, B4GALT1, RRP12, VAPA, ZMIZ1, UBE2J1, SMS, IDI1, GNAI3, ADRM1, B2M, TMEM50A, ARID5B, INSIG1, CCND3
MSigDB_Hallmark_2020	sporadic vs control	Myogenesis	1.44941	0.12179	PDLIM7, TNNI2, PRNP, ACSL1, GADD45B, IFRD1, HBEGF, CDKN1A, MRAS, MEF2D, RIT1, SPTAN1
MSigDB_Hallmark_2020	sporadic vs control	Coagulation	1.36297	0.231289	TIMP1, ANXA1, KLF7, CTSB
MSigDB_Hallmark_2020	sporadic vs control	Interferon Gamma Response	1.35928	0.0973388	CD69, SOCS3, IFI44L, MT2A, ARL4A, PELI1, PIM1, EIF2AK2, UPP1, NAMPT, OAS3, NFKBIA, RIPK2, IFITM3, TNFAIP3, CDKN1A, ISG15, ICAM1, PDE4B, PNP, ISG20, SOD2, CD86, PLSCR1, IRF9, MX1, IFITM2
MSigDB_Hallmark_2020	sporadic vs control	Wnt-beta Catenin Signaling	1.35357	0.282496	CTNNB1, ADAM17, RBPJ, NCOR2
MSigDB_Hallmark_2020	sporadic vs control	Estrogen Response Early	1.334	0.231289	FOS, AMFR, XBP1, NRIP1, KLF4, NCOR2, SH3BP5, B4GALT1, TOB1, ELF1, RRP12, PPIF, DYNLT3, CHPT1
MSigDB_Hallmark_2020	sporadic vs control	Xenobiotic Metabolism	1.28912	0.231289	SLC6A6, MT2A, SERTAD1, GABARAPL1, NINJ1, UPP1, ETS2, GSTO1, PDLIM5, PTS, ID2, HMOX1
MSigDB_Hallmark_2020	sporadic vs control	Hedgehog Signaling	1.28228	0.352847	ETS2, TLE3, PML
MSigDB_Hallmark_2020	sporadic vs control	IL-6/JAK/STAT3 Signaling	1.25758	0.279573	SOCS3, MAP3K8, IL1B, PIM1, PIK3R5, IL3RA, JUN
MSigDB_Hallmark_2020	sporadic vs control	KRAS Signaling Up	1.25138	0.253394	EREG, IL1B, CXCR4, LAPTM5, ENG, PPP1R15A, USP12, ADAM17, TNFAIP3, HBEGF, KLF4, PLAUR, ID2, ERO1A, G0S2, SATB1, RBM4, RETN, PRELID3B, IL2RG, FCER1G, RABGAP1L
MSigDB_Hallmark_2020	sporadic vs control	heme Metabolism	1.16507	0.339933	ACP5, MPP1, SLC25A37, YPEL5, TFRC, SLC30A1, FOXO3, ISCA1, CTSB, NUDT4, ADIPOR1, KLF3, TFDP2, SEC14L1, TMEM9B, SDCBP
MSigDB_Hallmark_2020	sporadic vs control	Spermatogenesis	1.13723	0.446912	ARL4A, BRAF, IP6K1, PGS1, PSMG1, TLE4, DBF4
MSigDB_Hallmark_2020	sporadic vs control	G2-M Checkpoint	1.03082	0.548259	MT2A, SAP30, HMGA1, ODC1, CCNT1, CUL4A, TLE3, JPT1, HUS1, SMAD3, KMT5A, MARCKS, AMD1, DBF4
MSigDB_Hallmark_2020	sporadic vs control	Angiogenesis	0.988552	0.655517	TIMP1, LRPAP1
MSigDB_Hallmark_2020	sporadic vs control	UV Response Dn	0.969629	0.664701	DUSP1, RUNX1, PDLIM5, SMAD3, NR1D2, CITED2, CELF2, ATP2B1, ZMIZ1
MSigDB_Hallmark_2020	sporadic vs control	Glycolysis	0.942149	0.71045	IRS2, CXCR4, IER3, QSOX1, SAP30, DDIT4, ISG20, B4GALT1, LDHA, ZNF292, CITED2, ERO1A, SOD1
MSigDB_Hallmark_2020	sporadic vs control	Reactive Oxygen Species Pathway	0.89803	0.754199	PRNP, JUNB, SOD2, GPX4, SOD1, FTL, PRDX6, TXN, SELENOS
MSigDB_Hallmark_2020	sporadic vs control	Unfolded Protein Response	0.876724	0.804274	ATF4, DDIT4, ATF3, DCP1A, XBP1, CEBPB, HERPUD1, ERO1A, EDEM1, EIF4A1, LSM1, EIF4E, HSPA5, CNOT2, CXXC1, DNAJC3
MSigDB_Hallmark_2020	sporadic vs control	Notch Signaling	0.850647	0.761238	SAP30, APH1A, RBX1, TCF7L2
MSigDB_Hallmark_2020	sporadic vs control	PI3K/AKT/mTOR Signaling	0.845127	0.843648	DDIT3, CXCR4, MAPK8, SLA, CDKN1A, UBE2D3, RIT1, NFKBIB, ARF1, IL2RG, SQSTM1, EIF4E
MSigDB_Hallmark_2020	sporadic vs control	Mitotic Spindle	0.758928	0.969797	BCL2L11, PDLIM5, DYNLL2, PCGF5, PREX1, ARF6, RICTOR, KIF1B, MARCKS, MYO9B, RHOF, SPTAN1, CCDC88A, RANBP9, SSH2, ATG4B, TUBA4A, CDC42EP4, ABI1
MSigDB_Hallmark_2020	sporadic vs control	DNA Repair	0.58884	0.997698	TAF13, PDE4B, PNP, TAF9, ELL, TMED2, NELFE, GPX4, SDCBP, ARL6IP1, RNMT, SUPT5H, POLR2C, ADA, MPC2, ADRM1, POLR2A
MSigDB_Hallmark_2020	sporadic vs control	Bile Acid Metabolism	-0.577228	0.977957	GSTK1, IDH2, LONP2, RXRA, PRDX5, ALDH9A1, SLC29A1, CAT, SCP2, HSD17B11
MSigDB_Hallmark_2020	sporadic vs control	Apical Surface	-0.612149	0.969797	SULF2
MSigDB_Hallmark_2020	sporadic vs control	Protein Secretion	-0.774968	0.944677	ARFIP1, SCRN1, SNAP23, AP2S1, SEC31A, CLTC, GOSR2, CLTA, ARCN1, GNAS, STX7, MAPK1, STX16, TMX1, SNX2, VPS4B
MSigDB_Hallmark_2020	sporadic vs control	Myc Targets V2	-0.832878	0.804274	HSPD1, GRWD1, MPHOSPH10, NPM1, PHB, MCM5, MRTO4, HSPE1, CDK4, PA2G4, SRM, NOC4L, GNL3
MSigDB_Hallmark_2020	sporadic vs control	Pperoxisome	-0.964877	0.664701	YWHAH, ACAA1, FDPS, TSPO, MVP, ITGB1BP1, GSTK1, IDH2, CLN8, SMARCC1, LONP2, VPS4B, PRDX5, ALDH9A1, ECH1
MSigDB_Hallmark_2020	sporadic vs control	Pancreas Beta Cells	-0.965252	0.664701	ELP4, LMO2, SRP9, SEC11A
MSigDB_Hallmark_2020	sporadic vs control	Interferon Alpha Response	-1.05332	0.532211	GBP4, MVB12A, PSME2, LPAR6, CASP1, NMI, NUB1, IL15, PSMB9, TAP1, IRF1, OGFR, SELL, PARP12
MSigDB_Hallmark_2020	sporadic vs control	Complement	-1.08593	0.458679	S100A12, CD36, S100A9, CASP3, LIPA, FCN1, GCA, CASP1, ITGAM, DUSP5, PSMB9, LTA4H, HSPA1A, CD46, IRF1
MSigDB_Hallmark_2020	sporadic vs control	E2F Targets	-1.09646	0.457894	RFC2, RAD51C, PRKDC, DCK, SLBP, SRSF1, SMC3, NBN, TMPO, EXOSC8, LUC7L3, DEK, IPO7, NASP, CTCF, MTHFD2, XPO1, MCM5, HNRNPD, USP1, CKS1B, SSRP1, RFC1, CDK4, MCM7
MSigDB_Hallmark_2020	sporadic vs control	Allograft Rejection	-1.11067	0.446414	HLA-DMB, LTB, IL27RA, HLA-DMA, HLA-DQA1, IGSF6, NCF4, STAT1, IL15, TAP1, PTPN6, HLA-DRA, TLR1, CTSS, FYB1, LY86, TAP2, CFP, EIF3A, AKT1, CD74, NPM1, PTPRC, PRKCB, GBP2, CSK, FGR
MSigDB_Hallmark_2020	sporadic vs control	Adipogenesis	-1.16632	0.339933	CD36, STAT5A, ALDH2, CD302, NDUFS3, DECR1, TALDO1, YWHAG, AGPAT3, DHRS7B, IMMT, SUCLG1, SULT1A1, ECHS1, IDH3G, NABP1, QDPR, TKT, SDHB, UCP2, SLC25A1, CHCHD10, SDHC, BCL6, JAGN1, PRDX3, DDT, UQCR10, MTCH2, ETFB, UQCRC1, ECH1, ACO2, PGM1, MDH2, DNAJC15, ACAA2, CYC1, NDUFAB1, RREB1
MSigDB_Hallmark_2020	sporadic vs control	Fatty Acid Metabolism	-1.17105	0.352847	CD36, YWHAH, ACAA1, DECR1, HSD17B10, MIF, SUCLG2, SUCLG1, ECI1, NBN, ECHS1, UROS, IDH3G, PDHB, UBE2L6, CPT1A, BLVRA, PCBD1, OSTC, SDHD, SDHC, DLST, ACADVL, ERP29, PSME1, HADHB, APEX1, ALDH9A1, ECH1, SDHA, HSP90AA1, ACO2, MDH2, ACAA2
MSigDB_Hallmark_2020	sporadic vs control	Apical Junction	-1.3004	0.232807	VCAN, SYK, VCL, YWHAH, ACTG1, PBX2, DLG1, FYB1, CAP1, MAP3K20, PTPRC, GNAI2, JUP, CNN2, MYH9, CD99, TGFBI, MAPK14, ICAM2, CTNNA1
MSigDB_Hallmark_2020	sporadic vs control	Myc Targets V1	-1.4322	0.0530381	VBP1, VDAC3, IMPDH2, CCT2, FBL, HSPD1, SSBP1, EXOSC7, CLNS1A, SRSF1, PPM1G, CCT7, PSMD1, TARDBP, DEK, YWHAE, PSMC4, UBA2, PSMA1, NPM1, ACP1, XPO1, SMARCC1, PHB, HNRNPR, MCM5, PTGES3, HNRNPD, USP1, GLO1, PHB2, HDDC2, RSL1D1, HDGF, PRDX3, HSPE1, SSB, CDK4, CCT5, APEX1, SERBP1, MCM7, EEF1B2, EIF1AX, EIF2S2, PWP1, UBE2E1, NAP1L1, HSP90AB1, GSPT1, FAM120A, CYC1, COX5A, PSMA7, RACK1, HNRNPA2B1, NDUFAB1…
MSigDB_Hallmark_2020	sporadic vs control	Oxidative Phosphorylation	-1.72824	0.000574991	ACAA1, VDAC3, ATP5PD, HADHA, ATP5MC1, NDUFS3, MRPL34, DECR1, HSD17B10, NDUFS1, ETFA, ATP6V1D, IMMT, SUCLG1, ECI1, NDUFS7, SLC25A11, NQO2, ECHS1, NDUFB5, IDH3G, ATP5F1A, PDHB, NDUFV1, PDHX, CPT1A, NDUFA8, IDH2, SLC25A5, SDHB, ATP5F1B, SDHD, SLC25A6, NDUFA9, NDUFS8, NDUFB6, NDUFS4, SDHC, ATP5PB, ATP5MC3, DLST, ATP5F1D, PHB2, ACADVL, CASP7, UQCRC2, TIMM8B, MRPS15, PRDX3, TIMM10, GLUD1, LDHB, SURF1, …
TRRUST_Transcription_Factors_2019	ATRXmut vs control	REL	2.11426	0.0723234	ICAM1, TNFAIP3, IER3, CDKN1A, BIRC3, IL1B, BCL2A1, SOD2
TRRUST_Transcription_Factors_2019	ATRXmut vs control	SIRT1	2.09489	0.211555	ICAM1, PER1, HIC1, CTNNB1, CDKN1A, IL1B, TNF, FOXO3, CCAR2, HIF1A
TRRUST_Transcription_Factors_2019	ATRXmut vs control	RELA	2.04327	0.0723234	PTGES, CCL3, ICAM1, CXCL8, SOCS3, TNFAIP3, EBI3, ABCA1, E2F1, CXCR4, CASP9, BCL2L11, IL1RN, RIPK2, EDN1, IER3, TIMP1, BCL3, NAMPT, NFKBIA, UPP1, MICA, CDKN1A, EGR1, BIRC3, IL1B, TNF, FOXO3, PDK4, SIRT1, HIF1A, CD83, NFKB1, NCOR2, BCL2A1, NFKBIZ, SOD2, BIRC2, CTSB, CD86, PTGER4, HMOX1, BCL2L1
TRRUST_Transcription_Factors_2019	ATRXmut vs control	E2F1	2.00749	0.211555	CCL3, NRIP1, DDIT3, MAP1LC3A, E2F1, MDM2, HIC1, BMI1, ULK1, RASGEF1B, CDKN1A, IL1B, MAPK8, E2F6, DRAM1, DBF4, TNF, TP53BP2, PDK4, HMGA1, SIVA1
TRRUST_Transcription_Factors_2019	ATRXmut vs control	NFKB1	1.96542	0.0723234	PTGES, CCL3, ICAM1, CXCL8, SOCS3, TNFAIP3, EBI3, ABCA1, E2F1, CXCR4, CASP9, BCL2L11, IL1RN, RIPK2, EDN1, IER3, TIMP1, BCL3, NAMPT, NFKBIA, UPP1, MICA, CDKN1A, EGR1, BIRC3, IL1B, TNF, FOXO3, PDK4, HIF1A, CD83, NFKB1, NCOR2, BCL2A1, NFKBIZ, SOD2, PGLYRP2, BIRC2, SQSTM1, CTSB, CD86, PTGER4, HMOX1, BCL2L1, PLAUR, ATF3, HBEGF
TRRUST_Transcription_Factors_2019	ATRXmut vs control	ETS2	1.88046	0.211555	ICAM1, CXCL8, MDM2, CDKN1A, EGR1, MSR1, ANPEP
TRRUST_Transcription_Factors_2019	ATRXmut vs control	JUNB	1.84444	0.0746177	CD82, APOM, CDKN1A, IL1B
TRRUST_Transcription_Factors_2019	ATRXmut vs control	HDAC1	1.83448	0.226545	ICAM1, CXCL8, E2F1, CD82, MICA, CDKN1A, EGR1, BIRC3, SMAD7, NFKB1, BCL2A1, RECK
TRRUST_Transcription_Factors_2019	ATRXmut vs control	HDAC4	1.81881	0.211555	PTGES, TGIF1, CDKN1A, ATF4, RECK
TRRUST_Transcription_Factors_2019	ATRXmut vs control	CLOCK	1.80915	0.211555	BHLHE40, PER1, NAMPT, CRY1, KAT5
TRRUST_Transcription_Factors_2019	ATRXmut vs control	ATF4	1.80518	0.211555	CXCL8, DDIT3, DDIT4, SIRT1, CEBPB, MAP1LC3B, ATF3, IRF7
TRRUST_Transcription_Factors_2019	ATRXmut vs control	ERG	1.79233	0.211555	ICAM1, CXCL8, PIM1, CXCR4, ENG, SOX4, HMOX1
TRRUST_Transcription_Factors_2019	ATRXmut vs control	VDR	1.79115	0.211555	TNFRSF21, CXCL8, BHLHE40, CDKN1A, DDIT4
TRRUST_Transcription_Factors_2019	ATRXmut vs control	ARNT	1.76225	0.211555	BHLHE40, AHR, RELB, CTSD, HIF1A, JUN, FOS
TRRUST_Transcription_Factors_2019	ATRXmut vs control	KLF6	1.75263	0.211555	PMAIP1, CDKN1A, PTTG1, ATF3, ASAH1
TRRUST_Transcription_Factors_2019	ATRXmut vs control	CEBPB	1.71783	0.226545	CXCL8, ADM, DDIT3, CDKN1A, IL1B, FURIN, TNF
TRRUST_Transcription_Factors_2019	ATRXmut vs control	TP73	1.70714	0.21748	E2F1, MDM2, PMAIP1, CDKN1A
TRRUST_Transcription_Factors_2019	ATRXmut vs control	JUN	1.69234	0.249322	CXCL8, DDIT3, CD82, ETS2, APOM, EDN1, CTSL, NAMPT, RELB, NFKB2, CDKN1A, IL1B, MAPK8, TNF, SMAD7, SOD2, MSR1, BCL2L1, MEF2D, PLAUR, ATF3
TRRUST_Transcription_Factors_2019	ATRXmut vs control	STAT4	1.67536	0.211555	PIM1, SOCS3, MYC
TRRUST_Transcription_Factors_2019	ATRXmut vs control	SMAD3	1.6747	0.240848	AHR, CDKN1A, SMAD7, MXD1, JUN, ZFP36, MYC, VDR, POR
TRRUST_Transcription_Factors_2019	ATRXmut vs control	ARNTL	1.64849	0.191137	BHLHE40, PER1, CRY1
TRRUST_Transcription_Factors_2019	ATRXmut vs control	CEBPD	1.64503	0.226545	DDIT3, C3, TNF, SOD1
TRRUST_Transcription_Factors_2019	ATRXmut vs control	CREB1	1.63942	0.24158	PTGES, NR4A3, CXCR4, BCL2L11, ETV3, ODC1, PPM1D, PSEN1, HMOX1, JUN, PPP2CA, RRM2B, FOS
TRRUST_Transcription_Factors_2019	ATRXmut vs control	ESRRA	1.63829	0.211555	NRIP1, AHR
TRRUST_Transcription_Factors_2019	ATRXmut vs control	MYCN	1.6245	0.24158	MDM2, BMI1, CTSD, CDKN1A, ID2, HMGA1
TRRUST_Transcription_Factors_2019	ATRXmut vs control	ESR1	1.62117	0.249322	AHR, E2F1, MDM2, PMAIP1, CTSD, CTNNB1, CDKN1A, CEBPB, JUN, FOXP1, RARA, FOS, YWHAQ, MYC, JUNB, PTMA
TRRUST_Transcription_Factors_2019	ATRXmut vs control	ZFP36	1.61318	0.240848	CXCL8, HIF1A, LATS2
TRRUST_Transcription_Factors_2019	ATRXmut vs control	PGR	1.59646	0.257311	E2F1, IRS2, ATP1B1, DUSP1, RELA, YWHAQ, MYC
TRRUST_Transcription_Factors_2019	ATRXmut vs control	FOSL2	1.59081	0.24158	MDM2, TIMP1, PLAUR, BCL6
TRRUST_Transcription_Factors_2019	ATRXmut vs control	STAT1	1.58211	0.26531	CCL3, ICAM1, PIM1, SOCS3, EDN1, TIMP1, CTSL, UPP1, CDKN1A, IL1B, PRKCE, IRF8, CTSB, CD86, HMOX1
TRRUST_Transcription_Factors_2019	ATRXmut vs control	NFKBIA	1.574	0.26531	ICAM1, CXCL8, EBI3, IL1B, NFKB1
TRRUST_Transcription_Factors_2019	ATRXmut vs control	FOXF2	1.56098	0.226545	MT1E, ITGB1
TRRUST_Transcription_Factors_2019	ATRXmut vs control	BRCA1	1.55713	0.26531	DDIT3, MDM2, CTSD, CDKN1A, EGR1, E2F6, SIRT1, HIF1A, GADD45A, EP300, IRF9
TRRUST_Transcription_Factors_2019	ATRXmut vs control	STAT3	1.55319	0.26531	ICAM1, CXCL8, PIM1, SOCS3, SOCS1, ABCA1, DDIT3, IL1RN, TIMP1, MICA, CDKN1A
TRRUST_Transcription_Factors_2019	ATRXmut vs control	PPARA	1.5348	0.26531	G0S2, ACSL1, PLIN2, CETP, NFKBIA, PDK4, SLC9A1, SOD2, HMOX1
TRRUST_Transcription_Factors_2019	ATRXmut vs control	KLF5	1.53352	0.26531	CXCR4, HIF1A, FOXO1, NOTCH1
TRRUST_Transcription_Factors_2019	ATRXmut vs control	HSF1	1.52811	0.26531	BAG3, FUT4, MICA, CDKN1A, IL1B, MAP3K14, TNF, NFKB1
TRRUST_Transcription_Factors_2019	ATRXmut vs control	HIF1A	1.52343	0.26531	PTGES, SOCS1, CXCR4, EDN1, MICA, PFKFB3, HIF1A, RECK, HBEGF, ALDOA, TFRC
TRRUST_Transcription_Factors_2019	ATRXmut vs control	POU5F1	1.51846	0.24158	CDKN1A, ID2, GADD45A
TRRUST_Transcription_Factors_2019	ATRXmut vs control	WT1	1.51448	0.26531	EREG, CXXC5, SMAD3, CDKN1A, WTAP, ODC1, IRF8, HBEGF, JUN, ITGAX, DNMT3A, MYC, VDR, JUNB
TRRUST_Transcription_Factors_2019	ATRXmut vs control	XBP1	1.50286	0.305264	CXCL8, DDIT3, PRNP, ERN1, SOD2, PTGER4
TRRUST_Transcription_Factors_2019	ATRXmut vs control	TCF7L2	1.49865	0.305264	CTNNB1, HECA, STARD7
TRRUST_Transcription_Factors_2019	ATRXmut vs control	AHR	1.48794	0.309894	MT2A, IL1B, CCNG2, FOS, MYC
TRRUST_Transcription_Factors_2019	ATRXmut vs control	SP3	1.48285	0.26531	SOCS3, ABCA1, CETP, TIMP1, CTSL, CDKN1A, CD83, NFKB1, RECK, ETF1, CTSB, ATP2A2, PLAUR, HBEGF, EAPP, UBC
TRRUST_Transcription_Factors_2019	ATRXmut vs control	PARP1	1.47926	0.309894	E2F1, CDKN1A, NFKB1, JUN, RELA, SMARCB1, VIM, FOXO1
TRRUST_Transcription_Factors_2019	ATRXmut vs control	JUND	1.47838	0.309894	MDM2, TIMP1, CDKN1A, SOX4, GADD45A, PLAUR, BCL6
TRRUST_Transcription_Factors_2019	ATRXmut vs control	FLI1	1.47676	0.309894	PHLDA1, ID2, EP300, HMOX1
TRRUST_Transcription_Factors_2019	ATRXmut vs control	TFAP4	1.47407	0.226545	MDM2, CDKN1A
TRRUST_Transcription_Factors_2019	ATRXmut vs control	TBP	1.47185	0.311672	E2F1, CDKN1A, FOS, MYC, FUS
TRRUST_Transcription_Factors_2019	ATRXmut vs control	RB1	1.46012	0.309894	DDIT3, E2F1, CDKN1A, TP53BP2, HBP1, TFDP1, ELF1, DNMT3A, FOS, MYC
TRRUST_Transcription_Factors_2019	ATRXmut vs control	NFATC1	1.45951	0.24158	ICAM1, SP1
TRRUST_Transcription_Factors_2019	ATRXmut vs control	SMAD7	1.45123	0.328244	CDKN1A, TGFBR1, HMOX1, MYC
TRRUST_Transcription_Factors_2019	ATRXmut vs control	YBX1	1.44851	0.337876	E2F1, CXCR4, CCNC
TRRUST_Transcription_Factors_2019	ATRXmut vs control	ATM	1.44324	0.328244	PMAIP1, CDKN1A, DUSP1, GADD45A
TRRUST_Transcription_Factors_2019	ATRXmut vs control	ATF3	1.44089	0.339105	DDIT3, CD82, ADIPOR1, ADIPOR2
TRRUST_Transcription_Factors_2019	ATRXmut vs control	NR4A1	1.43909	0.339105	E2F1, MDM2, TNF
TRRUST_Transcription_Factors_2019	ATRXmut vs control	EWSR1	1.42644	0.311672	PHLDA1, ATF1, TGFBR2
TRRUST_Transcription_Factors_2019	ATRXmut vs control	NFYA	1.42514	0.349642	DDIT3, GADD45A, SP3
TRRUST_Transcription_Factors_2019	ATRXmut vs control	USF2	1.42358	0.32055	ABCA1, CXCR4, CTSD, HIF1A, CTSB, HMOX1, POU2F1
TRRUST_Transcription_Factors_2019	ATRXmut vs control	ARID3A	1.41553	0.26531	E2F1, PML
TRRUST_Transcription_Factors_2019	ATRXmut vs control	SP1	1.40895	0.26531	PTGES, ICAM1, SOCS1, ABCA1, B4GALT5, AHR, E2F1, MDM2, CETP, TIMP1, FUT4, UGCG, CTSL, IRS2, PRNP, NFKB2, MICA, CDKN1A, SLC3A2, EGR1, ENG, TICAM1, SREBF1, DBF4, TNF, B4GALT1, SLC7A5, OAT, PTTG1, SRC, SIRT1, HMGA1, CD83, PRKCE, ELF4, NFKB1, ATP2A3, RECK, SOD2, PGLYRP2, GM2A, ODC1, P2RX4, SQSTM1, ARF6, CTSB, ATP2A2, PSEN1
TRRUST_Transcription_Factors_2019	ATRXmut vs control	HES1	1.40742	0.349642	E2F1, DBF4
TRRUST_Transcription_Factors_2019	ATRXmut vs control	SREBF2	1.40477	0.369657	ACOT7, ABCA1
TRRUST_Transcription_Factors_2019	ATRXmut vs control	TP53	1.39797	0.309894	E2F1, MDM2, CD82, SLC6A6, PLK3, IER3, BCL3, SMAD3, PMAIP1, CTSD, CTNNB1, CDKN1A, ID2, EGR1, SIAH1, FOXO3, PTTG1, ELF4, NFKB1, SIVA1, ING1, DUSP1, GADD45A
TRRUST_Transcription_Factors_2019	ATRXmut vs control	HIC1	1.39444	0.378514	E2F1, SIRT1, MYC
TRRUST_Transcription_Factors_2019	ATRXmut vs control	FOXO1	1.39266	0.369657	CXCR4, EDN1, IRS2, EGR1, ADIPOR1
TRRUST_Transcription_Factors_2019	ATRXmut vs control	GLI2	1.39042	0.349642	SOCS1, JUN
TRRUST_Transcription_Factors_2019	ATRXmut vs control	HNF1A	1.38858	0.349642	APOM, CSRP1
TRRUST_Transcription_Factors_2019	ATRXmut vs control	STAT6	1.37965	0.378514	CXCL8, SOCS1, DUSP1
TRRUST_Transcription_Factors_2019	ATRXmut vs control	SNAI2	1.37644	0.403056	CXCR4, UBE2D3, LPAR2, VDR, CD44
TRRUST_Transcription_Factors_2019	ATRXmut vs control	ZNF148	1.37037	0.378514	IRS2, ODC1, VIM
TRRUST_Transcription_Factors_2019	ATRXmut vs control	BCL6	1.36127	0.395138	LITAF, CDKN1A, NFKB1, BCL2L1, BCL6, XBP1, MYC, SUMO1
TRRUST_Transcription_Factors_2019	ATRXmut vs control	RUNX1	1.36091	0.378514	CCL3, TIMP1, NFKB1, JUN, RELA
TRRUST_Transcription_Factors_2019	ATRXmut vs control	ABL1	1.35551	0.420676	PIM1, CDKN1A, FOXO3, BCL6, JUN
TRRUST_Transcription_Factors_2019	ATRXmut vs control	ATF6	1.34867	0.407765	DDIT3, ATP2A2, DNAJC3, STARD4, XBP1, SRF
TRRUST_Transcription_Factors_2019	ATRXmut vs control	TP63	1.34802	0.421013	CDKN1A, ID2, VDR
TRRUST_Transcription_Factors_2019	ATRXmut vs control	ATF1	1.34339	0.425158	FTH1, MAP1LC3B, PLAUR, LDHA, SLC20A1, USP7
TRRUST_Transcription_Factors_2019	ATRXmut vs control	IRF9	1.34222	0.431718	CDKN1A, IFIT3, PML, SP100, CDKN1B
TRRUST_Transcription_Factors_2019	ATRXmut vs control	NR1H4	1.34203	0.434579	EDN1, NFKB1, KLF11, RELA
TRRUST_Transcription_Factors_2019	ATRXmut vs control	HOXA1	1.31009	0.461406	IER3, MYC
TRRUST_Transcription_Factors_2019	ATRXmut vs control	NCOR1	1.30918	0.24158	G0S2
TRRUST_Transcription_Factors_2019	ATRXmut vs control	NR0B2	1.30875	0.24158	E2F1
TRRUST_Transcription_Factors_2019	ATRXmut vs control	NR2F2	1.30875	0.24158	E2F1
TRRUST_Transcription_Factors_2019	ATRXmut vs control	NFATC2	1.30854	0.24158	MDM2
TRRUST_Transcription_Factors_2019	ATRXmut vs control	NR5A2	1.30446	0.26531	CETP
TRRUST_Transcription_Factors_2019	ATRXmut vs control	ATF2	1.30095	0.431718	CDKN1A, DUSP10, TNF, DUSP1, ST3GAL5, ATF3, KAT5, JUN, RELA
TRRUST_Transcription_Factors_2019	ATRXmut vs control	ELK1	1.2991	0.457873	FUT4, PSEN1, CITED2, ZFP36, FOS, SRF, MCL1
TRRUST_Transcription_Factors_2019	ATRXmut vs control	SPDEF	1.28277	0.461406	SQSTM1, PLAUR
TRRUST_Transcription_Factors_2019	ATRXmut vs control	USF1	1.27651	0.421013	ABCA1, CXCR4, CTSD, NFKB1, CTSB, HMOX1, POU2F1, ISG20, RELA
TRRUST_Transcription_Factors_2019	ATRXmut vs control	E2F3	1.27076	0.517435	CDKN1A, MAPK8, TFE3, CUX1
TRRUST_Transcription_Factors_2019	ATRXmut vs control	KLF10	1.2682	0.349642	CDKN1A
TRRUST_Transcription_Factors_2019	ATRXmut vs control	HOXA9	1.26481	0.522529	ID2, NFKB1, RELA
TRRUST_Transcription_Factors_2019	ATRXmut vs control	SMAD4	1.26461	0.499273	AHR, CDKN1A, SMAD7, SKIL, JUN, ZFP36, MYC, POR
TRRUST_Transcription_Factors_2019	ATRXmut vs control	PPARD	1.25781	0.522529	TIMP1, PDK4, SAT1, SOD1
TRRUST_Transcription_Factors_2019	ATRXmut vs control	PPARG	1.25557	0.43599	ICAM1, PLIN2, CDKN1A, CD83, SLC9A1, ATP2A2, HMOX1, BCL2L1, ERO1A, POU2F1, SAT1
TRRUST_Transcription_Factors_2019	ATRXmut vs control	TAL1	1.25442	0.512517	NFKB1, EPOR
TRRUST_Transcription_Factors_2019	ATRXmut vs control	RBMX	1.25405	0.522529	EGR1, FOS, JUNB, TXNIP
TRRUST_Transcription_Factors_2019	ATRXmut vs control	NFIL3	1.25347	0.529799	EREG, IL1B
TRRUST_Transcription_Factors_2019	ATRXmut vs control	NPM1	1.2497	0.522529	MDM2, CDKN1A, ELF4
TRRUST_Transcription_Factors_2019	ATRXmut vs control	STAT5B	1.24785	0.517435	BCL2L1, BCL6
TRRUST_Transcription_Factors_2019	ATRXmut vs control	RXRA	1.24517	0.538384	ABCA1, IL2RG
TRRUST_Transcription_Factors_2019	ATRXmut vs control	IRF7	1.24395	0.407765	ATF4
TRRUST_Transcription_Factors_2019	ATRXmut vs control	IKBKB	1.2277	0.565561	CXCL8, CD44
TRRUST_Transcription_Factors_2019	ATRXmut vs control	EGR1	1.22568	0.470611	PTGES, CXCL8, NAB2, CDKN1A, TNF, HIF1A, NFKB1, EP300, PTP4A1, PLAUR, ATF3, EAPP
TRRUST_Transcription_Factors_2019	ATRXmut vs control	NR1I2	1.22535	0.554829	KLF6, NFKB1, BCL2L1, RELA
TRRUST_Transcription_Factors_2019	ATRXmut vs control	GATA4	1.21449	0.573676	SGPL1, FCGR2B, SUMO1
TRRUST_Transcription_Factors_2019	ATRXmut vs control	APEX1	1.21393	0.564937	NFKB1, RELA
TRRUST_Transcription_Factors_2019	ATRXmut vs control	ERCC2	1.20868	0.565561	E2F1, CDKN1A, CPD
TRRUST_Transcription_Factors_2019	ATRXmut vs control	FOXA2	1.20804	0.583956	ABCA1, GFER
TRRUST_Transcription_Factors_2019	ATRXmut vs control	CDX1	1.2064	0.499273	IRF2BP2
TRRUST_Transcription_Factors_2019	ATRXmut vs control	FOXP3	1.2059	0.571135	CDKN1A, SATB1
TRRUST_Transcription_Factors_2019	ATRXmut vs control	ZBTB16	1.19396	0.59423	CXCR4, ID2, BID
TRRUST_Transcription_Factors_2019	ATRXmut vs control	MTF1	1.18317	0.608546	PRNP, SOD1, GCLC
TRRUST_Transcription_Factors_2019	ATRXmut vs control	ING4	1.18186	0.587808	CXCL8, CDKN1A
TRRUST_Transcription_Factors_2019	ATRXmut vs control	VHL	1.17609	0.583956	BHLHE40, CXCR4, HIF1A, KLF10, TFRC
TRRUST_Transcription_Factors_2019	ATRXmut vs control	SMARCA4	1.16512	0.630831	CDKN1A, FOS, CD44
TRRUST_Transcription_Factors_2019	ATRXmut vs control	KLF2	1.15378	0.632785	FABP5, CXCR4, CDKN1A
TRRUST_Transcription_Factors_2019	ATRXmut vs control	OTX2	1.14883	0.641988	CCNG2, BEST1
TRRUST_Transcription_Factors_2019	ATRXmut vs control	SREBF1	1.14547	0.608546	CETP, IRS2, HMOX1, BCL2L1
TRRUST_Transcription_Factors_2019	ATRXmut vs control	DDIT3	1.14497	0.608546	CXCL8, SIRT1, MAP1LC3B, ATF5, ATG5, MCL1
TRRUST_Transcription_Factors_2019	ATRXmut vs control	SOX6	1.14443	0.641988	CTNNB1, CDKN1A
TRRUST_Transcription_Factors_2019	ATRXmut vs control	PAX5	1.14368	0.608546	TIMP1, CDKN1A, PRKCE, XBP1
TRRUST_Transcription_Factors_2019	ATRXmut vs control	NFE2L2	1.13044	0.629114	CXCL8, SOD2, HMOX1, MTHFR, SOD1
TRRUST_Transcription_Factors_2019	ATRXmut vs control	FOS	1.12626	0.596301	CXCL8, DDIT3, CASP9, SMAD7, NFKB1, BCL2L1, PLAUR
TRRUST_Transcription_Factors_2019	ATRXmut vs control	HSF2	1.12455	0.650041	MAPK8, HIF1A, FOS
TRRUST_Transcription_Factors_2019	ATRXmut vs control	NR5A1	1.12222	0.68322	CITED2, STARD7, PNRC1
TRRUST_Transcription_Factors_2019	ATRXmut vs control	FOXP2	1.10361	0.650041	PLAUR
TRRUST_Transcription_Factors_2019	ATRXmut vs control	TWIST1	1.09792	0.630831	ICAM1, TIMP1, BMI1
TRRUST_Transcription_Factors_2019	ATRXmut vs control	GFI1	1.09684	0.713491	CDKN1A, BAX
TRRUST_Transcription_Factors_2019	ATRXmut vs control	TFDP1	1.0882	0.7209	NRIP1
TRRUST_Transcription_Factors_2019	ATRXmut vs control	SRY	1.08773	0.681781	NFKBIB
TRRUST_Transcription_Factors_2019	ATRXmut vs control	ZEB1	1.07357	0.701088	BCL6
TRRUST_Transcription_Factors_2019	ATRXmut vs control	HIVEP2	1.06402	0.716834	HLA-C, HLA-B, HLA-E, HLA-A, HLA-F
TRRUST_Transcription_Factors_2019	ATRXmut vs control	MEF2C	1.05656	0.720901	MAPK7, MECP2, JUN
TRRUST_Transcription_Factors_2019	ATRXmut vs control	FOSL1	1.0553	0.753419	PLAUR, GCLC
TRRUST_Transcription_Factors_2019	ATRXmut vs control	SOX9	1.04968	0.727389	CDKN1A, BEST1, SF1, KLF4
TRRUST_Transcription_Factors_2019	ATRXmut vs control	CEBPE	1.04008	0.753419	MYC, SPI1
TRRUST_Transcription_Factors_2019	ATRXmut vs control	CEBPA	1.03657	0.709118	ICAM1, SOCS3, MSR1
TRRUST_Transcription_Factors_2019	ATRXmut vs control	TFAP2A	1.02927	0.701088	ADM, CD82, CDKN1A, OAT, SOD2, HMOX1, PLAUR, HIP1, GUSB, GPX4, PRKCA
TRRUST_Transcription_Factors_2019	ATRXmut vs control	SFPQ	1.02579	0.753419	CXCL8, NEAT1
TRRUST_Transcription_Factors_2019	ATRXmut vs control	POU2F2	1.02325	0.753419	ID2, SPI1
TRRUST_Transcription_Factors_2019	ATRXmut vs control	PAX8	1.01798	0.770183	E2F1
TRRUST_Transcription_Factors_2019	ATRXmut vs control	MITF	1.01665	0.73785	ACP5, HIF1A, BCL2A1, FOS, BEST1
TRRUST_Transcription_Factors_2019	ATRXmut vs control	E2F6	1.00386	0.762399	E2F1, CYC1
TRRUST_Transcription_Factors_2019	ATRXmut vs control	NFIC	1.00321	0.753419	IRS2, JUN, HMGB1
TRRUST_Transcription_Factors_2019	ATRXmut vs control	MSX2	1.00082	0.762399	SOD1
TRRUST_Transcription_Factors_2019	ATRXmut vs control	MTA1	0.997369	0.753419	SMAD7, ARNTL, BCL2L1, MYC
TRRUST_Transcription_Factors_2019	ATRXmut vs control	POU1F1	0.982585	0.772341	VDR
TRRUST_Transcription_Factors_2019	ATRXmut vs control	CREB5	0.981679	0.753419	RASGRP3, RDX, MAPKAPK3, MX1
TRRUST_Transcription_Factors_2019	ATRXmut vs control	EP300	0.972937	0.753419	CXCL8, MDM2, CDKN1A, NFKB1
TRRUST_Transcription_Factors_2019	ATRXmut vs control	ESR2	0.971987	0.761889	CTSD, CDKN1A, JUN, FOS, CD68
TRRUST_Transcription_Factors_2019	ATRXmut vs control	SOX17	0.970777	0.772341	NFAT5, CSNK1A1
TRRUST_Transcription_Factors_2019	ATRXmut vs control	SF1	0.965144	0.772341	TCERG1, U2AF2, SF3B1
TRRUST_Transcription_Factors_2019	ATRXmut vs control	SP4	0.957354	0.772905	NFKB1, RELA
TRRUST_Transcription_Factors_2019	ATRXmut vs control	TFAP2C	0.946474	0.81242	CDKN1A
TRRUST_Transcription_Factors_2019	ATRXmut vs control	E2F4	0.943725	0.772341	LIN54, MYC, CUX1
TRRUST_Transcription_Factors_2019	ATRXmut vs control	AR	0.93575	0.772341	SESN1, CTNNB1, CDKN1A, NRAS, NFKB1, TSC1, EP300, HMOX1, JUN, RELA, PTPN1, TRPS1, MYC
TRRUST_Transcription_Factors_2019	ATRXmut vs control	HDAC3	0.931156	0.772341	CXCR4, TNF, JUN, MYC
TRRUST_Transcription_Factors_2019	ATRXmut vs control	STAT5A	0.924286	0.786599	BCL2L1, BCL6, SUMO1, SP1
TRRUST_Transcription_Factors_2019	ATRXmut vs control	MYB	0.921895	0.776034	ICAM1, ANPEP, SP3, MYC, IL15
TRRUST_Transcription_Factors_2019	ATRXmut vs control	MAF	0.907909	0.828665	GCLC
TRRUST_Transcription_Factors_2019	ATRXmut vs control	DNMT3A	0.90475	0.806458	CDKN1A, SETDB1
TRRUST_Transcription_Factors_2019	ATRXmut vs control	WWTR1	0.898931	0.806458	SMAD3, BAK1
TRRUST_Transcription_Factors_2019	ATRXmut vs control	MYC	0.881918	0.828502	CXCR4, IER3, BMI1, PMAIP1, CDKN1A, ID2, ST3GAL1, PTBP1, ODC1, EP300
TRRUST_Transcription_Factors_2019	ATRXmut vs control	LMO2	0.877237	0.819941	ELK1, NFATC1, LYL1
TRRUST_Transcription_Factors_2019	ATRXmut vs control	HNF4A	0.872441	0.82181	CDKN1A, MYC, GFER
TRRUST_Transcription_Factors_2019	ATRXmut vs control	ZEB2	0.865207	0.85012	VIM
TRRUST_Transcription_Factors_2019	ATRXmut vs control	RARA	0.863149	0.823768	ICAM1, CDKN1A
TRRUST_Transcription_Factors_2019	ATRXmut vs control	SNAI1	0.85287	0.828665	HBEGF, VDR
TRRUST_Transcription_Factors_2019	ATRXmut vs control	PAX3	0.851733	0.828665	CXCR4, BCL2L1
TRRUST_Transcription_Factors_2019	ATRXmut vs control	PPARGC1A	0.849757	0.851526	MFN2
TRRUST_Transcription_Factors_2019	ATRXmut vs control	YY1	0.848002	0.85012	CXCR4, CETP, IL1B, SAP30, SMAD7, HIF1A, APH1A, TFRC, IRF7, CREBBP
TRRUST_Transcription_Factors_2019	ATRXmut vs control	ATF5	0.826695	0.849986	EGR1, CCND3
TRRUST_Transcription_Factors_2019	ATRXmut vs control	NKX2	0.817205	0.85012	CTNNB1, LYL1
TRRUST_Transcription_Factors_2019	ATRXmut vs control	HOXA10	0.805694	0.85012	ID2, KLF9, IL15
TRRUST_Transcription_Factors_2019	ATRXmut vs control	MEF2A	0.790261	0.851526	MAPK7, JUN
TRRUST_Transcription_Factors_2019	ATRXmut vs control	EPAS1	0.787862	0.851526	USF2, VEGFA
TRRUST_Transcription_Factors_2019	ATRXmut vs control	FOXO3	0.784796	0.851526	BCL2L11, SIRT1, BCL6
TRRUST_Transcription_Factors_2019	ATRXmut vs control	ZBTB7A	0.782462	0.851526	FOS, MYC, PKM
TRRUST_Transcription_Factors_2019	ATRXmut vs control	FOXA1	0.782109	0.851526	ABCA1, CCNG2, MYC
TRRUST_Transcription_Factors_2019	ATRXmut vs control	HDAC7	0.767744	0.855408	CDKN1A, HIF1A, MEF2D
TRRUST_Transcription_Factors_2019	ATRXmut vs control	GATA3	0.757977	0.855408	NFKB1, RELA, EPOR
TRRUST_Transcription_Factors_2019	ATRXmut vs control	KAT2B	0.757567	0.861679	CDKN1A, IRF7
TRRUST_Transcription_Factors_2019	ATRXmut vs control	IRF2	0.755634	0.855408	CXCR4, IFNGR1
TRRUST_Transcription_Factors_2019	ATRXmut vs control	CDX2	0.74742	0.871523	CDKN1A, VDR
TRRUST_Transcription_Factors_2019	ATRXmut vs control	POU2F1	0.73165	0.873826	GADD45A, RRM2B, TXNRD1
TRRUST_Transcription_Factors_2019	ATRXmut vs control	PRDM1	0.728304	0.885843	MYC, LMO2
TRRUST_Transcription_Factors_2019	ATRXmut vs control	NR2F1	0.718001	0.951606	DR1
TRRUST_Transcription_Factors_2019	ATRXmut vs control	HIPK2	0.715638	0.885843	CDKN1A, HIF1A
TRRUST_Transcription_Factors_2019	ATRXmut vs control	ZNF382	0.711631	0.885843	NFKB1, JUN, MYC
TRRUST_Transcription_Factors_2019	ATRXmut vs control	MAZ	0.710011	0.885843	TSG101, HRAS
TRRUST_Transcription_Factors_2019	ATRXmut vs control	HMGA1	0.709972	0.885843	IL1B, CD44, SP1
TRRUST_Transcription_Factors_2019	ATRXmut vs control	CEBPZ	0.694397	0.971821	APC
TRRUST_Transcription_Factors_2019	ATRXmut vs control	SP2	0.688075	0.894511	PAPSS2, DNMT3A
TRRUST_Transcription_Factors_2019	ATRXmut vs control	APC	0.678179	0.911097	SGK1, ODC1
TRRUST_Transcription_Factors_2019	ATRXmut vs control	NFYB	0.663527	0.911097	FOS, CDKN1B
TRRUST_Transcription_Factors_2019	ATRXmut vs control	FOXM1	0.649973	0.923932	CDC25B, MYC, BTG2, VEGFA
[truncated: 869 more rows]

## Sheet: other
Database	Comparison	Pathway	Normalized Enrichment Score	Adjusted p-value	Leading edge genes
[truncated: 1,175 more rows]
