# Supplementary material for: Single-cell transcriptomics and epigenomics unravel the role of monocytes in neuroblastoma bone marrow metastasis
Source: Nat Commun. 2023 Jun 26;14:3620. doi: 10.1038/s41467-023-39210-0 (PMC10293285; doi:10.1038/s41467-023-39210-0)
Supplement: Supplementary file 11 — Supplementary Dataset 7 [file 41467_2023_39210_MOESM11_ESM.xlsx]

## Sheet: classical mono
Supplementary Data 7. Differentially expressed genes in myeloid cells. p-values derive from gene-wise negative binomial mixed models using large-sample approximation as implemented in the R package nebula
gene	Log fold change (ATRXmut vs control)	Adjusted p-value (ATRXmut vs control)	Log fold change (MYCN amplified vs MYCN wildtype)	Adjusted p-value (MYCN amplified vs MYCN wildtype)	Log fold change (MYCN amplified vs control)	Adjusted p-value (MYCN amplified vs control)	Log fold change (sporadic vs control)	Adjusted p-value (sporadic vs control)	Pathways
TPST1	6.02562	0.0032672
SEMA6B	5.18266	0.00418385							SEMA6
THBS1	4.66952	0.00531124	-3.36019	0.415495			2.34486	0.218171	THBS
AREG	4.61146	0.035038							EGF
TNFRSF21	4.46081	0.0548315
CXCL8	4.45441	0.025182	-0.915887	0.959183			2.06727	0.334925	CXCL
SDC2	3.95848	0.0935736							ANGPTL, MK, PTN
CLU	3.94168	7.03309e-06	0.145184	0.989947	2.46908	0.166079
PHLDA1	3.92304	0.0922604
SYN1	3.78804	0.0785463
C15orf48	3.71121	0.106716
BIN1	3.61215	3.69668e-14	0.678547	0.936703	2.38952	0.0134069
THBD	3.53171	0.0376411	-1.2607	0.920845			0.763488	0.744303
SEMA3F	3.50279	0.113609							SEMA3
ACKR3	3.49558	0.0810182							CXCL, MIF
HIST3H2A	3.47062	0.00723952
DHRS3	3.43691	0.0703116
SYNJ2	3.34588	0.0893929
CCL3L1	3.31028	0.0701575							CCL
ABHD17C	3.30154	0.0679257
SMOX	3.29435	0.102315
NEU4	3.29241	0.235409
G0S2	3.22795	0.161053	1.34448	0.941037			1.79771	0.496288
DDIT4	3.12132	0.0340247	-2.12108	0.661045			2.12214	0.136596
TMEM51	3.1202	0.0032672
DOCK4	3.12009	0.000187458
SDC4	3.06845	0.0127095							ANGPTL, COLLAGEN, FN1, MK, PTN, TENASCIN, THBS
PTGES	3.06172	0.314241
EREG	2.98027	0.0146291	-1.93418	0.712591	1.13061	0.917909	3.08806	0.00096195	EGF
CTSL	2.97134	0.0922721	2.36425	0.799999	4.14842	0.445048	1.53254	0.453101
IRAK2	2.95968	0.165945
TNFAIP3	2.92611	0.022979	-1.80675	0.773875	0.456985	0.978888	2.13099	0.062276
OASL	2.92121	3.26617e-11	0.8405	0.683545	3.02178	2.24348e-06	2.0019	2.30352e-07
LMNA	2.87494	0.1793	1.02981	0.942613			2.04436	0.371708
SPRY1	2.87023	0.115004
SLC2A1	2.81444	0.0100573
STX1A	2.7461	0.310084
LYPD3	2.71645	0.3134
GPR183	2.69951	0.0742819	-0.296965	0.981082	1.01095	0.949077	0.92604	0.631459
HIC1	2.66729	0.138834
MN1	2.66139	0.267548
PFKFB3	2.60896	0.0212097	-0.705325	0.936703			0.793154	0.586375
MAP3K8	2.60146	0.0831403	-0.322537	0.980494	2.42704	0.68431	2.77597	0.0246948
RHBDD2	2.57972	6.9481e-09	-0.812164	0.900423	0.201585	0.979376	0.357946	0.637477
TIMP1	2.55463	0.0261375	0.280331	0.981052	1.73579	0.741687	1.13123	0.367178
MARCKSL1	2.53891	0.0866762	1.66406	0.859736	3.74947	0.343121	1.99336	0.157877
CD82	2.49546	0.0444139	0.0120072	0.999738	1.75624	0.803098
AC016831.1	2.48825	0.0758712
AC095055.1	2.47072	0.096105
AC015912.3	2.46099	0.00591126	-2.0416	0.440404			1.60998	0.044813
CDYL2	2.45909	6.9481e-09
KLF9	2.44564	0.0162583	-2.62522	0.247635			0.600531	0.673309
FLNB	2.44519	0.021283
ICAM1	2.41833	0.0609091			2.11025	0.693458	0.774917	0.638278	ICAM, ITGB2
P2RY1	2.41595	0.00130684
ADM	2.39963	0.0432675							CALCR
ATF3	2.39337	0.0226668	-0.940463	0.894264			1.39461	0.18223
EMP1	2.31804	0.168025
SESN2	2.27936	0.0288172
FURIN	2.27209	0.0018565	-0.786491	0.900423	0.357525	0.976022	0.8723	0.291341
RFX2	2.27048	0.155275	1.19762	0.920964			2.46742	0.0814401
RNF145	2.26016	0.0417691	0.780563	0.926559	2.12563	0.591887	1.16193	0.337721
AC016831.5	2.25664	0.0931096	-1.50315	0.833708			0.430424	0.819211
CAMKK1	2.25272	1.12798e-05
SNX9	2.2476	0.0608306	-0.586746	0.952223			0.122694	0.948802
MAFF	2.23632	0.122929	-1.39828	0.875579			2.18822	0.0925607
PDE4A	2.21831	0.0341546
IL1R1	2.21401	0.202641							IL1
LINC01943	2.20996	0.152208
ADAM28	2.20909	0.0335596
DNMBP	2.19702	0.109189
TRAF3IP2	2.19627	0.00826598
CXCR4	2.15296	0.0381628	-1.85636	0.49203	-1.00493	0.863386	0.594029	0.688209	CXCL, MIF
THAP4	2.13803	3.28021e-09	-0.318048	0.95701	0.580494	0.832841	0.746971	0.0915682
PER1	2.13463	0.0221246	-2.50234	0.145285	-1.19827	0.741687	1.11209	0.271728
MTRNR2L8	2.13435	0.0355972	-1.24485	0.767626	-0.0879997	0.99611	0.849348	0.47793
RUNX3	2.13155	0.0391828	0.399833	0.966275	1.97055	0.583011	1.39929	0.171594
SPHK1	2.1163	0.0862972
PLIN2	2.0748	0.00180233	-0.805984	0.868954	0.343783	0.965414	0.841495	0.247279
MAPK13	2.07361	0.0364684
GNA15	2.07226	0.0433427	0.166902	0.987142	1.49866	0.771522	1.08398	0.319922
B3GNT5	2.06034	0.155961	-1.11508	0.895819			0.0837948	0.971826
SKI	2.03672	0.0616166	-0.674624	0.920964	0.758167	0.943661	1.25499	0.280537
NEDD4L	2.02855	0.095223
TNFRSF10D	2.02508	0.000871952
PDLIM7	2.02164	0.00154897	-0.678935	0.92217	0.0650267	0.99611	0.140482	0.898293
LAMB3	2.01947	0.305978							LAMININ
NRIP3	2.01694	0.317588
MAP2K1	2.00994	0.0116833	-0.414692	0.942613	0.540301	0.939615	0.740597	0.450703
PIM1	2.00691	0.00838504	-0.0261525	0.998033	0.911545	0.836084	0.54047	0.586375
MT2A	2.00656	0.229035	-1.09207	0.8749	-0.207082	0.994429	0.650884	0.805702
CXCL16	2.00583	0.0820982	0.654128	0.934939	1.23002	0.865628	0.351456	0.83969	CXCL
LITAF	2.00572	0.0118372	1.08866	0.839945	2.07261	0.274683	0.567256	0.569829
CSRNP1	1.99896	0.112549	-1.49795	0.80599	0.214845	0.99319	1.64415	0.168013
RNF144B	1.99711	0.148686	-0.409109	0.965191	0.170655	0.994429	0.289932	0.902796
DUSP2	1.99235	0.179157	-1.27634	0.891452	-0.116648	0.996215	0.858142	0.644547
AHDC1	1.98965	3.74685e-06
HIF1A	1.98789	0.110669	-0.816136	0.923582	-0.0273816	0.998568	0.418348	0.805086
VEGFA	1.98637	0.199739	-0.392424	0.973536	1.52851	0.895355	1.92213	0.198892	VEGF
PHC2	1.98571	0.000381764	-0.96107	0.811474	-0.138332	0.992245	0.589622	0.409687
ENG	1.97784	0.0291234			1.89071	0.492393	0.698487	0.551073
TTTY15	1.96996	0.639474
PELI1	1.96153	0.0112209	-1.20867	0.768087	-0.511756	0.940529	0.424338	0.705043
HBEGF	1.95672	0.139066	-2.70247	0.422296			0.690081	0.691081	EGF
DTX4	1.9467	0.0724421
TMCC3	1.94436	0.113672
ZFY	1.93414	0.65564
JARID2	1.92879	0.013212	-0.0919187	0.990511	0.764571	0.90431	0.557233	0.57403
NAMPT	1.92277	0.10252	-1.63417	0.742003	-0.665376	0.948603	0.67354	0.654877	VISFATIN
HOXA9	1.92263	0.0248987
CHST7	1.91102	0.000337718
ELL2	1.90536	0.114007	-1.87455	0.543231			0.590078	0.732593
ZBTB43	1.89961	0.121558	-0.518771	0.954261	0.600109	0.971749	0.88908	0.546161
SAMSN1	1.89844	0.0152201	-1.68433	0.416138	-0.96167	0.78835	0.51247	0.631315
CTNNB1	1.8824	0.0196875	-0.761494	0.868811	0.48856	0.954027	1.0843	0.166989
NRIP1	1.88158	0.000779497	-0.181073	0.981607	-0.00455429	0.999301	-0.365842	0.654877
GNA13	1.87524	0.010848	-0.261046	0.964957	0.730829	0.895119	0.805568	0.327782
DSE	1.86919	0.076825	0.913975	0.883487	1.87542	0.592671	0.693697	0.600934
RALGDS	1.86744	0.111252	0.58922	0.945273			1.24738	0.320111
SRCAP	1.85648	1.36621e-09
SOCS3	1.85378	0.0493175	-0.432841	0.941037	1.33112	0.741687	1.74131	0.0288369
VOPP1	1.84882	0.022152	0.120849	0.989503	0.828081	0.895355	0.42511	0.70728
CDKN1A	1.84636	0.118379	-0.846134	0.92492	0.133048	0.995741	0.76482	0.602779
PTGER2	1.83924	0.0454181	0.43263	0.952929	1.67918	0.569772	1.17224	0.21741
TLE3	1.83741	0.113835	-0.449341	0.959807	0.360029	0.98643	0.434388	0.777127
BICRA	1.83429	1.17685e-05
ABCA1	1.82776	0.286226
ETS2	1.81571	0.0366788	-1.36341	0.774647	-0.838742	0.887001	0.24135	0.855015
RAPGEF1	1.81275	0.00731586	-0.00213041	0.999738	0.72684	0.892482	0.413721	0.659294
SLC9A8	1.80879	0.000413349
MTSS1	1.80354	0.19104	0.726693	0.926559			0.942584	0.589824
TP53INP2	1.79847	0.267087
PDE4B	1.79286	0.0988841	-1.07197	0.847034	0.617644	0.962965	1.68218	0.0876318
AQP9	1.78978	0.0922007	1.10334	0.809442	1.85763	0.493224	0.455335	0.755313
AC008763.2	1.78495	0.124087
SLC7A5	1.78158	0.347541
INSIG1	1.77111	0.0261375	-0.596838	0.912632	0.737062	0.91289	1.23579	0.0964445
RNF19B	1.76488	0.0426794	0.615742	0.926363	1.54698	0.583827	0.713455	0.482198
NECTIN2	1.76336	0.00329687	0.104698	0.989567	0.762707	0.832841			CD226, NECTIN, TIGIT
KDM5D	1.76211	0.667931
GABPB1	1.75275	3.53832e-05
RASGRP3	1.74809	0.142595
BHLHE40	1.7469	0.19046	-0.0258078	0.999152	1.45032	0.876898	1.4062	0.297432
PANX2	1.74129	0.408754
GNA12	1.72302	0.0926684	-0.174793	0.9826	0.947601	0.91289	0.985638	0.393224
MVD	1.72112	0.00162526
PRDM1	1.7084	0.189093
PHLDA2	1.70055	0.334941
ZMIZ1	1.69979	0.0344455	0.72326	0.89173	1.79575	0.417329	0.89549	0.297734
PDE4D	1.69126	0.0520981	-2.79812	0.0332928			0.0710777	0.959251
AL136295.5	1.69056	4.76835e-10	-0.824625	0.450472			1.19043	1.17786e-06
ANKDD1A	1.68908	0.294141
CXXC5	1.67807	0.147642	0.679983	0.941527	1.37945	0.852132	0.404898	0.798009
EIF1AY	1.66974	0.744752
CD109	1.66562	0.194577
GPR35	1.66431	0.0271576	1.07287	0.827552	1.70031	0.35862	0.309814	0.774525
IER3	1.66397	0.217954	-0.425666	0.96775	0.802063	0.957656	1.12354	0.451196
BCL3	1.66054	0.0355972	-0.121908	0.987198	0.669829	0.920524	0.485947	0.636496
OSM	1.655	0.191417	-1.25711	0.809442			1.13961	0.406883	OSM
UPP1	1.65102	0.197192	0.386881	0.967673	1.64194	0.800933	1.20969	0.388442
IKZF4	1.64171	2.9575e-05
USP30	1.63604	0.00270066
DDX3Y	1.62798	0.736621
SLC25A37	1.62643	0.0313422	-0.797689	0.855084	-0.30696	0.978399	0.224385	0.842488
MAFB	1.62555	0.167318	-0.482877	0.96145	-0.40436	0.978534	-0.607034	0.691725
IRF2BPL	1.62484	0.0700371	0.293457	0.966275			1.21585	0.162129
AC026979.2	1.61878	0.0116908	-1.93102	0.15298			1.02233	0.108311
CCDC71L	1.61126	0.112213	-0.263173	0.978687	0.361855	0.983489	0.311153	0.83157
CEBPB	1.60384	0.0679257	-0.556867	0.929674	0.0400067	0.997258	0.321805	0.786698
MAP1S	1.60376	0.0862461	0.872984	0.896139	1.56417	0.650045	0.430007	0.734626
SMIM3	1.59624	0.0516329	-1.99442	0.35564	-1.26765	0.690651	0.37909	0.73615
ARL4A	1.59488	0.167066	-0.7235	0.924177	0.375743	0.984231	1.05154	0.424616
ACSL1	1.59419	0.0720593	-0.469388	0.926559	0.334634	0.976589	0.658844	0.569588
B4GALT5	1.59342	0.0185853	0.859914	0.856738	1.18287	0.586933	0.0108071	0.994745
ERMN	1.59045	0.374331
NR4A3	1.58916	0.438735
HMOX1	1.58226	0.23795	1.98902	0.809442	2.43066	0.58594	0.179013	0.929949
FKBP5	1.57877	0.293119	-1.22138	0.828888	0.328209	0.988438	1.5438	0.363663
AHR	1.57801	0.11363	0.0563883	0.995796	0.656049	0.943661	0.327498	0.810791
SMAD7	1.5763	0.413914
ADAM8	1.57618	0.018021	0.0271592	0.996186	1.09609	0.649259	0.918184	0.172006
USP6NL	1.57518	6.9481e-09
BAG3	1.57476	0.0579742
MCTP2	1.56859	0.268496
RAB13	1.56285	0.0411741	-1.23367	0.746414	-0.30935	0.978534	0.700156	0.449312
MGAT4A	1.56098	0.118599	1.42655	0.788536	2.49215	0.309856	1.00491	0.35781
HMGA1	1.55857	0.144813	-0.693873	0.933329	0.383476	0.984231	0.967826	0.408122
SMAD3	1.55345	0.0886283	0.133876	0.98742	0.607224	0.949077	0.214267	0.882615
NOL4L	1.54754	0.104015
ICOSLG	1.54719	0.231425
ARID5A	1.54033	0.00911755	-0.278715	0.94792	0.501707	0.926732	0.5849	0.400434
MMD	1.53615	0.00625577
ANPEP	1.5288	0.0531954	-0.508782	0.934741	0.043149	0.996917	0.232302	0.841157
AC074117.1	1.52595	0.0352885
NET1	1.51999	0.160082
PPP1R3B	1.51759	0.244084
RALA	1.51751	0.00414972	-0.730573	0.866045	0.0986493	0.99319	0.506696	0.445355
ARID3B	1.51072	0.120017
KBTBD8	1.50496	0.323045
GPRIN3	1.50098	0.228528			0.425115	0.983662	-0.698791	0.662979
PHACTR1	1.50089	0.163213	-0.682741	0.927154	0.0158601	0.999045	0.494693	0.727159
UTY	1.49917	0.754575
PPIF	1.49512	0.193981	-0.485709	0.955357	0.789133	0.946584	1.22788	0.289556
DDIT3	1.48814	0.131642	-1.21939	0.84			0.129813	0.933941
STK24	1.48117	5.21919e-07	-0.694646	0.825571	-0.0899232	0.991927	0.322954	0.445355
GAB2	1.4809	0.011457	-0.161005	0.981052	0.195016	0.985274	-0.00125298	0.99962
DUSP5	1.47994	0.155861	-0.845651	0.923466			0.870173	0.481906
NFIL3	1.4789	0.193399	-2.07356	0.450472	-1.26315	0.851336	0.634232	0.66253
CSNK1E	1.47337	0.00315776	-1.21577	0.414426			0.366039	0.623056
MED14OS	1.47256	0.0147888
ALOX5AP	1.46643	0.0493326	-1.10148	0.709221	-0.307117	0.977166	0.691917	0.438457
RUNX1	1.45284	0.0216644	-0.333523	0.942761	0.594847	0.907415	0.790178	0.21613
LPAR2	1.45178	0.000381764	-0.729728	0.799999			0.571194	0.265795
OTUD1	1.44754	0.153882	-0.601047	0.933329	0.102285	0.995741	0.477004	0.719497
MIR22HG	1.44563	0.343541	-0.167382	0.989783	0.640934	0.978399	0.681517	0.729416
TCF4	1.43867	0.280143	-1.21423	0.888947	0.460793	0.978888	1.61744	0.225284
EHD1	1.43752	0.259355	1.63841	0.828273	2.59266	0.515257	0.856836	0.577004
SERINC2	1.43672	0.129816
SRGAP1	1.42954	0.217317
ELF4	1.42917	0.051453	-0.141467	0.984153	0.381474	0.970243	0.221019	0.842758
SLC16A6	1.42637	0.0702308	0.378057	0.949561	0.44659	0.954027	-0.265493	0.826788
ITGAV	1.42627	0.126196							ANGPTL, BSP, CD23, COLLAGEN, DMP1, DSPP, FN1, IGF, JAM, L1CAM, LAMININ, NRG, PERIOSTIN, PTN, SPP1, TENASCIN, THBS, THY1, VTN, VWF
SQLE	1.41833	0.106894	1.41252	0.774647	2.01724	0.427989
MED26	1.41302	0.0658074
TFDP2	1.41086	0.235782
TLNRD1	1.40813	0.058939	0.305181	0.964718	0.494288	0.944457	-0.12134	0.920879
IL1RAP	1.40795	0.128665							IL1
EAF1	1.40575	0.208251	-0.747844	0.923582	0.11534	0.995741	0.727879	0.595477
CD9	1.40414	0.349493
AGFG1	1.40183	0.0196849	-1.14913	0.700721	-0.789243	0.756378	0.100999	0.917902
CST7	1.39731	0.30085
SRC	1.39296	0.20271
BTG3	1.38689	0.200181	-1.26945	0.808587			0.60253	0.672109
NR1D2	1.3856	0.0528355	-0.76249	0.859124			0.251031	0.807748
CCL5	1.38464	0.246831							CCL
FAM20C	1.38293	6.44774e-06	-0.60925	0.899504	-0.557002	0.756378	-0.29638	0.557427
TCN2	1.38261	0.110414	0.358008	0.93867	1.59855	0.410533
PI4K2A	1.3819	0.243061
PIM3	1.37898	0.0862972	-0.237015	0.972467	0.703381	0.917909	0.835053	0.322828
SKIL	1.37829	0.155341	-0.384769	0.930028	0.414827	0.976589	0.61416	0.61782
ZBTB10	1.37697	0.131817
CDC42EP4	1.37516	0.18929
ITGA5	1.37235	0.120017	0.461496	0.9427	1.43432	0.658754	0.861274	0.35781	ANGPT, ANGPTL, CD40, FN1, SPP1, VISFATIN
AL392172.1	1.37228	0.0625311
BCL2A1	1.37193	0.356022	0.561263	0.956438	1.38302	0.900941	0.723026	0.705043
ZFP36L1	1.37163	0.238413	1.07346	0.882717	1.68985	0.683118	0.340166	0.83429
ISG15	1.37141	0.166814	1.44122	0.562123	2.75563	0.076062	1.30866	0.179673
GRINA	1.3671	0.0236431	0.18475	0.967407	0.810997	0.722088	0.450476	0.557427
ZNF219	1.36664	0.0626751
IRF2BP2	1.3642	0.125913	-0.495133	0.93867	0.226133	0.991875	0.535695	0.6308
MAPK6	1.36414	0.271491	-0.418083	0.966275	0.135693	0.995741	0.297928	0.868242
MAPKAPK2	1.36174	0.0566245	-0.426926	0.930674	0.379127	0.964681	0.673939	0.398866
SOCS6	1.36052	0.149067
SNHG25	1.3593	0.018021	-2.52509	5.93243e-06	-1.59953	0.144233	0.831612	0.155641
GRASP	1.34749	0.54082	-0.880733	0.92789			1.05384	0.700045
CCRL2	1.34734	0.0655855
TGIF1	1.34234	0.0511133	-1.06803	0.687256	-0.59973	0.913468	0.248981	0.805702
CGRRF1	1.34215	0.0149943
SLC43A2	1.34203	0.115798	0.86652	0.872756	1.48681	0.603638	0.512827	0.643529
DUSP10	1.34141	0.00774493	-0.00703904	0.999738	0.510846	0.90431
ASPH	1.33934	0.12135	-1.24176	0.773875	-0.506198	0.954215	0.602183	0.595477
CHST11	1.33839	0.013655	-0.856209	0.834053	-0.0139137	0.998568	0.559588	0.375999
GPR84	1.33442	0.120839
NINJ1	1.33195	0.321635	1.5368	0.840693	2.46658	0.600348	0.843187	0.606061
GADD45G	1.32944	0.458448
OLR1	1.32097	0.608449
IFI6	1.3205	0.0517373	0.743969	0.828273	3.30117	2.86893e-05	2.66936	2.89586e-08
SPRED2	1.31202	0.403636
SSH1	1.30758	0.104812	0.679866	0.907182	1.27198	0.697573	0.430035	0.699347
RASGEF1B	1.30716	0.284786	-0.222512	0.980396	0.21281	0.993053	0.235675	0.899091
BCAT1	1.30341	0.0266689
LAPTM5	1.30224	0.0394332	-0.31971	0.944178	0.404023	0.944477	0.605312	0.389489
ZC3H12A	1.29971	0.0324916	-1.60303	0.405294			0.456809	0.579346
KLHL21	1.2993	0.0263519
SH3BP5	1.29765	0.250084	-0.224769	0.980539	0.252228	0.992245	0.395319	0.806707
ULK1	1.2971	0.0142246	0.0256506	0.996062	0.520294	0.895355	0.262374	0.729416
BCL2L11	1.29391	0.135747	-0.602459	0.923582	-0.167323	0.992593	0.19733	0.883361
IKZF5	1.29359	0.0610633
HAVCR2	1.29348	0.116266	0.22994	0.966275	0.553833	0.941432	0.0330357	0.980627	GALECTIN
RARG	1.2934	0.0200215
SLC6A6	1.29222	0.012177	0.236752	0.94792	1.03839	0.492918	0.70895	0.184582
RHOBTB3	1.28975	0.0261375
PRNP	1.28878	0.0417691	-0.21346	0.963996	0.495227	0.927739	0.584176	0.420167
C15orf39	1.2886	0.0217407	-0.338906	0.94792	-0.0742082	0.994656	-0.0340735	0.969935
CPD	1.28834	0.000381764	-1.12436	0.444925	-0.759981	0.511296	0.147514	0.799492
AC245128.3	1.28787	0.367009	-0.0368134	0.997224	0.66167	0.970243	0.658026	0.73699
TFRC	1.28752	0.129816	-1.61754	0.533481	-0.746994	0.90431	0.798314	0.424117
PIK3R5	1.28508	0.110084	0.737003	0.889312	1.13154	0.76007	0.254028	0.834498
BCL9L	1.28464	0.120359
MEF2D	1.28429	0.106032	-1.22374	0.753448	-0.813174	0.887001	0.110782	0.927804
HGS	1.28295	1.26839e-06	-0.565948	0.855667	-0.224634	0.943661	0.0848242	0.867096
SNHG9	1.27913	0.0865457	-1.4115	0.268235	-0.682133	0.90431	0.576266	0.516962
RAB1A	1.27338	0.0317633	-0.369225	0.926559	0.313366	0.963304	0.533326	0.434629
WIPI1	1.27317	0.0351132	-0.474938	0.910053			0.208669	0.828053
IRAK1	1.27182	0.0448613	-0.424765	0.92789	0.260341	0.977166	0.54867	0.463157
SLC2A3	1.26314	0.216652	-0.667383	0.923582	-0.496452	0.964681	-0.0456817	0.977523
ZFP91	1.26163	0.0393054	-0.593636	0.89173	-0.256207	0.977166	0.0851895	0.932871
ZNF668	1.26161	0.0455161
ATP13A3	1.26146	0.229271	-0.426913	0.94666	0.414936	0.978534	0.752764	0.552107
PIGA	1.26061	0.0286757
SSBP3	1.26059	0.0570846	-0.0927068	0.989087	0.579432	0.90871	0.544368	0.503498
XAB2	1.25988	0.000833922			0.356138	0.913468	-0.327602	0.585081
JADE2	1.25925	0.0982623
IFI44L	1.25457	0.303676	1.33012	0.733225	4.41609	0.00107128	3.28574	0.00061032
ZRANB1	1.25126	0.00419787	-1.09793	0.692136	-0.832403	0.634075	-0.119442	0.878569
COG3	1.2502	0.295078	-1.09786	0.859124	-0.673002	0.962238	0.183302	0.920133
PARP6	1.25017	2.66101e-05	-0.661046	0.830006			0.328958	0.449658
GABARAPL1	1.24475	0.376325	-1.1011	0.872756	-0.314572	0.992593	0.688548	0.699771
NR4A1	1.24386	0.341661	-2.09388	0.241776	-1.16104	0.892907	0.855996	0.59617
ZNF335	1.24231	0.00652419	-0.143121	0.973536	0.426781	0.912598	0.311421	0.654896
SLC30A1	1.2408	0.0305322	-0.256597	0.960118	-0.151147	0.98938	-0.194598	0.828918
WDR45B	1.24053	0.0134324	-0.965954	0.445369	-0.192772	0.978534	0.663252	0.208584
PTK2B	1.23957	0.102513	-0.637586	0.883213	-0.311257	0.970243	0.118193	0.922996
ATN1	1.23555	0.0172076
CLDND2	1.23375	0.000159324
HOXA10	1.23168	0.205698
RAB31	1.2316	0.127756	-1.14059	0.738271	-0.834522	0.834776	0.0337268	0.979158
IRS2	1.23017	0.176333	-2.1037	0.101564	-1.07897	0.764848	1.00212	0.321428
NETO2	1.2283	0.0253086
NR4A2	1.22798	0.210556	-1.23909	0.790219	-0.0715287	0.996215	1.1784	0.238016
HECA	1.22717	0.00730669	-0.731281	0.674303	-0.313008	0.943661	0.208925	0.755341
NFAT5	1.22509	0.100652	-0.480335	0.933329	-0.0978825	0.994656	0.0718846	0.951392
FAM49A	1.22466	0.130217	0.862082	0.85145	1.36965	0.568326	0.353374	0.748237
ZFAND2A	1.224	0.213451	-0.965105	0.847498	-0.186311	0.992593	0.658002	0.58792
MTPAP	1.22175	0.00730669	-0.88579	0.737991	-0.210576	0.978508	0.534006	0.327782
LATS2	1.22061	0.113193	-0.710033	0.840693	-0.118144	0.994429	0.407488	0.706061
BMF	1.22016	0.100727
FAM53B	1.21994	0.0257429	-0.347991	0.945249	-0.0967199	0.993774	-0.0306495	0.975151
RBM7	1.21945	0.0129964	-0.968787	0.517959	0.0785052	0.994429	1.02361	0.0134845
TNIP1	1.21793	0.00766859	0.744086	0.834053	1.08417	0.339661	0.138575	0.846223
KDM3A	1.21759	0.0791279	-0.553455	0.929674	-0.480206	0.949077	-0.272864	0.788425
ARHGEF3	1.21745	0.284694
APOM	1.21685	0.0937773
PMAIP1	1.21599	0.0753567	-1.48459	0.679169	-1.37466	0.482259	-0.230116	0.817765
QSOX1	1.21532	0.000913887	-0.566429	0.85363	-0.143786	0.978888	0.245112	0.647566
SLA	1.21211	0.23776	-0.306547	0.966275	-0.324987	0.978534	-0.392509	0.781137
KCTD5	1.21047	0.000218364
TREM1	1.20577	0.171528	-0.0217791	0.99828	0.690639	0.934233	0.644381	0.550525
SH2B2	1.20368	0.067107
C17orf49	1.20188	0.00716542
TUBB6	1.19551	0.29086	-0.421937	0.954326			0.519555	0.727371
RGCC	1.19525	0.528732	1.09139	0.923582			1.16519	0.596505
ARF6	1.19523	0.103243	0.398183	0.934132	1.17634	0.628017	0.694301	0.385316
GMEB2	1.19154	0.0828097
RPRD1B	1.19085	0.0443758	-0.0719609	0.990511	0.177273	0.988002	0.0480041	0.961861
KLHL2	1.18436	0.0612533
ZNF503	1.18182	0.19427
TENT4B	1.17992	0.0625311	-0.861904	0.754465	-0.279835	0.972874	0.492378	0.543186
CD63	1.17973	0.0922778	0.337344	0.950637	1.00993	0.76742	0.559384	0.485995
CDK14	1.17709	0.142358
DYRK1A	1.17601	0.00935952	-0.097279	0.984549	0.288966	0.95032	0.136487	0.853932
USPL1	1.17194	0.121185
SLC22A4	1.17167	0.0582504
RELB	1.17153	0.182199	0.88666	0.872756	1.45665	0.661135	0.378284	0.748221
SEC24A	1.16913	0.00981297	0.469052	0.923582	0.592899	0.82182
ZCCHC2	1.16905	0.0165844	0.804485	0.492452	1.59567	0.0491073	0.689297	0.181245
FOXO3	1.16861	0.158697	-0.706863	0.864796	-0.350187	0.976022	0.167413	0.89638
WTAP	1.16561	0.0242146	-0.380805	0.914918	0.263142	0.965746	0.515521	0.375345
CDCA4	1.16525	0.143316
FPGS	1.16098	0.00329687	-0.90297	0.758695	-0.508713	0.852132	0.00284967	0.997502
HEXIM1	1.16085	0.0745699			0.290578	0.972956	-0.319187	0.748221
EIF2AK2	1.16039	0.00263441	0.58779	0.681826	1.65679	0.00128411	1.05449	0.000754815
ZNF684	1.15771	0.0246655
DENND5A	1.15743	0.0417691	0.187465	0.966275	0.726062	0.792218	0.335055	0.665388
IGLC2	1.15735	0.321988
CCZ1B	1.15709	0.227096
ATG13	1.15554	3.32129e-05	-0.0264338	0.996062	0.224154	0.94767	-0.0613188	0.915765
AC073332.1	1.15484	0.0520338
RARA	1.15331	0.0394456	0.189191	0.969062	0.428861	0.932676	0.0204736	0.982979
FOXP4	1.15277	0.0945856
CNIH1	1.15146	0.0498655	-0.0321329	0.996062	0.789974	0.78497	0.758342	0.199858
ATG4D	1.1508	0.0171569
ATG4B	1.15025	4.63299e-08	-0.61948	0.809442	-0.46151	0.663658	-0.0263306	0.951795
MTCH1	1.15023	0.0394429	-0.728161	0.809442	-0.227474	0.978508	0.306716	0.682414
TMEM189	1.14751	0.275226	0.839947	0.919917	1.54899	0.733371	0.632901	0.628965
SWAP70	1.14731	0.0409918	0.301806	0.948871	0.677307	0.817373	0.0405133	0.966714
PDK4	1.14496	0.397873
KANSL1-AS1	1.14265	0.0283978
FOSL2	1.13722	0.141301	-0.818791	0.818357	-0.536105	0.940647	0.0970106	0.936184
UBALD2	1.13694	0.108838	-1.23266	0.657946	-0.60847	0.916363	0.481609	0.579595
CREM	1.12982	0.178968	-0.799989	0.774647			0.11724	0.931343
PPFIBP2	1.12615	0.0162583
UBAP1	1.12456	0.166144	-0.147381	0.984794	-0.0647437	0.996215	-0.228201	0.850964
PTPN1	1.11934	0.0432389	0.137538	0.981052	0.243744	0.976589	-0.118848	0.894808
NAA30	1.11851	0.0563648
ATF4	1.11831	0.107262	-0.955189	0.773875	-0.333579	0.97042	0.506898	0.548516
DOT1L	1.11736	0.00329687	-0.443091	0.897576	-0.118097	0.989781	0.11675	0.855191
C16orf72	1.11673	0.102732	-0.378902	0.933991	0.00717864	0.999301	0.188703	0.849629
GNE	1.11511	0.0290622
ZNF281	1.11311	0.0356074	-1.28364	0.322018	-0.859293	0.635293	0.286608	0.702646
TES	1.11206	0.0291857	-0.10782	0.975574	0.587399	0.812032	0.605841	0.271052
FZR1	1.11201	0.0667991			0.234477	0.979712	-0.0516771	0.95972
NFKBIA	1.10988	0.297479	-0.585575	0.942613	0.608965	0.962847	1.22429	0.233517
CARD19	1.10858	0.211744	-0.020896	0.998505	0.293782	0.98488	0.124186	0.927804
CERK	1.10545	0.0313331	-0.0419941	0.995613	0.0960328	0.992593	-0.129766	0.876256
MAP4K3	1.10375	0.125225
TBK1	1.1033	0.0365805	0.0283444	0.996062	0.396678	0.939781	0.141558	0.869526
PCIF1	1.10249	0.216024	-0.0718109	0.992746	0.252077	0.98938	0.131037	0.924294
NEAT1	1.09918	0.0752086	-0.196122	0.966275	0.421081	0.938323	0.483493	0.506041
WDR37	1.09903	0.0612551
TOB1	1.09898	0.178608	-1.97176	0.0962155	-1.51041	0.417329	0.332721	0.767725
TRMT6	1.09801	0.121044	-0.681554	0.889312	-0.271715	0.978888	0.355779	0.7123
CASP9	1.09539	0.0840245	-0.470401	0.920964			0.707169	0.327782
PHLPP1	1.09483	0.064334
STARD4	1.08852	0.233575
CDADC1	1.08816	0.0758712
ACOT7	1.08713	0.243482
PLSCR1	1.08482	0.00187662	0.500556	0.458554	1.23399	0.0286975	0.643444	0.0497116
TRIM11	1.08465	0.101515	-1.01263	0.824038	-0.709986	0.881367	-0.00942381	0.995057
GTF2IRD2	1.08386	0.00319413
PLEKHG2	1.08249	0.230329
CRTC2	1.08198	0.0432675			-0.259667	0.970243	-0.0317978	0.973371
RIPK2	1.08166	0.205698	-1.14843	0.752706	-0.751594	0.910496	0.232597	0.851232
POFUT2	1.08092	0.145989	-0.760633	0.806757			0.567542	0.553834
GK5	1.08041	0.200003	-2.11737	0.102592	-2.01717	0.25388	-0.141413	0.917902
DUSP1	1.08013	0.413882	-0.0649482	0.994671	1.07464	0.895694	1.15084	0.414501
TAB2	1.07863	0.0391321	0.617468	0.854664	0.667108	0.793749	-0.226986	0.766392
CHMP4B	1.07706	0.118749	0.0370245	0.996062	0.511187	0.942785	0.332628	0.716047
ARL4C	1.07703	0.512475	0.345845	0.978086	0.501125	0.98643	-0.0474687	0.98666
DENND4C	1.0766	4.92328e-09
NDST2	1.07538	0.0167198
RIT1	1.07531	0.261362	-0.0430806	0.996062	0.511779	0.963026	0.426408	0.733709
AGO2	1.07371	0.0609091	-0.284086	0.945567	0.181415	0.985274	0.335085	0.680138
USP12	1.07097	0.517413	0.507438	0.96675	1.51752	0.910136	1.00076	0.600244
GPR132	1.06857	0.21375
PPP6C	1.06802	3.02466e-06	-0.248371	0.923582	0.201503	0.939229	0.290955	0.350666
MIER3	1.06761	0.104475
ADNP2	1.06507	0.129946	-0.879924	0.799999			0.132761	0.909435
ARL8A	1.06506	0.0283135	-0.242975	0.958545	0.0320343	0.996535	-0.00133976	0.99956
MAPK7	1.0645	0.0355972	-0.872298	0.734597			0.397038	0.575489
BCL7B	1.06322	0.272619	0.095438	0.99064	0.808018	0.931042	0.647213	0.58462
SMPDL3A	1.06166	0.076513
ATP2A3	1.0611	0.145706	-1.0573	0.755674	-0.661534	0.894092	0.156395	0.894808
SIPA1L2	1.05894	0.216395
UGCG	1.05757	0.0389747
YOD1	1.05651	0.20887
NRAS	1.05639	0.00273336	-0.190394	0.924177	0.367042	0.892482	0.416593	0.324665
PRKD2	1.05545	0.0608306
PLEKHO2	1.05427	0.149237	1.19238	0.799999	1.17703	0.632984	-0.502549	0.593809
CLDND1	1.05369	0.0974151	-0.535678	0.884578	0.336224	0.965183	0.839083	0.189617
YPEL5	1.0513	0.163957	-0.683382	0.86448	0.0882812	0.995069	0.726619	0.372755
SLC38A1	1.05127	0.202959
TSC22D2	1.05008	0.117755	-0.767712	0.824038	-0.247382	0.978888	0.342329	0.710098
ZFAND3	1.04981	1.27673e-05	-0.14797	0.975574	-0.112392	0.978888	-0.186903	0.644718
C16orf87	1.04924	0.188697	-0.11454	0.98742	0.395001	0.967898	0.365732	0.732593
ETV3	1.0491	0.240864
CPEB4	1.04897	0.0972551	-0.0467747	0.993513	0.259264	0.977166	0.0686691	0.94503
PPARD	1.04625	0.149114
C8orf76	1.04544	0.0493326	0.345352	0.942613	0.88796	0.697573	0.363594	0.624755
MKLN1	1.04431	0.0821483	-0.307276	0.946342	0.142861	0.991354	0.20629	0.816114
SSH2	1.04415	6.70662e-13	0.0426047	0.98742	0.529691	0.184174	0.42193	0.00821574
MDM2	1.04286	0.0767381	-0.267726	0.943362	0.230812	0.977166	0.375675	0.639109
NCEH1	1.04146	0.281956
TMEM70	1.04	0.0830975	0.355927	0.933329	0.807255	0.800461	0.271475	0.748237
FTH1	1.03996	0.187921	0.431122	0.933991	1.45841	0.555239	1.03134	0.17655
PTBP2	1.03965	0.137588
CASP7	1.03783	0.0448613
BZW1	1.03759	0.211744	0.244688	0.969956	0.847871	0.881367	0.508215	0.627704
HIPK2	1.0371	0.271211	-1.08193	0.827552	-0.767819	0.900412	0.0748444	0.959086
ARMC5	1.03518	0.0568995
GADD45A	1.03414	0.33474
R3HDM4	1.03386	0.0147558	-0.638585	0.738271	-0.0735709	0.992593	0.429943	0.398074
IL3RA	1.03159	0.453982							IL4
ABCG1	1.03005	0.527482
S100A13	1.02943	0.0354556
PPP2R5C	1.0278	6.84967e-07	-0.857294	0.140556	-0.275156	0.863386	0.470847	0.0307738
PLEC	1.02685	0.0758712	0.0146898	0.998505	0.37503	0.943661	0.211789	0.792218
FBRS	1.02503	0.09041	-0.433931	0.93293	-0.120352	0.992593	0.0798155	0.93514
CSNK1D	1.02493	0.0103001	-0.497257	0.8749	-0.164743	0.977166	0.095256	0.889442
NSMF	1.02463	0.0232456	-1.19639	0.514176			-0.079866	0.92178
RASSF5	1.02386	0.13964	0.0845746	0.9895	0.43024	0.947985	0.188993	0.853729
NKG7	1.02325	0.132257	-1.11621	0.679668	-0.794229	0.80531	0.0980613	0.927804
MTHFD1L	1.02238	0.52645
GATAD2B	1.01886	0.0887865			-0.176695	0.98643	-0.10658	0.916565
USP38	1.01722	0.0593808	-0.501855	0.906021	-0.225488	0.977166	-0.0206959	0.983097
ABHD12	1.01641	0.000216417	0.0420194	0.992746	0.351418	0.889503	0.177776	0.690806
TRIB1	1.0156	0.435428	-1.45463	0.748028	-1.16099	0.887001	0.0867137	0.963614
ENC1	1.01451	0.0376936
WDFY1	1.01413	0.0209776	-0.0824508	0.984549	0.307295	0.943661	0.197894	0.755313
WDR26	1.01238	0.00623987	-0.457855	0.85145	-0.182928	0.970243	0.0226858	0.971826
ING3	1.01074	0.0451742	-0.612163	0.847951	-0.308049	0.954027	0.134155	0.864186
ZNF777	1.01046	0.0597323
NT5DC2	1.01005	0.096105
GLUL	1.00933	0.104015	-0.133578	0.975997	0.485217	0.911731	0.549519	0.446586
RNF103	1.00885	0.222574
GGA2	1.0084	0.0261375	-0.490767	0.905807	-0.164626	0.983662	0.111938	0.879986
ZNF580	1.00798	0.000220905	-0.051589	0.989947	0.234991	0.940621	0.135544	0.760961
PLBD2	1.00492	0.00217207	0.707488	0.802532			0.417601	0.300797
PPP1R16B	1.00374	0.5604
DCTN4	1.00146	0.0445434	-0.452634	0.883487	-0.185777	0.978888	0.0395468	0.962077
PRR7	1.00131	0.438735
B4GALT1	0.999871	0.142488	-0.480326	0.907187	0.0672423	0.995741	0.457323	0.593809
TIPARP	0.997147	0.40957	0.421963	0.966275	1.44871	0.820395	1.042	0.419523
SECISBP2L	0.994465	0.025549	-0.145182	0.979576	-0.0595485	0.994656	-0.354324	0.572497
IST1	0.993122	0.00652419	-0.0592127	0.989567	0.167237	0.976022	0.0226954	0.971607
SPATA2	0.991811	0.0149269
ELK1	0.9916	2.24309e-06
MYLPF	0.991531	0.20127
ERGIC1	0.9902	0.145322	-0.481816	0.904421	0.274801	0.976022	0.732291	0.329445
MAPK8	0.990134	0.0840245	-0.506339	0.869637	-0.0917881	0.994429	0.248213	0.766608
PROSER2	0.987935	0.534892
SNIP1	0.98782	0.205698	-0.862517	0.85145			-0.27657	0.807645
GADD45B	0.987508	0.411071	-0.347109	0.969062	0.429665	0.978888	0.758572	0.596505
MXD1	0.986807	0.183252	-0.758366	0.798807	-0.176033	0.991354	0.487655	0.599405
ITPRIP	0.986712	0.127191	-1.249	0.536923	-0.786944	0.810546	0.371901	0.66999
PATL1	0.984152	0.0101225	0.675627	0.824879	0.739714	0.5051	-0.140468	0.820572
NLRP3	0.983837	0.404386	-0.936432	0.878518	-0.274577	0.990487	0.615514	0.682414
LANCL2	0.98321	0.0449238
ZBTB17	0.98175	0.0123277	-0.264315	0.94314	0.278907	0.95044
SERTAD2	0.980511	0.0159113	-0.738975	0.774647	-0.519353	0.805158	-0.00874386	0.991984
PLK3	0.979878	0.297368	-0.485882	0.941037	0.282261	0.987659	0.726708	0.496116
MGAT1	0.979124	0.0443721	0.267713	0.956598	0.217907	0.970243	-0.314518	0.631514
PPM1A	0.978633	0.0239756	-0.309045	0.889312	0.165482	0.978888	0.32489	0.571692
DNAJC25	0.97817	0.252677	-1.03483	0.790198			0.295653	0.807086
HBP1	0.977759	0.0449096	0.81426	0.815045	1.04399	0.465412	-0.0988062	0.906526
MAFK	0.97762	0.175457			-1.03414	0.741687	-0.159851	0.893075
BMT2	0.977315	0.155341
FASTKD5	0.97684	0.0138983
AC016831.7	0.976448	0.596291
FLOT1	0.976158	0.0113405	0.2279	0.94599	0.657298	0.607986	0.229316	0.672109
TMEM184B	0.974976	0.0108879
ZNFX1	0.974882	0.0658074	1.03698	0.616924	1.14918	0.349214	-0.193819	0.807117
MFSD12	0.974145	0.0159113	0.0423825	0.994671	0.249432	0.954027	-0.117381	0.855015
DNAJB1	0.972728	0.0433427	-0.0986548	0.981112	0.274943	0.954215	0.209471	0.762145
SAT1	0.970481	0.0672025	-0.211961	0.945753	0.681914	0.771522	0.889283	0.054461
FBXO30	0.968961	0.198016
ABL1	0.968848	7.18086e-06
CLK1	0.968628	0.0231451	-0.907932	0.367358	-0.279191	0.943661	0.538951	0.226632
RICTOR	0.967843	0.0836851	-0.122905	0.980539	0.429667	0.931084	0.391717	0.596505
OAT	0.967727	0.0639457	-0.712944	0.840693	-0.601178	0.845908	0.000977048	0.99962
ATF7IP2	0.96672	0.250204	-0.629842	0.854611	0.171063	0.992593	0.75681	0.425742
SELENOO	0.96575	0.0162583	-0.435485	0.895963	-0.119489	0.988438	0.121789	0.855534
CCAR2	0.964326	0.00103556	0.158795	0.96675	0.440316	0.803098	-0.0939702	0.862417
SURF4	0.963697	0.00139261	-0.626555	0.752893	-0.280457	0.916363	0.134133	0.76964
DCP1A	0.963088	0.0924786	-0.285911	0.958545	-0.0493757	0.996186	-0.0503378	0.957849
ZDHHC20	0.961216	0.247257	-0.0881126	0.989947	0.0899375	0.994656	0.00325733	0.99873
NFRKB	0.958786	8.98885e-05
ITGAE	0.958753	0.109453	-0.759055	0.85145	-0.371898	0.954215	0.227252	0.781889	CDH1
MPO	0.95861	0.624127			-1.55626	0.91289	-0.447189	0.866812
LAT	0.958213	0.138411
ARL6IP1	0.956826	1.50981e-05	-0.0253389	0.991772	0.496992	0.515257	0.412997	0.093061
DENND1B	0.95542	0.0125351	-0.431798	0.914724	-0.141979	0.984231	-0.0637916	0.926766
RNF138	0.954089	0.0448613	-0.676895	0.761661	-0.357979	0.934233	0.124706	0.866302
POLR2M	0.952326	3.02466e-06	-0.530605	0.742003			0.311821	0.214811
HOTAIRM1	0.951774	0.255568	-0.301163	0.967407	-0.0437693	0.997258	0.131633	0.919779
SLC15A4	0.951748	0.109734	-0.153251	0.967407	0.698652	0.775417	0.84671	0.165782
TOM1	0.951614	0.0203123	-0.310403	0.934939	-0.239739	0.954215	-0.152258	0.7993
RELA	0.951589	0.0493326	-0.0693961	0.98742	0.345648	0.937192	0.260462	0.701527
ZBTB21	0.951004	0.121533	-0.581671	0.839945			0.339844	0.697798
PER2	0.949708	0.271885
BIRC2	0.949642	0.108277	-0.311257	0.92789	0.184114	0.984524	0.362931	0.63811
SYAP1	0.948378	0.25826	-0.904447	0.758695	-0.154797	0.992593	0.704878	0.469445
CCDC117	0.948225	0.194531
VDR	0.944392	0.00142877
GTF3C4	0.944312	0.0753321
PDE1B	0.944081	0.104015
DDAH2	0.943892	0.270745	0.00634431	0.999738	0.517028	0.954027	0.390228	0.732395
ZNF628	0.943013	0.0101225
RLIM	0.943002	0.0901011	-0.0302893	0.995796	0.266722	0.970243	0.107701	0.90615
IBA57	0.942966	0.0365675
CTSD	0.942848	0.00288643	0.0856273	0.981112	0.373972	0.812032	0.0873661	0.859606
DNAJB2	0.942086	0.0703116
TESK1	0.941459	0.0875962
D2HGDH	0.940967	0.17752
RAI1	0.940697	0.0568995
FBXL3	0.939976	0.0138347	0.12108	0.975195	0.235495	0.954027	-0.206354	0.722304
CSGALNACT2	0.939103	0.073501	-0.948913	0.513879	-0.69094	0.741687	0.124393	0.881525
TOMM40L	0.938615	0.10749
JDP2	0.937062	0.340816	-2.82177	0.0459666	-2.63895	0.099274	0.022528	0.990864
KCMF1	0.936799	0.000135491	-0.393255	0.840693	0.0835731	0.988438	0.318329	0.31028
DENND6A	0.935757	0.0889299	-0.45686	0.915488	-0.409113	0.934233	-0.251484	0.753346
RP2	0.933035	0.0742006	0.839603	0.638296	1.11226	0.345522	0.0802003	0.925726
JAK3	0.932574	0.349643	0.994348	0.828888	1.59432	0.568326	0.465323	0.7223
CPEB2	0.93137	0.215662	0.435562	0.920964			0.330737	0.751247
SLC35E4	0.930538	0.454751
JMJD6	0.930021	0.192184	-0.505998	0.923466	-0.187616	0.990487	0.207571	0.842488
SEC14L1	0.929941	0.0161444	0.197796	0.958572	0.378903	0.889675	-0.0709554	0.912793
PITPNA	0.929673	0.0901357	0.405945	0.923582	0.761237	0.744744	0.293412	0.697132
MAP3K2	0.929202	0.145706	-0.389403	0.910526	0.004802	0.999301	0.253929	0.767725
KDM5B	0.928768	0.0455688	0.149901	0.980539	0.114123	0.992593	-0.237869	0.744303
TNPO1	0.928652	0.000458654	0.0557098	0.989503	0.284233	0.89812	-0.0389486	0.938087
HDGFL3	0.928462	0.336468
SP2	0.928078	0.0493553			-0.273197	0.962935	-0.109342	0.896013
CYTH3	0.927762	0.393153
STK17A	0.927252	0.34364	-0.708247	0.840478	-0.339854	0.979376	0.210418	0.889442
SUPT5H	0.924242	0.00545106	-0.36324	0.91048	-0.218446	0.951148	-0.0617065	0.915746
SGK1	0.923545	0.534894	-0.724866	0.930028	-0.560028	0.976629	0.0091144	0.997502
EPC1	0.923403	0.350229	0.288886	0.969199	1.0707	0.866759	0.759641	0.496466
RBBP6	0.922408	0.0309221	-0.49262	0.85145	-0.178487	0.977166	0.160027	0.792398
PPTC7	0.921807	0.0154069	-0.152777	0.964777	0.462784	0.82021	0.505996	0.219417
RAP2C	0.920905	0.0286757	-0.133957	0.970933	0.298251	0.943661	0.313523	0.584157
VEZF1	0.920411	0.0519892	-0.211314	0.955357	0.0564051	0.994656	0.0121261	0.990364
ORAI2	0.920401	0.0700908	0.172048	0.975195	0.357435	0.943182	-0.165736	0.830952
LCOR	0.919761	0.0855034	-0.56829	0.854664	-0.476212	0.90431	-0.0981372	0.911999
SLC17A5	0.919149	0.17077
RNF139	0.918886	0.19158	-1.078	0.638816	-0.735582	0.859836	0.210333	0.837244
SYS1	0.91852	0.0101531	-0.45842	0.84944	-0.0286554	0.996215	0.325761	0.473567
AVPI1	0.917964	0.472698
YIPF5	0.917779	0.227743	1.11191	0.773875	1.75821	0.309856	0.612425	0.497463
DPM1	0.917638	0.00106443	0.556255	0.828273	0.830955	0.243473	0.127543	0.783816
TMEM167B	0.916824	0.000224189	-0.553917	0.846118	-0.431917	0.743015	-0.107067	0.793788
PROSER1	0.915118	0.0516329
UBASH3B	0.914874	0.16954
ACVR1B	0.914768	0.169171							ACTIVIN, GDF, MSTN, NODAL, TGFb
GOLT1B	0.914255	0.00945983	-0.097832	0.970933	0.259496	0.943661	0.204054	0.695716
CYLD	0.914141	0.0793161	-0.244708	0.948126	0.13284	0.990487	0.221083	0.75839
MARCH5	0.913229	0.00673787	-0.157354	0.966275	0.179906	0.970243	0.071773	0.904421
SETD1A	0.913059	0.0265069
INO80D	0.912877	0.0832301	0.023635	0.996186	0.344215	0.949914	0.126012	0.885731
MIDN	0.91277	0.283212	-0.534411	0.924849	-0.0396742	0.997258	0.389602	0.722852
AP002807.1	0.912167	0.0228486
YTHDF3	0.911144	0.124116	-0.148891	0.970933	0.0631615	0.995741	0.0239611	0.980627
ATF5	0.906733	0.251497	1.3377	0.580408	1.73716	0.377654	0.231471	0.839588
TBC1D15	0.906271	0.0142246	-0.0868976	0.982201	0.157013	0.977234	-0.00596284	0.995042
SGPL1	0.905985	0.00481431	0.237521	0.934939	0.520679	0.771522	0.153201	0.765183
RNF11	0.903686	0.154525	-0.555839	0.849243	-0.104874	0.993774	0.318856	0.709017
ID2	0.902756	0.477023	-1.64529	0.75602	-1.43814	0.812032	-0.00515488	0.998295
SGSH	0.899782	0.0449238			-0.400872	0.932676	-0.372763	0.567887
RIOK3	0.899638	0.230574	-0.650452	0.881943	-0.449746	0.953711	0.0157823	0.991234
NCOR2	0.899496	0.0540072	-0.217845	0.954723	-0.0533925	0.995522	0.0231338	0.976668
FEM1B	0.898456	0.0434478	0.157632	0.966436	0.334684	0.932723	0.0257764	0.973685
ZEB2	0.897035	0.0793161	0.216631	0.96517	0.278713	0.954897	-0.204105	0.765183
FOXO1	0.896964	0.149861			0.575867	0.915757	-0.305693	0.739413
YY1AP1	0.895593	0.0149943	-0.0565945	0.989503	0.186086	0.966355	-0.0510969	0.936287
SLC39A8	0.894166	0.108354
ASH1L-AS1	0.893841	0.171528
CD44	0.893836	0.163213	0.111394	0.982577	0.781089	0.810704	0.627861	0.357287	COLLAGEN, FN1, GALECTIN, LAMININ, MIF, SELE, SPP1
EHD4	0.893585	0.461801	0.67702	0.939774	0.94844	0.932723	0.158388	0.928989
MIR222HG	0.89356	0.362011
PXN	0.8929	0.0133772	0.14737	0.967407	0.365485	0.892441	-0.0287254	0.963365
C5AR1	0.892194	0.544936	-0.873769	0.914219	-0.619912	0.964903	0.150235	0.945054	COMPLEMENT
COQ10B	0.891614	0.0427373	-0.0235763	0.996062	0.408434	0.916363	0.35105	0.548186
DHX34	0.890978	0.184121
GPR107	0.890897	0.00125673			-0.155817	0.977166	-0.175115	0.701559
SERINC1	0.890317	0.0600049	0.236348	0.942873	0.525299	0.826463	0.125428	0.86522
MPHOSPH6	0.889549	0.132985	-0.674943	0.819229	-0.374512	0.953773	0.18934	0.836331
RBPJ	0.889421	0.0246655	0.526416	0.824038	0.854266	0.415508	0.182256	0.748221
DNAJB6	0.889185	0.16494	0.16101	0.970628	0.825303	0.794762	0.616322	0.374156
CD58	0.889129	0.0991268	0.339131	0.926559	0.994876	0.597252	0.61347	0.288539
TFPT	0.888962	0.00174912			-0.255506	0.940529	-0.238956	0.584109
RFFL	0.887615	0.0257415	0.257254	0.933991	0.418868	0.895355	-0.0529253	0.941394
BRPF3	0.887446	0.242857
UPRT	0.886529	0.00927738
ADAM9	0.886513	0.0701575	-0.613926	0.376771	0.00640708	0.99925	0.621558	0.229877
NXF1	0.886149	0.0161931	-0.247491	0.941527	-0.0113735	0.998568	0.00462048	0.996419
MKRN1	0.885332	0.00145974	-0.132973	0.975195	-0.045409	0.994429	-0.107273	0.804525
RIN1	0.8853	0.0700908	0.264305	0.926559			0.682654	0.187852
OSGIN2	0.883823	0.290875	-0.461841	0.926559	0.0462039	0.997258	0.411529	0.713606
TRAF6	0.883319	0.136962
MIR181A1HG	0.882081	0.155341	-1.33334	0.315956			0.490621	0.552107
POR	0.879992	0.101949	0.342037	0.951412	0.0876044	0.99319	-0.525493	0.419523
RB1CC1	0.879649	0.0692857	-0.585442	0.840183	-0.29959	0.954027	0.0986025	0.898293
IGFBP2	0.878939	0.643525
NUDT4	0.878917	0.000556675	-0.420417	0.827281	-0.0185097	0.996551	0.312746	0.322723
RLF	0.878382	0.157258	-0.845592	0.795138	-0.717181	0.839161	-0.151867	0.877455
BORCS7	0.877359	0.0974939	0.189081	0.969062	0.353159	0.948082	-0.0350908	0.967571
VAPA	0.877034	0.0541007	-0.957387	0.277595	-0.508694	0.82021	0.34997	0.525545
PLAA	0.875874	0.0239957	-1.11043	0.201466	-0.676512	0.690651	0.311371	0.546161
IFITM3	0.875183	0.471769	1.22404	0.723744	2.6695	0.163599	1.5349	0.181793
ARL8B	0.874836	0.0119226	-0.336076	0.905446	0.0299985	0.996186	0.154221	0.764199
VPS37B	0.874779	0.119573	-0.806071	0.774647	-0.666905	0.824808	-0.0761883	0.934527
JUN	0.872305	0.369205	-0.496721	0.93867	-0.146111	0.994429	0.162904	0.911999
SAMD4B	0.872042	0.0444139	-0.839526	0.467883	-0.262812	0.954215	0.491007	0.321428
CPSF7	0.871691	0.0116833	0.164147	0.956598	0.513463	0.722088	0.192606	0.711062
FSCN1	0.871323	0.219963
PHF12	0.870804	0.198108			-0.547135	0.924927	-0.0668047	0.951795
PWWP2B	0.870452	0.178741
FAM193B	0.869767	0.0120223
MAD2L1BP	0.869535	0.018021
ID1	0.868661	0.715074
VPS18	0.868236	0.156724			0.238152	0.977166	-0.511631	0.54927
ZCCHC10	0.86821	0.0148391	0.384343	0.899504	0.557821	0.733371	0.028196	0.96427
CIC	0.868024	0.0030738	-0.618605	0.872756	-0.47822	0.787583	-0.514959	0.140473
PCBP2	0.867181	0.00977895	-0.705117	0.266811	-0.247514	0.934233	0.360211	0.333599
NABP1	0.866548	0.594591
AL118516.1	0.86653	0.557292	0.244793	0.984685			1.62079	0.219852
SNX18	0.864253	0.0996946	0.735023	0.83824	0.80145	0.676708	-0.105295	0.898483
TSPYL2	0.863432	0.611811
TMEM127	0.863374	0.0749168	-0.0841133	0.985975	0.00596524	0.999279	-0.113071	0.885696
B9D2	0.8632	0.0585091	0.246522	0.956373	0.352695	0.943198	-0.198176	0.775452
PLD1	0.863007	0.240684
ABHD13	0.862449	0.0352885	-0.00173547	0.999738	0.339313	0.926577	0.192304	0.753346
RYBP	0.862181	0.104812	0.371164	0.917449	0.754113	0.729906	0.279022	0.710712
ABL2	0.860743	0.203453
GYPC	0.860736	0.58002	-1.41732	0.89173	0.00776583	0.999314	1.52266	0.313518
WIPF2	0.860382	0.000426861	1.05021	0.586087	0.892242	0.0829486	-0.524452	0.0593459
REC8	0.859856	0.149501	-1.39101	0.000230629			0.719495	0.255834
NAA50	0.859691	0.0257811	0.0551157	0.98742	0.317485	0.92742	0.115693	0.853633
ATP6V1F	0.859496	0.0391828	0.304749	0.926559	0.7762	0.542394	0.392843	0.403242
IFITM2	0.857771	0.350229	0.730216	0.87035	1.19962	0.671029	0.383998	0.751247
ZC3H3	0.857408	0.0882973
UCK1	0.857401	0.0416345
ALG2	0.857151	0.0417091	0.382098	0.904643	0.529763	0.829646	-0.0896644	0.901593
ST3GAL1	0.856989	0.119902	-0.34992	0.939774	-0.0569913	0.995741	0.0937077	0.919754
EVA1B	0.85645	0.134511	-0.0593453	0.990242	0.478162	0.916363	0.438636	0.550876
ELK3	0.854967	0.135239	0.213759	0.95587	0.332316	0.954027	-0.0651997	0.944477
PRC1	0.854961	0.191669
ODF3B	0.854958	0.00531124	-0.177288	0.847034	0.612685	0.492918	0.719762	0.00544282
GMFB	0.85432	0.0367879	-0.136117	0.96145	0.0645559	0.994429	0.0294383	0.966714
TSC22D3	0.854265	0.326235	-0.626439	0.87035	0.490731	0.943661	1.15527	0.181793
BRAF	0.852896	0.132395	-0.635772	0.83824	-0.271432	0.974062	0.239089	0.765183
MS4A3	0.851961	0.629146
ARAF	0.85195	0.0162072	-0.12495	0.96675	0.240032	0.943661	0.209266	0.685666
LCP2	0.851272	0.293826	0.415676	0.923896	0.803876	0.858216	0.26992	0.806963
MYO9B	0.850886	0.0766649	-0.172897	0.966275	0.0783259	0.994279	0.0926716	0.90154
MT1E	0.850543	0.562625
SCAF8	0.849583	0.100072	0.562679	0.897744	0.544085	0.885127	-0.409098	0.566854
WDR20	0.849324	0.174387
PLAUR	0.84912	0.363837	-1.00743	0.828888	-0.506923	0.962847	0.440248	0.710635
SENP1	0.846434	0.0139742
PAFAH1B2	0.846313	0.0263519	-0.48016	0.808587	-0.0785253	0.992593	0.266048	0.606989
DUSP12	0.845275	0.129816	-0.175033	0.965292	0.0670588	0.995741	0.0687511	0.941394
CHD2	0.844397	0.103744	-0.645387	0.834053	-0.340029	0.949914	0.153504	0.846176
PLEKHM2	0.843263	0.302495	-0.565157	0.930028	-0.476902	0.954215	-0.113786	0.928542
TPD52L2	0.842505	0.0024821	0.103815	0.978342	0.311764	0.887001	0.0726187	0.879541
UBE2D3	0.842447	0.0924346	-0.0296237	0.995488	0.553701	0.834981	0.5349	0.307741
MCL1	0.842437	0.290819	-0.452874	0.923466	0.213786	0.98643	0.634283	0.482139
PPP2CA	0.842124	0.0475734	-0.538333	0.804649	-0.205812	0.967386	0.189585	0.748237
RBM27	0.842056	0.0862972			0.160303	0.984231	0.00593816	0.996419
SHC1	0.841788	0.0280159	-0.304796	0.926559	-0.0524238	0.994656	0.00821525	0.992733
CREBRF	0.841747	0.127249	-0.0396951	0.995613	0.167343	0.984231	-0.0935102	0.916387
UBXN6	0.841709	0.0139674	-0.708985	0.758695	-0.378105	0.881367	0.0485755	0.935809
ZNF687	0.841633	0.0246655
SYNJ1	0.840971	0.095223			0.0495889	0.99611	-0.26615	0.733955
HNRNPL	0.840687	0.0277913	-0.816877	0.30967	-0.304014	0.932676	0.440823	0.297432
MAPK1IP1L	0.840352	0.0988629	-0.366055	0.899666	0.199521	0.978399	0.510592	0.356752
MECP2	0.839335	0.119503	-0.758018	0.739279	-0.524856	0.893088	0.0520748	0.951749
HSPA13	0.838129	0.0818105	-0.149981	0.966436			0.0243904	0.976955
ELL	0.836989	0.452057	0.926354	0.895963	0.945868	0.916363	-0.182323	0.911999
PPP1CB	0.835289	0.0146346	-0.219296	0.919917	0.218221	0.943661	0.335943	0.397032
SGSM2	0.835083	0.0887865
TBC1D13	0.834607	0.0767926
ASB7	0.834417	0.0610033
MOAP1	0.834019	0.338389	-0.732657	0.894539			0.695373	0.479602
CD83	0.833046	0.598041	-0.364032	0.967583	0.185622	0.994656	0.485534	0.802738
SETD1B	0.832591	0.0610526	0.562182	0.883487	0.347954	0.934233	-0.675451	0.195207
CMTM6	0.831092	0.0449096	0.0582125	0.989503	0.431167	0.852132	0.296282	0.57403
SRGN	0.830986	0.0608306	-0.395549	0.841557	0.110505	0.990667	0.453006	0.347096
VAT1	0.828336	0.251896	-0.718888	0.866045	-0.24593	0.984231	0.354707	0.729416
IER5	0.828218	0.313399	-0.0934502	0.989567	0.447923	0.954966	0.482354	0.635762
TUT4	0.82811	0.347067	-0.30815	0.966275	0.338223	0.978888	0.595475	0.586992
JOSD1	0.827435	0.191379	-1.21439	0.315956	-0.806329	0.791984	0.278488	0.748221
PRELID3B	0.827036	0.000344826	-0.402241	0.691816	0.0360899	0.994656	0.367016	0.166489
RHOC	0.826897	0.0962697	1.19604	0.086794	1.44967	0.111353	0.0663395	0.935533
GALNT2	0.826457	0.188242	-0.139379	0.981052	0.496132	0.934233	0.658631	0.327782
MFHAS1	0.825611	0.125352
FBXL20	0.82469	0.224535			-0.380485	0.955395	0.193782	0.853308
TAF8	0.824562	0.00544697	-0.261555	0.941527	-0.0062223	0.998568	-0.115232	0.817569
KLHL5	0.824525	0.237177			0.29911	0.975656	0.146483	0.894808
TAGLN2	0.824313	0.00321529	0.108811	0.966275	0.404257	0.741687	0.164755	0.672109
PLIN3	0.823578	5.04261e-05	0.137807	0.970933	0.191881	0.932676	-0.179653	0.558681
LRRC37B	0.823299	0.174671
GTPBP1	0.82317	0.0261375	-0.437022	0.846118	-0.124488	0.984524	0.139983	0.802871
MOB4	0.823033	0.000556675	0.315095	0.840693	0.74771	0.191745	0.338112	0.242543
PTS	0.822306	0.208746	-1.12746	0.543231	-0.51244	0.934233	0.554722	0.46446
HIVEP1	0.82195	0.323749			-0.216821	0.990487	0.081607	0.950719
GZF1	0.821783	0.519852
FBXO7	0.821535	0.000467924	-0.289603	0.860748	0.0786427	0.986244	0.229341	0.467009
BAZ2A	0.821087	0.0343886	-0.337827	0.926559	-0.0805703	0.992593	-0.027027	0.967114
CDKN2D	0.81872	0.254958	-0.677108	0.890124	-0.753202	0.871573	-0.319458	0.73515
KCTD9	0.818539	0.0593003
CCR1	0.817055	0.595155	1.61664	0.828888	1.45876	0.851688	-0.484142	0.797708	CCL
MPRIP	0.816549	0.0664787	-0.744563	0.852821	-0.90447	0.569772	-0.353506	0.576373
LAPTM4A	0.816454	0.0608306	-0.177699	0.944178	0.424063	0.892482	0.554926	0.202822
MIR4435-2HG	0.816179	0.138596	0.20036	0.939774	0.566466	0.853728	0.268667	0.728258
ZNF385A	0.815933	0.114194	0.535273	0.882315	0.709393	0.723412	0.035657	0.965112
GRAMD1B	0.813866	0.022152	-1.58384	0.0137287			0.841318	0.00287521
WDR48	0.810677	0.0481799	-0.449987	0.88717	-0.363169	0.925121	-0.218588	0.71741
ZNF362	0.810092	0.048717			0.0261337	0.996917	0.0118103	0.990085
ZNF317	0.809325	0.110084
ASB6	0.806893	0.250084
IL4R	0.805609	0.134242	0.391604	0.920964	0.490468	0.89812	-0.142709	0.867169	IL2, IL4
CYTIP	0.804847	0.294296	0.208686	0.975574	0.00475092	0.999301	-0.420025	0.678321
CDK16	0.804721	0.133133	-1.07278	0.194497			0.419382	0.54405
NFKB1	0.804576	0.222487	0.626564	0.881651	1.01195	0.680747	0.288655	0.747581
ITGB1	0.804523	0.157258	-0.145503	0.967583	0.2412	0.976022	0.277483	0.712374	ANGPT, ANGPTL, CD40, CDH1, CHAD, COLLAGEN, CSPG4, DSPP, FN1, JAM, LAMININ, MK, NPNT, RELN, SEMA7, SPP1, TENASCIN, THBS, VCAM, VISFATIN, VTN
KANSL3	0.802015	0.022152			-0.384453	0.90431	-0.220111	0.685666
MARK4	0.801938	0.000989727	-1.39503	0.0209886			0.393532	0.103586
LTBP3	0.801353	0.237889
CDK9	0.801204	0.109784	0.423063	0.924177	0.522736	0.881367	-0.0375875	0.963365
SATB1	0.801168	0.0376718	-0.812898	0.589631	-0.533583	0.78835	0.131326	0.829048
ETF1	0.800125	0.272228	-0.618059	0.845728	-0.19349	0.989781	0.328221	0.732011
ISG20	0.798367	0.328048	0.459919	0.896139	1.80963	0.230328	1.42997	0.0468325
SAMD8	0.797722	0.166144	-0.338884	0.928179	-0.263985	0.970243	-0.181889	0.834335
SAR1A	0.796903	0.105524	0.0392999	0.993661	0.34262	0.943661	0.195552	0.775231
TFDP1	0.795711	0.289467	-0.381999	0.930345	-0.243	0.984524	-0.000145855	0.999972
FRS2	0.794395	0.235409
RAP2B	0.793896	0.398386	0.213668	0.976968	0.293892	0.983662	-0.0890492	0.948802
CTNNBL1	0.793425	0.0204642	0.148159	0.967407	0.323337	0.900494	0.0568058	0.922997
CD86	0.792827	3.22449e-07	-0.130205	0.948192	0.229542	0.82021	0.332958	0.0483808	CD86
AC003102.1	0.792224	0.0464341
FAM129B	0.792198	0.259381	0.705818	0.896531	0.646663	0.910288	-0.187892	0.856553
ARMH3	0.792094	0.00397097	0.149099	0.966275	0.469207	0.708906	0.183729	0.647268
SFMBT2	0.79189	0.185219
CCDC6	0.791853	0.120311	-0.523397	0.905532	-0.806995	0.661762	-0.462197	0.471394
PLEKHF2	0.790632	0.147645	-0.0935947	0.9826	0.182294	0.979712	0.119915	0.891648
BAHD1	0.790549	0.14167
UBE2Q1	0.789465	0.000467924	-0.217023	0.936703	-0.089936	0.982826	-0.0655471	0.877502
KPNA3	0.789291	0.0808552	-0.0594758	0.98742	0.226966	0.965	0.159536	0.811114
FEM1C	0.78549	0.387927	-0.916873	0.843691			0.0790628	0.954685
GUCD1	0.785274	0.00203804	-0.423055	0.890232	-0.381587	0.82064	-0.205004	0.588094
CIB1	0.785117	0.141261	0.335242	0.933991	0.848976	0.658754	0.443443	0.469641
SREK1	0.782679	0.0650142	-0.985509	0.367358	-0.633477	0.712097	0.227637	0.693053
SH2B3	0.782174	0.0758712	0.142914	0.965808	0.402423	0.900941	0.134009	0.838739
EPG5	0.781516	0.0647953			0.604386	0.749259	-0.0869822	0.909633
SLC9A6	0.781312	0.170185
ZCCHC3	0.780749	0.101163			0.421802	0.906577	-0.0738864	0.927982
SMIM13	0.778676	0.575243	0.200136	0.985975			0.974819	0.512543
BCL2L1	0.778289	0.114207
PYROXD1	0.77802	0.11143	-0.781692	0.804838	-0.483182	0.900941	0.102091	0.898293
VIM	0.778005	0.247157	-0.132077	0.981052	0.469387	0.943198	0.571246	0.445394
ATP6V1H	0.777547	7.02061e-07	-0.250004	0.889312	0.00816451	0.998568	0.174768	0.379902
ZNF689	0.777495	0.283284
ARPC5L	0.777238	0.309362	-0.168988	0.980539	0.105018	0.994656	0.149636	0.897201
FOS	0.777177	0.583087	0.293013	0.962267	0.586003	0.962965	0.204614	0.92178
OSER1	0.776856	0.237889	-1.10423	0.562969	-0.920367	0.740487	-0.00604297	0.997162
MPP1	0.776249	0.00472725	0.349736	0.894264	0.522008	0.54037	0.0760851	0.868242
SAP30BP	0.775139	0.150662	-0.152298	0.967447	0.140896	0.990487	0.16027	0.842322
ZFP36	0.774846	0.500635	-0.435189	0.941527	0.0856456	0.99611	0.460047	0.748237
ZNF395	0.774727	0.102173
UBXN7	0.773341	0.152686	-0.768798	0.80599	-0.401619	0.939781	0.180531	0.820913
UHRF1BP1L	0.772304	0.03711	-0.070629	0.985764	0.018392	0.997603	-0.0599856	0.924244
ATP2A2	0.772199	0.0355972	-0.403427	0.899475	-0.399255	0.867704	-0.254258	0.620645
LMTK2	0.77216	0.366935
TMEM38B	0.772121	0.0776317	-0.821016	0.271051			0.359911	0.506653
SMARCD1	0.771543	0.0868427	-0.490846	0.881651	-0.378598	0.928783	-0.0690059	0.928638
BIN3	0.771156	0.206122	-0.46638	0.910303	-0.302591	0.970243	0.00433252	0.997502
SS18	0.770613	0.0258702	-0.0343086	0.993513	0.272708	0.936205	0.118594	0.83242
IL10RA	0.770555	0.276342	0.136816	0.985975	-0.112838	0.99319	-0.538142	0.516789	IL10
TMEM120A	0.770228	0.00336725	0.206243	0.934132	0.434837	0.693458	0.122928	0.762865
TSG101	0.769865	0.00866869	0.22916	0.933991	0.447969	0.734551	0.0990464	0.837244
NFKBIE	0.768316	0.374952			0.281783	0.984524	0.210705	0.867895
CTDSP2	0.766807	0.00150155	0.172775	0.959478	0.328098	0.809896	-0.0773655	0.853932
DNAJC14	0.764947	0.0791279
RAB5A	0.764867	0.314241	0.795622	0.85145	1.4728	0.502289	0.677372	0.424616
TADA2B	0.764791	0.034348			-0.211853	0.967619	-0.273609	0.607497
TICAM1	0.764624	0.100072
SZRD1	0.763907	0.0570846	-0.104347	0.981052	0.016721	0.997944	-0.0399915	0.951083
JMY	0.763789	0.412232
BCL7A	0.76347	0.365527
MFSD5	0.7629	0.044008			-0.000174042	0.999909	-0.24818	0.663563
ARID5B	0.762533	0.33955
PEX2	0.761992	0.00411669	-0.00413308	0.999738	0.0904031	0.988438	-0.148699	0.729493
TMEM65	0.761806	0.0417691	-0.231034	0.941037	0.0674194	0.993774	0.183431	0.748237
SOCS5	0.76158	0.156249
KLF11	0.761281	0.385332	-0.0786392	0.993513	0.0759359	0.99611	0.0490177	0.970134
KLF4	0.761257	0.484197	-0.173566	0.981082	0.564658	0.954027	0.742282	0.56003
CNOT1	0.760808	0.281681	-0.777815	0.738271	-0.371694	0.962847	0.313389	0.738996
PHF1	0.76014	0.3134
FHL3	0.759367	0.0844098	0.0986318	0.980539	0.607065	0.74846	0.380733	0.469641
PTP4A1	0.758362	0.206647	-0.687617	0.749235	-0.0779766	0.994656	0.57216	0.386935
QRICH1	0.7583	0.00927738	0.0124972	0.997686	-0.00186681	0.999314	-0.220942	0.615556
TAF13	0.758295	0.246831	-0.249774	0.949526	0.0866186	0.994656	0.232462	0.800309
IFFO2	0.758126	0.420648
NAPA	0.757479	0.0940058	0.127104	0.974926	0.261973	0.949077	-0.019516	0.979158
REPS1	0.75733	0.00226921
SAP130	0.755836	0.169401
EAPP	0.754725	0.000861365	0.209348	0.945273	0.180097	0.943661	-0.183635	0.596657
AC116366.1	0.754193	0.583525
RPF1	0.75406	0.0162583	-0.347567	0.906698	-0.159366	0.970243	-0.0556059	0.920422
DDA1	0.753206	0.0432675	-0.303236	0.926559	-0.0770146	0.992593	0.0482239	0.937281
TMED7	0.753128	0.0450834	-0.153402	0.959807	0.208207	0.960079	0.22611	0.677271
PI4KB	0.75241	0.00449096	0.0471431	0.989503	0.163089	0.964681	-0.0413346	0.932463
ZNF655	0.751667	0.0029511	-0.264908	0.900423	0.0435232	0.994429	0.139338	0.719497
GPAT4	0.751099	0.170843	0.0759159	0.989503	0.19833	0.978508	0.0222794	0.980893
MYLIP	0.751021	0.248878	-0.366485	0.942925			-0.595063	0.455983
ZADH2	0.750764	0.155465	-0.0775667	0.989256	-0.00909679	0.998568	-0.0487423	0.955446
ABRAXAS2	0.75069	0.0346109			-0.0859099	0.992593	-0.593457	0.16666
AKIRIN1	0.750491	0.10749	-0.538637	0.798901	-0.0526213	0.995566	0.411501	0.446586
PRKAG2-AS1	0.750246	0.48588			-0.757148	0.939615	0.172051	0.917902
PPP1R15B	0.749983	0.357053	0.111591	0.985975	0.477695	0.954027	0.272962	0.802053
CTNNAL1	0.748604	0.610674
TXNDC11	0.746854	0.262442	-0.588335	0.876487	-0.388022	0.954215	0.0700251	0.946475
USF3	0.746293	0.0820061	0.117283	0.975574	0.378788	0.913468	0.0814896	0.911999
SQSTM1	0.744733	0.178214	-0.0527312	0.991229	0.0566262	0.995741	-0.100688	0.906526
MFF	0.742225	0.000517225	-0.426404	0.746414	-0.117708	0.97042	0.153775	0.637122
C6orf226	0.741648	7.84205e-05	-0.581945	0.761292	-0.351056	0.786796	-0.00337953	0.994597
ZNF282	0.740167	0.217117
INO80C	0.739734	0.0236461	0.624734	0.192489	1.32767	0.00500646	0.69905	0.0083348
PIK3R1	0.739705	0.455308	-0.691861	0.908198	-0.312639	0.984231	0.280401	0.837244
PCGF1	0.739272	0.0162072	0.252302	0.903629	0.569723	0.634075
CCDC69	0.738445	0.200825	-0.168822	0.977305	-0.397566	0.934233	-0.463895	0.496687
EMD	0.738283	0.145392	-0.199219	0.954723	0.425411	0.926732	0.613521	0.243784
SH3GL1	0.737352	0.383794	0.037689	0.996062	0.484759	0.955199	0.384296	0.728087
TLK2	0.736865	0.0351365	-0.204961	0.948871	-0.073397	0.992593	-0.118708	0.836929
LENG9	0.736845	0.321844
AL355472.1	0.736321	0.0448613
KYNU	0.736272	0.195385	0.887556	0.569789	1.11998	0.417329	0.0981283	0.912793
AC008124.1	0.736231	0.127848
KANSL2	0.735945	0.217117	0.192052	0.966436	0.198645	0.983662	-0.218771	0.804767
RAB20	0.735766	0.366871	-1.70317	0.15444	-1.468	0.504318	0.117122	0.925726
ADGRE2	0.735246	0.322994	0.366066	0.926721	1.09551	0.675855	0.732378	0.348121
NR1H2	0.735162	0.161031	0.120886	0.975574	0.314154	0.954027	0.101573	0.902796
ARFGEF2	0.735128	0.140448			-0.64047	0.832841	-0.206154	0.783126
TRABD	0.733629	0.144519	-0.610897	0.834053	-0.102379	0.992593	0.438811	0.449194
ZNF791	0.733076	0.242735	-0.804326	0.746414	-0.299881	0.970243	0.440359	0.572191
MED13L	0.732139	0.0257415	-0.726983	0.454044	-0.489087	0.708394	0.101776	0.841658
TMEM41B	0.731601	0.339279	-0.0894533	0.989503	0.45186	0.956453	0.488535	0.62327
SLC26A11	0.731196	0.536701
TRAPPC13	0.730791	0.100727
ARHGAP21	0.729279	0.252924			-0.891405	0.772085	-0.774636	0.264799
PCGF5	0.728641	0.115777	0.737739	0.738271	1.18589	0.229452	0.399543	0.46446
TWISTNB	0.728127	0.268256	-0.534722	0.89173	-0.270735	0.978399	0.132494	0.897118
YKT6	0.727988	0.0103184	-0.0585701	0.989503	-0.137859	0.977166	-0.186818	0.654635
BNIP1	0.727677	0.244269
WIPI2	0.726957	0.0314748	-0.241487	0.942512	-0.247852	0.94165	-0.293101	0.504649
CRAMP1	0.726581	0.0336939
ZCCHC14	0.725149	0.198235
MOB3B	0.725138	0.292018
PIK3CG	0.723249	0.124393	-0.618661	0.828273	-0.505384	0.892482	-0.0992481	0.896451
IFIT3	0.723047	0.724851
STRN4	0.72203	0.0418806	0.50625	0.798807	0.715379	0.491062	0.0603445	0.921538
EIF1	0.721881	0.179051	-0.248855	0.946457	0.237252	0.974752	0.439547	0.46446
ACSL4	0.721773	0.420307	-0.0451837	0.995613	0.0167534	0.998568	-0.119436	0.929809
KDM6B	0.721199	0.478803	0.0236563	0.998033	0.514684	0.962847	0.438547	0.728012
ZNF384	0.719344	0.120017			-0.159927	0.984231	-0.0291623	0.971826
UHRF1BP1	0.71925	0.259627
EP300	0.719049	0.203564	-0.353299	0.930558	-0.355887	0.943661	-0.246617	0.748221
ELF1	0.718191	0.245375	-0.542079	0.857299	-0.253016	0.97181	0.195175	0.823535
TFE3	0.718009	0.12962	0.436185	0.893314	0.610552	0.776859	-0.0323442	0.967571
NAA60	0.717319	0.000273163	-0.353768	0.872756	-0.113306	0.977166	0.0466149	0.897068
RAB21	0.716911	0.0610633	-0.12062	0.969062	0.0930945	0.992245	0.0922618	0.882816
SAP30	0.716099	0.605848	-3.25319	0.0238602	-2.28723	0.410496	1.00552	0.550876
CIRBP	0.715295	0.28442	-0.695596	0.830006	-0.228704	0.980489	0.405018	0.627395
AFF4	0.715039	0.201308	-0.897623	0.642186	-0.543465	0.892482	0.24528	0.747268
B4GALT3	0.714962	0.0911003			-0.164405	0.978888	-0.261117	0.664654
KLHL15	0.714381	0.179417
TLR2	0.714124	0.496261	0.485161	0.926559	0.567111	0.947855	-0.0315994	0.98666
PTP4A2	0.714115	0.190015	0.101573	0.9826	0.369305	0.942785	0.162827	0.830176
FAM222B	0.713862	0.444181
PPP3CC	0.713529	0.116509
TRIM13	0.71351	0.00057312			-0.606744	0.549081	-0.912104	4.18977e-06
SUSD6	0.712328	0.216195	0.0741946	0.989503	0.189859	0.983662	-0.0344639	0.970334
ZKSCAN8	0.71194	0.133431
MAP3K14	0.71137	0.253799
EPB41L3	0.71124	0.200086	0.670182	0.834053	0.582626	0.835698	-0.352227	0.6308
SNHG19	0.711109	0.447347
SIPA1L1	0.710741	0.253592	-0.655914	0.839664	-0.678268	0.853407	-0.243637	0.781618
FAM214B	0.709204	0.209611	0.354074	0.936257	0.350641	0.947985	-0.316674	0.691725
PPP2R1B	0.70795	0.10142
FABP5	0.707696	0.436208	0.113757	0.988433	0.635106	0.942481	0.481549	0.673517
RFWD3	0.707599	0.204953
KAT6B	0.707406	0.211707	-0.740695	0.809442	-0.603313	0.873699	-0.0652014	0.944301
SORBS3	0.706504	0.124475
ST3GAL2	0.706345	0.402574
CREBBP	0.704975	0.0347736	-0.247694	0.933383	-0.0951151	0.988438	-0.0493224	0.929756
RASA4	0.704478	0.32448	0.148845	0.980539			1.04522	0.114451
TGFBRAP1	0.704003	0.0753567			-1.02578	0.367023	-0.166302	0.781889
DNM2	0.703917	0.0395429	-0.130912	0.972467	0.11799	0.984231	0.157247	0.750909
MRPL22	0.70374	0.0162583	-0.0390343	0.994671	-0.00752348	0.998568	-0.295897	0.439073
MRPL10	0.70319	0.0494215	0.0262723	0.994671	0.276972	0.939229	0.101923	0.863177
ABCF3	0.702616	0.044713			-0.45807	0.852132	-0.0562696	0.928581
WASHC1	0.702524	0.0313422	-0.175322	0.950394	0.178873	0.961252	0.150566	0.755425
SH3TC1	0.700294	0.284748	-0.00544939	0.999738	0.472169	0.926577	0.454892	0.595477
DAZAP2	0.700192	0.0399694	-0.130505	0.966436	0.121829	0.978888	0.171219	0.709655
PHACTR4	0.700184	0.0972551	-0.431765	0.900423	-0.342261	0.932618	-0.0468339	0.948437
EIF4E	0.699905	0.19082	-0.548086	0.839664	0.0636167	0.995158	0.58993	0.297242
ADIPOR1	0.699876	0.030415	-0.615534	0.514176	-0.309509	0.90431	0.21653	0.630877	ADIPONECTIN
SNN	0.699842	0.32345	1.01875	0.819229	0.918313	0.785251	-0.282142	0.765288
NOTCH1	0.699137	0.327775	1.0225	0.738271	1.43575	0.460915			NOTCH
CLEC2B	0.699074	0.37154	-0.469788	0.917264	0.0297518	0.998519	0.451211	0.644277	CLEC
BMI1	0.698829	0.251594
RNF114	0.698254	0.00755578	-0.227914	0.934132	-0.131658	0.971523	-0.172825	0.648856
FOXJ3	0.697812	0.0280114	-0.753858	0.762973	-0.794697	0.475325	-0.235867	0.619115
BUD31	0.696732	0.00035221	0.151672	0.958545	0.172376	0.934233	-0.151269	0.605535
STK40	0.696437	0.269488	0.408251	0.923466	0.851694	0.756378	0.355437	0.673309
BCOR	0.695627	0.355229
STK19	0.69457	0.101711	-0.0966696	0.984549	0.0227353	0.997258	-0.145378	0.828918
ZNF654	0.694044	0.224535			-0.291794	0.970243	-0.713644	0.310751
SELENON	0.69329	0.192076	-0.00501655	0.999738	0.1244	0.991354	0.0328605	0.970385
ATP6AP1	0.692371	0.0753567	-0.277582	0.920964	0.0285151	0.996215	0.224494	0.670035
MAD2L2	0.690605	0.0131303	-0.0651539	0.985764	0.129158	0.977166	-0.0657365	0.890083
IP6K2	0.689962	0.0897426	-0.415105	0.897576	-0.270719	0.95032	-0.126703	0.845486
AKAP8	0.689656	0.0758712	-0.645061	0.767146	-0.646963	0.692052	-0.170821	0.763411
RIN3	0.688078	0.172501	0.0432738	0.992074	0.49812	0.876166	0.43165	0.46446
FOXK1	0.687901	0.0303833	-0.521505	0.85145	-0.440474	0.833005	-0.271171	0.548982
WAC	0.687565	0.102773	0.0947012	0.981052	0.195242	0.968013	-0.0817236	0.90281
RNF220	0.686338	0.0235757	-0.142465	0.959183	-0.0411969	0.994656	-0.0719166	0.892353
MT-ND1	0.685758	0.00857066	-0.100483	0.966275	0.0839843	0.982522	0.06495	0.873921
FBXO11	0.684975	0.157869	-0.0243557	0.996062	0.102909	0.992593	-0.0236872	0.976955
ECE1	0.684081	0.208744	1.35039	0.380721	1.48093	0.177355	0.0808808	0.926222
HNRNPUL1	0.68395	0.0162583	-0.43704	0.827281	-0.348513	0.819554	-0.0622177	0.897341
ADAM17	0.683753	0.224854	-0.624091	0.761661	-0.0910097	0.992593	0.502837	0.441204
TCEAL3	0.683468	0.338889			-0.676428	0.90431	-0.026514	0.982979
NUP98	0.682597	0.0932092	-0.569998	0.832159	-0.385943	0.910288	-0.0402977	0.953563
USF1	0.68241	0.186961			0.0925398	0.992593	-0.131742	0.873921
NGDN	0.681552	0.0399694	-0.115058	0.971292	0.22796	0.951153	0.231137	0.615915
CUL4A	0.681312	0.0361262	-0.272282	0.883487	0.0203048	0.996917	0.197143	0.676022
GGNBP2	0.680677	0.0758712	-0.367159	0.881901	-0.0749809	0.992593	0.19286	0.710573
NBPF12	0.679201	0.399306
UBE2H	0.678914	0.217045	-0.264387	0.94483	-0.116539	0.992593	-0.0447057	0.961138
DVL3	0.678596	0.0258702	-0.308867	0.918759	-0.143578	0.977166	-0.0129525	0.981133
KLF10	0.677743	0.519864	-1.00431	0.839664	-0.482885	0.965354	0.497956	0.695359
KLF6	0.67764	0.471921	0.139412	0.981052	0.532946	0.948082	0.326636	0.783125
SSFA2	0.676954	0.316453	0.283834	0.948551	0.754156	0.843923	0.435618	0.613121
MAU2	0.676246	0.271211			-0.504532	0.916363	-0.269603	0.756372
BIRC3	0.675943	0.561725
SPIN1	0.675714	0.151423	-0.234909	0.942574	-0.0677048	0.994656	0.0178658	0.984444
WDR82	0.67558	0.112687	0.173591	0.958545	0.247614	0.951153	-0.103393	0.88114
SPI1	0.674431	0.030738	0.569136	0.818357	0.505823	0.625254	-0.256463	0.488614
PCBP1	0.673874	0.0764385	-0.262793	0.913142	0.0526903	0.994429	0.239951	0.626258
ANKHD1	0.673874	0.044008	-0.671952	0.809442	-0.558519	0.759148	-0.167002	0.745614
NMD3	0.673751	0.225619	-0.99607	0.445168	-0.84826	0.710312	-0.0125603	0.991234
FOXN3	0.673474	0.233575	-0.0763922	0.986393	0.250634	0.976022	0.261639	0.729289
TNIP2	0.673377	0.241288	0.0486306	0.993513	0.456921	0.934233	0.346802	0.651485
ELMSAN1	0.672246	0.133168	-0.156174	0.96902	0.0776769	0.993425	0.0843157	0.909105
STX11	0.671145	0.331079	-0.0590488	0.993513	0.608805	0.90431	0.692388	0.335211
AP4E1	0.670542	0.522073
SMPD1	0.670425	0.10994
MED15	0.670303	0.0229833	0.174032	0.961519	0.219909	0.943279	-0.136487	0.753346
ZNF592	0.670254	0.0905182	0.0942099	0.981082	0.290712	0.942785	-0.051171	0.941394
ABHD2	0.670153	0.095223	-0.19747	0.965808	-0.210968	0.965516	-0.29737	0.585466
UBE2G1	0.669726	0.0686253	0.13226	0.961519	0.257831	0.943661	-0.0182545	0.97711
GMNN	0.669628	0.287839
PCLAF	0.66927	0.73483			-2.11897	0.895694	0.487581	0.843346
UBQLN4	0.66856	0.18809
NCOA3	0.667601	0.407066	0.720289	0.852821	0.549875	0.932676	-0.406725	0.701527
COPS2	0.66731	0.127034	-0.836204	0.533481	-0.546794	0.803098	0.18228	0.764248
IFNGR2	0.66698	0.331913	0.827513	0.74468	1.024	0.669646	0.083146	0.936287	IFN-II
KRR1	0.665568	0.374211	-0.862428	0.809442	-0.452419	0.954027	0.345945	0.723765
EMP3	0.664869	0.180873	0.384133	0.923582	0.502195	0.875978	0.00353911	0.997502
SLC10A3	0.664771	0.118943
AKT1S1	0.664591	0.0481391	-0.384827	0.882717	-0.287123	0.93566	-0.0709514	0.902796
GATAD2A	0.664097	0.334472	-0.217373	0.965445	0.0326962	0.997603	0.143558	0.892622
PELI2	0.663987	0.197192	-0.323758	0.926363	-0.226555	0.975251	-0.095233	0.910096
CCDC186	0.662828	0.103417	-0.632217	0.799999	-0.393169	0.897621	0.0792971	0.906379
CLIP2	0.662804	0.0625311
CTSB	0.662768	0.233585	0.255033	0.942613	0.382651	0.932676	0.00115797	0.99962
KAT5	0.662642	0.108647			0.0868222	0.992593	-0.522847	0.286932
RC3H1	0.661169	0.275994	-0.203516	0.962691	-0.203072	0.978888	-0.181478	0.839588
CRY2	0.661168	0.517705
CLIC4	0.660749	0.240671	0.320229	0.939774	0.457795	0.92742	-0.0338444	0.971826
MED23	0.66058	0.243398	-1.05108	0.583701	-0.625029	0.852132	0.295544	0.705865
SAR1B	0.660348	0.0916522	-0.15093	0.966275	0.027142	0.99651	0.0518377	0.936287
RAD23B	0.660188	0.0874601	-0.183911	0.950394	-0.0763877	0.992593	-0.0190905	0.97646
CLCN6	0.659194	0.108277
KLHDC10	0.659143	0.175487			-0.183716	0.983786	-0.299433	0.680138
BEST1	0.659061	0.441136	-0.624674	0.841557			0.658805	0.496288
ZFYVE16	0.658884	0.443425	0.0103835	0.999738	-0.316432	0.977166	-0.747308	0.422742
GPCPD1	0.658777	0.392876	0.0725361	0.989643	0.235962	0.982687	0.0483581	0.966976
HMGB3	0.658444	0.54697	-0.382905	0.957755	0.127201	0.995741	0.478277	0.728236
KPNA2	0.658128	0.0162583	-0.604733	0.761661	-0.297292	0.900941	0.0526553	0.904751
IFRD1	0.657747	0.0650804	-1.05578	0.0428727	-0.315708	0.910288	0.765286	0.00888502
THAP2	0.657569	0.424764
NUP58	0.657205	0.235409	-0.147315	0.966275	0.136911	0.990487	0.196083	0.802053
EXOC8	0.657093	0.154915
SDE2	0.65705	0.261278	-0.544255	0.899022	-0.605778	0.881367	-0.395048	0.623056
TACC1	0.656408	0.113745	-0.0783684	0.985975	0.0165873	0.998252	-0.0396874	0.951795
PRPS1	0.655544	0.0650142			-0.175502	0.977166	0.150823	0.773197
PAIP2	0.65376	0.0355972	-0.172245	0.923582	0.23893	0.934233	0.353894	0.296189
SPPL2A	0.653749	0.171528	0.833001	0.736632	1.1461	0.291942	0.257203	0.691081
NUS1	0.653677	0.19046	0.332162	0.926559	0.341701	0.943661	-0.0497662	0.951645
SUPT6H	0.653593	0.240563	-0.646301	0.840183	-0.635084	0.812442	-0.248438	0.749641
ACBD5	0.652827	0.398136			-0.145946	0.992593	-0.404971	0.697142
ZNF746	0.651923	0.242735			-0.413618	0.943661	-0.851794	0.179673
SMURF1	0.651785	0.3128
RILPL2	0.651564	0.0738979	-0.814664	0.202091	-0.448113	0.797016	0.31145	0.470221
SFXN3	0.650988	0.108277	-0.430548	0.840693	-0.220924	0.962847	0.127343	0.83493
GPI	0.650516	0.0893929	-0.652179	0.737991	-0.390993	0.881367	0.114219	0.845453
GPN2	0.649426	0.15538
GSTO1	0.64862	0.00416528	0.329366	0.834053	0.639931	0.174345	0.224431	0.409897
PHTF2	0.648486	0.164945			-0.451677	0.909918	-0.216269	0.75163
PML	0.647247	0.323402	0.931786	0.597415	1.3858	0.307956	0.40269	0.638278
EPC2	0.647099	0.0700371	-0.405007	0.911749	-0.321388	0.932723	-0.172844	0.748237
CD99	0.646887	0.231376	-0.0789879	0.985975	0.401344	0.939615	0.439504	0.476449	CD99
FAM160B1	0.646173	0.221697	-0.67378	0.834053	-0.610279	0.833419	-0.229341	0.765932
KBTBD2	0.644075	0.289467	-0.152831	0.966275	0.0335479	0.996917	0.0318488	0.974198
DDX6	0.643782	0.0737064	-0.471775	0.839664	-0.458204	0.78919	-0.195328	0.694436
ATP11B	0.643484	0.201637	-0.498105	0.812538	-0.403789	0.916363	-0.053701	0.948587
MT-CO3	0.642402	0.00104301	-0.395225	0.580408	-0.0296229	0.994429	0.299704	0.135662
NCBP3	0.641347	0.0922681	-0.408862	0.895114	-0.256224	0.947985	-0.0135888	0.984699
MAPRE1	0.640873	0.0752086	-0.393343	0.809442	-0.0515061	0.994429	0.265019	0.563731
MED9	0.640137	0.363829
MAP1LC3B	0.63926	0.377949	-0.669565	0.854984	-0.163872	0.992245	0.480833	0.576103
PPP4R2	0.639081	0.0230469	-0.244712	0.923466	-0.17506	0.954027	-0.123377	0.768845
SERTAD1	0.63905	0.641408	-0.505844	0.950394	0.206532	0.99319	0.74487	0.623947
SOD2	0.638967	0.665632	0.517605	0.953157	1.3302	0.87427	0.850499	0.593823
PCGF3	0.638846	0.0216235	-0.036233	0.989947	0.276084	0.916363	0.200285	0.592323
TAOK2	0.638624	0.354756
NFKB2	0.638465	0.423408	0.736124	0.891882	1.10456	0.756378	0.306261	0.765183
IFI44	0.638278	0.452643	1.1328	0.6444	2.61367	0.0123349	1.60218	0.0158765
GCLC	0.636873	0.437027			-0.193895	0.988776	0.897225	0.310234
PLEKHA2	0.636418	0.355229	-0.0231087	0.996062	0.21555	0.979073	0.147723	0.890853
PPP1R8	0.635338	0.133643			0.455035	0.887078	-0.178386	0.791401
PFDN1	0.634702	0.168632	-0.692739	0.762973	-0.459688	0.90431	0.140128	0.838047
EZR	0.634701	0.0824985	-0.199047	0.910053	0.266228	0.934233	0.41264	0.294018
RIPK1	0.634484	0.447644
ICA1L	0.633697	0.0850725
PREX1	0.63344	0.270464	-0.571226	0.825571	-0.277624	0.962847	0.223475	0.777101
TNFRSF1A	0.633126	0.323928	1.52978	0.169641	1.4942	0.286431	-0.185582	0.842758	LT, TNF
ALDOA	0.633091	0.0286546	-0.134428	0.941037	0.188808	0.954027	0.251205	0.482139
GORASP2	0.632634	0.0376936	-0.453659	0.864179	-0.393308	0.842512	-0.205103	0.654341
DAP	0.63215	0.0665635	-0.700401	0.557139	-0.597757	0.643343	-0.049194	0.929921
DHX40	0.632114	0.230356	-0.490049	0.89173	-0.263199	0.964681	0.0676325	0.936447
FBXO46	0.632044	0.147408
AKIRIN2	0.631881	0.233833	-0.231465	0.948888	-0.0277503	0.997258	0.0979081	0.904751
CHMP1B	0.631509	0.363244	-0.309779	0.926559	-0.0982388	0.994429	0.101019	0.92417
STAM	0.631403	0.0991433			0.0750459	0.99319	-0.672918	0.113694
HLX	0.631391	0.62884			-0.565587	0.964681	-0.706155	0.649356
PSMD11	0.630877	0.0059817	0.110213	0.958322	0.27601	0.842832	0.0404688	0.920992
PQLC1	0.63078	0.261901	0.292819	0.945249	0.27474	0.968784	-0.140809	0.868242
ERF	0.630267	0.316453
ESS2	0.630254	0.112404
SART1	0.629897	0.00180233	-0.553893	0.828888	-0.61978	0.343399	-0.324597	0.178965
PURB	0.62969	0.323749	-0.00234315	0.999738	0.114169	0.992593	0.0140024	0.991234
POLDIP3	0.628273	0.0610633	0.330379	0.923466	0.313164	0.905292	-0.0874506	0.873921
RCC2	0.62749	0.253799	-0.748623	0.795734	-0.724301	0.761701	-0.111695	0.897627
MAFG	0.62644	0.435938	-0.323165	0.961596	-0.152659	0.992593	0.0483922	0.967695
SNX30	0.625269	0.19104	0.302661	0.941527	0.150989	0.984524	-0.504488	0.372711
USP16	0.624654	0.073503	-0.264831	0.923582	-0.0792499	0.992593	0.0598124	0.916387
GMEB1	0.624419	0.0206452	-0.508624	0.804649	-0.413074	0.78919	-0.0330404	0.94322
SLU7	0.624218	0.228528	0.0976448	0.981052	0.296921	0.954027	0.0801982	0.924294
LINC02035	0.624214	0.228693
NXT1	0.624	0.710161	0.219749	0.985975	0.79128	0.965414	0.566946	0.763411
SPATS2	0.62372	0.076513
RFTN1	0.623589	0.207345
RAB3GAP1	0.623538	0.0283978	0.335656	0.80599	0.528727	0.583011	0.0808274	0.859531
SRF	0.623443	0.504547			-0.154807	0.992593	-0.330127	0.786221
CLEC5A	0.623175	0.521259
CITED2	0.6231	0.541743	0.672594	0.920964	0.37039	0.977166	-0.537849	0.677299
ANKRD10	0.622532	0.123267	-0.718472	0.546262	-0.11588	0.988002	0.601666	0.11315
ARRDC4	0.621604	0.526482	0.712132	0.895114	0.590179	0.943661	-0.246792	0.858029
PQBP1	0.619827	7.80144e-06	-0.391175	0.798807	-0.241042	0.787583	0.133747	0.505089
RAB11B	0.618782	0.00543622	0.115933	0.96205	0.285674	0.829646	-0.0190667	0.961306
MCFD2	0.618371	0.148419	-0.455797	0.854664	-0.173501	0.978534	0.188648	0.757734
BRD4	0.618324	0.100072	-0.343617	0.917715	-0.382347	0.861037	-0.258365	0.601293
MTHFD2L	0.618315	0.19104	-1.00448	0.320398	-0.431343	0.917909	0.557642	0.267851
AAK1	0.618105	0.131273	-0.611708	0.76155	-0.549475	0.759148	-0.0914087	0.889442
SF3A2	0.617501	0.0917243			-0.262917	0.940529	0.0828903	0.891648
MEI1	0.616916	0.461801
UBE2Z	0.615966	0.255872	0.535521	0.834053	0.88757	0.581003	0.264396	0.719995
MUL1	0.61492	0.257082
PSMA6	0.614266	0.280901	-0.803285	0.745532	-0.586727	0.895355	0.117686	0.897627
KLC1	0.614037	0.0432389	-0.106348	0.969062	0.0763052	0.992245	0.0702167	0.892726
UBE2R2	0.612997	0.251497	0.170704	0.966275	0.275168	0.954215	-0.0415374	0.959767
RPRD2	0.611916	0.178469	0.607028	0.837272	0.460772	0.892482	-0.380776	0.544654
ARRDC2	0.611179	0.162655	-0.627959	0.767146	-0.125456	0.987553	0.477547	0.315693
BRAP	0.61083	0.160886			-0.0683527	0.994429	-0.355993	0.546161
NEDD9	0.61075	0.623697	-0.104961	0.98742	0.472113	0.976455	0.541228	0.719497
PECAM1	0.610717	0.451781	0.375472	0.94023	0.442223	0.944457	-0.0684323	0.953563	PECAM1
PGPEP1	0.610527	0.145655	-0.694324	0.866045	-0.898455	0.492393	-0.633078	0.145699
CDK7	0.609547	0.0652795
MTMR3	0.609294	0.261278	-0.166512	0.966275	-0.00292319	0.999314	0.029101	0.974475
MAP3K20	0.609197	0.19162	0.116316	0.980539	0.163972	0.978888	-0.150598	0.832882
NFKBIZ	0.609073	0.67707	-0.514416	0.949272	0.352376	0.988002	0.923585	0.54237
EIF1B	0.60906	0.105335	-0.335991	0.832159	0.311215	0.916363	0.662793	0.0431393
AREL1	0.608875	0.262678
TAB3	0.608475	0.206073			-0.213758	0.977166	-0.343104	0.619411
RBM18	0.608433	0.0493553	-0.0454154	0.985027	0.390851	0.819074	0.396396	0.227053
SNHG15	0.608156	0.657561	0.257368	0.980951	1.14115	0.914107	0.944555	0.494605
TATDN2	0.607551	0.305891
TCIRG1	0.607126	0.377441	0.270773	0.951352	0.41009	0.942785	0.0291442	0.977972
ACSS2	0.606873	0.123535	-0.519936	0.82929	-0.467853	0.852132	-0.151525	0.797708
TRIO	0.606443	0.297072			-0.0322284	0.996917	-0.130577	0.891648
CHMP2B	0.604477	0.186852	-0.336356	0.882717	0.0326896	0.996215	0.318663	0.593469
NRBP1	0.604292	0.0454294	-0.0719434	0.981112	-0.0959741	0.9862	-0.211851	0.619557
GTF2B	0.604237	0.131789	0.561742	0.79772	0.691474	0.599318	-0.0489907	0.941394
ATXN1	0.603951	0.104409	0.22096	0.926559	0.536039	0.710079	0.231565	0.64341
KCNN4	0.603759	0.247627
IDS	0.60345	0.230989	0.313235	0.930028	1.19041	0.307956	0.949225	0.0232052
OAS3	0.60327	0.710161
RNF10	0.603139	0.113903	-0.504284	0.808587	-0.209591	0.96001	0.160926	0.76552
ZFHX3	0.602734	0.39622	-0.340155	0.941037	0.0212807	0.998568	0.316168	0.734364
LEMD2	0.602364	0.0235436	-0.16191	0.966275	0.0179107	0.997058	-0.146574	0.711076
PTPN9	0.602183	0.0871061	-0.727661	0.742003	-0.714423	0.60267	-0.120941	0.830952
UBL3	0.602122	0.276288	0.0897614	0.982577	0.180641	0.979376	-0.0161718	0.987451
TSC22D1	0.601171	0.33395
ZNF639	0.601101	0.190863	-0.380608	0.85145			0.0603435	0.937281
PCNX1	0.6011	0.205935	-0.901399	0.552241	-0.763563	0.658754	0.0158494	0.986475
CD2AP	0.601036	0.179417			0.0784122	0.992593	-0.204996	0.75839
SPAST	0.600892	0.21272	-0.00065362	0.999738	-0.000232856	0.999909	-0.172238	0.808092
MFN2	0.600559	0.249686			0.36039	0.940647	-0.195622	0.802779
SPTY2D1	0.599791	0.390151	-0.883444	0.769664	-0.924972	0.73095	-0.238853	0.800468
ISYNA1	0.598926	0.530298
PPP1R15A	0.598812	0.518831	-0.401051	0.949055	0.219655	0.992245	0.637607	0.529347
ZFAND6	0.598799	0.132827	-0.206302	0.926559	-0.109521	0.988438	-0.0387035	0.951795
ATP2B1	0.598108	0.549624	0.0364011	0.996062	0.261056	0.988438	0.157445	0.911999
PPM1D	0.59764	0.341186
HNRNPH2	0.597239	0.179292	0.534612	0.809442	0.814786	0.542967	0.214447	0.731489
AC020656.1	0.597226	0.712159	-3.65258	0.33707	-5.06457	0.0264943	-1.78878	0.208584
FOXJ2	0.59561	0.425192
CNOT8	0.595322	0.0679957	0.200692	0.941037	0.280937	0.921421	-0.0460036	0.935533
PPP2R2D	0.595078	0.147408	-0.496284	0.815392	-0.162778	0.978534	0.26927	0.619557
TNRC6A	0.594628	0.381894	0.133667	0.979149	0.390701	0.947985	0.127489	0.904882
RBL1	0.594244	0.138627
RRM2B	0.593563	0.453785
UAP1	0.593509	0.66451
RAB5C	0.593442	0.0462782	0.22074	0.92789	0.464173	0.661873	0.192874	0.623419
KAT6A	0.591816	0.167645	0.130641	0.966275	0.224744	0.962847	-0.0689399	0.922996
PSMD12	0.590931	0.23899	-0.252496	0.942925	-0.0615539	0.994656	0.0641051	0.936184
NTAN1	0.590676	0.0312473	0.0110383	0.996186	0.271593	0.906577	0.219927	0.54013
TRIM23	0.589984	0.378745
MTMR6	0.589906	0.341332	-0.371421	0.911313	-0.177141	0.98643	0.0907692	0.925773
DCAF5	0.589463	0.323928	0.125079	0.981607	0.0384495	0.996535	-0.309298	0.713378
MACO1	0.589116	0.313115	-0.211104	0.966275	-0.276444	0.974062	-0.286257	0.735926
UNK	0.588312	0.0845955
AKAP8L	0.587971	0.0756528	-0.417311	0.840693	-0.296594	0.914612	-0.0468451	0.932972
CACUL1	0.587826	0.000379061	-0.109778	0.95701	0.0516284	0.991443	0.0240094	0.936184
NDRG1	0.587021	0.333766	-0.418934	0.926559	-0.524093	0.900941	-0.189859	0.833924
CYTOR	0.586393	0.131789	0.341123	0.897576	0.623379	0.647609	0.199957	0.70728
FAM53C	0.586315	0.324213	-1.00208	0.739279	-1.084	0.508015	-0.368598	0.649211
KDM2B	0.586139	0.355827	0.886697	0.775754	0.880997	0.744744	-0.0876099	0.933106
PGS1	0.585831	0.332936	-0.191685	0.962636	-0.049961	0.996186	0.0330936	0.973396
ST14	0.585625	0.227887	0.587121	0.818357	0.900882	0.490478	0.238669	0.728029
PDZD8	0.585384	0.404337	-1.44886	0.221839	-1.3495	0.508015	-0.0577939	0.957038
RAB2B	0.584468	0.129816
YAF2	0.584118	0.112687	-0.351307	0.847034	-0.0547399	0.994429	0.223626	0.659285
CCNG1	0.583489	0.43003	-0.856094	0.82929	-0.367545	0.962847	0.385711	0.6869
FBP1	0.583173	0.472316	0.0995572	0.990242	-0.0635809	0.996186	-0.311885	0.76351
BX255925.3	0.582796	0.539691
EBLN2	0.582633	0.0890048
SBNO2	0.582101	0.297306	0.667518	0.80599	0.730568	0.771522	-0.113584	0.899019
UBE2J1	0.581685	0.392957	-0.177956	0.966275	0.0334537	0.997258	0.12151	0.90438
TBPL1	0.581336	0.047927	0.21083	0.923413	0.486906	0.693801	0.195647	0.631459
XKR8	0.581277	0.0745699			-0.0959376	0.992245	0.118205	0.807489
RAB34	0.580526	0.109062	-0.519101	0.774647	-0.210985	0.954215	0.22282	0.653535
CHST2	0.580408	0.489254			0.081798	0.995741	-0.637741	0.519923
PYM1	0.579406	0.0159215	0.0865726	0.971624	0.259741	0.895355	0.0560894	0.893747
AZU1	0.578711	0.797222			-2.05682	0.887001	0.464015	0.870558
MAP4K5	0.578478	0.0386691	-0.599316	0.804649	-0.656822	0.522976	-0.313979	0.357287
FMNL1	0.577697	0.0693906	-0.403725	0.847478	-0.271498	0.91289	0.0172283	0.972968
PNPLA2	0.577585	0.0752086	-0.625349	0.799999	-0.682449	0.422238	-0.236381	0.57949
HAUS6	0.577457	0.236624
AGO1	0.576646	0.220889	-0.0394316	0.993825	-0.0975708	0.992593	-0.28998	0.646898
RAB8B	0.576494	0.269386	0.348615	0.918078	0.171234	0.979387	-0.39415	0.547143
FBXO33	0.576286	0.220229	-0.7689	0.315956	-0.366719	0.931084	0.34321	0.569209
RNF168	0.574821	0.52875	0.58465	0.923582	0.659454	0.936127	-0.0611536	0.963164
ZBTB34	0.574034	0.294167
PCNX3	0.574031	0.590893
NF1	0.572546	0.40275	0.0367859	0.995613	0.199368	0.984231	0.0291188	0.979158
RSRC2	0.572445	0.210252	-0.268482	0.934132	-0.133182	0.987345	0.015251	0.984823
PPP1R18	0.571696	0.0561861	0.0809639	0.981112	0.230329	0.928764	0.0295865	0.951645
LACTB	0.57155	0.201942	0.352307	0.923582	0.384515	0.907692	-0.116393	0.861766
TIMM23B	0.571476	0.16897
SORL1	0.570847	0.290875	-0.337893	0.916943	-0.0619489	0.995316	0.20884	0.775452
EMC3	0.569975	0.190863	-0.12371	0.971624	0.282165	0.94963	0.376096	0.45712
PIKFYVE	0.569877	0.289724	-0.28272	0.945567	-0.0941152	0.992593	0.0077786	0.995292
DERL2	0.569734	1.97591e-05	0.235677	0.911742	0.17784	0.896635	0.0259828	0.912932
SOAT1	0.569399	0.13462	-0.231208	0.926559	-0.119296	0.984524	-0.0122745	0.986737
WWP2	0.569054	0.166837	-0.385801	0.910303	-0.292138	0.94165	-0.144398	0.818098
SLC38A2	0.569038	0.307961	-0.987576	0.408393	-0.766834	0.663658	0.132007	0.874994
DYRK2	0.56899	0.156358
ATG14	0.568787	0.402425	-0.630968	0.866045	-0.646165	0.90431	-0.21252	0.83157
CYTH2	0.568707	0.0721825	0.0185803	0.996186	-0.0796363	0.992593	-0.484069	0.171968
SMPD4	0.568377	0.193399	-0.295222	0.926559	-0.291565	0.949617	-0.15341	0.819
MRPL44	0.566809	0.0210054	0.499687	0.744377	0.556764	0.395007	-0.0641406	0.8742
FAM168B	0.566716	0.0749169	-0.0526397	0.989503	-0.264733	0.939781	-0.308494	0.440344
SDCBP	0.566554	0.518036	0.414698	0.926559	0.604786	0.916363	0.126311	0.922996
ARHGAP18	0.566158	0.605303
FBXW4	0.566103	0.0609091
SESTD1	0.56573	0.266136	-0.175456	0.966275	-0.0286009	0.996917	-0.0468054	0.954685
SBDS	0.565511	0.509445	-0.64635	0.883757	-0.145304	0.992593	0.487986	0.631525
CBX4	0.564703	0.325159	-0.585863	0.839664	-0.587893	0.852132	-0.14353	0.875062
UBE2Q2	0.564353	0.481783	-0.171884	0.980539	0.0747773	0.99611	0.197883	0.859606
EIF4G2	0.564311	0.284331	0.270247	0.943725	0.288407	0.954027	-0.098811	0.90154
SNRK	0.563481	0.244498	-0.0649329	0.9826	0.0532279	0.995566	0.0104717	0.991739
REL	0.563472	0.260943	-0.141514	0.971172	-0.1023	0.992593	-0.100552	0.895669
FAM126A	0.563457	0.364749
NEU3	0.563322	0.234154
LENG8	0.563255	0.290875	-0.516409	0.809442	-0.268398	0.954648	0.178054	0.807645
STRADA	0.563218	0.03144			-0.142887	0.978534	-0.628806	0.0119732
ZMYM2	0.563204	0.095223	-0.501603	0.74468	-0.289557	0.916363	0.0893402	0.868242
TP53BP2	0.562645	0.294076	-0.502269	0.839664	-0.559859	0.875978	-0.238988	0.753346
NDUFAF5	0.562516	0.181274
USF2	0.562453	0.16233	0.242613	0.942512	0.271658	0.943198	-0.062242	0.922996
ERCC3	0.561666	0.123535			0.223937	0.959556	-0.532295	0.207087
TMEM170A	0.56118	0.22816	-0.35402	0.894264	-0.0356171	0.996215	0.258408	0.678584
MRPL47	0.560979	0.0172076	0.00401245	0.999623	0.233181	0.903993	0.154947	0.639885
STAU1	0.560338	0.0723133	-0.384905	0.872756	-0.274934	0.91289	-0.0760764	0.882279
PICALM	0.560293	0.293028	0.18673	0.954105	0.268097	0.963026	-0.0512486	0.949975
MAIP1	0.560046	0.171083
CD163	0.559994	0.82118	-2.11224	0.734245	-0.90483	0.957044	1.32931	0.672109
TRIM41	0.559211	0.328768			-0.484938	0.914085	-0.207461	0.807447
CSNK1A1	0.557804	0.0177311	-0.17017	0.929123	0.045223	0.992593	0.111309	0.740465
ATXN1L	0.557132	0.158299	-0.484329	0.812538			-0.0508327	0.939653
AZIN1	0.556454	0.114832	-0.107486	0.969062	-0.078346	0.992593	-0.0899855	0.875745
BBX	0.556334	0.401746	-0.0203231	0.997189	0.131434	0.992366	0.016912	0.989786
UBP1	0.555872	0.170612	-0.336353	0.900423	-0.349131	0.912314	-0.180403	0.759023
AP3S1	0.555245	0.0793161	-0.243664	0.828888	0.214378	0.943661	0.399365	0.225284
LRRC8A	0.553338	0.560182	-1.29561	0.697249			-0.00162605	0.99962
PABPC4	0.553176	0.00931445	-0.987801	0.0240267	-0.738393	0.0867257	0.175855	0.530614
MT-ND2	0.551884	0.0172076	-0.266719	0.809442	0.0882624	0.977166	0.315812	0.178965
TMCO3	0.551689	0.461387	-0.566698	0.895819	-0.689952	0.90431	-0.323071	0.740668
ARNTL	0.551229	0.247037			0.434501	0.907842	-0.336283	0.623419
YTHDF1	0.551139	0.167948	-0.227458	0.941527	-0.175573	0.977166	-0.0269671	0.967702
TMED2	0.550565	0.0440846	-0.269211	0.818357	0.0229577	0.996186	0.229501	0.505089
PNPLA8	0.549833	0.435428	-0.612524	0.881651	-0.317534	0.968784	0.233261	0.798932
RREB1	0.549787	0.177174	0.177349	0.945753	0.265452	0.943661	-0.0632285	0.925699
ASGR2	0.549172	0.575714	0.562022	0.926559	0.679638	0.922438	0.00649156	0.997502
MTHFR	0.548853	0.307961	-0.550404	0.834053	-0.377316	0.937773	0.0558748	0.948595
KCTD2	0.547802	0.167066
SEC24B	0.547544	0.255917			-0.368885	0.934233	-0.477447	0.438457
FHOD1	0.547448	0.311044	-0.0436284	0.990511	0.4296	0.922763	0.451424	0.46446
P2RX1	0.547085	0.33447	-0.603674	0.852821	-0.70422	0.789948	-0.351621	0.644277
RHOU	0.546522	0.522074	-0.0550342	0.994671	-0.312031	0.978534	-0.456074	0.659626
ARIH1	0.545519	0.269174	-0.329029	0.913296	0.0539397	0.995566	0.333	0.609168
MFSD11	0.54504	0.125367	0.0437042	0.98742	0.534773	0.693458	0.484041	0.168013
HAUS2	0.544283	0.281522	-0.8352	0.684785	-0.691462	0.787296	0.0201479	0.981241
ZNF618	0.543275	0.271885
CNOT6L	0.542333	0.32345	-0.329814	0.940611	-0.283857	0.962808	-0.164567	0.84321
TEN1	0.541125	0.132152	-0.762535	0.393446	-0.689247	0.597433	-0.0292489	0.961138
ZNF267	0.540873	0.471333	0.191715	0.969996	0.172807	0.992245	-0.201841	0.85019
CSDE1	0.54035	0.0269908	-0.411458	0.717492	-0.285464	0.820395	0.0244127	0.951178
WSB2	0.539722	0.130097	-0.00981644	0.996742	0.489882	0.749259	0.488243	0.178253
SYTL3	0.539638	0.55813
AVL9	0.538902	0.411071			0.0248834	0.998252	-0.297303	0.748221
CRYZL1	0.538736	0.00502944	0.110529	0.972467	0.29916	0.813808	-0.024186	0.938751
FYTTD1	0.538296	0.15143	-0.0881492	0.969522	-0.00179974	0.999314	-0.0280808	0.964121
SH3BP2	0.537752	0.112609	0.354891	0.897576	0.264428	0.926732	-0.252512	0.559569
MS4A4A	0.537719	0.644984	0.556566	0.910303			0.663614	0.627395
ITCH	0.537136	0.326753	-0.218939	0.948871	-0.085314	0.993425	0.00404459	0.997502
RNF38	0.536868	0.332262	-0.606832	0.85145	-0.28696	0.962362	0.172268	0.836123
CHMP1A	0.535775	0.0973932	0.207717	0.93867	0.321563	0.892441	-0.0705344	0.896303
HNRNPM	0.535309	0.0271612	-0.111761	0.959183	0.0311126	0.994656	0.057142	0.88479
ERO1A	0.533615	0.152166	0.0922626	0.970933	0.560224	0.644192	0.445378	0.266052
DNASE2	0.533224	0.478795	0.882231	0.737991	1.62086	0.292423	0.787408	0.286929
SARNP	0.533144	0.09041
ZNF487	0.532875	0.523967
SFT2D2	0.532325	0.0875563	0.0350206	0.993513	-0.031346	0.99611	-0.250467	0.537663
TMEM9B	0.530814	0.178968	-0.304341	0.908198	0.262142	0.943661	0.602271	0.098525
LY6E	0.530432	0.504547	1.24297	0.435888	2.4094	0.0229978	1.24303	0.0667005
FAM214A	0.530155	0.425192
CYTH1	0.529721	0.248418	0.0753653	0.982577	0.10477	0.992245	-0.0811336	0.911999
PTAR1	0.529711	0.149612	-0.330116	0.855084	-0.130872	0.979712	0.111884	0.842758
GAS7	0.529602	0.346739	-0.0466555	0.993825	-0.20685	0.977166	-0.317595	0.663486
INAFM1	0.528653	0.194531			0.270972	0.943661	0.0978055	0.883361
PTDSS2	0.528201	0.313267
RELT	0.527338	0.482654	0.251264	0.96517	0.350079	0.970243	-0.0205543	0.987301
PSPC1	0.526892	0.0605854	-0.11885	0.966436	-0.288982	0.895355	-0.334925	0.304035
UBTD1	0.525513	0.142673
ATP6V0B	0.52418	0.133595	-0.074412	0.982703	0.0793607	0.992245	0.0798667	0.881787
EPB41L4A-AS1	0.523801	0.587475	-1.04505	0.808587	-0.68068	0.942785	0.326896	0.785309
SLC35B2	0.523284	0.310872	-0.202312	0.94666	0.358298	0.943661
IL1RN	0.523134	0.628341	2.48909	0.291067	3.00062	0.106371	0.555627	0.657543
RIC1	0.523101	0.289132	0.316598	0.92789	0.426004	0.915061	-0.0396139	0.961861
AC025159.1	0.522865	0.281956	-0.37422	0.925114	-0.105621	0.992593	0.205235	0.759453
SGTA	0.522534	0.108277	-0.244827	0.883487	-0.163521	0.972437	-0.0165175	0.97646
WDR91	0.522523	0.324355
MCUB	0.521766	0.120311	-0.111135	0.961939	0.220884	0.943661	0.274376	0.499786
SP3	0.521135	0.154534	-0.0570477	0.98742	-0.117857	0.98319	-0.213153	0.673309
E2F3	0.521106	0.336028	0.164536	0.966275	0.012928	0.998568	-0.325936	0.662979
BLOC1S6	0.520644	0.228182	-0.223083	0.93867	0.0515811	0.994656	0.193605	0.74525
PRR14	0.520454	0.116496	-0.145384	0.970978	-0.0441809	0.994656	-0.265327	0.551726
MAP2K3	0.519142	0.458935	-0.282748	0.95701	-0.451389	0.942785	-0.340916	0.700713
RCHY1	0.518939	0.200629			1.09232	0.173353	-0.0470148	0.946472
ZC3H10	0.518346	0.308371
DCAF16	0.517951	0.32322	-0.0951996	0.981112	0.209868	0.978399	0.226179	0.764527
MAPRE2	0.51763	0.426957			0.18676	0.984524	0.203108	0.830176
KLF7	0.517527	0.482157	-0.255849	0.950394	-0.0633337	0.995741	0.124273	0.912389
SF3A1	0.517168	0.105335	-0.550288	0.799999	-0.488014	0.708394	-0.145387	0.753346
CRAT	0.516565	0.0887174
PRKAG2	0.51647	0.323782	0.165766	0.966436	0.179735	0.979712	-0.0601763	0.941646
CHP1	0.516422	0.160912	-0.574947	0.768087	-0.345175	0.903678	0.167818	0.736777
IFNGR1	0.516338	0.258122	0.253937	0.933991	0.185937	0.976629	-0.188618	0.76351	IFN-II
WBP11	0.516017	0.138627	-0.382364	0.827281	-0.305748	0.916363	-0.0502219	0.929314
ARMC8	0.515708	0.174982	0.32583	0.917005	0.38327	0.887001	-0.177003	0.75386
SMG7	0.51563	0.210384	-0.607518	0.80599	-0.478578	0.819554	-0.050392	0.941394
P2RX4	0.515556	0.278791	0.00304355	0.999738	-0.053779	0.995379	-0.248022	0.708352
UBQLN1	0.515024	0.319564	-0.457196	0.828273	-0.158111	0.984524	0.238267	0.730214
STX3	0.514705	0.118482	-0.0921108	0.96902	0.117361	0.979376	0.127068	0.793826
C16orf70	0.514504	0.350826	-0.145573	0.971624	-0.132193	0.991875	-0.140323	0.872987
YJU2	0.513814	0.367009
VCPKMT	0.513568	0.321635
SYF2	0.513414	0.0774593	-0.704028	0.211999	-0.402188	0.761252	0.24178	0.48736
ARPP19	0.512915	0.310079	0.191599	0.945273	0.415961	0.91289	0.163888	0.826788
TIGAR	0.512792	0.37026	0.455142	0.840693			-0.0917365	0.920992
FOXP1	0.512756	0.0650142	-0.536586	0.671788	-0.392624	0.749259	0.082897	0.848946
GTF2F1	0.511742	0.0901357	-0.39853	0.847951	-0.429646	0.7575	-0.231504	0.562722
RBM3	0.511707	0.158776	-0.330671	0.881651	0.105015	0.988002	0.420482	0.257014
CENPN	0.511397	0.687495
NKIRAS2	0.510827	0.210454	0.0840757	0.981112	0.0971747	0.991354	-0.187417	0.747949
FRMD8	0.510511	0.318151			0.0206778	0.997944	-0.241527	0.748221
IMPA1	0.510238	0.484197
HMCES	0.510215	0.076513
POU2F1	0.510086	0.316043			-0.43896	0.916363	-0.430464	0.509929
SF3B4	0.507953	0.00652419	-0.0130179	0.996062	0.064289	0.986297	-0.0604496	0.842488
EDEM1	0.507824	0.103251	-1.0221	8.18787e-05	-0.586191	0.588654	0.468622	0.120308
UBE2B	0.5071	0.0742011	-0.295544	0.846118	0.00332123	0.999301	0.237041	0.49318
NR2C1	0.506203	0.390151
SIAH1	0.506024	0.460508			-0.48634	0.934233	-0.0485146	0.963614
PIK3CA	0.505542	0.379252	0.472347	0.889312	0.442343	0.917909	-0.222247	0.78411
UBC	0.504949	0.501241	-0.307773	0.94666	0.0344085	0.997258	0.307451	0.739413
REEP4	0.504537	0.0493175	0.701399	0.774647	0.445058	0.650406	-0.442857	0.092979
IP6K1	0.503987	0.384512	-1.00606	0.704194	-0.704467	0.839109	0.196658	0.813019
PDE4DIP	0.503062	0.463708
CHFR	0.50298	0.253592	0.268088	0.934705	0.198556	0.970243	-0.282865	0.64501
SLC44A1	0.502948	0.435871	-0.864386	0.828397	-1.22839	0.422708	-0.577002	0.419793
SPAG9	0.501808	0.520514	-0.525331	0.905446	-0.528338	0.939781	-0.163663	0.882816
HIVEP3	0.501759	0.491562			1.56849	0.347943	-0.332318	0.728841
FEM1A	0.501612	0.365625
RBM17	0.501407	0.00652419	-0.359816	0.725783	-0.20234	0.889668	0.0966405	0.724868
ENTPD4	0.501189	0.204142	0.0300905	0.993825	0.0458438	0.995379	-0.146241	0.800676
ACTR1A	0.501137	0.010848	0.137071	0.948871	0.196358	0.910496	-0.0865047	0.76964
CERS6	0.501126	0.156102	-1.09385	0.0428727	-0.754409	0.450421	0.311652	0.474197
CLEC7A	0.500415	0.593857	-0.100713	0.98742	0.117908	0.994429	0.166478	0.898293
PHF10	0.499652	0.235604	-1.15179	0.156881	-1.13347	0.280683	-0.0999195	0.881967
C3orf38	0.49957	0.191188	0.386749	0.663183	0.585646	0.693458	0.127434	0.821825
UBE2A	0.499484	0.000359659	0.179694	0.923582	0.425585	0.245294	0.0448147	0.851759
IRAK3	0.498232	0.589693	-0.741126	0.83824	-0.256912	0.979376	0.480959	0.664004
LSM14A	0.497838	0.0148296	-0.42946	0.774647	-0.421374	0.511882	-0.146467	0.617726
RAB22A	0.497634	0.186039	0.287585	0.809442	0.56045	0.739063	0.170164	0.749101
C19orf66	0.497543	0.212184	0.450436	0.57006	0.974316	0.21685	0.571349	0.132289
MT-ND3	0.497455	0.33447	-0.54088	0.790219	-0.185341	0.977166	0.328127	0.610443
TOR1AIP2	0.497448	0.118749	-0.203884	0.92789	-0.0614163	0.992593	0.0187757	0.972342
PLEKHB2	0.497286	0.107141	0.261688	0.873269	0.386999	0.78491	0.0207125	0.967571
RAP1B	0.496961	0.150884	0.542763	0.746414	0.616649	0.505064	-0.0144852	0.979746
BNIP2	0.495994	0.253575	-0.291587	0.923582	-0.310755	0.934233	-0.131945	0.83157
XPNPEP1	0.495916	0.152223	-0.51536	0.809442	-0.431399	0.829646	-0.0608577	0.917914
CTDSPL2	0.495711	0.374815	-0.384866	0.926559	-0.36725	0.943661	-0.214994	0.788326
EIF4A1	0.495537	0.191188	-0.130772	0.966275	-0.117563	0.984524	-0.0919544	0.875745
SERPINB9	0.495336	0.638319	1.35238	0.368358	2.06742	0.309856	0.737026	0.501385
FBXL12	0.495249	0.1793
TAF6L	0.494819	0.0454294			-0.955227	0.206615	-0.394352	0.100834
CCDC59	0.494553	0.333208	-0.616454	0.761661	-0.373964	0.939615	0.169536	0.807645
DYNLL2	0.494485	0.280901	-0.848837	0.465371	-0.864867	0.515596	-0.116845	0.868242
DNAJC3	0.494411	0.284579	-0.500009	0.809442	-0.269219	0.954215	0.166317	0.794386
RGS12	0.494195	0.454098
UTP4	0.494183	0.34364
PDK1	0.492912	0.427798	-1.61781	0.170045			0.0107161	0.994053
CUL2	0.492723	0.342899			-0.403425	0.931042	-0.387575	0.569829
ADAR	0.492664	0.385741	0.389826	0.888594	0.757645	0.678842	0.338367	0.634069
RBM22	0.49241	0.118599	-0.204985	0.926559	-0.0653314	0.992593	0.0293067	0.95433
KHNYN	0.491502	0.145392			-0.360784	0.909319	-0.434956	0.251841
VAMP2	0.491344	0.0226926	-0.405318	0.646635	-0.19682	0.914524	0.125334	0.678584
AMFR	0.490928	0.299059	-0.301947	0.926559	-0.313017	0.947985	-0.10207	0.8934
CASC4	0.490675	0.0881455	-0.370941	0.819977	-0.246781	0.924927	0.0621738	0.896013
KHSRP	0.490286	0.215387	-0.546537	0.811474	-0.52796	0.758178	-0.156635	0.783816
ZNF644	0.490122	0.344916	-0.228725	0.94666	-0.304546	0.954215	-0.284667	0.682414
PPM1B	0.489528	0.33333	-0.173843	0.964	0.111685	0.992245	0.190594	0.790493
MED13	0.489202	0.2998	-0.216347	0.941527	0.11995	0.990487	0.294427	0.63783
PXK	0.487965	0.113837	-0.257115	0.941792	-0.357835	0.829646	-0.43678	0.184792
FAM126B	0.487531	0.249635	0.217629	0.946342	0.35824	0.915061	-0.0606663	0.932805
ETV6	0.487451	0.533889	-0.71107	0.870822	-0.222244	0.984524	0.455912	0.62327
NID1	0.48714	0.509612
SMAD4	0.486061	0.497962			0.311814	0.968784	-0.191913	0.85507
JUNB	0.486014	0.540506	0.092509	0.985027	0.584096	0.91289	0.493721	0.583089
VGLL4	0.485771	0.349258			0.233528	0.972535	-0.363221	0.619557
HLA-E	0.485137	0.0547273	-0.220392	0.901375	-0.153754	0.948082	-0.0337879	0.932871	MHC-I
AMPD2	0.484607	0.233575	-0.159293	0.955357	0.131563	0.983662	0.257315	0.629657
CHKA	0.48441	0.672658
DEDD2	0.484374	0.330067	0.217532	0.946342	0.236792	0.968784	-0.092103	0.906526
STK17B	0.483704	0.604302	-0.86462	0.81324	-0.71174	0.895355	0.0926417	0.944369
TGFBR2	0.48346	0.329728	0.134387	0.969062	0.105969	0.992245	-0.182058	0.796327	GDF, TGFb
SEC16A	0.483202	0.403636	0.291402	0.942512	0.275377	0.964681	-0.122483	0.893747
DHX8	0.482841	0.385296	0.367089	0.934939	0.00733302	0.99925	-0.649291	0.284768
ZC3H7A	0.482374	0.246181	-0.153836	0.966275	-0.244719	0.954027	-0.259648	0.654775
BTG1	0.481919	0.490029	-0.38723	0.923582	-0.0565406	0.99611	0.303101	0.729503
PLP2	0.481491	0.435961	0.0798742	0.988433	0.124258	0.992593	-0.0302617	0.974253
CMIP	0.481064	0.500764	-0.0793078	0.98742	0.143503	0.992245	0.161176	0.8742
CNOT2	0.481033	0.128917	-0.0743425	0.981082	0.0267323	0.996186	-0.0610913	0.908348
EWSR1	0.480725	0.0280114	-0.367229	0.704604	-0.22674	0.887255	0.0399042	0.913152
TUBB	0.48014	0.413895	-0.689146	0.834146	-0.610895	0.852132	-0.0512358	0.953563
TROVE2	0.479001	0.121533	-0.310251	0.857509	-0.155913	0.968784	0.0477673	0.926222
TAPBP	0.477386	0.232468	0.445586	0.812465	0.651057	0.569772	0.138245	0.800714
CAMSAP1	0.477313	0.73129	1.83741	0.765813	2.67151	0.417329	0.92272	0.495024
ZCCHC24	0.477033	0.535196
IDI1	0.476975	0.40592	-0.673203	0.786396	-0.358506	0.945428	0.277794	0.709017
PIP5K1A	0.47695	0.358902			0.271695	0.965414	-0.716968	0.237153
VPS9D1	0.476597	0.324897
MMGT1	0.476077	0.178214	-0.437531	0.804168	-0.325299	0.910136	0.0198371	0.973799
YWHAQ	0.47517	0.283695	-0.198152	0.936703	0.0310833	0.996215	0.179751	0.764279
TOP1	0.474292	0.210384	-0.0335555	0.993387	-0.196018	0.962454	-0.317664	0.489041
S100A10	0.473985	0.513881	0.273838	0.951993	0.718463	0.851983	0.445765	0.6004
R3HCC1L	0.473102	0.520514
FAM32A	0.472797	0.00501914	0.16625	0.942001	0.128333	0.946071	-0.122085	0.609168
TTYH3	0.472667	0.155524	0.213773	0.932532	0.313421	0.895355	-0.0212665	0.969376
RHOG	0.472607	0.16524	0.386098	0.840183	0.367113	0.82021	-0.133388	0.775452
ZBTB7A	0.472433	0.340185	-0.355657	0.918113	-0.34729	0.934233	-0.122117	0.86522
SETD2	0.471811	0.211707	-0.158724	0.966864	-0.36924	0.892482	-0.424928	0.327782
FXR1	0.471411	0.129478	-0.75659	0.414426	-0.619185	0.48389	-0.00302756	0.997104
MNT	0.471349	0.126364	-0.103434	0.976544	-0.27433	0.918812	-0.310105	0.402415
PTBP1	0.47126	0.158066	-0.306156	0.809442	-0.16925	0.963026	0.0504694	0.924728
TMEM39A	0.470464	0.444957
RANBP9	0.470302	0.200003	-0.917839	0.191714	-0.8391	0.48389	0.0439041	0.942092
MAN1A1	0.470186	0.461182			-0.427072	0.934233	0.159863	0.867096
DERL1	0.470025	0.0194322	-0.00999679	0.994671	0.296738	0.759131	0.272064	0.191343
MIER1	0.469747	0.179552	-0.443734	0.828273	-0.511557	0.719436	-0.22506	0.634069
CEBPD	0.469401	0.621911	-0.148088	0.983589	-0.749274	0.900941	-0.788683	0.42251
LGALS3	0.469114	0.718859	0.914206	0.902177	1.59325	0.741687	0.715457	0.608526
NCKAP5L	0.468838	0.228333	0.0964923	0.978342	0.223816	0.95985	0.0373301	0.951795
PPP4R1	0.467987	0.237177	-0.462926	0.845728	-0.557005	0.771522	-0.27601	0.619115
USP47	0.467614	0.274706	-0.44416	0.825266	-0.49676	0.825365	-0.197741	0.742122
PTPN12	0.46745	0.414667	0.301731	0.926559	0.359985	0.940647	-0.0361545	0.967571
PPP2R1A	0.467369	0.132257	-0.233193	0.941037	-0.29394	0.894262	-0.23369	0.571211
NCAPH2	0.46639	0.3319
PNP	0.466311	0.713008	0.133998	0.989503	0.82505	0.939381	0.749588	0.564974
DLST	0.466185	0.296087	-0.721854	0.735842	-0.740021	0.693458	-0.125544	0.853932
ELOVL5	0.466018	0.136515	-0.332754	0.774647	-0.1888	0.954215	0.0582772	0.910522
FAF2	0.465048	0.0840245			0.122053	0.978534	-0.651631	0.00989522
RBM15	0.463896	0.222511
RNF185	0.463124	0.535976
TAF5L	0.463079	0.260272
ISCA1	0.462534	0.412232	-0.601762	0.808587	-0.449295	0.9236	0.0689674	0.936287
BRD2	0.462067	0.288034	0.0900782	0.981052	0.0733672	0.992593	-0.157759	0.797
CPT1A	0.461128	0.349037	-0.498842	0.864179	-0.350564	0.934233	0.0305146	0.969179
SVBP	0.460479	0.00128037	0.0564401	0.975805	0.282291	0.618209	0.215896	0.134211
NFKBIB	0.460461	0.304336	-0.780349	0.774647	-0.619438	0.78497	0.0914353	0.898293
TNNT1	0.459862	0.7661	0.934242	0.929123	0.952691	0.954215
RRN3	0.459456	0.211744	-0.648635	0.659363	-0.456207	0.860881	0.141804	0.786221
PAN3	0.459073	0.360963	-0.440009	0.907187	-0.0391549	0.996215	0.344087	0.596625
ELOC	0.458984	0.198235	0.154838	0.95701	0.294798	0.922563	0.0943445	0.858494
ASB8	0.458725	0.163613	0.378767	0.906698	0.218991	0.948082	-0.312009	0.45419
CDC42SE2	0.458506	0.261064	-0.62742	0.704604	-0.608156	0.690651	-0.0910028	0.889865
C1D	0.458464	0.262387	0.248417	0.934741	0.408333	0.893178	0.106404	0.860178
EIF5	0.458437	0.266907	-0.225186	0.934132	-0.325687	0.92645	-0.240206	0.653535
NONO	0.456702	0.0840701	-0.48662	0.580009	-0.282357	0.856001	0.141554	0.702332
CIR1	0.456264	0.149612	0.0405492	0.989503	0.0033054	0.999301	-0.20888	0.626857
MT1X	0.455825	0.609548	0.048593	0.994671	0.0154786	0.998568	-0.112805	0.931295
SASH3	0.45502	0.305383	0.175855	0.945753	0.31931	0.931084	0.061574	0.929756
LGALS1	0.454367	0.255742	-0.0959163	0.978406	-0.197996	0.964681	-0.238904	0.638278
INTS14	0.454123	0.622477
MAF1	0.454081	0.169582	-0.253462	0.936703	-0.430576	0.776306	-0.400985	0.251841
NCLN	0.453913	0.0588099	-0.29035	0.852657	-0.0983861	0.978888	0.141193	0.663486
GALC	0.452953	0.268386			0.839286	0.391753	0.470374	0.281311
CDC40	0.452748	0.208053	0.14932	0.966436	-0.0391258	0.995741	-0.38825	0.324541
PRRC2B	0.452372	0.211744	-0.491523	0.804649	-0.314033	0.91289	0.0891281	0.879541
FNDC3B	0.451353	0.361919	0.278006	0.926559	0.526733	0.819554	0.176618	0.798418
USP7	0.450428	0.177316	-0.301561	0.900576	-0.351796	0.873699	-0.161588	0.729503
GK	0.450065	0.710161
ALKBH5	0.449911	0.212492	-0.080342	0.984964	-0.152452	0.976589	-0.163677	0.748237
ZNF136	0.44988	0.494816
TFIP11	0.449424	0.510416
TMX4	0.449265	0.323077	-0.952486	0.0464712	-0.770636	0.56467	0.0693079	0.923385
PITPNM1	0.448999	0.179957	0.340136	0.897005	0.432907	0.786796	-0.102784	0.842322
SLC35B1	0.448195	0.174671	-0.0921114	0.972467	-0.0548316	0.994429	-0.0736546	0.894215
ARMCX6	0.448076	0.237857	0.236039	0.924177	0.223006	0.954897	-0.139088	0.80467
NCK2	0.447324	0.392087
EIF4H	0.447236	0.282424	-0.255211	0.933383	-0.260058	0.95032	-0.102825	0.869103
ING5	0.446996	0.375365	-1.74309	0.168467	-1.3491	0.317539	0.31192	0.632967
CORO1C	0.446683	0.220722	0.37732	0.840693	0.554567	0.6514	0.126916	0.812928
SMCR8	0.446402	0.578259			0.154626	0.992593	-0.374439	0.715474
EMC7	0.44554	0.129594	0.0611447	0.981213	0.253977	0.925973	0.13418	0.744303
CHRAC1	0.445166	0.247175	-0.770174	0.000196894	-0.332192	0.916363	0.139862	0.797708
COPB1	0.444993	0.409717	-0.147235	0.970978	0.040415	0.996186	0.0754861	0.928605
SFSWAP	0.444894	0.00936911	-0.325924	0.895819	-0.533633	0.264734	-0.456186	0.0026899
SLC23A2	0.444769	0.56548
LRRC40	0.444768	0.449676
DPP9	0.444251	0.0112178	-0.312414	0.910303	-0.472306	0.505064	-0.445632	0.00250819
DEK	0.442547	0.106736	-0.510605	0.80599	-0.728485	0.165739	-0.420265	0.113715
MTHFD2	0.442538	0.581188	0.300402	0.942512	0.589944	0.904384	0.252449	0.804472
CRTC3	0.442393	0.19104	0.196684	0.954723	0.343124	0.895355	-0.0689273	0.902796
MT-ATP6	0.442086	0.140756	-0.0860562	0.966275	0.246321	0.909974	0.307984	0.336227
LIMK1	0.442062	0.43805
ZNF598	0.441945	0.340471	-0.670842	0.804838	-0.985271	0.542967	-0.533393	0.32175
CD38	0.441692	0.532191			0.0100881	0.998816	0.35362	0.691081
INAFM2	0.441146	0.465379			0.0894627	0.994429	-0.13713	0.88835
RDX	0.440994	0.0998271	-0.219362	0.89173	0.0699384	0.991354	0.247459	0.424746
C18orf21	0.440691	0.145052	0.138774	0.966275	0.0238264	0.996215	-0.294669	0.426353
RABGGTB	0.440497	0.0400604	-0.212441	0.878237	0.0328317	0.994656	0.190811	0.450703
CDC42SE1	0.439997	0.555556	0.375416	0.910526	0.422493	0.943198	-0.0399151	0.970561
RASSF2	0.439941	0.462429	0.34718	0.923582	0.241799	0.970243	-0.222529	0.778495
C1orf43	0.439809	0.113903	-0.0267155	0.990382	0.211134	0.929122	0.170611	0.648856
TUBA1C	0.439488	0.553177	-0.290252	0.950394	-0.0848215	0.994656	0.198293	0.838739
FNIP1	0.439182	0.393751	-0.35047	0.900423	-0.0533171	0.995741	0.263118	0.697142
TRIM25	0.439029	0.461278	0.761158	0.773875	0.652913	0.811198	-0.266396	0.733682
ERGIC3	0.438769	0.022152	-0.248657	0.872756	-0.159972	0.932676	-0.0335821	0.917914
TMED10	0.438374	0.151204	-0.349079	0.739279	-0.0834783	0.989166	0.238639	0.532028
MPDU1	0.438134	0.0339189	0.405409	0.818357	0.395159	0.592671	-0.222154	0.360475
CRKL	0.437819	0.139374	0.400713	0.889312	0.209142	0.947985	-0.438865	0.178252
TFB2M	0.437597	0.242842
SLK	0.437516	0.210815	-0.102454	0.980539	-0.159273	0.976589	-0.236486	0.625375
TWF1	0.437467	0.236624	-0.559622	0.774647	-0.465749	0.821099	0.0667042	0.911999
GPATCH3	0.437428	0.204844
MEX3C	0.436993	0.605848	-1.39024	0.384942			0.210492	0.853932
POM121C	0.436867	0.200003	-0.514485	0.83824	-0.737059	0.50332	-0.464691	0.225202
TAPT1	0.436564	0.421439	-1.08386	0.708594	-0.922083	0.646184	-0.171563	0.837244
TMEM87A	0.435658	0.165945	0.0638561	0.984153	-0.111102	0.980285	-0.3368	0.370274
GID8	0.435579	0.00238629	-0.236976	0.676887	-0.000952189	0.999314	0.209892	0.141489
RAB12	0.43533	0.629146
DNAJC5	0.434962	0.125913	0.0923014	0.973536	0.0953979	0.983662	-0.196044	0.619557
SARAF	0.43464	0.165803	-0.231819	0.889312	0.325801	0.860461	0.581652	0.0286161
GNG2	0.434256	0.43721	0.208541	0.969736	-0.167853	0.984524	-0.514484	0.408122
MMADHC	0.434047	0.0981724	0.0527562	0.981112	0.163292	0.954027	0.0404184	0.926222
ZNF800	0.433904	0.339251	0.150529	0.966275	0.168882	0.978888	-0.100731	0.889442
CLMN	0.433742	0.657027	0.418669	0.935648	0.536369	0.943661
DDX28	0.433441	0.403448
PPP3R1	0.432498	0.496261	-0.643281	0.818357	-0.703277	0.792744	-0.200327	0.817569
COPS3	0.431853	0.150884	-0.590573	0.372637	-0.592543	0.518273	-0.105763	0.808032
PHKG1	0.431526	0.312651
KDM2A	0.431484	0.265551	-0.0854606	0.9826	-0.211743	0.958408	-0.309033	0.514814
NRF1	0.430583	0.480234
LRRC8B	0.43042	0.494992
ITPK1	0.429996	0.0766172	0.0859923	0.961825	0.210778	0.918274	0.0619108	0.87285
WWC3	0.429831	0.408304			0.326186	0.947985	0.125972	0.878671
ZFPL1	0.428907	0.0422472	0.242983	0.918759	0.215187	0.916363	-0.23572	0.329445
KCTD18	0.428802	0.165945
ASAH1	0.428705	0.178304	-0.231392	0.887819	0.191675	0.948082	0.426225	0.168013
RAB35	0.42868	0.222749	0.233201	0.915258	0.333392	0.906565	0.0113284	0.987241
BTBD1	0.428637	0.284579	0.0101826	0.99828	0.214515	0.957962	0.0923079	0.889442
CD300E	0.427982	0.724101	0.99186	0.866971	1.14205	0.817373	0.0805335	0.958843
ARID2	0.427736	0.475201	-0.341495	0.934132	-0.0902112	0.994429	0.136619	0.882964
TRPC4AP	0.427419	0.25109	-0.0628741	0.98742	-0.0917239	0.992245	-0.246976	0.638021
SEC22C	0.427091	0.281956	-0.550025	0.771336	-0.593356	0.771522	-0.146143	0.799876
SIRPA	0.426985	0.37644	0.226862	0.9427	0.160447	0.978888	-0.170419	0.799667
PIGT	0.426089	0.274791	0.307028	0.79113	0.51391	0.771522	0.107988	0.856553
MED8	0.425653	0.224893	0.595544	0.671003	0.623591	0.568326	-0.10773	0.845234
ATG2A	0.4254	0.412439	-1.87396	0.00833657	-1.91482	0.0512168	-0.139584	0.855805
KLHL24	0.425262	0.453785	-0.238691	0.94666	0.0658526	0.994656	0.222554	0.768418
MAML3	0.424746	0.178214	-0.786823	0.096337	-0.675083	0.503883	0.0415748	0.935809
RASA3	0.424473	0.467058			0.0590872	0.995741	-0.0784258	0.932463
PRPF18	0.424127	0.378418			-0.0688639	0.994656	-0.00725131	0.994881
USP9X	0.423844	0.319314	-0.150544	0.96145	-0.0413919	0.995741	-0.000724243	0.99962
NUDT21	0.423581	0.0239957	-0.393631	0.45843	-0.195978	0.90409	0.159256	0.479563
AK3	0.42277	0.297368	-0.477258	0.819229	-0.311633	0.934233	0.121959	0.843268
FAM76B	0.422612	0.251594	-0.41767	0.888947	-0.608521	0.708394	-0.366556	0.416244
PPP1R2	0.422588	0.370671	-0.375974	0.897576	-0.260119	0.955395	0.050329	0.944348
TRA2A	0.422496	0.2513	-0.493825	0.789801	-0.249768	0.943182	0.193031	0.693393
DEDD	0.422465	0.261278	0.191574	0.932869	0.636462	0.594747	0.450147	0.264799
STXBP2	0.422197	0.638319	0.542687	0.905532	0.728693	0.892482	0.146791	0.90615
THAP9-AS1	0.422098	0.554169	-0.455729	0.903629	-0.0993008	0.994429	0.338537	0.706669
TGFB1	0.420487	0.366273	0.247461	0.932716	0.400843	0.895355	0.0925715	0.894082	TGFb
TM9SF3	0.420209	0.148896	-0.212344	0.899022	-0.190885	0.943661	-0.0873745	0.842758
REST	0.41998	0.408787	0.225397	0.946342	0.17033	0.97969	-0.133001	0.858848
FGFR1OP2	0.419756	0.202244	0.207361	0.912167	0.320842	0.895355	0.0366226	0.945611
TENT4A	0.419747	0.404909	-0.571725	0.727582	-0.433721	0.91289	0.0784519	0.921424
ARHGEF7	0.418819	0.487828			0.185377	0.9862	0.328024	0.685666
SLC25A26	0.418724	0.274919	-0.401275	0.798901	-0.593029	0.771522	-0.230684	0.663486
DYNC1LI1	0.418648	0.504547	0.0155004	0.997686	0.0239052	0.997603	-0.101791	0.912793
MFN1	0.418238	0.505618
CNBD2	0.417795	0.694027
SEL1L3	0.416622	0.633639
BAIAP2	0.416008	0.524324
WDR74	0.415541	0.676062			-0.357419	0.976022	-0.07179	0.957849
MAP7D1	0.415266	0.310084	0.0640205	0.986796	-0.0185991	0.997603	-0.213957	0.696901
MAP4K4	0.415177	0.381265	-0.128037	0.981052	-0.558837	0.810833	-0.546155	0.267858
TBC1D7	0.414568	0.354602			-0.221359	0.972629	0.113933	0.867096
STK11IP	0.414307	0.52638
CCNK	0.413922	0.278395	-0.763093	0.510757	-0.776499	0.466878	-0.113632	0.842322
ARHGAP5	0.413899	0.518147			0.345112	0.954027	0.257282	0.765932
NUP54	0.413845	0.359149	-0.398608	0.871009	-0.56469	0.820395	-0.322303	0.593809
AAGAB	0.412991	0.398136
RYK	0.412826	0.399755			-0.647353	0.793749	-0.2475	0.724428
CSNK2A2	0.41244	0.222605	-0.806642	0.686313	-0.876615	0.349214	-0.264555	0.556544
RHOF	0.411714	0.641022	0.531395	0.926559	0.955256	0.835653	0.461597	0.655068
IL1B	0.411683	0.884472	-0.614843	0.970933	1.2602	0.962847			IL1
CLASP1	0.411479	0.634061
ACSL3	0.410766	0.575866	-0.596779	0.828888	-0.248158	0.978399	0.329983	0.719995
NAF1	0.410514	0.623697
EPN1	0.41011	0.126476	0.198037	0.931535	0.096765	0.979376	-0.223546	0.509929
RANBP2	0.410008	0.508644	-0.564994	0.809442	-0.222277	0.978534	0.303767	0.693247
RAC1	0.409914	0.236943	0.566542	0.774647	0.579187	0.588654	-0.0523944	0.921944
SMURF2	0.409606	0.473273			0.279985	0.964681	0.198308	0.807447
CBLL1	0.409431	0.322419	0.463795	0.726978	0.560115	0.771522	0.000837603	0.99962
USP36	0.409417	0.582851	-0.923982	0.495414	-0.893693	0.759148	-0.111557	0.919885
DCUN1D1	0.409295	0.246512	-0.0368867	0.991037	0.00541452	0.998911	-0.115599	0.834498
PEX13	0.408324	0.491277
RABIF	0.408028	0.0942017	0.0797107	0.978342	-0.174421	0.95032	-0.312391	0.259186
STX18	0.408005	0.459217	-0.323185	0.941527	-0.388712	0.940422	-0.355987	0.623419
PLOD1	0.407646	0.579195
LYN	0.407165	0.376325	0.311537	0.923466	0.288204	0.940647	-0.118247	0.857834
ELP2	0.407071	0.302941	-0.891881	0.429443	-0.879299	0.48389	-0.101109	0.87285
TMEM50A	0.406723	0.0610633	0.0712509	0.936703	0.326027	0.693801	0.221669	0.374578
LIMS1	0.406647	0.425646	0.107272	0.973408	0.292044	0.943661	0.144357	0.842322
HIPK1	0.406635	0.306192	-0.241387	0.920162	0.0711723	0.992593	0.282434	0.574601
DBR1	0.406563	0.438259
SIGLEC14	0.405574	0.764125
ACBD3	0.405319	0.297	0.845257	0.646635	0.634357	0.631432	-0.332194	0.48517
RCE1	0.404708	0.269141	0.0471276	0.990242	0.0076866	0.998568	-0.112812	0.834498
MBD1	0.404233	0.369918			-0.549634	0.83889	-0.475539	0.395454
ACTN4	0.403996	0.149114	-0.378811	0.832221	-0.399845	0.702476	-0.132737	0.738786
MYO1G	0.403849	0.275994	0.570051	0.834053	0.326442	0.895355	-0.377902	0.351001
FAM102B	0.403055	0.484239	-0.734108	0.1842	-0.243743	0.974062	0.344617	0.627374
ACOT9	0.403049	0.398685	0.805925	0.639496	0.801348	0.54037	-0.111212	0.881525
PANK3	0.402607	0.473783	0.0350696	0.993513	0.248425	0.968495	0.16439	0.840501
DGKD	0.402318	0.280901	-0.63195	0.761126	-0.826797	0.417329	-0.3599	0.424922
CAMLG	0.402227	0.208601	-0.505205	0.102592	-0.217109	0.943661	0.297772	0.424746
METAP2	0.401952	0.130217	-0.671679	0.271051	-0.517748	0.501	0.0864936	0.830052
RBMXL1	0.401637	0.303676			-0.193289	0.974062	-0.163072	0.781137
SUPT7L	0.401512	0.129816	-0.238539	0.920964	-0.122845	0.978888	0.0441249	0.910554
MIF	0.40124	0.665805	-0.804892	0.85145	-0.951427	0.84877	-0.26012	0.82392	MIF
SLC15A3	0.401129	0.709913	0.847262	0.878518	0.872618	0.892482	-0.0444937	0.976198
ARHGEF2	0.400723	0.336229	0.388504	0.920964	0.106849	0.990487	-0.559268	0.192136
WDR1	0.400084	0.253575	0.176068	0.931393	0.298339	0.902892	0.0547794	0.921538
ATL2	0.400009	0.40922	-0.39547	0.834053			-0.0234596	0.976849
RBM23	0.399737	0.378195	-0.0621671	0.98742	-0.0797525	0.992593	-0.167288	0.792918
CCDC50	0.399733	0.0345714	-0.190989	0.928557	-0.184638	0.923628	-0.195185	0.357002
DESI2	0.398992	0.303481	0.369611	0.917005	0.149606	0.978888	-0.326326	0.529718
XIAP	0.398253	0.530298	0.999846	0.46657	0.882299	0.655829	-0.263464	0.750909
FAM199X	0.398211	0.260521			-0.867962	0.379947	-0.472325	0.220449
RAB11FIP2	0.397805	0.192645	-0.363749	0.889312	-0.441211	0.800933	-0.313183	0.397032
SLC20A1	0.397672	0.632074	0.245078	0.954721	0.704972	0.867803	0.475261	0.62222
PPP4R3A	0.397536	0.301095	-0.28825	0.916943	-0.248809	0.943661	-0.0682696	0.911999
C1orf54	0.397467	0.162826	-0.838354	0.17149			0.509058	0.00684354
TPRA1	0.397159	0.643734	0.736094	0.891452	0.756011	0.895355	-0.0988047	0.939653
ARF1	0.396999	0.173252	-0.309202	0.831487	-0.0785821	0.98938	0.194989	0.595998
UFL1	0.396817	0.414424	-0.269961	0.936702	-0.259356	0.954215	-0.158717	0.81968
ZNF207	0.396286	0.110234	-0.233557	0.853151	-0.120728	0.965218	0.0316133	0.936287
RABGEF1	0.396232	0.769509	-1.4631	0.380872			0.171248	0.924137
ABI1	0.395757	0.2998	0.257394	0.910303	0.340032	0.895355	-0.00459201	0.996257
GTPBP4	0.395751	0.517413	-0.225796	0.95108	-0.0936365	0.994429	0.0733558	0.936184
MOB3A	0.395706	0.603186	0.694726	0.804649	0.814119	0.804571	0.0527185	0.961138
BID	0.395277	0.721717	1.71083	0.675297	2.03225	0.48389	0.313059	0.808032
PPP6R1	0.394666	0.215454	-0.118691	0.966275	-0.0881414	0.987731	-0.0939718	0.848718
ITGAX	0.393912	0.709261	0.0797768	0.990511	0.310684	0.979712	0.203194	0.882816	CD23, COMPLEMENT, ICAM, THY1
RNF6	0.393667	0.336468	0.141482	0.958545	0.0290591	0.996405	-0.258067	0.652072
ELOF1	0.393488	0.47693	0.422877	0.923582	0.651464	0.82021	0.212018	0.765483
TSC1	0.393474	0.185669			-0.387133	0.861037	-0.494432	0.0898993
PGRMC1	0.393247	0.269174	-0.208344	0.896531	-0.0284383	0.996215	0.170881	0.728166
MCEMP1	0.392917	0.60158	0.594281	0.880734	0.714902	0.829646	0.0740991	0.944301
GGA1	0.392698	0.500415	-0.0126002	0.999152	-0.0318287	0.997258	-0.102302	0.905898
RBM39	0.392232	0.527325	-0.813136	0.691816	-0.53826	0.893178	0.251474	0.742122
RECK	0.392109	0.642924
ZNF394	0.392057	0.494992	-0.942083	0.711389	-1.03802	0.513432	-0.226217	0.759023
KCTD20	0.391805	0.307961	-0.247956	0.926559	-0.405217	0.875978	-0.272867	0.586377
STOM	0.391522	0.625278	0.312297	0.941527	0.650274	0.873699	0.33351	0.739151
UPF1	0.390729	0.448384	0.623709	0.781092	0.736059	0.654925	0.0205999	0.980627
FBXO28	0.390724	0.14534			0.574308	0.515257	-0.19514	0.55131
ERI1	0.390523	0.452083
NR2C2	0.390028	0.501775
SLC25A39	0.389618	0.206452	-0.186327	0.923582	-0.196867	0.954027	-0.107681	0.808176
SLC5A3	0.388954	0.569114			-0.253211	0.978399	-0.448695	0.617053
C3orf62	0.38851	0.213031	-0.0266962	0.989503	0.181958	0.958877	0.231601	0.545606
TBC1D12	0.387931	0.604129
PLPP5	0.387673	0.316208	-0.004729	0.999738	0.17444	0.976629	0.0775261	0.900341
NDUFA9	0.387566	0.165803	0.218831	0.881943	0.391474	0.745465	0.123174	0.756372
MCRIP1	0.387542	0.145322	0.0342279	0.981052	0.229594	0.915517	0.187012	0.588467
SERTAD3	0.386471	0.505886	0.285409	0.9427	0.175284	0.983662	-0.261114	0.724587
NUMA1	0.386194	0.519568	-0.00384387	0.999738	-0.0833564	0.994429	-0.298585	0.704835
CRK	0.385634	0.704334			0.440644	0.954215	-0.395621	0.746497
AHCTF1	0.385402	0.686442	-0.252634	0.961596	-0.322158	0.978888	-0.211561	0.864097
MLF2	0.385165	0.19082	-0.272066	0.894264	-0.278677	0.900556	-0.125726	0.762145
DDI2	0.384995	0.235604	0.609392	0.504651	0.549634	0.607833	-0.199043	0.655592
KPNA6	0.384734	0.190716	-0.269176	0.910053	-0.210374	0.943661	-0.103702	0.814198
TMEM242	0.384723	0.235409	-0.417275	0.900423	-0.606261	0.683118	-0.392962	0.286905
AP1G1	0.38467	0.50216	-0.503911	0.85145	-0.252754	0.972096	0.222253	0.765183
MGLL	0.383497	0.481304
ZNF865	0.383385	0.252677
LIN54	0.383304	0.511565
SF3A3	0.382745	0.0721153	-0.149934	0.936703	0.112048	0.967619	0.242723	0.276943
XPO4	0.38265	0.275412			-0.358032	0.916363	-0.347334	0.410048
PSME4	0.382107	0.565203	-0.864406	0.315956	-0.775659	0.798605	0.0185398	0.987301
KMT2D	0.38191	0.265644	-0.325771	0.926065	-0.290953	0.931084	-0.266729	0.56845
BCL10	0.381835	0.476669	0.326361	0.896908	0.377692	0.932676	-0.024732	0.976955
GNAI3	0.381489	0.280143	-0.236851	0.900423	0.0191213	0.996917	0.229758	0.615329
TMF1	0.381094	0.186327	0.100382	0.969738	0.133216	0.972688	-0.134561	0.748237
LUZP1	0.380825	0.598874	-0.607696	0.89173	-0.93272	0.759131	-0.636181	0.410288
CNEP1R1	0.380716	0.588635
ANKLE2	0.380629	0.39044	-0.507709	0.827281	-0.337615	0.934233	0.118111	0.855011
DGKA	0.380604	0.455308
SNHG7	0.380566	0.645502	-1.59344	0.153575	-1.18921	0.625101	0.414794	0.664719
DCAF15	0.380456	0.307261
TNFRSF10B	0.380427	0.405859	-0.0182833	0.996186	0.0994359	0.992593	0.0397022	0.957317	TRAIL
ARID4A	0.380381	0.278885	-0.256335	0.941527	-0.420778	0.829646	-0.438593	0.259491
RAB1B	0.380189	0.462429	-0.169256	0.962691	-0.157996	0.979712	-0.104328	0.892726
SEC62	0.379986	0.334211	-0.189132	0.936703	-0.163818	0.977166	-0.0468727	0.940314
SLC35E3	0.379574	0.631358
SUB1	0.379478	0.265089	-0.015414	0.996062	0.338458	0.887001	0.350177	0.322715
BRPF1	0.379268	0.3134			-0.461716	0.867389	-0.747416	0.0434224
SCAND1	0.378038	0.00809401	-0.251081	0.834053	-0.211008	0.744184	-0.0481133	0.82906
NDUFB9	0.377518	0.39355	-0.21378	0.945273	-0.0549942	0.994656	0.116699	0.853932
TCF25	0.376532	0.224448	-0.304916	0.89173	-0.349773	0.829646	-0.139167	0.742613
FAM104A	0.376074	0.37153			0.875859	0.391753	-0.626236	0.172006
FNIP2	0.375743	0.587742			0.0594142	0.995741	-0.142513	0.891648
DNTTIP2	0.374565	0.737534	0.283363	0.970933	0.558593	0.957656	0.266516	0.843268
VDAC2	0.37426	0.495196	-0.325657	0.923582	0.0296596	0.996917	0.360061	0.570781
SELENOK	0.374132	0.42769	-0.759954	0.616924	-0.243315	0.954215	0.558964	0.223461
CBX6	0.373485	0.457538	-0.214202	0.934939	-0.229418	0.97268	-0.134614	0.85019
SETD9	0.372742	0.589984
NOD2	0.372295	0.56421	0.721534	0.567502	0.782873	0.719436	-0.0285658	0.976849
TSPYL4	0.371369	0.582092
YIPF1	0.371322	0.366073
AC058791.1	0.370882	0.814904
CHSY1	0.370813	0.561452	-0.941255	0.353753	-0.960674	0.604927	-0.122886	0.89638
GNL1	0.369624	0.462146	-0.90708	0.399747	-0.893788	0.586058	-0.0516995	0.947971
TIMM23	0.369016	0.145303	0.352687	0.865359	0.0777985	0.990487	-0.438891	0.0522998
DBF4	0.368969	0.552302			-1.08774	0.592671	-0.327438	0.680579
TTC32	0.368711	0.303259	0.315916	0.917754	0.0843604	0.992593	-0.41722	0.31008
RBM5	0.368708	0.361041	-0.330613	0.887547	-0.159412	0.976022	0.0984007	0.872572
DNASE1L1	0.368093	0.0945856			0.0326352	0.994656	-0.0759201	0.788029
PPP4C	0.368061	0.227192	0.398681	0.858608	0.244695	0.917909	-0.256973	0.476025
SNRPB	0.368035	0.232468	-0.296036	0.839664	-0.264721	0.914085	-0.054975	0.910352
RABL3	0.367565	0.579726
ACTN1	0.367015	0.481783	-0.136398	0.968345	-0.157943	0.979376	-0.0896149	0.911663
BAP1	0.366415	0.345831	-0.0623419	0.985277	-0.228388	0.954215	-0.307394	0.549651
MBD6	0.366379	0.62176	-0.591971	0.866971	-0.112233	0.992593	0.488698	0.559569
ATP2B1-AS1	0.366182	0.794346	-0.217579	0.981112	0.250043	0.992593	0.490384	0.750571
ZNF264	0.365407	0.500499			0.158579	0.9862	-0.440815	0.509885
RTF1	0.365399	0.340957	-0.494752	0.812112	-0.660416	0.582435	-0.343002	0.440344
ATG5	0.36427	0.0552284	0.119511	0.948871	0.156267	0.943661	-0.0459467	0.868252
ANKRD28	0.363372	0.747124	-0.532722	0.936703	0.175699	0.993774	0.757561	0.525414
MAPKAPK3	0.361673	0.110965	-0.0675338	0.975574	-0.0119037	0.997258	-0.0708515	0.840389
GALNT1	0.361434	0.211385	-0.292928	0.889201	-0.280335	0.895355	-0.100333	0.814496
ZNF24	0.361333	0.591981	0.835811	0.80599	0.599147	0.895355	-0.392231	0.640228
SREBF2	0.361266	0.215454	0.314734	0.872756	0.600328	0.439894	0.186062	0.627395
TBC1D10B	0.361157	0.660439	0.0570121	0.993513	0.0241954	0.998568	-0.162414	0.889442
CXXC1	0.360995	0.440118	-0.255434	0.92789	-0.153924	0.978888	0.0447848	0.951645
TRIM26	0.360744	0.573486	0.22443	0.951809	0.27192	0.970243	-0.0400655	0.967081
ERN1	0.360716	0.626315	-0.410778	0.900858	-0.395159	0.954027	-0.0913142	0.932277
CNOT9	0.360399	0.187283	-0.530612	0.638004	-0.576954	0.555239	-0.105722	0.786698
ANKRD42	0.360249	0.543139
HNRNPH3	0.359433	0.216195	-0.197671	0.915488	-0.167967	0.954215	-0.0448512	0.924394
COPS8	0.359279	0.402791	0.178666	0.946342	0.762814	0.515457	0.658659	0.0815235
CSNK1G1	0.359195	0.71871
BUD23	0.358486	0.330443	-0.36696	0.830006	-0.396251	0.881367	-0.134248	0.796218
PYGB	0.358339	0.478803			0.0206301	0.997944	-0.258118	0.709416
RANBP3	0.358053	0.483953
CIAPIN1	0.35791	0.113497	0.250568	0.858608	0.288736	0.84334	-0.03301	0.921538
RBM33	0.357549	0.0879324	-0.37148	0.881943	-0.649313	0.19413	-0.555359	0.001809
THUMPD3	0.357314	0.0811657	-0.0807357	0.979576	-0.379491	0.749259	-0.352969	0.050916
MEPCE	0.356947	0.674692			-0.278032	0.978534	0.159452	0.893835
CANT1	0.356935	0.596665	0.435472	0.899586	0.503567	0.910393	-0.0406382	0.967571
PSMC2	0.356884	0.193247	0.544542	0.734245	0.51233	0.563839	-0.159248	0.68319
TGIF2	0.356793	0.678539
LDLR	0.356349	0.754575			-0.277655	0.984524	0.546632	0.661764
TMEM206	0.35605	0.4897
LAMP2	0.355657	0.494015	0.224808	0.941593	0.421776	0.895694	0.16176	0.816144
UBLCP1	0.355172	0.627053			0.029976	0.997258	-0.21435	0.826788
RIOK2	0.355123	0.318835			0.0290552	0.996215	-0.416756	0.297734
LAIR1	0.354681	0.353065	0.141997	0.94599	0.0351594	0.99611	-0.230926	0.65347
SUMO3	0.354156	0.258081	-0.00388556	0.998685	0.192581	0.948082	0.111111	0.798932
TANK	0.353624	0.468012	0.617417	0.704194	0.65887	0.684747	-0.0461766	0.949975
ADGRE5	0.353362	0.683427	0.518792	0.89173	0.586566	0.916363	0.00171091	0.99962	ADGRE5
YBX3	0.352474	0.371005	-0.302952	0.880734	0.0695544	0.992593	0.379456	0.36492
BCL11A	0.351875	0.527603	-0.210241	0.94792	-0.0340692	0.996405	0.110961	0.893747
CCDC9	0.35174	0.573501
TOR1A	0.351667	0.309593	0.300082	0.841557	0.706069	0.36963	0.418794	0.227053
PLEKHM1	0.351399	0.378418	0.4211	0.889312	0.0695121	0.992593	-0.629221	0.116957
F11R	0.351281	0.719468							JAM
BCL6	0.351233	0.73267	0.126916	0.985975	-0.0934513	0.995158	-0.359794	0.759336
RC3H2	0.350878	0.49613	0.716113	0.712591	0.714437	0.7045	-0.108604	0.894215
KDSR	0.350394	0.207333	0.192024	0.926559	0.154645	0.963092	-0.149856	0.701527
NISCH	0.350193	0.458661	-0.329193	0.897688	-0.292867	0.942785	-0.0338458	0.963365
KLF3	0.349724	0.579605	-0.217682	0.953889	-0.30122	0.964681	-0.168109	0.842758
LASP1	0.348721	0.40203	0.186748	0.948871	0.0564855	0.994429	-0.272563	0.60875
ZYG11B	0.348352	0.675565			-0.00479987	0.999301	0.0736716	0.949364
IRF7	0.348063	0.790544	1.26847	0.712591	2.01095	0.381856	0.811048	0.550876
CLN8	0.347708	0.297368	0.191652	0.954551	-0.215979	0.954027	-0.591436	0.0554918
DMAP1	0.347074	0.4441	0.268474	0.926363	0.193114	0.97268	-0.186377	0.767725
MED30	0.346794	0.476669	-0.939704	0.195887	-0.617028	0.776267	0.369024	0.50756
GAPDH	0.346706	0.539444	-0.478518	0.85145	-0.0992641	0.992593	0.384755	0.54013
NBPF9	0.346479	0.782655
SLC36A1	0.345788	0.528219
STAT5A	0.345542	0.542933	0.0714222	0.989503	0.104049	0.992593	-0.185132	0.807645
HERPUD2	0.345361	0.352601	-0.501087	0.697249	-0.335215	0.909615	0.132692	0.798932
RAMMET	0.344619	0.202244	0.666424	0.380872	0.784031	0.173134	0.0838798	0.841314
CDK12	0.344453	0.299998	0.0886088	0.981112	-0.27482	0.922563	-0.595175	0.0577551
BLOC1S2	0.344404	0.519568	0.319634	0.931959	0.589557	0.817373	0.282034	0.662348
FOXN2	0.343864	0.724404	-0.138395	0.980539	0.0519784	0.996215	0.159141	0.904575
DCTN5	0.343749	0.391139	0.316232	0.915382	0.205608	0.962847	-0.309724	0.559569
PMF1	0.343399	0.327775	-0.267792	0.923582	-0.394181	0.852132	-0.297425	0.480576
BECN1	0.34336	0.44959	0.354039	0.89173	0.4413	0.84877	0.025699	0.971607
ARL5B	0.34265	0.720097			-0.409515	0.964903	0.331878	0.763334
ZNF292	0.342493	0.606048	-0.440748	0.926559	-0.435793	0.939781	-0.193675	0.82885
MARCH6	0.341901	0.391145	-0.243878	0.926559	0.0297512	0.996215	0.24613	0.643134
BAD	0.341089	0.167853	-0.0754685	0.958571	0.165423	0.952078	0.244802	0.355516
ISG20L2	0.339955	0.516645	0.0310234	0.995488	-0.179317	0.978888	-0.37679	0.564909
ZNF557	0.339655	0.589693
CEP85L	0.339412	0.484363	0.075088	0.981112	0.1299	0.988002	-0.0189877	0.980627
CDKN1C	0.339402	0.786619
KIAA1191	0.339031	0.284748
MED10	0.338636	0.527482	-0.393696	0.910303	-0.23869	0.973069	0.113722	0.882816
ZNF414	0.338602	0.333766	-0.277632	0.933329	-0.557267	0.730324	-0.384051	0.336478
HNRNPA0	0.338224	0.478448	-0.314583	0.899586	-0.179024	0.978534	0.0886269	0.898293
PRKAR2B	0.337975	0.511679			-1.81606	0.0491073	-0.3548	0.593809
HSPA9	0.337501	0.207248	-0.354877	0.690462	-0.314885	0.829646	-0.0353586	0.935809
USP3	0.337018	0.464309	0.00122375	0.999738	-0.325063	0.931084	-0.482946	0.299092
CNOT3	0.336728	0.626315			-0.21332	0.978888	-0.572552	0.451316
C6orf62	0.336685	0.564217	0.177076	0.946342	0.416479	0.91289	0.219394	0.763208
TLE4	0.336536	0.484839	-0.731341	0.748028	-1.01678	0.313166	-0.434532	0.396736
INPP5A	0.33652	0.640464
ADRM1	0.336238	0.00857066	0.289015	0.582596	0.357696	0.247318	0.00856057	0.967571
SUMO1	0.335924	0.220993	0.00779662	0.99828	0.276294	0.881367	0.237053	0.459603
SLC3A2	0.335698	0.623496	-0.073023	0.989503	0.0781445	0.994656	0.125185	0.894717
SCYL1	0.335657	0.129581	-0.0507572	0.989503	-0.214138	0.932723	-0.438808	0.0240005
ZDHHC3	0.335259	0.314682	-0.220555	0.92789	-0.361635	0.860876	-0.260054	0.548186
TMEM222	0.335248	0.471316
NUBP1	0.334949	0.279508	0.61204	0.73627	0.507894	0.690233	-0.1783	0.677668
OSBP	0.334118	0.266712	-0.306443	0.92845	-0.523361	0.675168	-0.577968	0.0431393
UBE2D1	0.333927	0.700099	0.682228	0.871758	0.778565	0.852132	0.0540641	0.962212
EIF3L	0.333839	0.225062	-0.526763	0.580411	-0.533289	0.503883	-0.0832305	0.834508
AGPAT2	0.333607	0.586967	-0.438031	0.911742	-0.106213	0.992593	0.313875	0.672865
CDK17	0.332621	0.573374
MED27	0.332419	0.361041	0.0688389	0.976591			0.0994908	0.847812
CS	0.332208	0.461387	-0.323102	0.895963	-0.19959	0.968784	0.0633244	0.928135
RCAN3	0.331052	0.304744			-0.859778	0.403686	-0.280431	0.474197
TRAM1	0.330926	0.155068	0.0205489	0.990242	0.1511	0.943661	0.0830224	0.804189
USP39	0.33091	0.220229	0.051036	0.98742	0.0846382	0.987553	-0.147558	0.701076
SLC36A4	0.330637	0.651777	-0.543726	0.85145	-0.305019	0.965414	0.215684	0.816808
NELFA	0.330337	0.284054	-0.0579179	0.982933	-0.179465	0.964681	-0.249339	0.509058
LYRM2	0.329756	0.0625311	-0.206357	0.941037	-0.311164	0.719436	-0.442676	0.00265909
ZYX	0.329559	0.440751	-0.154131	0.945251	-0.136115	0.978888	-0.0595511	0.925726
EIF4A2	0.329453	0.315448	-0.408696	0.812112	-0.303579	0.892441	0.0313029	0.951645
RFK	0.328307	0.361086	-0.162351	0.9427	-0.0548507	0.994429	0.0576207	0.922996
APH1A	0.327092	0.0405194	-0.0033363	0.997686	0.143417	0.920524	0.0949691	0.664037
ZZEF1	0.326426	0.519992	-0.0997719	0.98233	-0.178222	0.978888	-0.20324	0.765183
FOPNL	0.325977	0.468135	-0.324616	0.917354	0.127586	0.985274	0.399585	0.42583
NSRP1	0.325918	0.471834	-0.133587	0.970928	-0.211853	0.967619	-0.20102	0.742122
CELF2	0.325664	0.699714	-0.779991	0.809442	-0.374912	0.954027	0.415686	0.663486
TNFRSF1B	0.325627	0.753988	0.706452	0.89173	0.428955	0.962325	-0.426027	0.713378	LT, TNF
RAB2A	0.325392	0.301192	-0.201849	0.934995	-0.375818	0.817373	-0.275337	0.446961
PTPN7	0.324877	0.691225	-1.1535	0.681826	-0.991346	0.78835	0.115065	0.917644
LEPROT	0.324782	0.127849	0.60257	0.341323	0.68047	0.0849869	-0.0354923	0.920992
GPX4	0.324195	0.319993	0.0795626	0.975195	0.386016	0.806655	0.30087	0.39442
PSMB7	0.323987	0.24912	-0.0326157	0.989567	0.0847615	0.986931	0.0684643	0.878168
OTUB1	0.323497	0.24394	-0.0744057	0.981112	-0.227239	0.921421	-0.274226	0.396418
PSMD7	0.323373	0.182589	0.165408	0.883757	0.349488	0.731558	0.151935	0.639891
BFAR	0.323255	0.143846	-0.405188	0.741783	-0.416748	0.632984	-0.114411	0.719866
HIC2	0.322847	0.525406
PAPOLA	0.322593	0.0172076	-0.0686499	0.934939	0.28527	0.475325	0.361275	0.000705795
SLC39A6	0.321634	0.289467	0.140094	0.946342	0.51867	0.589854	0.41472	0.114451
AP1B1	0.321506	0.626193	-0.431285	0.923466	-0.534951	0.892907	-0.208925	0.802738
PAIP1	0.321478	0.210029	0.104109	0.933329	0.171345	0.948082	0.055105	0.894215
POM121	0.321473	0.479833	-0.376828	0.878237	-0.282128	0.944457	0.0165497	0.98266
ZMIZ2	0.321316	0.673634
DOCK5	0.3211	0.595087	-0.223958	0.956373	-0.137849	0.990487	-0.00487961	0.99722
RFLNB	0.320804	0.732334	-0.912744	0.825834	-1.22009	0.712097	-0.449557	0.662146
RETREG3	0.320685	0.788285
KLHDC7B	0.320178	0.683232
ZC3H15	0.31947	0.290819	-0.453509	0.719269	-0.287502	0.895355	0.126062	0.756372
DLG4	0.319205	0.629146
UTF1	0.319186	0.779664			-1.71811	0.586756	-0.425165	0.740928
CTNND1	0.319179	0.621966			1.08892	0.486911	0.364346	0.648388
MRPL9	0.318942	0.378192	-0.299334	0.923582	-0.334031	0.91289	-0.172298	0.734128
OTULIN	0.318078	0.617891	-0.843825	0.4011	-1.09085	0.535219	-0.431078	0.55131
UPF3A	0.317689	0.455053	-0.282237	0.933329	-0.32453	0.932723	-0.181036	0.752643
UBE2N	0.317326	0.199739	0.220881	0.894264	0.541777	0.357654	0.319871	0.202822
KLHL20	0.316858	0.271491			0.558309	0.618209	-0.83572	0.000715646
MCM7	0.316581	0.796293			-0.817908	0.918812	-0.194916	0.905176
SFPQ	0.316073	0.442203	-0.705623	0.341323	-0.630746	0.603638	0.0145404	0.982093
TET2	0.315914	0.604502	-0.0294937	0.995613	-0.147917	0.987553	-0.243402	0.74621
TOE1	0.315896	0.322994
HMGCR	0.31568	0.613099	0.38492	0.91048	0.417828	0.940529	-0.0485374	0.958587
FO393401.1	0.31563	0.600792
SH3GLB1	0.315471	0.30443	-0.251161	0.85145	-0.139934	0.968784	0.0639097	0.894808
SUCO	0.315283	0.583525	-0.601862	0.818357	-0.641508	0.821005	-0.140302	0.864186
LINC00623	0.315175	0.46549	-0.101697	0.970928	0.012308	0.998568
SLC35E1	0.314897	0.293028	-0.424704	0.80599	-0.456447	0.719259	-0.0870236	0.851232
MSI2	0.314676	0.560927	-1.00951	0.442593	-0.6267	0.806655	0.361265	0.577858
ELF2	0.314274	0.442216	-0.460835	0.804649	-0.47143	0.812032	-0.0981516	0.87285
POLR2C	0.314208	0.545197	-0.595927	0.828888	-0.67546	0.797016	-0.193671	0.774198
UQCRFS1	0.31301	0.192242	-0.0919147	0.94792	0.0864302	0.978888	0.151247	0.631525
CARM1	0.312638	0.240874			0.360886	0.775417	0.370249	0.0598564
TMEM159	0.312579	0.496501
TOR1AIP1	0.312341	0.543139	0.310151	0.917005	0.211828	0.970243	-0.213208	0.752742
TAF1C	0.311844	0.598155
TTC7A	0.311699	0.58286	-0.206293	0.951352	-0.0969879	0.992593	0.056882	0.945054
TSPYL1	0.311535	0.323402	-0.0344387	0.982134	0.452449	0.723116	0.495993	0.0842514
THEMIS2	0.311351	0.596589	0.376471	0.92789	0.00258559	0.999314	-0.503814	0.401129
SHKBP1	0.311038	0.362011	0.14231	0.966275	0.0207285	0.996405	-0.203306	0.644592
CCP110	0.310926	0.645412			0.0404899	0.996535	-0.526284	0.497827
SYVN1	0.310869	0.290875			-0.839384	0.511296	-0.819535	0.000779594
CLSTN1	0.30996	0.533548	-0.249884	0.945567	-0.197568	0.977166	-0.0731112	0.924294
TENT5A	0.308971	0.477023	0.23732	0.926559	0.332142	0.909615	0.0268716	0.967571
ALAS1	0.308772	0.828105	0.966117	0.897364	1.66667	0.771522
UFD1	0.30838	0.533348	0.144234	0.969062	0.100145	0.992593	-0.114872	0.872532
MKNK2	0.307884	0.569705	-0.420489	0.890534	-0.421196	0.90431	-0.0964387	0.902097
FAM49B	0.307558	0.211385	-0.261337	0.828273	-0.108883	0.97042	0.11419	0.733955
GPN1	0.306777	0.212184	-0.539847	0.524363	-0.5025	0.654925	0.0213644	0.951645
ADPGK	0.306492	0.250883	-0.0567013	0.981112	-0.0464772	0.992593	-0.0694494	0.868079
STAB1	0.305862	0.775143	1.12864	0.774647	0.906037	0.824808	-0.348759	0.776543
SNRNP27	0.305653	0.575714	-0.0613628	0.987142	-0.059422	0.994656	-0.0649723	0.936287
C2CD5	0.305486	0.735337
UBE4B	0.305122	0.603283	0.0813798	0.985027	0.0959605	0.992593	-0.0762324	0.929776
KIF5B	0.303969	0.199356	0.0929849	0.961939	0.135949	0.954027	-0.0280326	0.941394
MAGT1	0.303953	0.484553	-0.060899	0.98742	0.146975	0.978888	0.156366	0.7887
VTI1A	0.303867	0.322093	-0.695465	0.444767	-0.807675	0.331992	-0.20599	0.609962
SYPL1	0.303312	0.259815	-0.50144	0.372277	-0.337613	0.812032	0.150472	0.679898
STRAP	0.302585	0.645548	-0.440577	0.891452	0.0743277	0.994656	0.55251	0.396736
ABCD1	0.302406	0.752889
CDC42	0.30236	0.321775	-0.00644805	0.998505	0.150475	0.962847	0.130314	0.746406
CCNT1	0.301965	0.575866			-0.581957	0.82021	0.194115	0.780099
SIN3A	0.301875	0.541742	-0.591518	0.832221	-0.739913	0.653617	-0.309818	0.624755
PLXDC2	0.30171	0.672918	-0.0494966	0.991229	0.00380528	0.999301	0.00703247	0.996419
CC2D1B	0.301498	0.772867
NFIC	0.301422	0.28326	-0.169214	0.958571	-0.21641	0.934233	-0.324542	0.302668
UBR5	0.301348	0.605848	-0.262339	0.944178	-0.232021	0.976022	-0.0670118	0.938087
ARHGDIA	0.301281	0.440751	-0.0546681	0.987104	-0.0812664	0.992245	-0.0874543	0.878671
TAF2	0.301192	0.628341
MTRF1L	0.301168	0.570956	-0.51658	0.864179	-0.225422	0.97042	0.288826	0.646207
ASMTL	0.300818	0.454416	0.146269	0.951467	-0.0397221	0.99611	-0.3149	0.532604
C6orf48	0.300537	0.72173	-0.247294	0.966275	-0.0174348	0.998568	0.21557	0.837244
RBSN	0.300361	0.553786
FBN2	0.299955	0.704334	-0.644388	0.737991	-0.453348	0.943661
SUPV3L1	0.299554	0.565355	-0.335688	0.845773			0.0470982	0.951951
MICU2	0.299258	0.133133	0.00986657	0.996062	0.0825639	0.978888	0.00455023	0.990643
PRCC	0.29924	0.633639	-0.0442608	0.993513	-0.191374	0.978888	-0.268561	0.740525
COTL1	0.298973	0.762869	0.526477	0.926559	0.517142	0.944457	-0.074353	0.952576
PSEN1	0.298665	0.533013	0.664281	0.704604	0.579289	0.771522	-0.165966	0.798512
BEX4	0.298277	0.652477	-0.365193	0.897576	-0.214089	0.978888	0.148146	0.869191
CHD6	0.298159	0.387737	-0.243588	0.941037	-0.449253	0.810947	-0.481478	0.193884
ARIH2	0.297569	0.437027	-0.175308	0.933329	-0.294461	0.934233	-0.248989	0.609258
AKT2	0.29696	0.0893929	-0.00889933	0.996186	-0.0445432	0.992593	-0.116785	0.570273
MANBA	0.296402	0.377532	-0.34451	0.85145	-0.357851	0.852132	-0.103561	0.834498
MYSM1	0.296256	0.554169	-0.476085	0.840693	-0.549664	0.852943	-0.166073	0.809555
SNRPB2	0.295692	0.284684	-0.188906	0.926363	-0.00568037	0.998568	0.130145	0.734081
FAM91A1	0.29562	0.531528	-0.380123	0.847951	-0.197034	0.970243	0.158204	0.797185
CWC15	0.295516	0.427798	0.146095	0.956598	0.0291655	0.996215	-0.221023	0.643134
DHX9	0.295158	0.215307	-0.0479684	0.985975	-0.209	0.916363	-0.31835	0.22054
AC004951.1	0.295117	0.692815			-0.268279	0.977166	-0.132245	0.898293
RAF1	0.293961	0.420649	0.285236	0.923582	-0.0233802	0.996405	-0.490648	0.192914
NPC2	0.293635	0.629334	0.797933	0.742003	1.03388	0.504318	0.228309	0.753346
PPIL3	0.293472	0.512502	-0.245308	0.926559			0.805881	0.0161499
PDIA3	0.293216	0.385557	-0.0927865	0.970933	-0.128666	0.978399	-0.11912	0.792156
ELOVL1	0.29264	0.168944	0.0379638	0.98742	0.117219	0.965218	-0.0234902	0.944301
C6orf106	0.292286	0.528238	0.475983	0.857173	0.339471	0.931084	-0.279677	0.648856
DYNC1H1	0.291761	0.427499	-0.403883	0.818357	-0.402615	0.82064	-0.0983236	0.853932
SLC25A3	0.290777	0.171356	-0.184819	0.834053	0.0127966	0.99664	0.17685	0.479906
RBMS2	0.290713	0.564511
[truncated: 4,622 more rows]

## Sheet: mDCs
gene	Log fold change (ATRXmut vs control)	Adjusted p-value (ATRXmut vs control)	Log fold change (MYCN amplified vs MYCN wildtype)	Adjusted p-value (MYCN amplified vs MYCN wildtype)	Log fold change (MYCN amplified vs control)	Adjusted p-value (MYCN amplified vs control)	Log fold change (sporadic vs control)	Adjusted p-value (sporadic vs control)	Pathways
SLC16A10	6.21405	0.0143696
THBS1	5.57264	0.0205809							THBS
GZMB	5.53777	0.00331465
SPRY1	5.3322	0.0171548
AC138969.1	5.31237	0.016771
SDC2	4.70411	0.0457852							ANGPTL, MK, PTN
AREG	4.59016	0.054534	-4.86472	0.588221			3.37336	0.137216	EGF
DUSP4	4.4312	0.207106
C11orf96	4.36797	0.0370149
SLC7A11	4.34274	0.161114
TFPI	4.30135	0.0813864
CXCL8	4.22664	0.203751							CXCL
CTSL	3.87688	0.0643995
ABHD17C	3.82104	0.0061577
RAMP1	3.80839	0.118687
EREG	3.77973	0.00136183	-1.7665	0.807833	0.937251	0.963079	2.54592	0.0189499	EGF
LAMB3	3.72636	2.9309e-09							LAMININ
PDE2A	3.59663	0.145798
PHLDA1	3.59197	0.201293	-0.562098	0.999881			3.51483	0.147241
SERPINB9	3.57195	0.055659	-1.19102	0.974673			3.09388	0.0606195
LYPD3	3.53472	0.116123
VMO1	3.53447	0.0899301
CD82	3.53422	0.101624
IGFBP4	3.50579	2.40492e-05
IL4I1	3.49535	0.0281402
RAPGEFL1	3.47166	0.00969594
CKB	3.46883	0.058503	0.998603	0.999881	3.08827	0.732567
HES4	3.359	0.273207
ENPP4	3.35493	0.0658874
ELL2	3.27293	0.0150046	-2.53023	0.561429			2.01351	0.148433
BMP1	3.26499	0.0976255
HOXA5	3.23385	0.100773
AL136295.5	3.22387	2.53724e-22	-0.582042	0.9813	1.6667	0.421702
HIST3H2A	3.20818	0.0427782
TNFRSF21	3.16678	0.0280157
DOCK4	3.12222	0.165326
ECE1	3.10713	0.00988803
TNFAIP3	3.10588	0.00924184	-2.02942	0.755513	0.129202	0.999979	2.00428	0.0775417
PELI1	3.08075	0.0741802	-1.55171	0.963312			3.15092	0.0291056
FBXO32	3.05548	1.18868e-05
CCR7	3.04388	0.266202							CCL
PLXNA1	3.00632	0.00541117							SEMA3, SEMA4, SEMA5, SEMA6
MTRNR2L8	3.00524	0.000459818	-2.54726	0.561444	-0.852587	0.935686	1.32036	0.127779
SPOCK2	2.97599	0.00786221
NEU4	2.94335	0.208898
ATF3	2.91829	0.0453177	-0.285744	0.999881	1.98871	0.799948	2.11988	0.112734
APOBEC3A	2.91712	0.0590294
CXCL2	2.91383	0.329681							CXCL
MT2A	2.86412	0.13335	-2.18544	0.805582	-1.26132	0.935686	0.567826	0.8729
GPR157	2.85071	0.00406875
CXCR3	2.84549	1.18868e-05							CXCL
RGS1	2.84479	0.139566	-1.6487	0.786723			2.87404	0.0849768
USP9Y	2.83016	0.522922
AC015912.3	2.82816	5.33567e-06	-0.501548	0.993923			2.92521	1.01725e-07
OASL	2.82583	0.00454818	0.869086	0.957664	2.74068	0.27312
IRS2	2.816	0.0205809	-4.02998	0.15034			2.11604	0.0776111
DNMBP	2.78932	0.0578498
PDLIM7	2.73905	0.0120915	-0.587107	0.999881	1.00068	0.934657	1.02591	0.401181
MN1	2.7371	0.407689
TCAP	2.73552	0.149073
TMCC3	2.70512	0.0574614
SHB	2.67676	0.113868	-0.83192	0.999881			1.76943	0.325496
CXCL16	2.65931	0.126266	-0.31747	0.999881	1.76042	0.902685	1.91663	0.231692	CXCL
ITGA6	2.65423	0.00423842							IGF, LAMININ, MK
SPRY2	2.6441	0.0140533
TMEM51	2.61536	0.138579
RNF122	2.60616	0.0248803
ZHX1-C8orf76	2.60251	0.00173442
RASGRP3	2.60249	0.0578498	1.34819	0.973044	3.07052	0.496607
ZSWIM4	2.60196	1.22578e-06
IFITM1	2.59666	0.114688
IRAK2	2.59428	0.129094
TUBB2A	2.56313	0.221825
GADD45A	2.55823	0.0198364			-0.903006	0.986913	1.93574	0.0571332
AC095055.1	2.54828	0.154903
RHOH	2.5441	0.000163485
SYN1	2.5432	0.0105831
AC016831.5	2.53245	0.0679783	-1.60765	0.887804			1.13372	0.437674
ECM1	2.53038	0.173223
USP53	2.52819	0.0453306
GPR137B	2.51515	0.00189076	-0.532923	0.999881			1.60568	0.0712557
FURIN	2.50434	0.0550478	-0.0396718	0.999881	1.26074	0.910133	0.983332	0.47367
FAM209A	2.49849	0.013595
IFI44L	2.47731	0.21329	1.62485	0.824052	5.67171	0.0296774	4.27933	0.0164815
NINJ1	2.44517	0.191772	0.367356	0.999881	2.56723	0.791112	2.15621	0.185296
PRDM1	2.44003	0.0751356	-1.3257	0.941584			2.07872	0.103236
GNA12	2.43721	0.0608272	-1.44525	0.945706	0.248209	0.999979	1.51535	0.217517
ZFY	2.43145	0.58155
FOXO1	2.42919	0.041893
SPRED2	2.42005	0.0645903
PER1	2.4183	0.00141872	-2.70116	0.296329	-1.67037	0.622357	0.876375	0.325496
SOCS3	2.41409	0.0109597	-0.954722	0.921535	1.27808	0.799748	2.19143	0.00499366
TP53INP2	2.41153	0.0577817
AP001269.4	2.40533	0.177986
PALD1	2.39985	1.10586e-06
PMAIP1	2.37546	0.000593446	-1.27447	0.918795	-0.0963209	0.999979	0.798139	0.32598
ISG20	2.34231	0.0206078	-0.618953	0.990122	1.93073	0.540556	2.58883	0.00321122
RNF145	2.33537	0.0505836	-0.224269	0.999881	1.39451	0.879802	1.50584	0.175612
CXCR4	2.33313	0.0958764	-1.38273	0.952698	0.00850099	0.999979	1.21058	0.388864	CXCL, MIF
CSRNP1	2.33011	0.162366	-0.798159	0.999881	1.39417	0.935686	2.16214	0.124381
SAMSN1	2.31692	0.00594201	-1.4568	0.651417	-0.0259485	0.999979	1.24265	0.132721
BCL2L11	2.31683	0.0398406	-0.0774494	0.999881	1.84428	0.711541	1.85651	0.0748208
SRC	2.30353	0.0595973
PDE4A	2.30149	0.152249	0.671887	0.999881	2.69879	0.643812	1.97605	0.185689
LGMN	2.30105	0.0396645	-0.408699	0.999881	1.04469	0.927336	1.21465	0.267692
SYNJ2	2.29628	0.280963
SLC9A8	2.28322	2.72797e-09
DDIT4	2.27958	0.17025	-2.1595	0.807833	-0.69666	0.999979	1.28727	0.431319
IFIT3	2.27821	0.35755
AC109454.2	2.26897	0.0324709
MAFF	2.24694	0.315171	-0.838518	0.999881			1.66397	0.416978
CD9	2.23455	0.37017
MARCKSL1	2.23418	0.184575	1.58738	0.968845	3.2095	0.605985	1.45639	0.356971
LMNA	2.21898	0.214936	0.882706	0.999881	2.65643	0.696665	1.67275	0.310261
THBD	2.21384	0.116406	-1.28081	0.968845			0.457426	0.80938
C15orf48	2.20857	0.48282
PDE1B	2.20799	0.0899301
CHST11	2.20681	5.13188e-05	-0.473074	0.999881	0.509168	0.96989	0.480331	0.538119
CDKN1A	2.20057	0.0757165	-1.22911	0.935684	-0.0063027	0.999979	0.957723	0.448831
G0S2	2.19852	0.595144
NR4A3	2.18654	0.418239	-0.524257	0.999881			1.96939	0.42341
IGHA1	2.17415	0.00686585
PFKFB3	2.16745	0.082589	-2.1364	0.783017	-0.615966	0.999979	1.3224	0.293202
RFX2	2.15314	0.267367	0.83283	0.999881			3.02825	0.051868
RHOB	2.15131	0.191882			-0.0993945	0.999979	1.46767	0.424083
UTY	2.14774	0.675622
SDC4	2.13881	0.000763029							ANGPTL, COLLAGEN, FN1, MK, PTN, TENASCIN, THBS
SIPA1L2	2.13808	0.0511194
BIRC3	2.13066	0.076475
TRIP10	2.12827	0.000240396
PIM3	2.12762	0.0263217	-0.781013	0.974673	0.749752	0.944164	1.3551	0.116006
RUNX3	2.12689	0.149547	-0.444665	0.999881	1.20992	0.935658	1.47141	0.278985
FAM49A	2.10968	0.00208761	0.213789	0.999881	1.74116	0.385666	1.3685	0.0373407
NDST2	2.10858	0.00686585
RHBDD2	2.1082	0.00226269	-0.228113	0.999881	0.856012	0.902682	0.861042	0.293863
AC058791.1	2.10452	0.124916	-2.05027	0.764849	-0.63503	0.999979	1.26819	0.352301
BCL2A1	2.09737	0.181574	0.143835	0.999881	1.73092	0.879802	1.71422	0.241392
HIC1	2.09487	0.456043
UPP1	2.0898	0.202018	0.296268	0.999881	2.30998	0.74215	2.00215	0.155539
GNA13	2.08638	0.092625	-0.369387	0.999881	1.04346	0.921368	1.26665	0.287425
AC016831.7	2.08336	0.314729
ZBTB43	2.07183	0.112848	-0.871116	0.992679	0.520808	0.999979	1.2012	0.339944
TENT5C	2.06807	0.256692	0.622254	0.999881			2.05917	0.193924
CDYL2	2.06315	0.0234352
TCN2	2.06284	0.325864
DNAJB4	2.05679	0.0400378
STAT4	2.05129	0.0317321
SYTL3	2.04546	0.288149	-1.25296	0.990122			2.25319	0.178966
JARID2	2.04521	0.0330556	-0.336431	0.999881	1.07275	0.859738	1.2572	0.159925
UBASH3B	2.03336	0.0365649
CBLB	2.02884	0.0473828
DCUN1D3	2.02336	0.0550673
PANX2	2.02323	0.525499
SLCO4A1	2.0185	0.182528
HAPLN3	2.018	0.172547
LINC00513	2.0151	0.16638
PDE4D	2.0062	0.166711	-0.863326	0.973044			1.39596	0.309563
TIMP1	2.00109	0.0362356	-0.26263	0.999881	1.32406	0.790487	1.48244	0.0765889
RNF144B	1.99845	0.0968128
ABCA1	1.99701	0.460453
PPFIBP2	1.99038	0.0268945
SLC37A3	1.98642	0.0155594
FAM160A1	1.98003	0.32832
LINC01943	1.97719	0.00596737
SAT1	1.97496	0.0167329	-0.394123	0.999881	1.1217	0.777186	1.42325	0.0455093
NR4A2	1.96602	0.0780024	-1.38892	0.832578	0.243259	0.999979	1.57705	0.113195
ICOSLG	1.96538	0.283339
SMOX	1.96124	0.44157	-0.0450181	0.999881	2.02059	0.934952
AC016831.1	1.96099	0.33306
ATXN1	1.95835	0.0882416	-0.416614	0.999881			1.33513	0.263886
CST7	1.92761	0.0543185	-0.0939134	0.999881	1.52667	0.750647	1.46213	0.124381
RDH10	1.92662	0.0640749
LINC00528	1.92432	0.101624	-0.838216	0.996705			1.66127	0.125236
MIR222HG	1.91634	0.178874
SMIM3	1.9081	0.19277	-1.63219	0.916151	0.148143	0.999979	1.73245	0.191519
ABCG1	1.90488	0.153479
SESN2	1.90121	0.165081	0.653672	0.999881			1.10906	0.460163
WIPI1	1.89817	0.0184181	-0.548968	0.999881	0.467735	0.999979
WDR91	1.89411	5.32311e-05
AC026979.2	1.8897	0.024477	-1.20866	0.63208			1.65278	0.0273416
SEMA7A	1.87708	0.041893							SEMA7
BMT2	1.87648	0.000646437
ARL4A	1.87274	0.0599288	-0.240812	0.999881	1.3971	0.764603	1.6306	0.0646553
AC116366.1	1.87015	0.0583366	-1.26046	0.937408			2.1035	0.0122831
IKZF4	1.86985	0.00205181
PKIB	1.86749	0.0968128	1.50463	0.836234	2.95135	0.27097
AC103591.3	1.8576	0.0206078	-1.95565	0.15824	-0.711769	0.966533	1.59102	0.0243923
SNAI1	1.85162	0.393793
LINC00852	1.8492	0.0643995
SLC22A4	1.84292	0.0790112
LRG1	1.8336	0.143536
CRAMP1	1.81609	0.0117284
MXRA7	1.80464	0.187599
IFITM3	1.80448	0.201419	1.06877	0.940946	3.54229	0.112776	2.62686	0.0196377
AHDC1	1.80233	0.0140533
MT1F	1.79441	0.0304861
IFI6	1.7941	0.0899301	0.410391	0.999881	3.25686	0.0600458	2.99808	0.000140442
TGIF1	1.79143	0.03643	-0.450757	0.999881	0.764959	0.942214	1.16994	0.17169
RNF19B	1.78948	0.142996			2.05296	0.632178	1.6438	0.125137
SNX9	1.77624	0.0907443	-0.329674	0.999881	0.681179	0.989082	0.759478	0.496701
HOXA9	1.77546	0.00814628	-0.195328	0.999881	0.52513	0.995451	0.272486	0.802902
ANKH	1.77512	0.191906	0.0131315	0.999881	1.54097	0.859861	1.45653	0.249622
ATF5	1.77325	0.123888	-0.0228515	0.999881	1.40722	0.828428	1.22929	0.27553
SIPA1L1	1.7709	0.272055			0.458503	0.999979	1.55314	0.300694
NEAT1	1.76921	0.0395861	-0.577162	0.968303	1.00178	0.803136	1.53244	0.0375873
VASH1	1.767	0.0276482
MTMR3	1.76585	0.038287	0.420842	0.999881	1.92218	0.541652	1.46082	0.0976816
MAP2K1	1.76454	0.0107008	-0.203185	0.999881	0.632038	0.910106	0.677521	0.384963
MFGE8	1.76037	0.0318402
SKI	1.75991	0.173512	-0.229871	0.999881	0.847011	0.981741	0.937748	0.496701
MIR22HG	1.75631	0.481627	0.348479	0.999881			1.42284	0.527682
SRCAP	1.75452	0.0146438
ZMYND15	1.75251	0.0712063
AC245014.3	1.7503	0.0755985	-0.847592	0.973044	0.378833	0.999979	1.12711	0.24882
GNA15	1.74066	0.0701661	0.521676	0.999881	1.72153	0.632178	1.028	0.250324
GPATCH3	1.74023	4.58634e-05	-0.57566	0.999881	-0.169385	0.999979	0.30346	0.727399
TVP23C	1.73728	0.0717752
ANKHD1	1.73392	5.48434e-09	0.520533	0.999881	1.30757	0.554104	0.384625	0.493656
TOM1	1.72987	0.0455997	0.0413833	0.999881	1.16866	0.817733	1.02471	0.236925
CTNNB1	1.71353	0.037955	-0.794063	0.941584	0.794303	0.902682	1.54912	0.0225625
PHLDA2	1.71345	0.370484	-0.614178	0.999881			1.93246	0.222024
TRAF5	1.71194	0.0999934	0.127906	0.999881			2.15923	0.0171504
AC025164.1	1.71124	0.0348086
ABL1	1.7096	2.33679e-05	0.0970462	0.999881	0.683019	0.909231	0.179398	0.842916
ZBTB10	1.7019	0.0116154	-0.539973	0.999881	-0.112069	0.999979	-0.0589181	0.994756
PDE4B	1.7009	0.140757	-1.53496	0.160559	-0.442087	0.999979	1.12641	0.317552
ALOX5AP	1.70045	0.0441234	-0.85792	0.957664	0.529849	0.99003	1.30519	0.0983961
TBC1D8	1.6972	0.0128399
GK5	1.69714	0.0763162			-1.57586	0.848308	0.308725	0.85433
MPV17L	1.69407	0.0755985
KLF9	1.69313	0.0658874	-2.15467	0.396449	-1.49736	0.661305	0.505904	0.648039
ITGAV	1.68991	0.0450843	1.43187	0.756812			0.585224	0.596961	ANGPTL, BSP, CD23, COLLAGEN, DMP1, DSPP, FN1, IGF, JAM, L1CAM, LAMININ, NRG, PERIOSTIN, PTN, SPP1, TENASCIN, THBS, THY1, VTN, VWF
CDR2	1.68457	0.0599393	-1.32644	0.935684			1.57061	0.0712557
BCL9L	1.68064	0.00208761
RALA	1.6806	0.0505836	-0.398872	0.999881	0.524014	0.992587	0.69534	0.444839
PIK3R5	1.67811	0.0455997	-0.311958	0.999881	0.547504	0.999979	0.559186	0.582537
STAG3	1.67525	0.0907443
NECTIN2	1.67308	0.00354097							CD226, NECTIN, TIGIT
NR4A1	1.67151	0.239296	-1.37513	0.739894	0.214996	0.999979	1.56167	0.22294
NRIP3	1.67061	0.535649
EPB41L3	1.66483	0.123238	0.499095	0.999881	0.940674	0.933603	-0.00764013	0.998714
IFI44	1.65914	0.150528	1.04053	0.929382	2.69942	0.23752	1.7097	0.12374
MAP3K8	1.65671	0.25994	-1.95711	0.786723	-0.148089	0.999979	1.83984	0.127063
AC135507.1	1.65525	0.0755985
DNAJB5	1.65249	0.0309662
IL1R2	1.64975	0.324516	-1.18584	0.954795	1.13677	0.927727	2.44919	0.112815	IL1
DDX3Y	1.64808	0.789405
FZR1	1.64754	0.0248803	-0.66334	0.999881	0.393213	0.999979	0.765773	0.400663
MAP4K4	1.64564	0.0786437	-0.284684	0.999881	0.412203	0.999979	0.501835	0.653931
VPS37B	1.64085	0.332099
PRMT9	1.63935	0.0133227	-0.818051	0.968845	-0.108814	0.999979	0.457113	0.604691
INSIG1	1.63456	0.138206	-0.108232	0.999881	1.02483	0.910015	0.988287	0.352177
DRAM1	1.63442	0.143836
CASP9	1.63385	0.140871	-0.479426	0.999881	0.400785	0.999979	0.697524	0.557392
THAP2	1.63177	5.30716e-05	-1.20857	0.916151	-0.49052	0.999979	0.38885	0.545731
AC007952.4	1.62695	0.0307337	-0.947626	0.968414	-0.534144	0.981584	-0.0548177	0.998287
TTTY15	1.62545	0.748001
PFKFB2	1.62415	0.124699
NFIL3	1.62109	0.350201	-1.28619	0.968303	0.100956	0.999979	1.35498	0.38513
DUSP5	1.6188	0.348313	-1.28637	0.993923	0.115118	0.999979	1.34937	0.404606
GADD45B	1.61791	0.122246	-1.48011	0.805582	0.136022	0.999979	1.6203	0.0600559
TNFSF9	1.61361	0.317387	-0.933558	0.99328			0.28379	0.919919	CD137
SYAP1	1.61285	0.0868337	-0.517174	0.991705	0.407601	0.999979	0.813466	0.40225
RELB	1.61161	0.0244034	0.286695	0.999881	1.16006	0.74015	0.494314	0.562926
DUSP1	1.6103	0.0265494	-0.15545	0.999881	1.34196	0.554104	1.47944	0.0126453
CALCRL	1.60703	0.219777	-2.10607	0.783501	-1.0192	0.985226	1.04655	0.463503	CALCR
VEGFA	1.60598	0.470035	-1.02121	0.999881	0.680467	0.999979	1.7203	0.361095	VEGF
PPP1R3B	1.60486	0.311302	-1.33549	0.909533			0.740391	0.690563
RIC1	1.60176	0.0187863			-1.23743	0.898745	-0.181423	0.913846
NAB2	1.59976	0.0155751
TIPARP	1.59899	0.306897	0.533658	0.999881	2.23842	0.735361	1.75316	0.177435
BEX2	1.58629	0.128307
AL360270.1	1.58465	0.129059
RGS2	1.58317	0.0777774	-0.983052	0.888427	0.103058	0.999979	1.00847	0.23833
GALR2	1.5828	0.424763							GALANIN
GAB2	1.58234	0.0810619	-0.0786956	0.999881	0.518615	0.999979	0.399432	0.767194
PTK2B	1.5822	0.0438475	-1.19222	0.878165	-0.848074	0.892456	0.23941	0.85433
KDM5D	1.57969	0.722197
HBEGF	1.57942	0.350494	-2.24708	0.682064	-1.38486	0.911606	0.741987	0.685088	EGF
IFIT2	1.57575	0.459336
P2RY10	1.57441	0.0280629
ZC3H12C	1.57415	0.477699
TNFRSF11A	1.57192	0.0654815							RANKL
CRTC2	1.57123	5.48434e-09	-0.955496	0.935533	-0.885321	0.852814	0.0749418	0.941873
OLR1	1.57065	0.561239
ICAM1	1.56526	0.00184948	0.350416	0.999881	1.00875	0.780695	0.228997	0.785165	ICAM, ITGB2
CD5	1.56486	0.30481			1.73752	0.852814	0.980523	0.561038
PLEC	1.56389	0.016771	0.0242376	0.999881	0.944093	0.769211	0.779896	0.250324
CLDND1	1.56222	0.0580333	-0.223825	0.999881	0.857073	0.895814	0.96807	0.222047
ETV3	1.55355	0.188231	-0.606605	0.993923	0.549025	0.999979	1.05995	0.361714
HIPK2	1.55237	0.0497303	-1.16928	0.908135	-0.152397	0.999979	0.865527	0.326708
FLNB	1.54492	0.00929238			-2.46019	0.637056	0.487444	0.574504
NFKBIA	1.54401	0.126396	-1.74043	0.725666	-0.263748	0.999979	1.45548	0.0908591
RIPK2	1.54382	0.0668492	-1.67745	0.563127	-0.770097	0.934758	0.788211	0.352301
PLK2	1.54211	0.151184
JUN	1.53681	0.24298	0.421478	0.999881	0.970216	0.935686	0.261776	0.902637
GABARAPL1	1.53535	0.38519	-1.18383	0.963478	0.185619	0.999979	1.30835	0.410006
IER3	1.53175	0.427735	-0.701978	0.999881	1.50474	0.935008	2.34956	0.121098
RAPGEF1	1.53119	0.117249	-0.363419	0.999881	0.600254	0.991476	0.802493	0.424083
NANP	1.52593	0.154822
ZNF331	1.52075	0.341092			-0.923283	0.997645	1.19727	0.416978
HEXIM1	1.51311	0.0850463	0.0600296	0.999881	1.05894	0.848308	0.914311	0.346214
ANKDD1A	1.51274	0.314729
THAP4	1.51154	2.33679e-05	0.0777287	0.999881	0.65661	0.890954	0.19466	0.778816
IRF4	1.51117	0.165462	-1.49451	0.945706	-0.494587	0.999979	0.600644	0.636123
RTL5	1.51041	0.26672
ACSL1	1.50919	0.22798	-2.00148	0.607432			1.57298	0.183713
TSC22D3	1.50544	0.182701	-0.957913	0.935533	0.533489	0.999979	1.47749	0.147629
SGK1	1.50466	0.39708	-1.93889	0.543016	-0.706554	0.999979	1.19631	0.499624
FOXN3	1.50369	0.0770855	-0.399465	0.999881	0.387518	0.999979	0.644456	0.459547
NBEAL2	1.50283	0.00122873	0.338927	0.999881	0.773702	0.878596	-0.0232849	0.998714
HIVEP1	1.49748	0.33495	-5.25887	0.622407			0.628845	0.73921
PIGA	1.48769	0.0185108
MGAT4A	1.4862	0.062555	1.02165	0.84311	2.28698	0.239134	1.22977	0.103765
TSPOAP1	1.48577	0.240996	-0.509864	0.999881			0.616441	0.683443
CPEB4	1.48172	0.0395861	-0.579679	0.983863	0.162807	0.999979	0.594938	0.477038
SATB1	1.48139	0.00202289	0.416869	0.968035	1.31714	0.439942	0.816888	0.104506
BICRA	1.47962	0.301579
ADAM9	1.4795	0.012268	-0.307484	0.999881	0.738908	0.902682	0.950636	0.123148
CASP7	1.47877	0.00031831			-1.75786	0.814373	-0.306136	0.744985
C16orf72	1.47781	0.00839544	-0.175104	0.999881	0.837117	0.756057	0.911342	0.0918907
KBTBD8	1.47623	0.355059
SIPA1L3	1.47621	0.00744725	-1.2811	0.935684			0.273195	0.792407
AP4S1	1.47608	0.0331308
GPR183	1.47591	0.185666	-0.533199	0.995536	0.453019	0.999979	0.868871	0.424525
RPRD1B	1.47498	0.00758723	-0.286986	0.999881	0.565279	0.955227	0.628059	0.349432
MED26	1.47444	0.0284646	-2.42006	0.577075	-1.72003	0.701365	0.534788	0.534742
DUSP10	1.473	0.148707	0.168282	0.999881	0.773608	0.98185	0.28797	0.868152
CNNM4	1.4727	0.0581315
SSH2	1.47065	0.0234352	-0.401284	0.999881	0.298787	0.999979	0.506358	0.486952
TRIB1	1.46985	0.123238	-0.826898	0.786723	0.490335	0.999979	1.19338	0.188126
FARP2	1.46582	0.0879497			0.430211	0.999979	-0.0584897	0.998714
LINC01116	1.46184	0.172948
ZMIZ1	1.46061	0.0453306	0.406706	0.999881	1.7542	0.392087	1.29463	0.0469242
KIAA1147	1.4591	0.0295264
NAMPT	1.45681	0.0829844	-1.0949	0.588221	0.212945	0.999979	1.24193	0.0915437	VISFATIN
AC144831.1	1.45649	0.0899301
ADNP2	1.45588	0.0930625
CEBPB	1.44979	0.172737	-1.2777	0.873478	-0.476554	0.999979	0.694772	0.518961
KDM5B	1.44886	0.0966939
POFUT2	1.44673	0.00368516			2.60934	0.0689115	0.895586	0.128897
PCGF5	1.43885	0.0603756	-0.0931591	0.999881	0.969092	0.828389	0.97914	0.170797
B9D2	1.43875	0.0284646	-0.310234	0.999881	0.118462	0.999979
ST8SIA4	1.4383	0.00575607	-0.387126	0.999881	0.183626	0.999979	0.241038	0.757753
LATS2	1.43559	0.102384	0.238393	0.999881	0.821394	0.92869	0.314258	0.818005
BHLHE40	1.42845	0.325511	-0.978199	0.973044	0.529578	0.999979	1.52042	0.214626
OSM	1.42661	0.43388	-1.86978	0.789514	-0.762326	0.999979			OSM
MFSD12	1.42517	0.143836	-0.599033	0.999881	0.590323	0.991476	1.08245	0.240632
WDR37	1.42504	0.0574524	0.452656	0.999881	1.5522	0.632742	1.04283	0.206987
DNASE2	1.42422	0.265796
ZNF865	1.4238	0.0041903
SEC61A2	1.42168	0.0268945
IRF9	1.42126	0.00093761	0.0236816	0.999881	0.960372	0.656613	0.830117	0.0729121
USP12	1.41594	0.422366	-0.153072	0.999881	1.44971	0.921618	1.63247	0.261682
BCL3	1.41004	0.0345558	-1.06859	0.84414	-0.166758	0.999979	0.728862	0.304766
ULK1	1.4098	0.0131667	-0.954011	0.929819			0.488747	0.542229
TNIP2	1.40954	2.0162e-11	0.215879	0.999881	1.2206	0.198819	0.742302	0.00266805
LAPTM5	1.40834	0.0697617	-0.434326	0.999881	0.713382	0.902685	1.10005	0.103775
BIN1	1.40566	0.0319086	0.953328	0.921535	1.47452	0.459705	0.379737	0.640891
ASH1L-AS1	1.40309	0.0311534
ADPRH	1.39883	0.156678
FTH1	1.39882	0.201312	-0.0302183	0.999881	1.24754	0.846758	1.25807	0.18525
AL022328.4	1.39297	0.0559626
MPRIP	1.38975	0.177773	-0.867816	0.990122	-0.334752	0.999979	0.316741	0.828403
CD44	1.38901	0.106297	-0.0783047	0.999881	1.07919	0.801	1.11349	0.142802	COLLAGEN, FN1, GALECTIN, LAMININ, MIF, SELE, SPP1
HOTAIRM1	1.38604	0.177319	0.567371	0.999881	1.47963	0.765818	0.822889	0.426941
SGSM2	1.38531	0.0100095
BTBD11	1.38499	0.215471
COG3	1.38455	0.306195	-0.773302	0.989251	0.247202	0.999979	0.94717	0.459689
ZFAND2A	1.38388	0.156672	-0.434198	0.999881	0.789157	0.935008	1.18854	0.167513
CREBRF	1.38118	0.00406345	-0.0558035	0.999881	0.550435	0.902685	0.27388	0.686967
CTNNAL1	1.38083	0.0396645	-1.29578	0.940946			0.110768	0.950947
CYP2S1	1.38033	0.13335	0.699133	0.983639	1.62923	0.629061	0.795236	0.403799
CDKN1C	1.37853	0.308955
NEDD4L	1.37027	0.462952
PCIF1	1.36682	0.175438	-0.972892	0.957664	-0.137257	0.999979	0.709959	0.496701
RAB31	1.36647	0.0259608	-0.831186	0.764015	-0.182317	0.999979	0.4875	0.454723
ZNF668	1.36478	0.00361696	-0.58873	0.991705	-0.269084	0.999979
CD109	1.36407	0.319645	-1.5671	0.940946	0.437965	0.999979	2.04439	0.0705433
FPGS	1.35991	0.000361425	-0.0996116	0.999881	0.124435	0.999979	-0.183293	0.82513
AC098818.2	1.35901	0.530712
CREM	1.35875	0.429561	0.48206	0.999881	1.07253	0.97285	0.371481	0.876426
AC020910.4	1.34524	0.189434
EPC1	1.34478	0.283967	0.256315	0.999881	1.26247	0.865996	0.936856	0.423751
RC3H2	1.34347	0.0178035	0.241418	0.999881	0.588502	0.940662	-0.00683027	0.998714
FOXO3	1.34221	0.223652	-0.903367	0.954235	0.336479	0.999979	1.26281	0.20725
MEF2D	1.34202	0.162352	-0.57039	0.999881	0.248928	0.999979	0.662165	0.49846
CHSY1	1.34173	0.0866671	-1.26027	0.880648	-0.920451	0.914434	0.337154	0.770308
HIF1A	1.34126	0.304187	-1.28546	0.909533	-0.870667	0.971715	0.165771	0.948734
PARP6	1.34049	0.0413653	-0.485263	0.999881			0.826074	0.293863
TPCN2	1.33928	0.0503088	0.204725	0.999881	-0.0259238	0.999979
HIST1H2BC	1.33592	0.0501376
HOXB2	1.33409	0.0412895	1.56763	0.705802	2.46727	0.160796
ZNF684	1.3321	0.00872434
SNHG25	1.3319	0.0295264	-2.7416	0.0218863	-2.09932	0.291873	0.609174	0.374388
C15orf39	1.33132	0.0536407	0.198818	0.999881	0.993665	0.74015	0.612263	0.408341
SLC43A2	1.33109	0.0728889	0.861489	0.916151	1.83835	0.380043	0.898206	0.225029
KLF6	1.33101	0.102076	0.155883	0.999881	1.19986	0.713466	1.00795	0.18525
KLHL26	1.33083	0.143015
ENTPD7	1.32824	0.3116
UHRF1BP1	1.32608	0.0140533			-1.17952	0.915027	-0.479676	0.625961
ZFP91	1.32368	0.0950552	-0.670915	0.990122	0.19304	0.999979	0.695051	0.41053
ATXN7	1.32107	0.279516
NET1	1.32046	4.48117e-05	-1.43218	0.773446	-1.70518	0.498794	0.133399	0.857313
PTPN1	1.32023	0.0060098	-0.323125	0.999881	0.220025	0.999979	0.390154	0.496701
PIM1	1.31938	0.162614	-1.5126	0.789514	-0.330541	0.999979	1.11677	0.220779
CXorf40B	1.31876	0.0127277
SPATA2	1.3183	0.102764
DNAJC25	1.31746	0.092559			0.827122	0.914434	1.12566	0.129926
BPGM	1.31498	0.117507	1.56645	0.734972	2.01004	0.476573
HOMER2	1.31269	0.249827	-0.932829	0.999881	0.0921486	0.999979	0.765574	0.541178
RUBCN	1.3122	0.205337	0.186866	0.999881	1.43753	0.777679	1.19518	0.255276
COQ10B	1.31122	5.9236e-06	0.414783	0.957664	1.42871	0.201577	0.965886	0.00118654
MIR181A1HG	1.31045	0.0969777	-1.56019	0.783028	-0.914135	0.884213	0.473884	0.610509
SLC7A5	1.31026	0.551138	0.413723	0.999881			0.95234	0.651953
BID	1.30993	0.324516	0.597974	0.999881	1.89839	0.730614	1.29845	0.25445
RANBP10	1.30889	0.0584003
PRKAB1	1.30778	0.00216156			0.294953	0.999979	-0.611494	0.460223
SNHG9	1.30774	0.162366	-2.14858	0.224109	-1.30717	0.797807	0.840339	0.355454
PPP2R5C	1.30571	1.43552e-15	-0.783688	0.595146	-0.0148625	0.999979	0.724586	6.58563e-05
MICALL1	1.30206	0.00890006
SLC2A3	1.30113	0.320556	-0.297909	0.999881	0.839189	0.94264	1.11252	0.371659
NFAT5	1.29937	0.304187	-0.447262	0.999881	0.0627175	0.999979	0.23378	0.908097
BTG3	1.29806	0.277006	-2.23034	0.655779	-1.69263	0.829234	0.416807	0.778816
FBRS	1.29739	0.0595973	-1.03951	0.916151	-0.329594	0.999979	0.450605	0.571236
RBMS2	1.29552	0.00744725	0.0586452	0.999881			0.277322	0.746895
ARHGEF3	1.29375	0.174967			0.220143	0.999979	-0.764939	0.589295
AC009133.1	1.29331	0.267423
C8orf76	1.29324	1.10705e-08	0.135093	0.999881	0.725041	0.751458	0.247481	0.558866
AGO1	1.29318	0.0398219	-0.506063	0.990122	0.336863	0.999979	0.761433	0.275252
EMP1	1.29265	0.230206	-0.173679	0.999881	1.02167	0.907064	1.19636	0.263886
FKBP5	1.28963	0.419939	-1.11227	0.935684	0.28811	0.999979	1.43519	0.33622
SEL1L3	1.2849	0.402382	-0.978784	0.999881	0.365021	0.999979	1.18002	0.429287
PCGF3	1.28465	0.00256445	-0.188337	0.999881	0.214655	0.999979	0.321302	0.654886
NFKBIB	1.28341	2.36446e-07	-0.745006	0.945706	-0.175933	0.999979	0.235491	0.594471
KANSL3	1.28337	0.00229564	0.0116287	0.999881	0.305183	0.999979	-0.143715	0.902748
CSNK1D	1.27749	0.0352273	-0.278259	0.999881	0.475226	0.956352	0.557224	0.406555
MXD1	1.2761	0.234837	-1.44706	0.622407	-0.613027	0.991209	0.753572	0.474465
CPD	1.27595	0.0163776	-0.702694	0.954795	-0.128973	0.999979	0.509802	0.437674
TUBA4A	1.2745	0.250155	-0.383534	0.999881	-0.229132	0.999979	0.0350747	0.998714
ABL2	1.27442	0.0860363
GPR35	1.27297	0.154223	-0.628868	0.983863	-0.195804	0.999979	0.193003	0.907307
ZNF8	1.27164	0.0640967
ISG15	1.27045	0.246263	0.884489	0.944014	2.32079	0.30329	1.48114	0.137626
HYPK	1.2693	0.361876
YPEL5	1.26525	0.129274	-0.832125	0.935684	0.459825	0.998922	1.29676	0.0646553
SEC24A	1.26161	0.0166083	0.819681	0.960564	1.15434	0.797807
RFTN1	1.26156	0.182255	0.454751	0.999881	0.992341	0.900793	0.218701	0.895567
ABHD12	1.261	0.129433	-0.572283	0.999881	0.464484	0.999979	0.908849	0.273198
CLDND2	1.25611	0.0397111
YTHDF3	1.25548	0.0969082	-0.866891	0.919466	-0.483184	0.994132	0.163505	0.905003
ANKRD28	1.25381	0.327858	-0.586453	0.999881	1.02221	0.925178	1.64168	0.142386
SOX4	1.25321	0.370558	-2.47742	0.582441	-2.16688	0.632178	-0.036981	0.998714
TRPS1	1.25213	0.139566	-0.280621	0.999881	0.626787	0.973154	0.814427	0.342158
MALT1	1.25177	0.0795557	-0.419627	0.999881	0.234514	0.999979	0.519665	0.503458
IP6K1	1.25013	0.226445	-0.887318	0.983863	-0.0272218	0.999979	0.681285	0.538134
LANCL2	1.24687	0.0829414	0.0272721	0.999881	0.16132	0.999979	-0.093556	0.974057
TLE3	1.24577	0.323545	-0.615167	0.991705	-0.0687714	0.999979	0.343995	0.827864
GPR107	1.24557	0.0152539			0.381553	0.999979	-0.656768	0.438152
ARMC5	1.24452	0.0428556	0.311721	0.999881	0.245027	0.999979
AGO2	1.24322	0.264052	-0.459147	0.999881	0.860229	0.934952	1.33374	0.182081
LRRC8A	1.24212	0.135311	-0.58479	0.999881	-0.0717584	0.999979	0.212732	0.881781
HS6ST1	1.24104	0.0576814
AC087190.1	1.23866	0.147187			-0.722172	0.983981	0.48799	0.638429
ADAM19	1.23802	0.154444	0.936302	0.857464	1.84965	0.496607
DENND5A	1.23373	0.1465	-0.0523624	0.999881	0.529429	0.999979	0.457296	0.676474
OAS3	1.2331	0.361149	1.95727	0.588221	2.97254	0.195927
SEC14L1	1.23184	0.0179028	-0.39744	0.999881	0.0568112	0.999979	0.254932	0.710321
CGRRF1	1.23115	0.0883703	0.35585	0.999881	1.61123	0.610414	1.24751	0.0892004
PIGB	1.23095	0.0738991
SMAD3	1.2303	0.0760717	-0.661618	0.983639	0.374843	0.999979	1.00613	0.170121
ARF6	1.22835	0.0273965	-0.488084	0.936404	0.472812	0.922948	0.910969	0.0660684
ENG	1.22581	0.00752778	0.853096	0.949099	1.25046	0.657004	0.156812	0.868152
Z93241.1	1.22531	0.0536768	-0.710046	0.973044	0.0492172	0.999979	0.753999	0.267536
CEBPD	1.22484	0.20592	-0.307192	0.999881	0.109987	0.999979	0.360311	0.76675
MDM2	1.22437	0.0451955	-0.682947	0.973044	-0.38336	0.999979	0.235987	0.806809
GRAMD2B	1.22434	0.114468	-0.0453332	0.999881	0.594002	0.999979
GRAMD1B	1.22395	0.0927158	0.226955	0.999881	1.32356	0.69174	1.06243	0.124318
SGPL1	1.22249	0.000567707	-1.54401	0.728696	-1.41515	0.710041	0.0767001	0.950947
KDM6B	1.22126	0.275172	-0.412721	0.999881	0.964579	0.909231	1.41081	0.132609
AGER	1.21935	0.118176
AC004817.3	1.21692	0.249095
SLC6A6	1.21627	0.305646	0.0519525	0.999881	1.62341	0.735708	1.62583	0.101019
STRN4	1.21586	4.35845e-05	-0.151687	0.999881	0.486383	0.934893	0.455903	0.292803
RNF103	1.21574	0.222946	0.110892	0.999881	1.18816	0.885474	1.0356	0.30074
PLEKHA5	1.21375	0.00485234			0.341052	0.999979	0.114642	0.906173
RTTN	1.21146	0.0353692
TCTN3	1.21071	0.0391487	1.06504	0.841312	1.52163	0.433462	0.321486	0.693906
CLSTN3	1.20418	0.129296
SERINC1	1.20382	0.00280474	-0.374429	0.999881	0.0514053	0.999979	0.189691	0.779868
DNAJB2	1.20377	0.120815	0.472646	0.999881			1.17585	0.130145
MAPKAPK2	1.20341	0.191906	0.125024	0.999881	0.883071	0.902685	0.639468	0.492626
PKIG	1.20311	0.0217304			0.587522	0.996569	-0.179692	0.876585
VAT1	1.20205	0.0459764
DNAJB9	1.20076	0.0643995	0.792553	0.968845	0.981767	0.854371
AHR	1.19999	0.0886192	0.230186	0.999881	0.896576	0.786822	0.574425	0.460163
USPL1	1.19868	0.134393	-1.12659	0.878343	-0.381178	0.999979	0.767404	0.3778
VDR	1.19833	0.155884	0.331288	0.999881	1.02057	0.857831	0.575192	0.556724
ASB2	1.19809	0.364557			-4.34969	0.616529	-0.582442	0.712755
AKAP13	1.19345	0.0978321	0.101617	0.999881	0.788957	0.841691	0.604001	0.416978
TMEM127	1.1924	0.041893	-0.578572	0.973044	-0.36026	0.999979	0.0757051	0.970769
ORAI2	1.19167	0.0184181	-0.257718	0.999881	-0.0379312	0.999979	-0.0216526	0.998714
EIF1AY	1.18962	0.838457
PLIN2	1.18841	0.0505836	-0.555194	0.973044	0.762947	0.854371	1.32139	0.00977897
WDR59	1.1882	0.0240835			1.33309	0.676934	0.143456	0.905707
AFF4	1.18743	0.0957745	-0.95493	0.836234	-0.0521119	0.999979	0.843169	0.207289
PPM1A	1.18739	0.0288249	-0.4902	0.973044	0.00423001	0.999979	0.375097	0.588346
CNBD2	1.18726	0.324748
RGS12	1.18214	0.193816	-0.908195	0.975011			0.994138	0.321438
UBE2F	1.18166	2.72797e-09	-0.224075	0.999881	0.155115	0.999979	0.276428	0.361714
SLCO3A1	1.18001	0.0299634	-0.0216175	0.999881	0.542549	0.933582	0.380529	0.57902
IDS	1.17976	0.110447	0.651185	0.971234	2.21128	0.166756	1.61984	0.00506295
EHD1	1.1788	0.282403	0.818541	0.999881	2.16271	0.569347	1.32668	0.178431
ARHGAP5	1.17776	0.149073	-0.191684	0.999881	0.475779	0.999065	0.502496	0.587242
PAPSS2	1.17662	0.372398
PPP1R15A	1.17656	0.221623	-0.800163	0.973044	0.341512	0.999979	1.13125	0.168521
IL1RAP	1.17547	0.22384	-0.286537	0.999881	0.779378	0.962793			IL1
CCDC6	1.17418	0.104017	-1.49026	0.76176	-1.49053	0.566804	-0.209169	0.851937
PNMA1	1.17229	0.481188
ZNF888	1.17051	0.206617
CLK1	1.17033	0.104687	-0.475755	0.99583	0.336755	0.999979	0.735869	0.297977
MAP4K3	1.16967	0.361218	-1.34478	0.929497	-0.642613	0.999979	0.665064	0.626744
TENT4B	1.16918	0.291707	-0.897808	0.958759	-0.354413	0.999979	0.446791	0.728798
SCD	1.16888	0.135105
NDUFV2-AS1	1.16838	0.337726
AL031714.1	1.16816	0.228863
PLAUR	1.16647	0.469886	-0.712347	0.999881	0.210348	0.999979	0.879011	0.554559
PLBD2	1.16476	0.00361696	0.777541	0.801114	1.43392	0.30329	0.49805	0.339935
KANSL1-AS1	1.16374	0.290409
KBTBD2	1.16334	0.0495419	-0.094232	0.999881	0.683731	0.900829	0.637738	0.34086
MTCH1	1.16215	0.0861295	-0.463663	0.981916	0.287269	0.999979	0.643842	0.334254
QSOX1	1.16197	3.68405e-07	-1.37202	0.471565	-0.567977	0.846758	0.560668	0.0440107
SQSTM1	1.16022	0.170018	-0.591988	0.992654	0.02573	0.999979	0.467815	0.610671
GABPB1	1.16008	0.0306222	-1.64881	0.786723	-1.36419	0.793441	0.240902	0.784249
SWAP70	1.15712	0.111428	-1.07479	0.960225	-0.979176	0.872142	-0.437918	0.652299
HELZ2	1.15669	0.336627
VPS33B	1.15523	0.0822239
BEST1	1.15519	0.116123	-0.344788	0.999881	0.829684	0.922792	1.14169	0.122781
PPTC7	1.15249	5.95332e-05	-0.532396	0.963312	0.042556	0.999979	0.483237	0.196472
USP6NL	1.14709	0.082836	-0.854225	0.968845			0.570309	0.487693
IQSEC1	1.14693	0.0275644	0.0875822	0.999881	0.255369	0.999979	-0.243644	0.763185
SH2B3	1.14636	0.00513649	-0.117537	0.999881	0.352658	0.963114	0.294234	0.569347
FBXO33	1.14457	0.0177857	-0.695013	0.779422	-0.0242894	0.999979	0.631892	0.215714
PDE4DIP	1.14271	0.331893			-1.50175	0.909736	0.140282	0.967065
PNPLA2	1.14196	0.0345558	-0.580619	0.945706	-0.0980545	0.999979	0.360365	0.596377
HSPA1B	1.1417	0.433544
POU2F1	1.1375	0.00303616	-1.63115	0.847439	-1.1919	0.78754	-0.126821	0.886033
RGCC	1.13693	0.481845	0.300835	0.999881	1.42113	0.898745	1.17293	0.425313
AC008763.2	1.13689	0.532862
ZFP36L1	1.13599	0.0829414	0.552173	0.954795	1.06923	0.676081	0.380846	0.615397
ADAM28	1.1358	0.0257031	-0.223897	0.999881	-0.293781	0.999979	-0.378829	0.548688
NFKB2	1.13497	0.132639	-0.375597	0.999881	0.116925	0.999979	0.248562	0.830593
RHOBTB3	1.13483	0.157515
PPP3CC	1.13339	0.00268902			0.310588	0.999979	-0.479131	0.460223
RAB8B	1.13319	0.187599	-0.291778	0.999881	0.39163	0.999979	0.572311	0.54004
ZNF628	1.13255	0.0671598
GRINA	1.1325	0.0755985	0.92554	0.699465	1.75846	0.191708	0.768208	0.241409
APOA1	1.13223	0.317416
PTCH2	1.13206	0.504011	-0.954545	0.99034			0.511063	0.805124	HH
TSC22D2	1.128	0.0924559	-0.123382	0.999881	0.526622	0.971715	0.482819	0.544976
NID1	1.12774	0.237007
EPC2	1.12536	0.000390139			0.209805	0.999979	0.178049	0.768002
RGPD5	1.12413	0.273207	-1.71695	0.757586			1.31017	0.132721
CYTH3	1.1239	0.402139
CDK16	1.12355	0.000909169	-0.397711	0.991705	0.209266	0.999979	0.592504	0.155947
PPP1R15B	1.12305	0.000145557	-0.851098	0.941584	-0.346707	0.999979	0.17455	0.736743
SETD1A	1.12232	0.0230064	-0.204376	0.999881	-0.214871	0.999979	-0.29763	0.735239
JOSD1	1.12183	0.189871	-1.11757	0.717919	-0.559659	0.99003	0.488759	0.600537
BTG1	1.11903	0.0259337	-0.166409	0.999881	0.567631	0.8611	0.656317	0.17434
RAPH1	1.11804	0.715199
WDR45B	1.11792	0.10812	-0.453502	0.9813	0.140318	0.999979	0.455679	0.554179
MAN2A2	1.11742	0.191452	0.386191	0.999881	0.931487	0.895814	0.37002	0.744265
CSKMT	1.1167	0.272949			-1.6073	0.832024	0.0651756	0.998714
TTYH2	1.11548	0.13325	0.547506	0.999881	1.07192	0.892276	0.411524	0.70558
MAP3K2	1.11506	0.149157	-0.244493	0.999881	0.461424	0.990761	0.619109	0.433429
TMEM41B	1.11343	0.138848	-0.158161	0.999881	0.157325	0.999979	0.0421728	0.998714
SH2B2	1.11035	0.227389	0.684819	0.978273	1.76235	0.60674	1.07348	0.196472
DSE	1.10962	0.14984	0.921064	0.855367	1.36492	0.616774	0.240803	0.825809
XAB2	1.10765	0.0001369	-0.739385	0.981646	-0.95778	0.826382	-0.594447	0.245696
FEM1B	1.1059	0.021829	0.0330626	0.999881	0.186471	0.999979	-0.040897	0.997007
P2RX1	1.10581	0.180999	0.0907962	0.999881	0.530589	0.999979	0.259009	0.852908
MTHFD1L	1.1055	0.439624	0.75284	0.990122	1.61424	0.799948	0.79989	0.557342
PEX14	1.10289	0.0505836
ADAMTSL4	1.10088	0.193782
SLC49A3	1.09982	0.220803
NABP1	1.09962	0.407689	0.817564	0.973044	1.10541	0.915027
CERS6	1.09945	0.0273614	-1.33894	0.571502	-0.283714	0.999979	1.11384	0.0105352
FEM1A	1.09862	0.0170985	1.1496	0.77127	1.74171	0.30833	0.378752	0.567916
STAM	1.09843	0.0136766	0.0911073	0.999881	0.176398	0.999979	-0.142958	0.879739
TES	1.098	0.0997298	0.218205	0.999881	1.1132	0.593917	0.843177	0.172734
TMEM273	1.0977	0.414774	2.59487	0.677579	3.28664	0.355199	0.697812	0.638429
PLSCR1	1.0967	0.0917786	0.61309	0.731065	1.23417	0.523876	0.498404	0.459689
NAA30	1.09647	0.125616	0.192315	0.999881	0.980125	0.879802	0.765389	0.356971
HECTD4	1.09547	0.0716876	-0.438395	0.999881	-0.106884	0.999979	0.407697	0.631713
DENND1B	1.09544	0.025812	-0.397231	0.999881	0.0888051	0.999979	0.162377	0.850994
C16orf87	1.09486	0.024437	-0.575852	0.951356	0.303331	0.999979	0.806155	0.0760348
TXNDC11	1.09342	0.183265	-0.843015	0.936338	-0.393072	0.999979	0.320465	0.757656
SMN2	1.09261	0.201399
C17orf49	1.08963	0.00599795	-0.226612	0.999881	0.697752	0.893324	0.861767	0.0314725
SMAD7	1.08923	0.654497
SLC2A1	1.08892	0.0869454	-0.803563	0.854756	-0.326029	0.999979	0.463638	0.556604
CYLD	1.0863	0.0395861	0.0781709	0.999881	0.695353	0.826991	0.480787	0.398847
FOSL2	1.08525	0.230729	-1.16459	0.556186	-0.52136	0.990761	0.545455	0.564677
NRAS	1.08497	0.00874548	-0.0181354	0.999881	0.600489	0.868749	0.558824	0.248034
B4GALT5	1.08483	0.194213			-0.405404	0.999979	0.818877	0.400212
MAD2L1BP	1.08293	0.0718703	0.818744	0.957083	1.11574	0.737409	-0.025364	0.998714
CD83	1.0816	0.576087	-0.721073	0.999881	0.485162	0.999979	1.1922	0.469093
CSNK1E	1.08122	0.0616626	-0.626662	0.960756	0.0480164	0.999979	0.534401	0.418539
FAM169A	1.08	0.569966
CARD19	1.07955	0.212301	-0.166475	0.999881	0.193163	0.999979	0.164191	0.9089
IL15	1.07889	0.570777							IL2
CMPK2	1.07879	0.510133			2.3216	0.592079	0.578707	0.768769
MSI2	1.07816	0.0307185	-0.296141	0.999881	0.590922	0.922663	0.894446	0.0732729
ZNF629	1.07783	0.154755
ADAM8	1.07779	0.000508643	0.920147	0.643129	1.48847	0.0559787	0.409374	0.2752
ZNF687	1.07764	0.0757289
GMEB2	1.07684	0.217867
NAF1	1.07591	0.136413	-0.262921	0.999881	0.236211	0.999979	0.607644	0.441178
F11R	1.07427	0.272735							JAM
AC090229.1	1.07409	0.426243
GATAD2A	1.07292	0.0487172	0.0440129	0.999881	0.479872	0.955227	0.222101	0.781864
DCTN4	1.07235	0.24298	-0.647246	0.976358	-0.179166	0.999979	0.306596	0.804498
HBP1	1.07198	0.0918105	1.21416	0.863873	1.10891	0.694053	-0.647925	0.429076
PPIF	1.07165	0.340155	-0.438891	0.999881	0.51156	0.999979	0.91376	0.361665
RAB5A	1.07103	0.0774348	0.182312	0.999881	0.800942	0.824584	0.495045	0.447439
SPNS1	1.06743	1.08033e-06	-0.34807	0.999881	0.145417	0.999979	0.183427	0.619865
DDIT3	1.06617	0.480316	-1.11608	0.975484			0.614335	0.69925
DOT1L	1.06608	0.0235859	-0.685231	0.957664	0.00391284	0.999979	0.677897	0.20318
FAM53B	1.06591	0.205479	0.434392	0.999881	0.169919	0.999979
HLA-DRB5	1.06436	0.683187	1.2136	0.973044	0.472217	0.999979	-1.11481	0.645052	MHC-II
RAB1A	1.06128	0.076475	-0.436189	0.974673	0.43416	0.968892	0.831913	0.129385
AREL1	1.06102	0.0810619
ATF4	1.06051	0.294907	-0.947451	0.945469	-0.112942	0.999979	0.790871	0.401138
ARID5A	1.06038	0.0682395	0.100508	0.999881	0.624377	0.900856	0.374748	0.589977
TNPO1	1.05828	9.66368e-07	-0.234592	0.999881	0.0377585	0.999979	0.0362111	0.971239
ZNF699	1.05724	0.145326
PPP1R16B	1.05707	0.216292
SH3BP5	1.05616	0.408026	-0.0244339	0.999881	0.416787	0.999979	0.372783	0.820822
TSC22D1	1.05596	0.216108
STK17A	1.05543	0.458647	-0.0326602	0.999881	0.417147	0.999979	0.325776	0.86661
RAB20	1.05363	0.47018	-3.69276	0.432039	-3.37125	0.629061	0.372671	0.851391
TUBB6	1.05279	0.329749	0.0570933	0.999881	0.671006	0.99003	0.510792	0.66589
MAFB	1.05145	0.628485	-0.203707	0.999881	-0.393798	0.999979
IFNGR2	1.05116	0.0700396	0.630104	0.854756	1.3595	0.415267	0.674296	0.251136	IFN-II
ETF1	1.05044	0.229219	-0.295632	0.999881	0.397931	0.999979	0.613603	0.477866
WDR26	1.04716	0.00826831	0.807206	0.751263	1.29123	0.30329	0.322236	0.549671
LYSMD4	1.04659	0.318848
NDEL1	1.04638	0.421594	-1.19791	0.861797	-1.18685	0.902682	-0.197108	0.929815
PICALM	1.04621	0.0555478	0.271685	0.999881	0.909977	0.688979	0.549406	0.324921
FEM1C	1.04569	0.151257	-1.09615	0.851892	-0.567412	0.995353	0.49391	0.582751
KLHL15	1.045	0.205655	-2.62577	0.595146			0.322915	0.801461
UNK	1.04496	0.165385	-0.996483	0.966652	-0.421765	0.999979	0.524061	0.604718
FRMD8	1.04419	0.0801662	-0.764798	0.973044	-0.960936	0.892276	-0.369987	0.678834
ATP1B3	1.04414	0.00541117	-1.06178	0.370231	-0.543266	0.824584	0.42949	0.297463
ZSCAN2	1.04407	0.0985754
STX11	1.04348	0.332113	-0.199416	0.999881	0.899929	0.916384	1.10906	0.223157
SOCS5	1.04238	0.112535
ZMIZ2	1.04232	0.00708545	0.379903	0.999881	0.90819	0.753762	0.420839	0.417771
RICTOR	1.04077	0.0883703	0.638571	0.966835	0.948434	0.729106	0.0431476	0.998714
ATG2A	1.0387	0.271541	-1.02797	0.873478	-0.590844	0.997308	0.39208	0.726963
TFDP2	1.03791	0.123761	-1.97691	0.655779	-1.61022	0.622091	-0.0107286	0.998714
MAPK6	1.03772	0.252571	-0.797572	0.968845	-0.0329277	0.999979	0.690756	0.44476
IRF2BP2	1.03766	0.236964	-0.175328	0.999881	0.469628	0.996583	0.534675	0.541717
AKAP8L	1.03731	0.00143494	0.0121906	0.999881	0.487447	0.890208	0.349068	0.419307
EIF2AK2	1.03679	0.142419	0.470438	0.983639	1.17871	0.585459	0.706456	0.327285
SLC9A3	1.03598	0.227223
PLEKHO2	1.03527	0.0927333	1.81511	0.682064	1.68977	0.43486	-0.661004	0.45171
DTX4	1.03288	0.327902
AC044849.1	1.03176	0.214313
RBM7	1.02818	0.138039	-0.534889	0.973044	0.365646	0.999979	0.887603	0.167513
FBXL3	1.02584	0.0205809	0.87096	0.850401	1.05008	0.611515	-0.0595075	0.973817
KLHL24	1.0257	0.11095	-0.827101	0.968845	-0.663831	0.958951	-0.16713	0.888449
TATDN2	1.02536	0.0849377
BRAF	1.02501	0.150626	-0.724283	0.899026	-0.323812	0.999979	0.324629	0.723749
FAM53C	1.02484	0.136559	-1.00744	0.968303	-1.03684	0.852814	-0.46258	0.604505
BAIAP2	1.024	0.425292	1.70883	0.699465			0.852871	0.504032
MAFK	1.02354	0.332316	-2.9295	0.715637			0.0226845	0.998714
MVD	1.0226	0.0544219	0.374163	0.992654	1.32124	0.541652	0.908808	0.0809029
ERCC6	1.02034	0.244671	-0.416553	0.999881	0.279401	0.999979	0.486312	0.659704
B4GALT1	1.02028	0.154822	-0.59324	0.625987	0.224297	0.999979	0.794809	0.238519
HAUS2	1.01818	0.0171288	-0.266337	0.999881	-0.150827	0.999979	-0.124218	0.885714
DYNC2LI1	1.01686	0.135144
GMEB1	1.01534	0.000156896	-0.15888	0.999881	-0.0175427	0.999979	-0.0598097	0.938021
MAP3K14	1.0153	0.273074			0.448156	0.999979	0.120002	0.970692
RUNX1	1.01215	0.37068	-0.171831	0.999881	0.624974	0.991476	0.751589	0.474465
LAPTM4A	1.00726	0.13335	0.161453	0.999881	0.951195	0.746805	0.750517	0.218793
PLEKHG2	1.0067	0.201293
NR1D2	1.00643	0.303421	-1.45809	0.884759	-1.16322	0.921482	0.249812	0.868152
TCOF1	1.0045	0.0301199	-1.05515	0.655779	-0.57631	0.902685	0.399764	0.457283
BAZ2A	1.00404	0.0248803	-0.20522	0.999881	-0.154312	0.999979	-0.221937	0.746107
RIPOR1	1.00381	0.25771
SMARCD1	1.0036	0.0271029	-0.000567813	0.99989	0.182592	0.999979	-0.0454203	0.988895
NDUFAF5	1.00329	0.0521978	-1.3513	0.845125	-0.918718	0.934657	0.493173	0.442395
IL6ST	1.00308	0.00843841	-1.15879	0.731065	-0.700632	0.888629	0.370209	0.437047	IL12, IL6, LIFR, OSM
SAP30	1.00246	0.6238	-4.32333	0.224109	-4.49284	0.27312	-0.144876	0.99028
UBAP1	1.0007	0.279516	-0.87903	0.970944	-1.21167	0.846758	-0.604053	0.577116
PI4K2A	0.999785	0.434317	-1.31167	0.941774	-0.57678	0.999979	0.739812	0.569891
MPO	0.999603	0.531424			-4.99016	0.27312	-1.01121	0.469534
BAG3	0.998886	0.487927
BORCS7	0.998566	0.0280629	0.155248	0.999881	0.326471	0.992587	-0.178673	0.796877
ITPRIP	0.998338	0.165157	-0.598525	0.973044	0.143277	0.999979	0.716411	0.365405
ZBTB34	0.996078	0.240387
MPZL3	0.996032	0.179469
TRAF3IP2	0.995185	0.342337
TSPYL2	0.994798	0.669971
SECISBP2L	0.994624	0.00283335	0.195406	0.999881	0.0470659	0.999979	-0.646989	0.190751
MED13	0.992538	0.0880835	0.420028	0.991705	0.93738	0.710778	0.386907	0.587892
IFITM2	0.9921	0.296457	0.474338	0.999881	1.43638	0.564227	0.963503	0.259189
ATG13	0.991897	0.046821	-0.567672	0.995002	-0.584801	0.958893	-0.234147	0.780931
CLCN6	0.991054	0.122912
SNHG15	0.990194	0.506427	-1.12728	0.966835	0.00915794	0.999979	1.15655	0.346005
MTG2	0.99011	0.0599288	0.672992	0.973044			-0.246355	0.806691
ATF7IP2	0.990023	0.28264	-1.47275	0.729202	-0.588371	0.990761	0.843606	0.327285
CMIP	0.98933	0.131559	-0.0901291	0.999881	0.0956313	0.999979	-0.00614104	0.998714
WDFY1	0.989145	0.0658874	0.0155325	0.999881	0.461464	0.983111	0.258556	0.739857
SPATA13	0.988434	0.0301621	-0.405033	0.993923	0.739044	0.855856	1.14998	0.00161065
ALKBH1	0.988242	0.203516
RAP2C	0.987693	0.000383999	0.212502	0.999881	1.06112	0.478188	0.837824	0.0017919
AEN	0.987389	0.250811			-0.176939	0.999979	0.0943847	0.976477
ZNF18	0.9868	0.274466
PPARD	0.986177	0.261278
RELA	0.986044	2.33679e-05	-0.467249	0.96682	-0.0721438	0.999979	0.293107	0.386674
RRM2B	0.983623	0.364838
SLC15A4	0.983573	0.236549	-0.926327	0.87668	0.613335	0.963079	1.58348	0.0191482
ATP2B1-AS1	0.983496	0.434003	0.28348	0.999881	1.03638	0.902685	0.707599	0.564278
KLF4	0.981754	0.138848	-0.343455	0.999881	0.931644	0.719252	1.32309	0.0105352
ZNF142	0.981167	0.191452
EHD4	0.980397	0.441683	0.342835	0.999881	1.15675	0.892276	0.817689	0.493207
ARL8B	0.979937	0.0419528	-0.475431	0.975113	-0.0415436	0.999979	0.274216	0.66589
MECP2	0.979652	0.110482	-1.27884	0.556186	-0.744853	0.900829	0.554212	0.411727
GPX3	0.978662	0.682414	1.75097	0.921535			0.984248	0.679483
MTPAP	0.978419	0.244101	-1.0978	0.949099	-0.601534	0.991476	0.230145	0.857309
ARHGAP10	0.97731	0.191772	-1.62394	0.84414	-1.74662	0.745044	-0.19401	0.896265
RAB13	0.974843	0.0592016	-1.26114	0.561444	-0.472478	0.983111	0.726795	0.181848
EIF1	0.974506	0.171361	-0.395379	0.999881	0.341678	0.999979	0.687558	0.288939
SURF4	0.97433	0.00711777	-0.74311	0.807833	-0.419375	0.935008	0.196272	0.703726
ALG2	0.972804	0.182153	0.265602	0.999881	0.639248	0.935658	0.237887	0.828499
NUMBL	0.971212	0.180524	0.529301	0.999881			0.958762	0.157106
ENTPD1	0.968789	0.177773	1.10672	0.81308	1.35343	0.620673	0.0192113	0.998714	CD39
KPNA5	0.9667	0.1027
RARA	0.966171	0.000101861	0.401191	0.848123	1.06073	0.1904	0.612924	0.0189623
CHMP4B	0.966096	0.250014	-0.150006	0.999881	0.599656	0.965976	0.706731	0.3778
CIC	0.965961	0.00364327	0.416563	0.999881	0.652145	0.868588	-0.12925	0.85939
CD86	0.965595	0.0117284	-0.0345283	0.999881	0.438779	0.892276	0.394141	0.366078	CD86
GLUL	0.965513	0.261062	-1.27862	0.699465	-0.249543	0.999979	1.06142	0.171428
XYLT1	0.965103	0.0689991			-0.486805	0.999979	-0.277888	0.766897
ERF	0.963895	0.132068			-0.618281	0.995478	-0.728666	0.416978
CSF2RA	0.963673	0.265917	-1.18182	0.668224	-0.613833	0.947271	0.483077	0.605132	IL4
SNIP1	0.96166	0.31478	-0.0177824	0.999881	-0.142185	0.999979	-0.486969	0.693906
BCL7B	0.96084	0.230763	0.329297	0.999881	0.936493	0.838209	0.524174	0.521279
BBX	0.960427	0.225684	-0.26066	0.999881	-0.437075	0.990964	-0.38913	0.684077
PPP1R14A	0.959703	0.364214	-0.0357155	0.999881	0.749545	0.935008	0.8068	0.452463
HIPK1	0.958685	0.0813864	-0.26392	0.999881	0.0460192	0.999979	0.233341	0.763986
RFLNB	0.957095	0.295539	-2.04018	0.751263	-2.41037	0.355199	-0.853067	0.321438
WDR20	0.956666	0.0907616			0.471216	0.999979	-0.283951	0.772575
LPAR2	0.956448	0.405366	-0.993342	0.975113			0.536456	0.708859
VAPA	0.956254	0.00256445	-0.578386	0.764849	0.0727554	0.999979	0.583678	0.0539337
GCNT1	0.955816	0.493732			1.97483	0.642317	0.268584	0.906173
TNRC6A	0.955112	0.227916	-0.0244302	0.999881	0.0342384	0.999979	-0.268302	0.823995
SAMD8	0.954414	0.237061	-0.629106	0.970678	0.175405	0.999979	0.824414	0.315736
DCP1A	0.95433	0.147177	0.328329	0.999881	0.780939	0.878596	0.192828	0.859406
RP2	0.951443	0.0318927	0.452638	0.987347	0.721493	0.828389	0.0629545	0.967502
LMBRD1	0.950283	0.0248803	0.384687	0.999881	0.620675	0.86009	0.0683995	0.956955
SBDS	0.950273	0.34067	-0.604624	0.978791	0.229409	0.999979	0.812186	0.371927
ATG4D	0.949476	0.00758723	-0.12105	0.999881	0.251481	0.999979	0.318242	0.530835
EPG5	0.946916	0.0619219
RABGEF1	0.946626	0.53129	-1.63347	0.765449			0.804729	0.578067
HIST4H4	0.946345	0.335881
IER5	0.946218	0.425895	-0.981519	0.973044	-0.138575	0.999979	0.813596	0.444435
CRYZL1	0.945883	0.000254044	0.358287	0.999881	0.555177	0.892276	-0.131556	0.818171
MKL2	0.945848	0.204323
GNPDA2	0.944733	0.171811	1.07782	0.921538	1.0572	0.892276
QRICH1	0.944308	0.0197005	-0.319086	0.999881	-0.128196	0.999979	0.0402621	0.991132
LAT	0.944056	0.440861
PPCDC	0.943831	0.156934	-0.364156	0.999881	0.167106	0.999979	0.504165	0.544551
ZNF655	0.942113	0.0450843	0.241702	0.999881	0.574305	0.87535	0.168687	0.822689
RNF11	0.941451	0.151519	-1.02576	0.807833	-0.308887	0.999979	0.663593	0.319771
SERTAD2	0.941449	0.111606	-0.359299	0.999881	0.200342	0.999979	0.502588	0.454249
TGFBR1	0.938792	0.215471	-1.59332	0.783017	-1.23278	0.869382	0.33058	0.756331	GDF, MSTN, TGFb
COQ10A	0.938251	0.178512
CHST2	0.937497	0.375169			-1.01168	0.915778	-0.0682353	0.998714
CRTC3	0.937173	0.0961449	0.0773606	0.999881	0.685246	0.902685	0.418691	0.564278
SAMD4B	0.933866	0.13009	-0.737969	0.935533	-0.173744	0.999979	0.482943	0.496701
PHLDB3	0.93385	0.150474	-1.96371	0.69343	-1.90816	0.661305	0.16278	0.901237
RB1CC1	0.93229	0.0927724	-0.507071	0.993071	-0.245241	0.999979	0.0388727	0.998714
RBM27	0.932224	0.179055			-0.816277	0.953247	-0.614009	0.529363
TGFB1	0.932105	0.0763162	0.230567	0.999881	0.849428	0.656613	0.543442	0.297977	TGFb
FCHSD1	0.93182	0.203311
NLRP3	0.930684	0.432523	-1.46495	0.684666	-0.771489	0.954739	0.64412	0.595561
RBBP6	0.930243	0.0750945	-0.020951	0.999881	0.442809	0.934758	0.34297	0.558733
EDEM1	0.929623	0.0280157	-1.07308	0.396449	-0.0167418	0.999979	1.00048	0.00676506
HAVCR2	0.92737	0.13932	-0.325178	0.993071	0.144361	0.999979	0.352271	0.63704	GALECTIN
NSMF	0.925583	0.0985754	-0.83937	0.958374	-0.825704	0.903619	-0.233529	0.79057
WIPF2	0.925316	0.0273614	-0.0410897	0.999881	-0.0791484	0.999979	-0.238608	0.733117
TOR1AIP2	0.922623	0.000191992	-0.0779836	0.999881	0.350667	0.939551	0.27684	0.402389
DHRS3	0.921109	0.486271			0.733006	0.986913	0.36106	0.824202
PTP4A1	0.921039	0.227223	-1.43885	0.252197	-0.42502	0.997308	1.00398	0.125236
MAPK8IP3	0.919714	0.0846123			0.0252113	0.999979	0.179223	0.864989
NCBP3	0.91767	0.110514	-0.777993	0.957664	-0.495208	0.963853	0.0195792	0.998714
LDLRAD4	0.917663	0.0495419	-1.34891	0.686031	-0.959719	0.834508	0.362426	0.534313
CD58	0.916562	0.285143	0.286868	0.999881	1.14544	0.802288	0.858363	0.304611
HNRNPUL1	0.915169	0.0331488	-0.635263	0.952053	-0.525974	0.861786	-0.141617	0.834958
AVL9	0.915024	0.387848			0.127058	0.999979	0.334683	0.822296
GPR84	0.914464	0.46524
CNOT1	0.914193	0.269191	-0.535612	0.973044	0.114295	0.999979	0.611731	0.45631
MAP3K12	0.913667	0.0812845			1.60466	0.523876	0.63473	0.279034
MED13L	0.912969	0.104687	-0.991653	0.731065	-0.65075	0.873683	0.209517	0.785604
MICAL3	0.909256	0.136845
FOSL1	0.909136	0.511301
CCNJ	0.909023	0.180499
RNF139	0.908063	0.268267	-0.889035	0.889976	-0.431804	0.999979	0.3913	0.672367
ELF1	0.907707	0.160019	-0.801376	0.897759	-0.643545	0.879802	-0.0312166	0.998714
UBE2D3	0.907635	0.135748	0.0357316	0.999881	0.997672	0.636503	0.968237	0.0520866
BIRC2	0.906309	0.0755985	0.225929	0.999881	1.07681	0.588129	0.842447	0.0835018
MFSD11	0.903859	0.0314003	-0.0523123	0.999881	0.7382	0.832243	0.719295	0.10226
CMTM6	0.90335	0.00575607	0.032141	0.999881	0.491877	0.784898	0.355681	0.326709
ASAH1	0.902474	0.0763162	-0.555409	0.916089	0.135581	0.999979	0.658811	0.171626
MARK4	0.901054	0.0985754			0.440696	0.999979	-0.512606	0.570703
STK17B	0.89873	0.31636	-0.841681	0.935533	-0.483271	0.99003	0.276026	0.808232
LRRFIP2	0.898055	0.0901144	-0.242587	0.999881	0.542357	0.928737	0.688401	0.1961
PRNP	0.898042	0.27702	-0.655541	0.970944	-0.27998	0.999979	0.270808	0.791952
EBLN2	0.898023	0.183404	0.527759	0.999881	0.449692	0.999979
AC092069.1	0.897459	0.414401			-1.09423	0.918305	0.306542	0.847897
NFKBIE	0.897249	0.335881	0.497069	0.999881	0.856168	0.903962	0.175015	0.910625
CLIP2	0.896307	0.20502
ZRANB1	0.896283	0.20539	-0.056738	0.999881	0.196533	0.999979	0.0421353	0.998714
LIMS1	0.896154	0.189871	-0.357865	0.999881	0.436389	0.963853	0.773663	0.226597
POM121	0.896137	0.00251286	-0.506676	0.973044	-0.494296	0.935658	0.0127224	0.998714
ERMN	0.89432	0.600917
PTS	0.894089	0.0924548	-0.816598	0.786723	0.0593517	0.999979	0.880496	0.0606195
AF117829.1	0.893966	0.329681	0.0990396	0.999881			0.809144	0.4146
TNFRSF10B	0.89378	0.191617	-0.137339	0.999881	0.240798	0.999979	0.188988	0.865013	TRAIL
ZKSCAN8	0.893691	0.32549
INO80D	0.893233	0.0868337	0.261682	0.999881	0.470229	0.965899	0.0222259	0.998714
PLEKHA2	0.89317	0.145723	-0.534522	0.945706	-0.15073	0.999979	0.27497	0.735239
CELF2	0.892292	0.172737	-0.654032	0.929382	-0.0741815	0.999979	0.536524	0.424983
SULT1A3	0.89193	0.408947
TREM1	0.891732	0.476702	-0.393526	0.999881	0.721285	0.991476	1.11479	0.323953
RASSF5	0.891352	0.216678	0.253009	0.999881	0.720133	0.885474	0.371195	0.645586
GPR132	0.890396	0.493732
PHC2	0.890112	0.28264	-0.191994	0.999881	0.176973	0.999979	0.243897	0.829436
PIK3R1	0.889951	0.166645	-0.490585	0.993923	-0.380054	0.999979	-0.0995853	0.942903
NRF1	0.888422	0.0976429			-1.17111	0.914434	-0.752647	0.385721
WTAP	0.887767	0.13335	-0.0488813	0.999881	0.601541	0.890658	0.603147	0.288096
MAPK8	0.887757	0.0757165	0.253491	0.999881	0.478761	0.969747	0.102986	0.926019
MANBA	0.887366	0.0395861	-0.213196	0.999881	0.143042	0.999979	0.185679	0.775988
RGS9	0.886707	0.360931
KIF3B	0.886338	0.0536911	-1.16517	0.940946	-0.913548	0.933603	0.0568279	0.979569
TBC1D20	0.885954	0.137598	-0.255506	0.999881	-0.0799716	0.999979	0.150562	0.902637
KLC2	0.883623	0.589754
OAT	0.882382	0.106518	-0.549393	0.9813	-0.137637	0.999979	0.256637	0.715192
SMG1	0.882245	0.0225716	-0.722424	0.824655	-0.373539	0.94743	0.183008	0.732416
HGS	0.882095	0.000789299	-0.669991	0.957083	-0.308157	0.998188	0.0790675	0.895567
CLEC7A	0.881114	0.253416	0.0395944	0.999881	0.844684	0.852814	0.87819	0.2069
CCZ1B	0.880757	0.433049
DMXL1	0.878368	0.0875324	-0.289119	0.999881	0.397053	0.989082	0.664819	0.219638
ZCCHC10	0.877237	0.026531	0.124258	0.999881	0.176688	0.999979	-0.287015	0.610509
ARAF	0.87701	0.00093761	0.00474053	0.999881	0.208148	0.999979	0.210808	0.605132
SUCO	0.876712	0.168008	0.230454	0.999881	0.584364	0.934758	0.222648	0.803769
ZFP36	0.876534	0.187722	-0.813524	0.786723	-0.00663916	0.999979	0.790238	0.183713
TACC1	0.875966	0.113425	-0.615325	0.950656	-0.168901	0.999979	0.308269	0.625114
DCAF16	0.875708	0.0997298	-0.0982262	0.999881	0.0897098	0.999979	0.0501378	0.992729
TOMM34	0.875707	0.0450843	0.141277	0.999881	0.114125	0.999979	-0.241339	0.739987
KLHL7	0.875437	0.242417			-0.113486	0.999979	0.158541	0.924359
SETD2	0.874846	0.0339166	-0.191795	0.999881	-0.0834284	0.999979	-0.121148	0.867523
SLC25A37	0.874471	0.213752	-0.747675	0.940946	-0.568432	0.937473	0.129976	0.921095
RBMXL1	0.874452	0.0241108	-1.64233	0.786723	-2.55122	0.41803	-0.553001	0.370771
AC025159.1	0.873839	0.016383	-0.124265	0.999881	0.634197	0.898479	0.749926	0.0372382
PTPN9	0.873626	0.154535	0.882161	0.921535	1.58677	0.436952	0.607784	0.40327
CUL4A	0.873443	0.0420111	0.0827122	0.999881	0.604029	0.881515	0.452673	0.3778
KAT2B	0.873226	0.184782
SIAH1	0.873052	0.0200366	0.283149	0.999881	0.770657	0.786261	0.408822	0.371393
EIF1B	0.872354	0.00245418	-0.228093	0.999881	0.276142	0.958951	0.416908	0.191519
KLHL5	0.871309	0.139359	-0.316907	0.999881	0.0267737	0.999979	0.290323	0.733949
USF1	0.871201	0.0143695	0.952868	0.783501	1.12685	0.459428	-0.0452149	0.979309
FNIP1	0.870579	0.182956	-0.279029	0.999881	0.436364	0.989129	0.749195	0.228836
EAF1	0.870332	0.150488	0.124994	0.999881	1.20767	0.593689	1.10431	0.0289681
PLEKHM2	0.869747	0.298412	-1.34589	0.821215	-0.919204	0.887808	0.309303	0.763946
SUSD6	0.868361	0.0957745	-0.327537	0.999881	-0.258037	0.999979	-0.0748293	0.956955
ITGAE	0.868274	0.187599	-0.817184	0.934754	-0.123179	0.999979	0.637459	0.321438	CDH1
MS4A7	0.868178	0.373462	0.438399	0.999881	1.13604	0.791112	0.63521	0.527955
MX1	0.867887	0.623299	1.9563	0.643129	2.84414	0.355199	0.943873	0.568989
ARMC8	0.867556	0.00843841	0.214806	0.999881	0.367544	0.975921	-0.0342202	0.992211
YY1AP1	0.866587	0.00229564	-0.189611	0.999881	-0.0648895	0.999979	-0.0708378	0.920443
ABHD13	0.866549	0.0328118	0.540974	0.954572	0.912094	0.736929	0.299113	0.589331
DUSP14	0.865962	0.299562
MASTL	0.865134	0.205006			-1.23413	0.902682	-0.729564	0.416978
PATL1	0.864512	0.00566311	0.571381	0.974969	0.449429	0.963853	-0.418678	0.412022
TMEM167B	0.863378	0.0656537	-0.358347	0.999881	-0.280206	0.999979	-0.189681	0.789545
SMPD4	0.862291	0.0615927	-0.942183	0.941584	-1.18478	0.750915	-0.387426	0.564278
HGSNAT	0.861683	0.00826831	-0.671798	0.957664	-0.730216	0.786937	-0.271919	0.564768
TAF8	0.861138	0.0119617			-0.592395	0.96743	-0.555731	0.293863
ATG4B	0.859226	0.00208761	-0.0649023	0.999881	0.298814	0.995451	0.321454	0.380017
TMEM184B	0.858793	0.107464			0.055212	0.999979	-0.321462	0.727399
UBR7	0.858444	0.0578937	-1.67988	0.84414	-1.60304	0.750915	0.0184028	0.998714
WDR74	0.858441	0.130445	-0.655406	0.991705	-1.00272	0.7727	-0.546407	0.410382
HIC2	0.858213	0.242825
CBX6	0.856444	0.0330556	-0.159028	0.999881	0.214873	0.999979	0.26156	0.59406
BRF2	0.855778	0.179613
AC145285.6	0.855022	0.40092
ELOVL1	0.854397	0.00187837	0.32642	0.992102	0.651924	0.673356	0.159337	0.710239
ETS2	0.853819	0.55653	-1.0907	0.957664	-1.02641	0.90697	-0.0437288	0.998714
SARNP	0.853442	0.0581315			0.419997	0.999979	-0.560374	0.442395
TRABD	0.852099	0.156438	-0.279676	0.999881	0.279051	0.999979	0.458211	0.460223
AZU1	0.848072	0.470219
RIT1	0.847665	0.511391	0.176301	0.999881	0.870294	0.944164	0.663453	0.579473
MT1E	0.846617	0.648675
SERTAD1	0.84546	0.457256	-0.686149	0.973044	0.306241	0.999979	1.01452	0.278985
CDADC1	0.844258	0.0982368	-0.416296	0.999881			0.548749	0.352096
BMI1	0.843863	0.0911248	-0.00818852	0.999881	-0.0513985	0.999979	-0.198802	0.841278
TBPL1	0.843297	0.00328189	0.239776	0.999881	0.241793	0.999979	-0.0833861	0.905348
IRGQ	0.842713	0.421027	-1.06301	0.935684			0.371286	0.788616
KPNA6	0.842629	0.0500099	0.501948	0.993923	0.828957	0.700778	-0.00476807	0.998714
RBM23	0.841284	0.000812936	-0.461589	0.983639	-0.64716	0.799948	-0.307567	0.413634
SLMAP	0.840471	0.0936123	0.701468	0.936404	1.03817	0.605985	0.165223	0.842394
FMNL1	0.839685	0.0749296	-0.55854	0.86475	-0.131657	0.999979	0.323922	0.521279
OSER1	0.837763	0.410314	-1.59016	0.76176	-1.29975	0.791187	0.105534	0.965494
UBE2R2	0.837579	0.152249	-0.00232205	0.999881	0.267051	0.999979	0.0993935	0.932727
MAPK1IP1L	0.837219	0.0225206	-0.0064104	0.999881	0.645458	0.687054	0.669406	0.0473754
IST1	0.836597	0.0300002	-0.539517	0.989251	0.0152873	0.999979	0.257377	0.609456
PSME4	0.836234	0.370746	-0.193334	0.999881	0.26253	0.999979	0.416348	0.694041
MT-ND1	0.835594	0.0100095	-0.665781	0.668224	-0.366411	0.846296	0.177776	0.643576
RBM34	0.835574	0.14777
POLR3F	0.834639	0.306081
ATP6V1H	0.834379	0.000870603	-0.0235881	0.999881	0.250822	0.99798	0.0944736	0.838575
B4GALT4	0.833971	0.0271029	0.110362	0.999881	0.00315727	0.999979	-0.213841	0.749176
DEF8	0.832893	0.105698	1.11515	0.807833	1.71579	0.348166	0.498034	0.386415
CIRBP	0.832611	0.226396	-0.76979	0.936338	-0.50675	0.950376	0.0888985	0.950947
PRELID3B	0.832583	2.40492e-05	-0.211727	0.999881	0.10811	0.999979	0.182746	0.566226
INPP5A	0.831854	0.61605
AC005332.1	0.831089	0.419477
HES6	0.82932	0.408616
ARIH1	0.827995	0.288149	-0.0289956	0.999881	0.614341	0.933406	0.627778	0.443363
YOD1	0.82732	0.495392
CRY2	0.826487	0.558725
RFC5	0.826451	0.112848			-0.429787	0.999979	-0.598334	0.416978
MAU2	0.82617	0.0126938			-0.62929	0.931863	-0.824543	0.0939464
PCNX1	0.825396	0.111428	-0.418027	0.999881	0.112444	0.999979	0.513267	0.403452
AAK1	0.825315	0.175909	-0.258157	0.999881	0.117179	0.999979	0.265703	0.740824
R3HDM4	0.824683	0.0495419	-0.0168558	0.999881	0.290214	0.995437	0.218185	0.712755
FAM160B1	0.822883	0.135068	-0.929307	0.936404	-0.775651	0.914434	-0.0526844	0.990087
UAP1	0.819692	0.457608	0.355069	0.999881	1.57052	0.74015	1.29544	0.148387
PPP6R3	0.819131	0.170209	0.222301	0.999881	0.460951	0.982071	-0.0429272	0.998714
UBC	0.818185	0.394452	-0.335017	0.999881	0.301485	0.999979	0.589638	0.50175
PCGF1	0.816586	0.108602			-1.22778	0.852814	-0.185266	0.855596
ZNF516	0.812584	0.162352	-0.147193	0.999881	0.0243361	0.999979	-0.143582	0.906365
RAB39B	0.811516	0.485991
SCARB2	0.810736	0.129969	-0.0139691	0.999881	0.281984	0.999979	0.179258	0.830536
RLIM	0.810444	0.287234	-1.52589	0.671764	-1.0725	0.865996	0.43544	0.626876
HMGA1	0.810421	0.324748	-0.69708	0.973044	-0.333415	0.999979	0.244547	0.806809
OCIAD2	0.810318	0.123078	-1.24807	0.780877	-0.686994	0.906814	0.388324	0.534
IL4R	0.810117	0.144553	0.679093	0.96682	0.903367	0.832024	0.0381025	0.998714	IL2, IL4
BZW1	0.808746	0.247661	0.177105	0.999881	0.553233	0.932564	0.289642	0.716258
KANSL1	0.808603	0.0155594	-0.0266153	0.999881	0.448754	0.88033	0.418337	0.262111
RNF114	0.808313	0.156934	-0.00472935	0.999881	0.219058	0.999979	0.0874788	0.942903
INTS6	0.807756	0.231907	-0.285199	0.999881	-0.355342	0.999979	-0.20617	0.846877
TENT4A	0.80719	0.429561	-3.11774	0.446471	-2.47182	0.564227	0.445811	0.690329
NOTCH1	0.806466	0.216292							NOTCH
KLHL21	0.806211	0.246292
TAB2	0.805775	0.214846	0.0138593	0.999881	-0.000979346	0.999979	-0.279807	0.755668
GID4	0.805133	0.307942
PPP2CA	0.804447	0.00251167	-0.00365813	0.999881	0.50326	0.753762	0.561285	0.0311107
SRGN	0.803296	0.12465	-0.496914	0.836234	0.0609764	0.999979	0.510688	0.309255
ATG14	0.802656	0.396104	-1.03768	0.919466	-0.820879	0.946625	0.163203	0.92341
IP6K2	0.802322	0.0105612	0.512965	0.991705	0.428308	0.934657	-0.530125	0.207799
PYROXD1	0.801302	0.0997298	-0.299385	0.999881	-0.131531	0.999979	0.155068	0.850994
AP1S3	0.800826	0.376144			0.497129	0.999979	-0.268198	0.85433
THAP9-AS1	0.799237	0.00758723	0.24491	0.999881	0.543998	0.878807	0.13381	0.797673
TAF13	0.79629	0.216678	0.011359	0.999881	1.12937	0.666038	1.14147	0.0353987
PAIP2	0.795135	0.0178448	-0.113136	0.999881	0.350319	0.902685	0.405861	0.236769
ATXN1L	0.79472	0.0796246	-0.377317	0.999881	-0.00975838	0.999979	0.374206	0.514261
SAP30BP	0.794468	0.195477	0.0839322	0.999881	0.484654	0.963114	0.289879	0.699431
TMEM120B	0.794094	0.118382			-0.494341	0.989129	0.0584717	0.976471
RNF220	0.794054	0.0457852	-0.429462	0.993923	-0.3981	0.982071	-0.134212	0.85492
ARL5B	0.793659	0.319953			0.600576	0.963114	0.491442	0.586651
AC005332.5	0.793578	0.44157
USP38	0.793492	0.02995	-0.177852	0.999881	-0.0710436	0.999979	0.0475668	0.973887
CD55	0.792218	0.159332	-1.08818	0.455692	-0.582829	0.888191	0.440432	0.466022	ADGRE5
ARHGEF7	0.790962	0.0615357	-0.56452	0.990122			0.0939084	0.926019
TRAF3IP1	0.790216	0.223073
IL3RA	0.789837	0.474053	0.0962913	0.999881	0.678943	0.976578	0.545188	0.647414	IL4
NSUN3	0.789644	0.23923
MMAA	0.789155	0.513225
BCL6	0.789097	0.387848	-0.508445	0.999881	-0.307683	0.999979	0.0948561	0.970692
AL049840.1	0.788487	0.235367
TTYH3	0.788165	0.196348	-1.39979	0.767718	-0.985805	0.878596	0.337179	0.683443
YAF2	0.787657	0.154125	-0.484657	0.973044	0.263043	0.999979	0.783442	0.153307
NOCT	0.786616	0.566457
ZNFX1	0.785165	0.340998	1.05303	0.831538	1.48699	0.585609	0.303143	0.788606
POLR2M	0.78488	0.0488974	-0.300112	0.999881	-0.0168836	0.999979	0.255888	0.653931
TESK1	0.784878	0.42589
PPP1R16A	0.784775	0.290972	0.298668	0.999881	0.579845	0.990761	0.336559	0.712755
ZNF34	0.784764	0.253553
RASA3	0.784719	0.625105			0.272525	0.999979	0.669401	0.690911
SEC22C	0.784553	0.173094	-0.903405	0.844123	-0.625835	0.941377	0.237218	0.778816
AP002807.1	0.784093	0.273811
ADAR	0.783844	0.158937	0.398773	0.991705	0.839768	0.666429	0.373702	0.554179
FAM131A	0.783217	0.251239
WHAMM	0.782684	0.539184	-0.418317	0.999881	-0.0359543	0.999979	0.241522	0.890635
FABP5	0.782653	0.544168	-0.919005	0.981196	0.581786	0.999979	1.6213	0.0918907
CDS2	0.782612	0.0550478	-1.3003	0.805582	-1.05477	0.772977	-0.0889148	0.926019
CCDC71L	0.782346	0.374306	0.163572	0.999881	0.28256	0.999979	-0.146035	0.932657
CIB1	0.781486	0.152292	0.794356	0.828739	1.39461	0.27097	0.56731	0.273481
JMY	0.781312	0.20963	-0.671554	0.967333	-0.0365606	0.999979	0.562554	0.424169
BX255925.3	0.781025	0.34067
ZNF496	0.777877	0.277435
ZNF761	0.776886	0.654476
KLHL2	0.775901	0.138848	0.0461364	0.999881	0.088675	0.999979	-0.0512036	0.991158
ANPEP	0.775445	0.403355	-0.958185	0.940946	-0.47203	0.999979	0.481125	0.633111
RPF1	0.775062	0.0286518	-0.134716	0.999881	0.0880272	0.999979	0.140632	0.805608
TPRA1	0.774858	0.481319	-1.54089	0.875594	-1.18454	0.900829	0.354624	0.806809
MT-ND2	0.774121	0.0221791	-0.638402	0.618397	-0.202239	0.990315	0.379495	0.248034
LIN54	0.773159	0.227709
AL355472.1	0.772151	0.228034	-1.28316	0.875594	-1.08811	0.905485
FOXN2	0.770761	0.381377	-0.616385	0.973044	-0.00144353	0.999979	0.587855	0.508335
ODF2L	0.770638	0.202181	0.636148	0.992654	0.666728	0.927727	-0.275677	0.771284
SLC31A2	0.767808	0.443178	0.593308	0.991705	1.40199	0.730614	0.814294	0.401181
ZNF254	0.767087	0.0828463	-0.142492	0.999881	-0.123132	0.999979	-0.25452	0.741025
IFIT5	0.765611	0.432523	2.05273	0.149869	2.50554	0.172878	0.45531	0.712712
GEMIN4	0.764745	0.273693
EAPP	0.764681	0.13932	-0.599248	0.973044	-0.424705	0.971715	-0.0668314	0.964486
EP300	0.764402	0.20196	-0.390065	0.992654	-0.105045	0.999979	0.139369	0.882539
AC091271.1	0.764136	0.339177
PLEKHF2	0.762803	0.13705	0.361764	0.999881	0.879143	0.748827	0.440977	0.464908
RAB9A	0.762728	0.26498	1.15013	0.888663	1.15735	0.684923	-0.307509	0.746096
ING3	0.762563	0.230206	0.0916661	0.999881	0.188876	0.999979	-0.0708553	0.970766
ACTN4	0.761723	0.0647231	-0.279952	0.999881	0.187184	0.999979	0.427525	0.339935
C4orf46	0.761492	0.207235			-0.929015	0.963853	-0.800403	0.373888
MFSD5	0.760758	0.0495903	-0.0791379	0.999881	-0.0793276	0.999979	-0.263554	0.677238
SZRD1	0.760484	0.0276482	-0.399993	0.975011	-0.13663	0.999979	0.139368	0.793751
HOXA10	0.758608	0.145653	-2.11176	0.471565	-2.71554	0.337578	-0.171161	0.863765
VOPP1	0.757647	0.0259608	0.820641	0.79906	1.26158	0.193196	0.324511	0.430727
ASMTL	0.75745	0.0653317	-2.21348	0.308083	-2.339	0.30329	0.028419	0.998714
SPAST	0.757109	0.13273	-0.027906	0.999881	-0.299716	0.999979	-0.514886	0.429127
MARCH5	0.756714	0.139242	-0.0434623	0.999881	0.0939951	0.999979	0.00220158	0.998714
MAML3	0.756101	0.162366	-0.480438	0.973044	0.43918	0.967815	0.968414	0.0463825
YBX3	0.75556	0.166464	-0.0459721	0.999881	0.438773	0.934657	0.429597	0.443202
C19orf33	0.754405	0.335881
MT-CO3	0.754295	0.00633392	-0.493992	0.717919	-0.166526	0.989557	0.233607	0.431383
ZNF791	0.754269	0.432174	-0.214511	0.999881	0.359294	0.999979	0.520668	0.571236
TIMM23B	0.753892	0.13932	0.189391	0.999881	0.23961	0.999979	-0.0703459	0.968059
TSPYL4	0.75379	0.31192			-2.13985	0.741388	-0.451314	0.655217
RYBP	0.75377	0.19161	0.350134	0.999881	0.698019	0.869382	0.137306	0.896547
CHMP1B	0.753651	0.257704	-0.0957801	0.999881	0.5551	0.923742	0.584882	0.365082
AL031777.3	0.752848	0.323661
RREB1	0.752474	0.164244	0.466806	0.973044	0.873631	0.739529	0.295851	0.669402
REL	0.7523	0.286149	-0.138392	0.999881	0.155337	0.999979	0.157559	0.878508
MYLIP	0.751148	0.53129			-0.0724352	0.999979	-0.866338	0.455084
EPB41L4A-AS1	0.750918	0.392945	-0.383264	0.999881	0.293809	0.999979	0.67274	0.419717
ARPC5L	0.750616	0.168963	-0.186489	0.999881	-0.00519593	0.999979	-0.0401546	0.994175
IFRD1	0.749204	0.314105	-1.63063	0.393524	-0.341216	0.999979	1.36569	0.0135376
SORL1	0.748545	0.342689	-0.18898	0.999881	0.0599427	0.999979	0.143109	0.921095
BRPF3	0.748014	0.457712
NXF1	0.746681	0.170534	-0.577229	0.973044	-0.740419	0.879802	-0.30974	0.668259
YJU2	0.746029	0.267109	0.345468	0.999881	0.651007	0.92869	0.130951	0.914244
YKT6	0.745815	0.0755985	0.15994	0.999881	0.478297	0.955753	0.272925	0.631206
ARL4C	0.74573	0.708171	-0.640847	0.999881	-0.164569	0.999979	0.403463	0.843968
RANGAP1	0.745061	0.0428786	-1.74949	0.810943	-2.89331	0.193196	-1.37349	0.00466948
USP42	0.744728	0.420068	-0.209762	0.999881	-0.238768	0.999979	-0.242123	0.864989
CPM	0.743065	0.372661	-0.786291	0.96682	-0.369636	0.999979
EMD	0.740333	0.205705	-0.319579	0.999881	0.370479	0.991476	0.663615	0.230042
FYTTD1	0.73974	0.303836	0.170272	0.999881	0.460591	0.973741	0.181626	0.865006
SREK1	0.739545	0.020991	-0.494863	0.918795	-0.0987317	0.999979	0.292453	0.429995
GPRIN3	0.738627	0.567796	0.207577	0.999881	-0.525118	0.999979	-1.38688	0.185296
ANKRD52	0.737133	0.345747	0.381511	0.999881	0.219599	0.999979
SLC35F2	0.736665	0.0706237	-2.07905	0.66096	-1.43067	0.674597	-0.0501206	0.979677
NR2C1	0.73628	0.139242	-0.808843	0.973044	-0.855362	0.892276	-0.384652	0.571514
TRA2A	0.735849	0.0234352	-1.10967	0.338976	-0.389682	0.904782	0.685306	0.0143604
UBXN6	0.735843	0.138848	-0.339825	0.999881	0.313575	0.999979	0.648219	0.21788
SUPT6H	0.735795	0.0379788	-1.32985	0.717919	-1.6593	0.301678	-0.481995	0.280814
RAI1	0.734498	0.171347			-0.798332	0.956511	-0.533687	0.508539
TOB1	0.734035	0.543552	-2.50738	0.18839	-2.17395	0.396122	0.299566	0.842621
NUTM2B-AS1	0.732744	0.00502279	-0.326347	0.999881	-0.145255	0.999979	-0.229579	0.536677
CAMSAP1	0.732663	0.725016			3.27821	0.528846	1.22626	0.417783
NEK3	0.731572	0.196115	0.725996	0.949099	0.835415	0.884709
MRPL10	0.731474	0.0760717	0.0794921	0.999881	0.0799214	0.999979	-0.209567	0.748851
BMF	0.730571	0.470385	-0.101581	0.999881	-0.0142415	0.999979	-0.159805	0.944941
MOAP1	0.730416	0.193816	-1.06629	0.712947	-0.150439	0.999979	0.920505	0.0614983
MUL1	0.72951	0.200788	0.298873	0.999881	-0.118421	0.999979
NRIP1	0.729402	0.216061	-0.325068	0.999881	-0.445735	0.957918	-0.325561	0.649314
GPR137	0.728639	0.122158	1.22056	0.632987	1.36018	0.481685	-0.0901856	0.940199
PQBP1	0.728507	6.17525e-05	-0.513741	0.753498	-0.085817	0.999979	0.386639	0.0626352
ZNF580	0.728416	0.000508643	-0.662241	0.848123	-0.483507	0.857831	0.0448284	0.938879
SH3TC1	0.7284	0.371902	-0.574046	0.991705	-0.35469	0.999979	0.180354	0.890731
WDR62	0.728348	0.364617
PGPEP1	0.728221	0.179006			-2.23422	0.647149	-0.654655	0.387139
LPXN	0.727392	0.540811	0.711633	0.976664	1.26951	0.777186	0.510478	0.680595
AMZ2	0.727245	0.207462	-0.130713	0.999881	0.334526	0.999979	0.383383	0.585574
EMC3	0.726554	0.256238	-0.105526	0.999881	0.240997	0.999979	0.239857	0.76096
GOLIM4	0.726416	0.140257	-1.16628	0.786723	-1.15023	0.640973	-0.0764822	0.95089
PHTF2	0.726334	0.0907616	-2.23136	0.182565	-1.85529	0.457883	0.451912	0.352127
KPNA2	0.726333	0.248519	-0.910232	0.978791	-0.959881	0.804541	-0.63745	0.310016
NBPF9	0.725716	0.624686
COPS2	0.724821	0.0533614	-0.708385	0.608389	-0.281349	0.991476	0.425715	0.280464
AC008915.2	0.724326	0.366199
HECA	0.724253	0.30134	-0.910984	0.805582	-0.5505	0.988982	0.450136	0.568547
KRR1	0.723641	0.188503	-0.378131	0.974969	-0.0905125	0.999979	0.207087	0.773471
CXXC5	0.723503	0.718127	0.982234	0.999881	1.07686	0.970381	-0.0481458	0.998714
USP16	0.723305	0.0389586	-0.2688	0.988301	0.0907465	0.999979	0.283547	0.491662
MKRN1	0.721213	0.103151	-0.0583282	0.999881	0.221634	0.999979	0.207153	0.715192
RINT1	0.720849	0.275943
PRR14	0.720121	0.0427223	0.332975	0.991705	0.766229	0.739762	0.397457	0.327285
SELENOO	0.719406	0.0237595	-0.388236	0.999881	-0.387379	0.989082	-0.560508	0.200577
IKZF5	0.71912	0.21993	0.75278	0.892221	1.51341	0.447708	0.775788	0.164796
NMD3	0.718955	0.225902	0.188117	0.999881	0.529531	0.950916	0.258545	0.743803
MSLN	0.718639	0.485701
CIR1	0.71822	0.0578498	-0.449872	0.957664	-0.237657	0.999979	0.104355	0.87359
CHD2	0.717938	0.273811	-0.152566	0.999881	-0.0138604	0.999979	0.0142639	0.998714
SLC25A30	0.71779	0.433694
CRYBG1	0.717336	0.430857	-0.492193	0.992199	-0.0109854	0.999979	0.447204	0.643576
SUPT5H	0.717316	0.0791258	-0.338946	0.993923	0.157412	0.999979	0.428155	0.338411
AC020916.1	0.716644	0.573499	0.301499	0.999881	0.850434	0.943345	0.541714	0.674147
CHMP2B	0.716123	0.111538	-0.0584273	0.999881	0.451036	0.906123	0.506217	0.267536
RNASEK	0.715877	0.310039	-0.185658	0.999881	-0.633171	0.973741	-1.13716	0.137439
BRAP	0.71585	0.262269	0.385033	0.999881	0.608682	0.963079	0.209133	0.834129
STK35	0.715761	0.281906	0.458372	0.999881	0.396981	0.999979	-0.230357	0.854755
ZSCAN25	0.715614	0.71772
TBK1	0.715519	0.107362	-0.310134	0.999881	-0.176301	0.999979	-0.0910867	0.926292
TLNRD1	0.715274	0.34863	-0.276887	0.999881	0.310928	0.999979	0.514797	0.525158
CYTH1	0.714099	0.0828046	0.0111776	0.999881	0.270602	0.999979	0.20113	0.724779
MOB3A	0.713549	0.324516	-0.150663	0.999881	0.298743	0.999979	0.37233	0.652866
ZNF92	0.71283	0.271657	-0.378824	0.999881	-0.102286	0.999979	0.144406	0.895567
PLIN3	0.711886	0.00851228	0.421459	0.954795	0.511777	0.792014	-0.032767	0.976965
STK40	0.711702	0.538034	0.857377	0.984193	1.18271	0.879802	0.157067	0.944319
MATR3.1	0.710554	0.216292			-0.588681	0.989061	1.14385	0.00927668
KIF1B	0.710328	0.355711	-0.324248	0.999881	0.194468	0.999979	0.455335	0.585409
FASTKD5	0.709159	0.241284	-0.48474	0.999881	-0.763985	0.939551	-0.318561	0.722053
SBF1	0.70882	0.39729			-0.128334	0.999979	-0.367273	0.768185
CTSB	0.708565	0.0528807	0.0757726	0.999881	0.375812	0.898909	0.2509	0.566169
PAFAH1B2	0.707844	0.279516	-0.276331	0.999881	0.264144	0.999979	0.510216	0.437674
ELF4	0.707455	0.516321	-0.0598322	0.999881	-0.121661	0.999979	-0.275289	0.851385
PPP1R2	0.706452	0.24298	-0.518568	0.960564	-0.0563849	0.999979	0.389967	0.527181
SF3A1	0.705959	0.000396606	-0.227369	0.999881	-0.403827	0.902682	-0.170672	0.601161
GPAT3	0.705797	0.398357	0.318125	0.999881	0.57508	0.96218	0.148523	0.912474
DENND6A	0.705179	0.0882416	-1.92901	0.699465	-2.61922	0.328827	-0.349667	0.572396
E4F1	0.704428	0.323357			-0.753445	0.971715	-1.0481	0.250324
AC006480.2	0.704044	0.628235
PCBP2	0.703593	0.023918	-0.363073	0.846428	-0.043179	0.999979	0.235304	0.492626
RHBDF2	0.70324	0.370412	-1.41435	0.765449	-0.671612	0.976578	0.852064	0.277903
DAZAP2	0.703123	0.021365	-0.174363	0.960756	0.265421	0.941377	0.45493	0.121064
ZNF513	0.703117	0.381002
MKLN1	0.701588	0.201293	-0.971328	0.919466	-1.27561	0.666022	-0.357646	0.621999
IL10RA	0.701524	0.297667	0.338657	0.999881	0.448275	0.971458	-0.0842442	0.958113	IL10
DNAJC5	0.70031	0.0495367	0.571096	0.960756	0.638207	0.892276	-0.0147747	0.998714
STK24	0.699984	0.43062	0.280315	0.999881	0.766648	0.902682	0.432422	0.640238
CNIH1	0.698649	0.000639051	-0.0294591	0.999881	0.845536	0.265991	0.892902	1.88816e-08
NIPSNAP3B	0.698046	0.517973
MACO1	0.697861	0.325864	0.648623	0.968303	0.936591	0.801	0.16053	0.900368
PSMD12	0.697737	0.328273	0.278444	0.999881	0.605594	0.91877	0.222608	0.809674
CDC42EP4	0.697446	0.557462			0.424216	0.999979	0.352823	0.806691
PRKAG2	0.697108	0.364557	-0.0647507	0.999881	0.339469	0.999979	0.360887	0.674108
CREBBP	0.696757	0.16274	0.47051	0.968845	0.819792	0.707275	0.246886	0.710683
FBXL20	0.695214	0.449906			-1.22877	0.854026	-0.31913	0.807914
TUT4	0.69518	0.347686	-1.21546	0.865757	-1.18408	0.757192	-0.226858	0.826712
ZNF408	0.694666	0.216086			-0.851187	0.934758	-0.416033	0.610509
BCR	0.694243	0.365394			-1.61081	0.800805	-0.395863	0.712712
RIOK3	0.693559	0.407689	-0.694887	0.937785	-0.472443	0.983111	0.122901	0.932706
MEX3C	0.693545	0.614569			-1.03725	0.934758	0.125343	0.965987
ACOT9	0.69291	0.18718	0.101143	0.999881	0.481065	0.951504	0.333117	0.610974
BSDC1	0.692811	0.0264498	-0.481871	0.993923	-0.306361	0.999979	-0.194563	0.694183
PPP6C	0.69265	0.0183995	0.409467	0.940946	0.85281	0.41803	0.396557	0.227138
CDK6	0.692103	0.500492	-0.969051	0.940946	-0.737684	0.934952	0.234139	0.876605
RASGEF1B	0.691179	0.628235	-1.05343	0.886115	-0.47571	0.999979	0.547179	0.698169
DEDD2	0.69068	0.230196	0.990554	0.699465	1.57613	0.315217	0.603776	0.31427
RC3H1	0.689873	0.270636	0.1339	0.999881	0.233055	0.999979	-0.0395196	0.998714
ZFYVE27	0.689204	0.155308			0.18164	0.999979	-0.564171	0.416978
NOTCH2NL	0.687727	0.527628
SLC1A4	0.687672	0.295539	-0.90186	0.937785	-0.590813	0.96989	0.213268	0.82575
RELT	0.687123	0.31028	0.668825	0.884573	1.04808	0.658069	0.295551	0.705437
LY6E	0.686905	0.495052	0.808063	0.928634	1.90973	0.291873	1.16627	0.157835
MMGT1	0.685221	0.171134	-0.485201	0.981916	-0.332058	0.999979	0.178164	0.826177
UBE2B	0.685013	0.000151697	-0.0556511	0.999881	0.365613	0.826186	0.371209	0.0763192
REC8	0.683735	0.0451955	-0.224954	0.999881	-0.0968764	0.999979	0.0843629	0.904299
PHF1	0.682784	0.594941	-0.0234911	0.999881	0.56995	0.999979
FBXO11	0.682173	0.176608	-0.192848	0.999881	-0.149827	0.999979	-0.0949817	0.928727
LANCL1	0.682138	0.274304
TRAF3	0.681859	0.620452			1.70656	0.76168	0.923983	0.428817
TNIP1	0.681338	0.177319	-0.0398951	0.999881	0.196918	0.999979	0.0799867	0.945547
FAM177A1	0.681329	0.0448067	-0.0316324	0.999881	0.516354	0.878596	0.551315	0.0983166
GABPB1-AS1	0.681165	0.564602	-0.18398	0.999881	0.276178	0.999979	0.414867	0.746096
SLC38A2	0.680889	0.403817	-0.342006	0.999881	-0.135351	0.999979	0.128369	0.926019
TEN1	0.680876	0.0927158	-0.360887	0.999881	-0.13874	0.999979	0.140992	0.838172
EME2	0.680852	0.416399
DYNC1H1	0.680304	0.0694957	-0.625379	0.786723	-0.404295	0.902685	0.120007	0.830523
ZEB1	0.679874	0.245607	-0.217968	0.999881	-0.0818751	0.999979	-0.113343	0.930665
VEZT	0.679445	0.0433295	-0.723301	0.911969	-0.714119	0.869382	-0.00149548	0.998816
KDM3A	0.679176	0.350185	-0.328901	0.999881	-0.115286	0.999979	0.0568673	0.993666
MOB4	0.679015	0.0307185	0.410502	0.968845	0.700501	0.74015	0.223094	0.595561
PPP2R2D	0.678398	0.0642293	-0.435574	0.974673	-0.0902062	0.999979	0.325964	0.465644
GOLT1B	0.677749	0.0276482	-0.351759	0.999881	-0.168635	0.999979	0.111234	0.840926
VIM	0.67772	0.298412	-0.00747735	0.999881	0.553317	0.902682	0.535878	0.36814
ZFAND5	0.677232	0.134333	-0.300504	0.973044	0.207766	0.999979	0.441283	0.337182
CFL2	0.677175	0.234428	-1.21063	0.854756	-0.707331	0.971715
CDK14	0.676398	0.340241			0.305846	0.999979	0.555938	0.464908
TRAF6	0.675986	0.342487
CARD8-AS1	0.675142	0.495528			-0.591878	0.998493	-0.600067	0.59962
GNPTAB	0.674901	0.0540119	-0.281645	0.999881	0.122176	0.999979	0.31258	0.459547
NR1H2	0.674771	0.348185	0.338554	0.999881	0.486482	0.967965	0.0353724	0.998714
PIP5K1A	0.674766	0.343751			-0.968257	0.930673	-1.23302	0.171428
KAT6B	0.674086	0.153156	-0.391547	0.999881	-0.414008	0.981655	-0.266669	0.665501
PIM2	0.673988	0.430857
KCMF1	0.67362	0.0389586	-0.432153	0.973044	-0.268152	0.999065	-0.00993739	0.998714
PCGF6	0.673423	0.27521
CPSF7	0.673371	0.0248803	0.184881	0.999881	0.472462	0.906123	0.250832	0.525158
PHF13	0.673226	0.495904
PPP1CB	0.672201	0.0417113	-0.370856	0.891634	0.153143	0.999979	0.489087	0.122966
CCNK	0.671661	0.0814795	-0.639046	0.786723	-0.398342	0.935658	0.185603	0.724079
CLEC2B	0.670941	0.494	-0.575257	0.98247	-0.189878	0.999979	0.322835	0.757872	CLEC
CDK17	0.670825	0.433909	0.579784	0.992654	0.841202	0.914434	0.221852	0.865131
KIFC2	0.670367	0.362907
ZNF326	0.670197	0.236549	-0.570122	0.967333	-0.39935	0.989082	0.0429935	0.993133
NGDN	0.6691	0.117865	-0.19717	0.999881	-0.152541	0.999979	-0.13029	0.855282
CDC14A	0.668813	0.281009			-0.174958	0.999979	-0.67014	0.364007
RNF10	0.668714	0.00157761	-0.122341	0.999881	-0.181158	0.999979	-0.304186	0.319988
B3GNT5	0.668197	0.793518
PLXDC2	0.667479	0.261669	-0.395574	0.981916	0.17467	0.999979	0.576291	0.330574
TAPBP	0.666809	0.0198147	0.0546388	0.999881	0.39001	0.802142	0.260077	0.416978
RSRC2	0.666599	0.141591	0.0566494	0.999881	0.328537	0.963853	0.157394	0.794539
CCDC59	0.665797	0.361881	-0.510555	0.988301	-0.437107	0.989129	-0.0929099	0.950518
AKIRIN2	0.665305	0.23269	-0.0421374	0.999881	0.229122	0.999979	0.175633	0.820102
FSCN1	0.664822	0.295539	0.130919	0.999881			0.236057	0.770605
SAP130	0.664816	0.295051
NUDT4	0.664773	0.114468	-0.179785	0.999881	0.247372	0.999979	0.334645	0.485268
IBA57	0.662912	0.294955	-0.51998	0.999881	-1.31433	0.878596
CEBPZ	0.662454	0.277093	-0.763371	0.921535	-0.834747	0.801	-0.223126	0.781381
THAP3	0.662373	0.279903
DDA1	0.662206	0.0955943	-0.313214	0.999881	-0.063209	0.999979	0.154184	0.786394
CTTNBP2NL	0.661825	0.52008	0.212119	0.999881	0.160441	0.999979	-0.240095	0.882539
FRS2	0.660864	0.241945	0.982394	0.96682	0.381829	0.999979	-1.28765	0.128773
OAZ2	0.660752	0.111366	0.168244	0.999881	0.310992	0.999979	-0.139904	0.844382
SS18	0.660658	0.0712063	-1.36573	0.69343	-1.34911	0.594638	-0.119569	0.866402
ZMYM2	0.659593	0.345312	-0.753038	0.936404	-0.0737885	0.999979	0.670165	0.327285
RNF138	0.658009	0.317139	-0.478819	0.977775	-0.144312	0.999979	0.275568	0.726334
CCAR2	0.656943	0.129094	-0.201115	0.999881	-0.350879	0.999979	-0.197933	0.782407
ETV6	0.656013	0.324384	-0.75398	0.905509	-0.529686	0.9388	0.101989	0.935861
HSF2	0.655969	0.566384
NDST1	0.65574	0.739743
UBXN7	0.65567	0.266018	-0.0815423	0.999881	-0.0121363	0.999979	-0.103387	0.934958
SERPINB1	0.65557	0.191906	-0.273682	0.999881	0.317342	0.973154	0.582031	0.209631
PI4KB	0.655061	0.0571244	-0.302888	0.999881	-0.711958	0.902685	-0.523662	0.285034
SLC25A51	0.654524	0.361218
KIAA0556	0.654241	0.582853
STIM1	0.653798	0.420705	-0.221776	0.999881	-0.382217	0.999979	-0.0773594	0.982946
DCTN5	0.65346	0.177145	-0.0953531	0.999881	-0.0485261	0.999979	-0.0685723	0.96424
MED17	0.653406	0.495876	-1.13832	0.604914	-1.02328	0.885474	0.0348416	0.998714
ATP13A3	0.652507	0.343066	-0.361908	0.9813	0.15361	0.999979	0.500722	0.467912
FRY	0.651882	0.185968	-2.0753	0.556186			-0.060924	0.973749
POR	0.651398	0.207462	-0.0152848	0.999881	-0.674525	0.892276	-0.956503	0.0884908
TAB3	0.651243	0.166464	-0.0667689	0.999881	-0.220698	0.999979	-0.140814	0.881548
ERGIC1	0.650528	0.0611447	0.222036	0.999881	0.529064	0.8611	0.245588	0.587256
ZNF552	0.650482	0.495528
FHL3	0.650368	0.116123	0.680825	0.919466	1.08563	0.593917	0.351603	0.460223
ARRDC3	0.6502	0.552085	-0.20676	0.999881	0.0195527	0.999979	0.130599	0.953327
DYRK1A	0.649231	0.326558	0.0181963	0.999881	-0.363943	0.999979	-0.661908	0.363266
JUNB	0.648916	0.313457	-0.237259	0.999881	0.492785	0.923311	0.74512	0.172048
CLECL1	0.648854	0.607455			-3.51134	0.469201	-0.135511	0.964374
ATP6V0A2	0.648337	0.135007			-0.448794	0.990536	-0.533418	0.337127
CFLAR	0.648238	0.129089	0.863548	0.599067	1.1362	0.27312	0.152409	0.802311
ST3GAL1	0.647938	0.642427	-1.17918	0.968303	-0.16189	0.999979	0.998218	0.401322
DUS2	0.647286	0.449038
NQO2	0.646633	0.235335	-0.321427	0.999881	0.00808758	0.999979	0.222716	0.748894
SLC25A16	0.646523	0.17415			-3.40047	0.41803	-0.644262	0.381897
NFKBIZ	0.645635	0.539184	-0.325514	0.999881	0.117015	0.999979	0.385843	0.735239
FKRP	0.645559	0.513872
LYSMD3	0.645491	0.463918
ABCD1	0.645227	0.342337
SARAF	0.644738	0.0608136	-0.0322662	0.999881	0.43156	0.806585	0.437261	0.178431
MXD4	0.643302	0.00622287	-0.246028	0.999881	-0.018367	0.999979	0.139546	0.656009
VPS18	0.643275	0.444977
UBE2H	0.642964	0.355607			-1.35432	0.74158	-0.145679	0.912413
DDAH2	0.641854	0.371677	0.582773	0.957664	0.893671	0.779442	0.242022	0.788174
TMEM120A	0.640913	0.174256	0.0469162	0.999881	0.103339	0.999979	0.018871	0.998714
MCFD2	0.640549	0.0427223	-1.4565	0.571502	-0.998113	0.648822	0.123287	0.814541
CHD8	0.639942	0.372958	0.0701293	0.999881	0.214306	0.999979	-0.0464448	0.998714
SBNO1	0.639915	0.00256445	-0.0519554	0.999881	-0.0263828	0.999979	-0.406695	0.136741
LINC01588	0.63976	0.609074	-0.194177	0.999881	1.17227	0.878596	1.4463	0.107466
ZNF451	0.639164	0.0127277	0.0127332	0.999881	-0.00740554	0.999979	-0.109433	0.814541
EMP3	0.639157	0.213074	0.333162	0.991705	0.671732	0.752547	0.278667	0.607344
RBM3	0.63899	0.000253889	0.00291452	0.999881	0.288482	0.786937	0.205047	0.323908
TP53BP2	0.638863	0.415959	-0.639417	0.96423	-0.295475	0.999979	0.389459	0.662804
OPA1	0.638138	0.260105	-2.06392	0.455692	-2.17426	0.392087	-0.21278	0.805999
CCDC69	0.636788	0.162083	-0.616993	0.912417	-0.782322	0.742585	-0.298688	0.590746
NPLOC4	0.636613	0.0325441	-0.436763	0.975011	-0.281356	0.999979	0.101404	0.854916
LDLR	0.636468	0.547701	-1.48866	0.873478	-0.337561	0.999979	1.12045	0.182542
ASH1L	0.636219	0.283651	-0.297303	0.999881	0.0499456	0.999979	0.272873	0.709085
TNKS2	0.63595	0.0780024	-0.0458836	0.999881	-0.356003	0.968707	-0.479662	0.273198
FOSB	0.635545	0.682568	-0.587771	0.999881	0.613316	0.999979	1.2979	0.234691
SLC41A2	0.634751	0.537504
TCF25	0.634057	0.0200366	-0.530687	0.717919	-0.151552	0.999979	0.321596	0.256421
BTBD3	0.63296	0.346294
RBM5	0.632077	0.0118243	-0.413876	0.973044	-0.533973	0.813904	-0.196712	0.56886
AL357060.1	0.631809	0.639932
LRRC40	0.630636	0.166464	-0.859672	0.90763	-0.740754	0.917684	0.159854	0.829678
PIK3CA	0.630305	0.487145	-0.719993	0.992654	-0.461567	0.999979	0.197313	0.894416
LINC00909	0.629985	0.456422
INO80C	0.629665	0.135748	1.12767	0.759341	1.03176	0.632178	-0.325143	0.572822
SUPV3L1	0.629182	0.313476	-0.796978	0.894731	-0.791215	0.911493	0.0365023	0.998714
CIZ1	0.629073	0.058503	0.00585447	0.999881	-0.0576316	0.999979	-0.301339	0.525381
PTBP2	0.625589	0.463873			-2.29315	0.632178	-0.448643	0.670858
SCML1	0.62555	0.539925	0.199278	0.999881	0.439676	0.999979	0.256395	0.850281
NFIX	0.624943	0.585121
PPM1B	0.624657	0.0171404	-0.899689	0.888663	-1.21182	0.515021	-0.423583	0.225029
CACUL1	0.624191	0.0522751	0.466522	0.921535	0.889783	0.490411	0.393555	0.273056
C19orf66	0.624132	0.0756968	0.328691	0.991705	0.993461	0.544141	0.674496	0.0266626
C18orf21	0.622177	0.074479	-0.155236	0.999881	-0.285317	0.999979	-0.230241	0.655978
MTHFR	0.621991	0.278406	-0.979164	0.717919	-0.535685	0.953632	0.35775	0.583477
ADGRE2	0.620412	0.366385	0.703312	0.921538	1.62722	0.379576	0.959079	0.104824
IQCE	0.620384	0.236576
CCNL1	0.62032	0.480936	-0.491632	0.99034	-0.0754	0.999979	0.369069	0.670415
BANP	0.619943	0.255314	0.134732	0.999881	0.586366	0.905788	0.426077	0.475984
TMED7	0.6188	0.228353	0.322731	0.999881	0.658199	0.87535	0.284899	0.660766
AVPI1	0.618713	0.524262
CD69	0.617861	0.723993	0.305756	0.999881	2.19865	0.632178	2.06427	0.0473754
GTPBP1	0.617326	0.334363			-0.453263	0.999979	0.398035	0.570703
TLE4	0.616897	0.437321	-0.735882	0.932998	-0.366608	0.999979	0.334927	0.691685
CENPV	0.616759	0.403936
GGA2	0.616187	0.124881	0.0181037	0.999881	0.307584	0.991476	0.138917	0.820102
ARPP19	0.615067	0.128307	0.0350869	0.999881	0.107715	0.999979	-0.032606	0.995125
ID3	0.613823	0.877292
PPP4R2	0.613514	0.0249142	0.0310387	0.999881	0.00746653	0.999979	-0.155517	0.704404
MTRR	0.611951	0.543856
PEX13	0.611777	0.216292			1.17681	0.686622	-0.0934416	0.93939
TAF1C	0.611559	0.496495
SCAND1	0.611363	0.00882801	-0.162373	0.999881	0.115249	0.999979	0.209536	0.451568
DHX33	0.611095	0.625956
ARL8A	0.610914	0.214313	-0.362433	0.999881	-0.0317075	0.999979	0.199471	0.751083
ARFIP1	0.610393	0.483329			-0.17757	0.999979	-0.186554	0.905707
TMEM39A	0.610004	0.459336	0.12586	0.999881	0.275485	0.999979	0.145703	0.926672
EZR	0.609692	0.32713	0.127436	0.999881	0.418309	0.954739	0.215651	0.77524
MT-ND3	0.609429	0.289478	-0.730172	0.749747	-0.412555	0.909736	0.262469	0.670415
TRIM11	0.609344	0.344866	0.127922	0.999881	-0.0305233	0.999979	-0.39296	0.605246
SAR1A	0.608934	0.274466	0.137679	0.999881	0.539015	0.902682	0.343073	0.569891
PPA1	0.608638	0.0212838	0.170199	0.999881	0.462443	0.661305	0.247131	0.384641
AC008124.1	0.608139	0.397365	-0.765942	0.992654	-0.500747	0.999979	0.0442676	0.998714
SLC9A6	0.607861	0.365269
ZC3HAV1	0.60728	0.434124	-1.65292	0.480225	-1.51099	0.507998	0.0662433	0.982169
GMFB	0.606189	0.141591	-0.207646	0.999881	-0.130553	0.999979	0.00290706	0.998714
HNRNPL	0.604667	0.0596089	-0.899413	0.36565	-0.55906	0.761993	0.308647	0.386094
SCAF8	0.60423	0.154822	-0.176902	0.999881	-0.467804	0.989061	-0.477921	0.398616
DCUN1D1	0.60387	0.0619219	-0.164015	0.999881	-0.245414	0.999979	-0.147571	0.778003
MCOLN2	0.603119	0.601061	-0.105683	0.999881	0.436208	0.999979	0.415573	0.757656
NPW	0.603053	0.483329							NPW-B
VAMP7	0.602933	0.0804499	0.179921	0.999881	-0.0727847	0.999979	-0.334585	0.495749
SRGAP2C	0.602298	0.399245	-1.59379	0.588221	-1.44683	0.660926	0.309114	0.735239
FAM117B	0.601283	0.626521			-1.4031	0.833958	0.277194	0.870162
CHML	0.600803	0.340289	-0.498998	0.992654	-0.348237	0.999979	0.179056	0.853652
LRRC28	0.60068	0.366199
GTPBP4	0.599954	0.318177	-0.0564554	0.999881	0.290236	0.999979	0.304103	0.652299
AMMECR1L	0.599911	0.671448
MYO9B	0.599741	0.434929	-0.495241	0.992199	-0.370372	0.999979	-0.0170832	0.998714
ASB6	0.599617	0.580882	-1.03015	0.916151	-0.524516	0.999979	0.519488	0.611214
SLC37A1	0.599482	0.275116			-0.218436	0.999979	-0.0699423	0.97307
MAPRE1	0.5993	0.0486242	-0.175005	0.999881	0.335217	0.922346	0.49613	0.0922134
KIAA1191	0.599045	0.225307	0.100228	0.999881	0.587021	0.955577	0.4742	0.368223
LPIN1	0.598535	0.178962			0.675482	0.906912	-0.564556	0.361453
YTHDF1	0.598483	0.204297	-0.959604	0.717919	-0.529015	0.936209	0.439452	0.39116
BAD	0.598043	0.0658874	-0.258456	0.999881	-0.385219	0.971715	-0.215247	0.64578
RLF	0.597744	0.487669	-1.78526	0.607432	-1.62834	0.686875	0.167896	0.89813
AC245297.3	0.59773	0.130035	-0.882551	0.801114	-0.800592	0.852814	0.0971579	0.899497
U2AF1L5	0.597653	0.853131			2.13068	0.933541	0.0130066	0.998714
DAP	0.597623	0.141591	-1.08558	0.336394	-0.888624	0.676934	0.294617	0.534754
MCUB	0.597557	0.281716	-0.313566	0.999881	-0.109159	0.999979	0.131821	0.877293
NRBP1	0.597196	0.0160873	0.0932054	0.999881	0.216439	0.999979	-0.00954486	0.998714
C1GALT1	0.596685	0.555301	-0.300457	0.999881	-0.278591	0.999979	-0.103045	0.968908
LINC02019	0.596611	0.58687
GOLPH3	0.596487	0.280963	-0.316941	0.999881	-0.692189	0.892276	-0.453684	0.499624
ZCCHC2	0.595766	0.108225	1.15617	0.77127	1.06039	0.513148	-0.425994	0.374388
TMEM189	0.595625	0.154822	-0.5614	0.958016	0.351331	0.992448	0.914098	0.00329286
ARID3B	0.595332	0.66348	-0.542397	0.999881			0.524376	0.681807
PDZD8	0.595114	0.516374	0.835437	0.940946	0.905314	0.846758	-0.0703438	0.985819
BRD2	0.59483	0.0125759	0.18954	0.999881	-0.0229465	0.999979	-0.318953	0.267536
WDR11	0.594801	0.178962	-0.205744	0.999881	-0.649736	0.898479	-0.708205	0.179506
PRKCE	0.592423	0.409329	-0.22358	0.999881	-0.289279	0.999979
TRMT6	0.592352	0.429326	0.247248	0.999881	0.286963	0.999979	-0.0598842	0.985928
RBSN	0.591178	0.357725	0.144716	0.999881			0.126637	0.919072
AP1G1	0.590585	0.176626	-0.111222	0.999881	-0.172439	0.999979	-0.187336	0.770103
DCLRE1B	0.590426	0.649564
TVP23B	0.590175	0.503552
UBE2Z	0.590113	0.13885	0.182578	0.999881	0.404019	0.938955	0.0876338	0.913642
ARHGAP31	0.589344	0.284757	0.186996	0.999881	-0.11782	0.999979	-0.406552	0.57758
THUMPD2	0.588913	0.364547			-0.932573	0.898479	-0.251283	0.784575
FAM199X	0.587963	0.344412	0.354858	0.999881	0.723916	0.898745	0.336534	0.651629
RBM39	0.587694	0.420705	-0.715867	0.85802	-0.20471	0.999979	0.49103	0.457965
RTF1	0.587166	0.0223784	-0.733867	0.757591	-0.716929	0.553996	-0.134216	0.717105
DNAAF2	0.5871	0.506307
PCNX3	0.586545	0.312454	0.0750539	0.999881	0.105699	0.999979
FAM13A-AS1	0.586371	0.534964
CAMLG	0.58631	0.0388994	-0.524491	0.786723	-0.238109	0.991476	0.293048	0.348286
ZNF281	0.585796	0.622268	-0.5371	0.993923	-0.101649	0.999979	0.423363	0.719801
TMEM185A	0.585767	0.31192			0.0579324	0.999979	0.0330218	0.998714
SPTY2D1	0.585276	0.605629	-0.904967	0.940946	-0.913414	0.890658	-0.14092	0.941275
WDR82	0.585145	0.381002	0.0164095	0.999881	0.284404	0.999979	0.20589	0.820822
GOLGA8B	0.585072	0.429561
RHOF	0.584866	0.276969	-0.29424	0.999881	-0.152277	0.999979	0.0371442	0.996552
TTC32	0.584586	0.187722	0.9151	0.902378	0.600964	0.914434	-0.657171	0.251982
BIN3	0.583737	0.429433	0.17658	0.999881	0.267535	0.999979	0.133895	0.916238
ARFGEF2	0.583267	0.16085	-0.408178	0.999881	-0.369391	0.999979	-0.391848	0.459689
SYNGR2	0.582161	0.184849	0.0931962	0.999881	0.398332	0.914434	0.227788	0.668435
ARRB2	0.582051	0.0552814	0.0912607	0.999881	0.195067	0.999979	-0.0324235	0.976582
MED23	0.581767	0.426243	0.0758306	0.999881	0.212537	0.999979	0.216471	0.820822
ACTN1	0.581547	0.280963	-0.183544	0.999881	0.0210105	0.999979	0.15111	0.854888
CYTOR	0.580822	0.164244	-0.137943	0.999881	0.232784	0.999979	0.323656	0.483779
TCP11L2	0.580789	0.432151
CCDC12	0.580132	0.281387	-0.102489	0.999881	0.0638256	0.999979	0.0771915	0.940764
PELI2	0.580056	0.265342	1.1627	0.783021	1.50627	0.508121	0.266281	0.694041
SMURF1	0.579684	0.495447
ITGA7	0.579683	0.676907							LAMININ
ELF2	0.57966	0.00485234	-0.0928605	0.999881	0.170629	0.999979	0.214023	0.391542
GID8	0.578549	0.00381506	-0.266844	0.981916	0.0985216	0.999979	0.352674	0.106201
ATP6V0B	0.578518	0.118176	-0.196434	0.999881	0.231449	0.988357	0.391012	0.264502
ERLEC1	0.578338	0.0394001	0.176611	0.999881	0.107736	0.999979	-0.377659	0.275252
UBXN2A	0.576554	0.138206	-0.329937	0.999881	-0.24962	0.999979	-0.10242	0.889325
MCL1	0.576502	0.420705	-0.456504	0.960564	0.402262	0.973154	0.905992	0.112669
INPP5B	0.575487	0.190269			-1.84154	0.60674	-0.531098	0.37906
CD63	0.575381	0.338296	0.0229543	0.999881	0.620053	0.852814	0.592473	0.254527
PSPC1	0.574993	0.0246068	-0.00965763	0.999881	0.0359722	0.999979	-0.0174985	0.998714
NFYA	0.574347	0.450402
GUK1	0.573959	0.177773	-0.0790474	0.999881	0.338982	0.935686	0.371862	0.3778
TLK2	0.573475	0.318177	-0.980959	0.84414	-0.95156	0.812841	-0.0483077	0.991627
SFT2D2	0.573455	0.189083	-0.560244	0.954795	-0.582697	0.838209	-0.203122	0.719189
AC025181.2	0.573175	0.555473	-0.217792	0.999881	0.361929	0.999979	0.735612	0.417783
FAM193A	0.572817	0.250212	0.365737	0.999881	0.0216504	0.999979	-0.702957	0.254527
UFM1	0.572734	0.129759	0.0517102	0.999881	0.595626	0.750573	0.536289	0.147241
VGLL4	0.572488	0.180889	0.383621	0.999881	-0.0979359	0.999979	-0.773575	0.143606
L3MBTL3	0.57239	0.39569
CAVIN3	0.571803	0.526389	0.0918553	0.999881	0.287262	0.999979	-0.103608	0.962961
KCTD20	0.570723	0.429433	0.135456	0.999881	-0.160746	0.999979	-0.464143	0.552358
CHUK	0.570486	0.19187	0.285711	0.999881	0.598241	0.901192	0.27179	0.612894
DDHD1	0.569867	0.533008	-1.24737	0.831538	-1.11824	0.784898	-0.0615995	0.992211
CDC42SE2	0.569473	0.305974	-0.39446	0.992654	-0.15821	0.999979	0.162875	0.833757
DENND4C	0.569406	0.463873	-0.397074	0.999881	-0.466872	0.999979	-0.207965	0.876381
KCTD2	0.569354	0.419477
GATAD2B	0.569065	0.40517	-0.778268	0.957664	-0.780188	0.902682	-0.108004	0.942532
FLYWCH1	0.568879	0.577037
ZNF430	0.568828	0.212521	0.74886	0.929382	0.575258	0.902682	-0.455295	0.42585
TAF6L	0.567257	0.379312			-0.554373	0.996583	-0.803384	0.322945
CDCA4	0.567247	0.336826			0.396844	0.999979	-0.143903	0.880593
DDHD2	0.567114	0.342686			-0.937765	0.943871	-0.332839	0.714573
ATP2A2	0.566263	0.298412	-0.30597	0.999881	-0.089521	0.999979	0.134843	0.872934
CPEB2	0.56625	0.771884
LCOR	0.565712	0.290056	-0.583252	0.948867	-0.393219	0.983111	0.120702	0.895567
TMEM170A	0.56536	0.341458	-0.0142782	0.999881	0.606708	0.893768	0.646647	0.233488
HDGFL3	0.565088	0.424347	-0.0266134	0.999881	-0.397078	0.999979	-0.531813	0.485268
MPHOSPH6	0.564505	0.464164	0.0762611	0.999881	-0.0974479	0.999979	-0.256014	0.80736
SGO1	0.564259	0.581664
STARD10	0.56319	0.676455
SGTA	0.563008	0.311692	-0.279247	0.999881	-0.0136557	0.999979	0.406582	0.507062
HLA-E	0.56281	0.0615357	-0.20098	0.999881	0.107895	0.999979	0.235037	0.469534	MHC-I
NEU1	0.562359	0.160732	0.643554	0.941584	0.725442	0.792926	-0.047369	0.975135
COX19	0.562038	0.0299965	-0.620669	0.916089	-0.651513	0.736929	-0.160601	0.666702
FAM174A	0.561604	0.37728			0.671214	0.989082	-1.24507	0.194062
BTN2A1	0.561284	0.314035	0.847399	0.916089	1.05034	0.721475	0.121118	0.914954
IFT20	0.560577	0.00852087	0.25236	0.973044	0.740271	0.397817	0.491363	0.00927668
ZNF800	0.560278	0.13246	0.24122	0.999881	0.396553	0.914853	0.0625656	0.941579
ODF3B	0.558553	0.00998335	0.0270023	0.999881	0.427697	0.797185	0.385616	0.068995
DAGLB	0.55819	0.473769			0.369659	0.999979	0.658022	0.38245
MAFG	0.557302	0.639646	-0.222626	0.999881	0.330743	0.999979	0.527786	0.60856
C1orf56	0.55723	0.517973	-0.0218103	0.999881	0.484625	0.969478	0.57135	0.482084
ZNF592	0.556553	0.17154	-0.158594	0.999881	-0.444425	0.999065	-0.321644	0.578067
SDE2	0.55532	0.616742	-0.955109	0.960249	-1.42735	0.790024	-0.669635	0.505891
AC114760.2	0.554358	0.728056	-1.06291	0.960225	-1.17115	0.914434	-0.120906	0.980036
ZEB2	0.554046	0.479448	0.538012	0.969088	0.780472	0.828389	0.159042	0.88413
RALGDS	0.553659	0.777612			0.996982	0.963079	1.04789	0.434849
PHACTR1	0.553098	0.138848	-0.730101	0.42829	-0.265532	0.977739	0.464825	0.184223
SPAG1	0.552577	0.488515
EIF6	0.552323	6.29541e-06	0.290183	0.933593	0.621072	0.196269	0.263366	0.0623259
ATP6V1F	0.552275	0.44641	-0.487141	0.991705	0.340104	0.999979	0.871966	0.123951
CARM1	0.55029	0.343066	-1.15798	0.87841	-0.955961	0.848308	0.00947977	0.998714
CTNNBL1	0.549962	0.179801	-0.346673	0.994959	-0.419597	0.923746	-0.121507	0.857628
NSUN4	0.549499	0.66019
ZNF267	0.549163	0.621562	0.178171	0.999881	-0.154988	0.999979	-0.649662	0.537682
CLIC4	0.548581	0.387825			-0.214612	0.999979	-0.43116	0.6152
ODC1	0.546987	0.33241	-0.515102	0.968845	-0.139839	0.999979	0.35425	0.552358
AC006333.2	0.546834	0.700033
CGAS	0.546772	0.511908			-0.934285	0.902682	-0.544329	0.539495
VHL	0.546677	0.214256	0.00375985	0.999881	-0.113397	0.999979	-0.272263	0.634416
ATN1	0.546442	0.569104
RNF38	0.546304	0.253302	0.391744	0.999881	0.0899294	0.999979	-0.504512	0.42585
LITAF	0.546131	0.170974	0.634207	0.786723	0.990527	0.344499	0.317199	0.444839
NUP58	0.545843	0.27294	0.120439	0.999881	0.236091	0.999979	-0.0339372	0.998714
UCK1	0.54578	0.303421	0.0389132	0.999881	0.0957226	0.999979	0.000248826	0.999779
CCNYL1	0.545136	0.4037	0.485635	0.992654	0.669663	0.935686	0.110778	0.936788
CCNH	0.544639	0.435681	-0.0697396	0.999881	0.716428	0.846296	0.807075	0.173411
SESTD1	0.543587	0.150626	-0.159546	0.999881	0.0146717	0.999979	0.139797	0.814109
PSMD11	0.54358	0.173502	0.178886	0.999881	0.422318	0.905486	0.178888	0.744269
ZNF317	0.543566	0.519072	-0.783676	0.973044	-0.634972	0.990761	0.0727277	0.985571
REEP4	0.543297	0.135748	0.539849	0.999881	0.0759365	0.999979	-0.877354	0.0594537
NELFA	0.543226	0.191442	0.147249	0.999881	-0.144487	0.999979	-0.49999	0.368223
UBL3	0.543098	0.349162	0.0609784	0.999881	0.349512	0.997308	0.230491	0.762216
USP22	0.54242	0.0443272	-0.721967	0.805582	-0.816226	0.640973	-0.11879	0.783507
MINK1	0.541906	0.468651			0.389235	0.999979	-1.03946	0.243558
XIAP	0.541598	0.405848	0.384203	0.999881	0.312104	0.999979	-0.240356	0.788174
BCL2L13	0.541288	0.493612	0.505389	0.981916	0.610924	0.937473	-0.0290251	0.998714
SLC25A33	0.541104	0.562255	-0.798122	0.891634	-0.121793	0.999979	0.72455	0.347904
SLC30A1	0.540889	0.505905	-1.68398	0.604796	-1.39732	0.772738	0.179797	0.886745
AKAP8	0.540694	0.484405	-0.728151	0.935684	-0.648103	0.937473	0.0290743	0.998714
SNRK	0.540463	0.275226	-0.198814	0.999881	-0.123788	0.999979	0.0225739	0.998714
SETD1B	0.539866	0.31636			0.935923	0.786261	-0.756999	0.258763
PXN	0.539637	0.432821	-0.225523	0.999881	-0.971317	0.898745	-0.958323	0.194062
CSNK1A1	0.538253	0.016771	0.225126	0.991705	0.358717	0.786937	0.0434981	0.930467
B3GNT2	0.538247	0.236549	-0.273021	0.999881	0.161313	0.999979	0.425802	0.356971
BNIP1	0.537898	0.336612	-0.232572	0.999881	0.118055	0.999979	0.346048	0.571514
ADGRE5	0.537324	0.17868	0.463169	0.935533	0.913127	0.511177	0.443508	0.276091	ADGRE5
PTAR1	0.536304	0.372498	0.219161	0.999881	0.260257	0.999979	-0.0189049	0.998714
RNF7	0.536299	0.215431	-0.292227	0.999881	-0.015151	0.999979	0.205358	0.686388
TOPORS	0.536202	0.332914	0.1618	0.999881	-0.168832	0.999979	-0.465832	0.474465
MAN1A1	0.535609	0.517389			0.469011	0.99342	-0.188719	0.889905
MGLL	0.534707	0.53129
RIPK1	0.534385	0.458507	-0.0556029	0.999881	-0.327078	0.999979	-0.405542	0.667865
OTUD1	0.534191	0.622433	-0.383161	0.999881	0.115214	0.999979	0.351251	0.751815
LIN7B	0.534101	0.640776
MAD2L2	0.533089	0.0225716	-0.0618291	0.999881	0.0937906	0.999979	0.0207571	0.993133
SLU7	0.532522	0.306081	-0.0199902	0.999881	-0.189305	0.999979	-0.345128	0.562926
AC020656.1	0.532323	0.802357	-3.16552	0.441347	-4.3315	0.0689115	-1.63994	0.203561
USP24	0.532125	0.581843	-0.161033	0.999881	0.289942	0.999979	0.478279	0.655396
TXN	0.532035	0.398627	-0.80417	0.876807	0.0215539	0.999979	0.871016	0.0837865
YIPF1	0.531102	0.266933	-0.801413	0.949868	-1.08023	0.852814	-0.247105	0.734638
DGCR6	0.531062	0.695331
DRG1	0.530832	0.208898	0.219982	0.999881	0.326155	0.992885	0.0247689	0.998714
NDUFB9	0.530691	6.10623e-05	-0.598685	0.466936	-0.409002	0.675312	0.175278	0.306397
DAPP1	0.529775	0.62878	0.458719	0.999881	0.855185	0.885474	0.346182	0.759419
MT-CO2	0.52934	0.051695	-0.336516	0.888663	-0.0812184	0.999979	0.201123	0.479792
BTBD9	0.528575	0.552829
ARSB	0.528004	0.38325			-0.899252	0.902685	-0.522191	0.483779
HSPA13	0.527816	0.238068	0.0453684	0.999881	0.309713	0.999979	0.23177	0.708091
GTF2F1	0.526459	0.13335	0.0804007	0.999881	0.231714	0.999979	0.0705281	0.919919
CNOT8	0.526429	0.0170265	0.347893	0.999881	0.220477	0.996583	-0.385853	0.153944
RBBP9	0.52637	0.606844
DNAJC3	0.526111	0.419931	0.091312	0.999881	0.339866	0.999979	0.185864	0.821073
FAM126B	0.526087	0.245767	-0.406067	0.999881	-0.407269	0.997308	0.0718449	0.949059
SKIL	0.525987	0.81142	-0.775544	0.929486	-0.440207	0.999979	0.410753	0.829359
SPPL2A	0.525721	0.105828	0.0588145	0.999881	0.296833	0.971715	0.185795	0.667991
ARID2	0.524429	0.180297	-0.6346	0.991705	-1.30712	0.676934	-0.8218	0.0925655
PLEKHM3	0.524231	0.432523			-1.12205	0.918305	-1.36513	0.12374
ETFDH	0.524197	0.306035	-0.279392	0.999881	-0.54837	0.986913	-0.212663	0.792181
C21orf91	0.523328	0.65238			1.11306	0.842612	-0.274228	0.863094
SIN3A	0.523102	0.29566	0.0465699	0.999881	0.418616	0.968282	0.328156	0.571236
PKMYT1	0.522851	0.394452			-2.23638	0.600016	-1.07827	0.109546
TSPAN33	0.52231	0.534145	-0.838725	0.96423	-0.66414	0.954739	0.0726743	0.97737
EIF4G2	0.522221	0.125616	-0.161055	0.999881	0.0245861	0.999979	0.113299	0.809942
CYTH2	0.522093	0.106305	0.396778	0.999881	-0.220564	0.999979	-1.01568	0.0142314
CSGALNACT2	0.521824	0.277093	-0.0985987	0.999881	-0.00183562	0.999979	0.0115314	0.998714
ZNF3	0.521779	0.452175
PDE3B	0.52152	0.597913			-0.645278	0.999979	-0.359478	0.786394
ARID5B	0.521418	0.324748			-0.892912	0.885474	-0.680594	0.26106
ZFAND3	0.521376	0.126266	0.291172	0.999881	0.287135	0.999979	-0.120491	0.842621
TMEM242	0.521131	0.166464	0.373099	0.999881	0.213126	0.999979	-0.517546	0.255815
WBP11	0.520782	0.298412	-0.929657	0.784862	-0.660341	0.842378	0.150667	0.828403
JADE2	0.520716	0.636484			-0.0403586	0.999979	0.4294	0.736564
GRASP	0.520614	0.881061	-0.87255	0.999881			0.321631	0.916238
RAF1	0.52048	0.0377736	0.410953	0.991705	0.0146638	0.999979	-0.54551	0.0770532
CYTIP	0.519949	0.491881	-0.0685183	0.999881	-0.000717764	0.999979	-0.023271	0.998714
TMED10	0.519515	0.0246068	0.0165086	0.999881	0.214578	0.957918	0.142109	0.631742
TMED1	0.519391	0.32713	-0.300944	0.999881	-0.191164	0.999979	-0.386459	0.569891
PNPLA8	0.51934	0.481845	-0.243219	0.999881	0.0845838	0.999979	0.281007	0.722053
DESI2	0.518472	0.0267365	-1.57235	0.653186	-2.22408	0.0754545	-0.692725	0.0173583
AMMECR1	0.518106	0.59223
DNAJB6	0.517909	0.622811	0.56171	0.988301	1.15964	0.737409	0.610402	0.474718
PSMC2	0.517408	0.315171	1.21826	0.447836	1.29297	0.27097	-0.0677355	0.960138
MT-ATP6	0.516965	0.137101	-0.221861	0.973044	0.0597915	0.999979	0.231757	0.518037
ZNF512B	0.516934	0.535903
WDR47	0.516285	0.578151
SHC1	0.51573	0.255314	-1.34532	0.618019	-1.11082	0.765418	0.287854	0.596806
SH2B1	0.515694	0.319953	-0.793983	0.929497	-0.799663	0.902685	0.044231	0.990996
KDM2A	0.513397	0.400137	0.0864841	0.999881	0.313343	0.99954	0.128644	0.88847
AUH	0.513156	0.50664	-0.954905	0.960225			0.829003	0.180004
SYVN1	0.512973	0.380632			1.49784	0.5204	0.0829574	0.956093
WAC	0.512661	0.279685	-1.01829	0.699465	-0.96461	0.584621	-0.0915753	0.913829
AKIRIN1	0.511278	0.356914	0.317067	0.981916	0.581248	0.854447	0.203343	0.759663
CEP76	0.510518	0.541931
RBM17	0.510075	0.0536768	-0.358373	0.891267	-0.1706	0.999979	0.154706	0.648914
PPP4R3A	0.510004	0.4037	-0.489526	0.979349	-0.117482	0.999979	0.291554	0.656858
GAPVD1	0.509825	0.108757	0.861136	0.817133	0.579929	0.846296	-0.571719	0.141941
SMAD5	0.508136	0.151926	0.180334	0.999881	-0.094531	0.999979	-0.383744	0.416978
WASHC1	0.507981	0.136816	0.0985104	0.999881	0.280576	0.999979	0.140463	0.779468
CDK9	0.507675	0.196348	-0.188786	0.999881	-0.0956679	0.999979	0.0593738	0.953077
MTO1	0.507283	0.385035
MSL1	0.506988	0.10812	-0.69561	0.960564	-1.62726	0.370438	-0.720134	0.059075
PAN3	0.506815	0.0511359	0.124307	0.999881	-0.132279	0.999979	-0.332791	0.309255
NFATC2IP	0.506715	0.0417113	-0.114134	0.999881	-0.189284	0.999979	-0.298035	0.304434
SMPD1	0.506699	0.422366
KHSRP	0.506318	0.0394721	-1.16505	0.52261	-1.49791	0.164779	-0.252872	0.432569
FOXJ2	0.505714	0.600917
WWP2	0.505626	0.23772	0.195788	0.999881	-0.100151	0.999979	-0.459089	0.429995
XKR8	0.503165	0.296457	-4.22607	0.105327	-5.54624	0.0146153	-0.317618	0.662158
KBTBD4	0.502212	0.440622
CHP1	0.501188	0.127325	-0.459886	0.84414	0.179034	0.999979	0.688185	0.0116797
LINC01089	0.500189	0.20592			-2.03625	0.43486	-0.475343	0.360383
FAM168B	0.500181	0.346768	0.0210298	0.999881	-0.190662	0.999979	-0.365999	0.569091
AC078846.1	0.500137	0.60782
FAM76B	0.499794	0.178671	-1.14946	0.807833	-1.55416	0.413854	-0.720885	0.0864161
RAD54L2	0.499235	0.683437	-0.488947	0.999881	-0.195654	0.999979
MIGA1	0.498796	0.447717	0.951229	0.916151	1.00617	0.82424	-0.0284941	0.998714
NAPG	0.497403	0.176015	-0.493798	0.936404	-0.29955	0.999979	0.221162	0.628289
UBQLN1	0.49709	0.427855	0.298154	0.979909	0.692642	0.831032	0.370041	0.557814
IRAK1	0.496021	0.312454	-0.415555	0.978415	-0.218809	0.999979	0.135028	0.851334
FAM214A	0.495286	0.407712	0.0514824	0.999881	0.164186	0.999979	0.0741385	0.964449
PTGER2	0.495019	0.766517	0.394591	0.999881	2.02969	0.62087
RANBP2	0.494621	0.569955	-0.520465	0.96682	0.0533846	0.999979	0.575723	0.445027
ZC3H12A	0.494473	0.554601	-0.38117	0.999881	0.802839	0.889954
ITCH	0.494467	0.452175	-1.13626	0.830212	-1.19923	0.704007	-0.0386037	0.998714
MIR4435-2HG	0.49391	0.413933	0.0823866	0.999881	0.546738	0.921618	0.386729	0.548849
SYS1	0.493255	0.182684	0.497245	0.891267	0.850911	0.597506	0.333513	0.413634
PFDN1	0.493056	0.166568	-0.12638	0.999881	0.0256086	0.999979	0.164352	0.724825
CUX1	0.493038	0.181593	-0.264056	0.999881	-0.294779	0.989557	-0.114872	0.850994
PAIP1	0.492814	0.0858382	0.138979	0.999881	0.433923	0.892276	0.252561	0.444497
BAP1	0.492522	0.265154	-1.07583	0.847577	-1.53958	0.60674	-0.336326	0.571236
GNB5	0.492374	0.463873			-1.36303	0.768461	-0.951142	0.170158
MARCKS	0.492257	0.762784	1.41991	0.682064	2.01688	0.608931	0.665162	0.601789
D2HGDH	0.492165	0.459336			-1.70637	0.661305	-0.0588113	0.985819
SSH1	0.491768	0.574261	0.914708	0.885398	1.27162	0.672419	0.312068	0.763986
MTMR6	0.491364	0.501299	0.827118	0.805582	0.848687	0.828608	-0.0907831	0.957723
WDR55	0.491341	0.196348	-0.15464	0.999881	-0.638973	0.914853	-0.637444	0.172416
FOXK1	0.489468	0.335722	-0.288745	0.999881	-0.131732	0.999979	0.0895164	0.932358
GTF2B	0.489195	0.331375	0.190934	0.999881	0.0227749	0.999979	-0.360195	0.496448
TRPC4AP	0.489026	0.153766	0.426537	0.999881	0.0851048	0.999979	-0.627528	0.129385
ATAT1	0.488897	0.639515
LRRC37B	0.4884	0.381617	0.649206	0.960225	1.07053	0.680306	0.415823	0.46951
CTSD	0.488102	0.124881	-0.668043	0.727539	-0.614412	0.704007	0.00187221	0.998714
DCAF5	0.487827	0.284916	0.586237	0.992654	0.122076	0.999979	-0.969128	0.0670213
SMCHD1	0.48685	0.254375	-0.436501	0.973044	-0.0315377	0.999979	0.358796	0.42585
SYF2	0.486572	0.0345706	-0.347402	0.860047	-0.21839	0.957087	0.0797447	0.820517
ZBTB21	0.485916	0.337726	0.479018	0.973044	0.718839	0.878817	0.189978	0.781388
UBALD2	0.485524	0.717233	-1.52662	0.84414	-1.09618	0.87891	0.372613	0.757656
ELK3	0.48493	0.552323	0.493465	0.973044	0.396049	0.999979	-0.243616	0.81909
ENTPD4	0.484723	0.617377	0.0680799	0.999881	0.166183	0.999979	-0.0289958	0.998714
GTF3C5	0.484457	0.176226	-0.443053	0.999881	-0.932265	0.800805	-0.615851	0.167513
ZMAT3	0.484346	0.485991
ADIPOR1	0.483819	0.0407783	-0.221693	0.999881	0.104535	0.999979	0.324243	0.197997	ADIPONECTIN
STIL	0.483787	0.556185			-0.937531	0.976578	-1.5602	0.117794
PTP4A2	0.483595	0.574698	-0.00957719	0.999881	0.507673	0.963853	0.524794	0.467163
METTL15	0.483195	0.644761
PIKFYVE	0.482673	0.50772	-0.625055	0.992654	-0.902737	0.882106	-0.509272	0.518187
MBD1	0.482535	0.387881	0.398889	0.999881	0.19318	0.999979	-0.367827	0.610918
ZNF570	0.482503	0.620385
SLC39A7	0.482369	0.232405	-0.837254	0.963283	-1.44946	0.633731	-0.761315	0.11899
TNFRSF12A	0.481677	0.918205							TWEAK
POLDIP3	0.481633	0.203751	-0.133692	0.999881	-0.0891584	0.999979	0.0704565	0.927142
GAPDH	0.481581	0.42254	-0.272822	0.999881	0.113625	0.999979	0.366839	0.507682
URGCP	0.481401	0.441097			-0.943339	0.940033	-0.895695	0.253504
MOB3B	0.48113	0.668318			1.64481	0.64145	-0.632441	0.619655
YWHAZ	0.480682	0.178512	-0.218692	0.992654	0.0100921	0.999979	0.181829	0.659514
AC025048.4	0.479311	0.842054
HMOX1	0.479199	0.884823	1.52575	0.936338	2.78178	0.676081	1.36328	0.415591
USP8	0.479089	0.0983245	0.0371382	0.999881	-0.332107	0.935686	-0.517383	0.0973762
PMF1	0.478651	0.158937	-0.210509	0.999881	-0.30594	0.971715	-0.266122	0.521279
STK19	0.478595	0.313457	0.313545	0.999881	0.459393	0.963853	0.0625915	0.962345
SNX30	0.477207	0.342046	-0.0801474	0.999881	-0.632764	0.909155	-0.729107	0.184223
SOCS6	0.477205	0.692866			0.640669	0.996965	-0.188405	0.918158
SMIM27	0.477138	0.318797	-1.24221	0.750702	-1.5131	0.656613	-0.185193	0.80416
DERL1	0.477107	0.0874912	-0.219623	0.999881	0.0357664	0.999979	0.262991	0.401983
ZNF362	0.477041	0.338627	-0.985885	0.953811	-1.49035	0.763555	-0.465598	0.482084
MLF2	0.476815	0.162366	-0.169861	0.999881	0.141054	0.999979	0.276757	0.455237
RAB2B	0.476627	0.341458			-1.78019	0.666022	-1.02458	0.106338
RAB22A	0.475791	0.152249	1.07327	0.175569	1.3737	0.0823556	0.271201	0.485268
LYRM1	0.475727	0.324748	-0.438588	0.999881	0.160814	0.999979	0.408238	0.4146
CCDC106	0.475354	0.620323
FBXO46	0.474802	0.555301
ZNF587	0.4746	0.590254
PPP2R3C	0.474239	0.329778	-0.522384	0.981646	-0.557521	0.914434	-0.176118	0.8003
RBM33	0.473997	0.265575	-0.0953538	0.999881	-0.216105	0.999979	-0.248152	0.627492
CANT1	0.472632	0.337616			-1.37293	0.773597	0.0190446	0.998714
JUND	0.472468	0.774365	-0.935726	0.973044	-0.676038	0.99003	0.197839	0.916072
PIK3CG	0.472218	0.534964	-1.65623	0.682064	-1.31675	0.7727	0.289848	0.744267
RBM43	0.471613	0.524664
NUP153	0.471201	0.340465	0.168454	0.999881	-0.332996	0.999979	-0.755775	0.165862
HLA-A	0.471161	0.432523	0.784944	0.774321	1.52951	0.1904	0.786183	0.0918907	MHC-I
TAX1BP3	0.471125	0.335194	-0.00806745	0.999881	-0.582277	0.958893	-0.621975	0.278601
IMPAD1	0.470791	0.334884	-0.29132	0.999881	-0.105985	0.999979	0.201509	0.770634
IFT22	0.470774	0.527508
HERPUD2	0.470193	0.175227	0.166601	0.999881	0.119942	0.999979	-0.131595	0.806809
CCNC	0.469974	0.0664425	0.186566	0.999881	0.369583	0.902685	0.0968715	0.813121
PSMD9	0.469903	0.187205	0.649375	0.836234	0.814161	0.661305	0.103909	0.861798
BCLAF1	0.469612	0.187599	-0.451486	0.83223	-0.216183	0.991476	0.183189	0.65582
CCDC97	0.468621	0.434003			-0.910686	0.902685	-0.300501	0.70826
UBE2J1	0.468573	0.500174	-0.380914	0.990687	0.0995142	0.999979	0.483248	0.431718
TGFBR2	0.468528	0.430686	0.243775	0.999881	-0.0622669	0.999979	-0.496886	0.450435	GDF, TGFb
AKT1S1	0.467898	0.342517	-0.86405	0.957664	-1.35262	0.786822	-0.359675	0.592811
KMT2E-AS1	0.467805	0.597879			-5.27377	0.17567	-0.456878	0.667991
TWF1	0.467485	0.386897	-0.89053	0.705802	-0.320375	0.999979	0.531746	0.289654
HERPUD1	0.46645	0.51095	-1.16986	0.453982	-0.871458	0.739529	0.260219	0.726821
APH1B	0.466221	0.533008			0.0289096	0.999979	0.377832	0.642719
GGNBP2	0.465823	0.0874912	-0.268702	0.978257	-0.162453	0.999979	0.0617768	0.90203
MAGT1	0.465533	0.0997298	-0.677329	0.929497	-1.16147	0.540556	-0.443979	0.207289
ZNF639	0.465156	0.526172	-0.643873	0.960756	-0.422355	0.999979	0.239022	0.801208
KHNYN	0.465081	0.346294	-0.240594	0.999881	-0.371581	0.999979	-0.333496	0.60786
ITGA5	0.464862	0.777489	0.950057	0.973044	1.39888	0.786822	0.453815	0.736743	ANGPT, ANGPTL, CD40, FN1, SPP1, VISFATIN
PDLIM5	0.46328	0.607661	-0.574396	0.992654	0.103806	0.999979	0.704532	0.3778
TROVE2	0.460919	0.108126	0.0588101	0.999881	-0.0635278	0.999979	-0.2006	0.589745
MMD	0.460342	0.343066	0.699002	0.960225	0.592384	0.921368	-0.276446	0.668385
ISY1	0.460178	0.136413	0.0373176	0.999881	-0.0440407	0.999979	-0.0721141	0.908585
DUSP12	0.459977	0.61605	-1.75378	0.575011	-1.80718	0.593689	-0.073129	0.977768
NAXD	0.458638	0.674093			1.76526	0.574911	-0.400847	0.75231
SLC7A1	0.458068	0.680984			1.47725	0.74891	-0.187307	0.925732
CLASP1	0.457897	0.536026
GPBP1L1	0.457839	0.101624	0.104451	0.999881	0.0332754	0.999979	-0.155336	0.705533
PLEKHM1	0.457113	0.524354	0.658451	0.882713	0.69447	0.893768	-0.114632	0.933063
YME1L1	0.456795	0.106836	-0.970746	0.304007	-0.640384	0.669027	0.362695	0.20318
GPCPD1	0.456544	0.503738	0.63132	0.761624	0.814163	0.777972	0.114328	0.918463
AC090114.2	0.45627	0.617004
USP9X	0.455762	0.443178	0.248771	0.999881	0.444902	0.963853	0.183845	0.823219
PLAGL2	0.453928	0.452537	-0.518304	0.993923	-0.671802	0.963114	-0.192109	0.831003
AL080276.2	0.45361	0.735121
MPP1	0.452456	0.100779	0.0496905	0.999881	0.1309	0.999979	-0.230528	0.518417
FNIP2	0.45203	0.573901	-0.110187	0.999881	-0.0286508	0.999979	-0.00163697	0.999577
LMBR1L	0.451662	0.549392	0.276947	0.999881	0.762867	0.878596	0.431646	0.56886
ALKBH4	0.450705	0.434707	1.47819	0.622407	1.23897	0.656613
ZC3H3	0.450272	0.475131
MTHFD2L	0.450266	0.31636	0.0148706	0.999881	0.835711	0.669027	0.878566	0.0135376
DDI2	0.450004	0.521444	-0.373666	0.999881	-0.0505548	0.999979	0.313532	0.698169
ZNF579	0.449669	0.499903			1.35268	0.755549	-1.2613	0.181693
EWSR1	0.449361	0.0966939	0.252604	0.973044	0.503725	0.672419	0.20739	0.514942
AKT2	0.449046	0.15984	-0.479833	0.96682	-0.648885	0.852814	-0.227144	0.589213
AMPD2	0.448949	0.369095	-0.558736	0.992102	-0.272576	0.999979	0.423566	0.404144
HNRNPLL	0.448277	0.695139	-0.222197	0.999881	-0.428607	0.999979	-0.364406	0.786298
RAP2B	0.44793	0.625105	-0.514704	0.948867	-0.157466	0.999979	0.345786	0.686439
CRKL	0.447814	0.451228	0.382733	0.999881	0.232264	0.999979	-0.262943	0.742034
SLC36A4	0.447501	0.380098	-0.192133	0.999881	-0.321022	0.999979	-0.227291	0.749716
CSDE1	0.447186	0.000156896	-0.250076	0.957664	-0.224761	0.878596	-0.0554974	0.78687
SMIM10L1	0.447004	0.220162	-0.558425	0.973044	-0.979564	0.696002	-0.516521	0.228876
KLF3	0.446185	0.551138	-0.079678	0.999881	0.303999	0.999979	0.35429	0.620245
AC016876.1	0.446073	0.700583
TRAF4	0.446039	0.632244	0.331996	0.999881	0.683374	0.951504	0.43174	0.613634
LUZP1	0.445934	0.642373	0.253868	0.999881	0.0314905	0.999979	-0.424434	0.649314
CCRL2	0.44538	0.84417
SAV1	0.445021	0.523242	-0.622003	0.994547			0.288897	0.71937
GAS7	0.444637	0.574916	0.0743649	0.999881	0.13027	0.999979	0.00518071	0.998714
MYNN	0.443896	0.44157	1.00634	0.916151	0.776495	0.902685	-0.571541	0.442395
PHF12	0.443629	0.416292	-0.757467	0.957664	-1.42005	0.645406	-0.767629	0.190751
SPAG9	0.443622	0.68428	-0.331288	0.999881	-0.0749185	0.999979	0.200874	0.8729
TCF20	0.443342	0.470219			-3.19426	0.60674	-1.06224	0.181848
RILPL2	0.443203	0.576087	-0.603648	0.916089	-0.103358	0.999979	0.488789	0.485268
RAB5IF	0.442295	0.277435	-0.419331	0.955838	-0.0914726	0.999979	0.289673	0.485268
POM121C	0.442036	0.275409	-1.28936	0.699465	-1.68499	0.469201	-0.387121	0.442732
DSTYK	0.441524	0.438272	0.931242	0.919115	0.724942	0.921368	-0.372629	0.600537
NFKBID	0.441425	0.561551	-0.438265	0.991705	-0.552314	0.960138	-0.205019	0.837732
AC025171.3	0.441212	0.751783
ZMYM5	0.440947	0.307175	-0.616806	0.957664	-0.501101	0.967947	0.0883582	0.912733
EPHA1-AS1	0.440531	0.654012
GGA1	0.440317	0.353983	-0.491631	0.966835	-0.196204	0.999979	0.248267	0.647453
UBE2G1	0.439951	0.149365	0.290552	0.993071	0.559977	0.841762	0.246165	0.489137
AFDN	0.43976	0.69938
SEC61A1	0.4388	0.131496	-1.00528	0.671553	-1.38301	0.350925	-0.104804	0.830223
TADA2B	0.438682	0.386476			-0.572726	0.99779	-1.01232	0.118783
CEP95	0.438442	0.39532	-0.763379	0.901353	-0.76944	0.892276	0.0793269	0.941882
XPNPEP3	0.438405	0.454013	0.119258	0.999881	0.115884	0.999979	-0.0741319	0.961776
SP2	0.438329	0.390115	-0.113102	0.999881	-0.874942	0.921618	-1.02822	0.115376
SLC16A6	0.438193	0.680512
DENND3	0.437659	0.66982	-0.855425	0.81308	-0.438046	0.999979	0.369814	0.697182
DDX6	0.437328	0.451001	-0.945008	0.686314	-0.968484	0.620673	-0.140994	0.856794
DSTN	0.437224	0.342689	-0.162173	0.999881	0.437895	0.914434	0.572009	0.162215
VAMP3	0.436367	0.525458	-0.00588366	0.999881	0.254026	0.999979	0.240263	0.752565
PPM1L	0.43556	0.647591
RPS19BP1	0.435418	0.103745	-0.292666	0.9813	-0.109433	0.999979	0.0706097	0.882696
BCL2L1	0.43531	0.566457
IFNGR1	0.435251	0.437486	0.284227	0.999881	0.275702	0.999979	-0.0808212	0.941579	IFN-II
C17orf53	0.43449	0.802357
PDXK	0.434306	0.471642	-0.536237	0.926005	-0.08461	0.999979	0.309187	0.633513
RTCB	0.433892	0.552085	-0.37676	0.999881	-0.456694	0.975921	-0.152101	0.890731
PRKAA1	0.432776	0.263287	0.652781	0.935533	0.565648	0.898479	-0.205452	0.70558
SMARCB1	0.432191	0.244864	-0.472547	0.96681	-0.534131	0.846758	-0.147387	0.779699
PELP1	0.431799	0.523262	-0.33973	0.999881	-0.787607	0.90697	-0.458452	0.558866
SELENOK	0.431641	0.318535	-0.622549	0.727539	0.00062632	0.999979	0.630834	0.0816608
PEX16	0.431245	0.202806	-0.458692	0.971234	-0.579095	0.876083	-0.0857847	0.894071
RABGGTB	0.430932	0.0755985	-0.308242	0.970678	0.116783	0.999979	0.414066	0.0669775
KHDC4	0.430421	0.29566	1.08038	0.588221	1.02377	0.565854	-0.22065	0.690168
LGALS3	0.430216	0.783579	0.51406	0.999881	1.86795	0.620673	1.44541	0.117794
TFG	0.430062	0.101624	0.847096	0.595146	0.794116	0.536075	-0.193682	0.595714
ALG13	0.429867	0.386476	-0.66382	0.836234	-0.0219372	0.999979	0.598483	0.178431
EIF4E	0.429463	0.36842	0.493648	0.836234	0.707874	0.724896	0.241477	0.655217
MRPL47	0.42905	0.247057	0.211159	0.999881	0.571462	0.753762	0.356108	0.368322
PTBP1	0.428973	0.341458	-0.153678	0.999881	0.0333835	0.999979	0.162854	0.771895
AL391121.1	0.428717	0.728049
NEDD9	0.428683	0.75582	-0.375593	0.999881	0.716483	0.962244	1.16365	0.191453
TFE3	0.42858	0.499909	1.26672	0.571502	1.64705	0.319754	0.366601	0.573417
KDM5C	0.426349	0.428673	-0.877256	0.948694	-1.32841	0.686622	-0.294625	0.6811
MARCH6	0.426213	0.324748	-0.0623432	0.999881	0.10241	0.999979	0.135391	0.831516
NFE2L2	0.42612	0.705772	-0.0884672	0.999881	-0.034164	0.999979	-0.0289691	0.998714
CAMK2D	0.425961	0.615827	-0.0914356	0.999881	-0.129793	0.999979	-0.130315	0.92434
TDP2	0.425403	0.38154	1.39535	0.75307	0.95146	0.768697	-1.00797	0.104824
LSM1	0.424997	0.0550673	-0.423	0.921535	-0.299579	0.950376	0.0884189	0.798132
MGRN1	0.424483	0.372145	-0.61881	0.952497	-0.540011	0.935008	0.000562425	0.99965
SF3A2	0.42445	0.256692	-1.16601	0.637758	-1.40889	0.337578	-0.352687	0.421458
PRR7	0.424297	0.912092
LEPROTL1	0.423976	0.233133	0.189795	0.999881	0.388785	0.902685	0.171236	0.702353
SMIM13	0.423374	0.764801	0.546992	0.999881	1.34977	0.784795	0.851373	0.379484
FAM91A1	0.422844	0.28565	-0.572388	0.90152	-0.0452776	0.999979	0.529884	0.132933
SMN1	0.422649	0.595967
AL121603.2	0.422524	0.724849
RAB35	0.422261	0.540291	-0.347779	0.999881	0.157888	0.999979	0.512052	0.456921
CDK7	0.422052	0.475945	0.78543	0.926992	0.789406	0.884709	-0.108431	0.926019
PPP2R1A	0.421858	0.177773	-0.0581421	0.999881	-0.213006	0.999979	-0.370653	0.297977
NUP54	0.42134	0.574788	-0.735022	0.91829	-0.669064	0.933603	0.0507429	0.993666
CDC40	0.421071	0.216678	0.00289259	0.999881	-0.0948496	0.999979	-0.240072	0.552134
KLHDC10	0.420407	0.356662	0.828415	0.940946	0.45321	0.97994	-0.769552	0.162575
PRKRIP1	0.420344	0.221186	-1.04504	0.918221	-0.609374	0.900829	-0.183169	0.712712
LCLAT1	0.419683	0.889648
CHKA	0.419487	0.823635	-0.990426	0.968303	0.0576982	0.999979	1.11488	0.327285
ABHD2	0.419077	0.661718	0.407552	0.999881	0.556283	0.967256	0.0828101	0.975199
GPBP1	0.419047	0.23772	0.152966	0.999881	0.359472	0.904263	0.176221	0.69925
SLC44A2	0.418709	0.724255
PANK3	0.418637	0.473033	-0.424186	0.999881	-0.601037	0.950376	-0.143566	0.883966
CS	0.418629	0.33075	-1.07907	0.698643	-1.45554	0.396343	-0.243466	0.664205
RAB2A	0.417882	0.0818478	-0.068012	0.999881	-0.108215	0.999979	-0.247576	0.372551
RAB5C	0.417421	0.140257	0.157115	0.999881	0.352985	0.846296	0.130037	0.712211
NFKB1	0.416956	0.58677	0.314483	0.999881	0.570123	0.924482	0.226708	0.793283
PPM1D	0.416626	0.504833	0.649705	0.957664	0.580368	0.958098	-0.177799	0.856027
PRRC2B	0.416152	0.279685	-0.0700503	0.999881	-0.299557	0.994251	-0.36546	0.423603
WARS	0.416057	0.487669	0.766346	0.761624	0.73496	0.790487	-0.153316	0.855427
RPRD2	0.416022	0.344472	-0.217082	0.999881	-0.48975	0.97942	-0.736922	0.141633
RAB3GAP1	0.415444	0.352847	0.545671	0.919115	1.24455	0.353423	0.750353	0.0314617
VAMP2	0.414606	0.0917786	0.105282	0.999881	0.289051	0.902685	0.123599	0.702764
PIGT	0.413999	0.351655	-0.373835	0.973044	-0.458273	0.925353	-0.127865	0.850994
TOMM20	0.413996	0.139962	-0.401159	0.786723	0.129738	0.999979	0.551588	0.0162066
STAT3	0.41392	0.191882	-0.568884	0.87849	-0.183533	0.999979	0.556122	0.0444518
SLC5A6	0.413915	0.510745
COPG1	0.413285	0.46578	0.436806	0.999881	0.095789	0.999979	-0.507706	0.438139
CASC3	0.41319	0.250223	-0.406596	0.999881	-1.09253	0.688979	-0.765934	0.0642824
FAM110A	0.41199	0.716009			1.04731	0.823702	-0.359176	0.769212
FBXO7	0.411903	0.217627	-0.211025	0.993923	-0.0847207	0.999979	0.0645654	0.920739
FGFRL1	0.41149	0.757447
ADAM17	0.409976	0.467153	-0.844593	0.786723	-0.603239	0.902685	0.203793	0.774497
ZNF324	0.409487	0.648839
PCED1A	0.409152	0.580459
AL118516.1	0.408805	0.904094	-0.0571756	0.999881	1.39879	0.917821	1.6352	0.246287
ZNF282	0.407982	0.730164
PUM1	0.406697	0.245927	0.137231	0.999881	0.209987	0.999979	-0.0369895	0.978458
SFMBT2	0.406204	0.483664	-1.10209	0.764849	-0.784993	0.898479	0.359873	0.536518
STARD3NL	0.405049	0.230763	0.0259019	0.999881	0.217635	0.999979	0.171073	0.697149
PQLC1	0.404231	0.573901	-0.249505	0.999881	-0.0653386	0.999979	0.137976	0.893985
MAIP1	0.403862	0.42254	0.238223	0.999881	0.645871	0.889243	0.408585	0.401322
MKNK1	0.403861	0.432624	-0.824174	0.944095	-0.395978	0.999979	0.367901	0.469584
MRPL44	0.403624	0.209336	0.331457	0.973044	0.43235	0.902682	0.0502485	0.948463
METTL22	0.403263	0.617014	0.035375	0.999881			-0.21593	0.85492
CD2AP	0.402934	0.559344	0.869005	0.871434	0.79709	0.792785	-0.225308	0.795952
RFFL	0.402891	0.794102
MAP1LC3B	0.402783	0.571109	-0.632945	0.882373	-0.247768	0.999979	0.374893	0.556604
INSR	0.402773	0.846431	-1.87421	0.72419	-1.30736	0.835186	0.642729	0.654107	VISFATIN
TICAM1	0.402656	0.691376	1.08163	0.885944	0.296386	0.999979
ZNF394	0.402142	0.56705	0.422668	0.992102	0.553896	0.914434	0.0430522	0.995515
HLA-B	0.401635	0.15196	0.385513	0.803869	0.745895	0.196269	0.349317	0.16279	MHC-I
SEPSECS	0.40127	0.796523
LEMD2	0.40107	0.438593			0.709058	0.892276	-0.0585623	0.971771
ARL6IP1	0.399613	0.429433	0.943841	0.420988	1.01772	0.528292	0.0311887	0.998714
FBXW4	0.39946	0.478148			-2.81025	0.490958	-0.746697	0.287585
BNIP2	0.398818	0.122287	0.069073	0.999881	0.102816	0.999979	-0.0223946	0.992004
BNIP3L	0.398662	0.263303	0.0269766	0.999881	0.114059	0.999979	0.0591834	0.933063
CASP2	0.398224	0.252956	-0.539272	0.994628	-1.27395	0.593917	-0.936859	0.0111799
ZNF335	0.39802	0.577776	-0.477038	0.999881	-0.650679	0.991476
HSPA14.1	0.397857	0.348847	0.287983	0.999881	0.206242	0.999979	-0.126065	0.855427
KAT6A	0.397529	0.583582	-0.337013	0.999881	-0.489983	0.968172	-0.283121	0.732416
SLC25A38	0.397422	0.457608			1.09952	0.672419	-0.0559506	0.976965
DYNC1LI2	0.397147	0.378538	0.758182	0.836234	0.739706	0.750573	-0.146414	0.834463
VDAC2	0.397085	0.37654	-0.121729	0.999881	0.296847	0.963114	0.423695	0.28789
STARD3	0.397041	0.303924	0.442076	0.999881	0.243453	0.999979	-0.524706	0.250874
LAP3	0.396804	0.623364	0.561272	0.94317	0.811459	0.750573	0.243069	0.772366
CYP2R1	0.396706	0.803484
BOLA2B	0.396281	0.705528
SCYL3	0.396095	0.808119
ZBTB4	0.395884	0.749352
BORCS5	0.394846	0.706023	-0.762566	0.95547	-0.752264	0.946531	0.00626895	0.998714
THEMIS2	0.394762	0.785081	0.0528645	0.999881	0.346019	0.999979	0.271481	0.850281
PROSER1	0.394659	0.437344			-0.458697	0.999979	-0.492206	0.44252
PTPN23	0.394447	0.791604
TSEN54	0.393779	0.644315	-0.550232	0.991705	-0.43479	0.999979	0.115754	0.936868
RAB21	0.39364	0.506427	-0.545588	0.957083	-0.283693	0.999979	0.212237	0.758855
FAM102B	0.393024	0.552272	-0.128252	0.999881	0.359467	0.999979	0.507556	0.387959
MFN2	0.39231	0.582054			0.298645	0.999979	0.0337998	0.998714
USP36	0.392294	0.744211	-0.358425	0.996705	-0.16112	0.999979	0.270267	0.823261
FAM129B	0.391496	0.643329	0.613848	0.973044	0.499045	0.992476	-0.277693	0.779692
GLMP	0.391401	0.80614
FHOD1	0.391008	0.67747	0.921791	0.771476	1.1153	0.736929	0.106185	0.954165
ABI1	0.390297	0.179557	0.522233	0.83223	0.6413	0.668073	0.0635018	0.910791
VEZF1	0.390147	0.193851	0.370243	0.974969	0.206304	0.999979	-0.297925	0.413634
RBPJ	0.389716	0.421027	0.645735	0.836234	0.696311	0.676934	-0.0506536	0.969411
ZNF766	0.388103	0.517207			-1.18863	0.854371	-0.926484	0.174605
HMCES	0.387789	0.48404	-0.15276	0.999881	-0.565625	0.991302	-0.718251	0.273924
CD99	0.385929	0.132478	0.210873	0.992654	0.278459	0.895814	-0.00963398	0.998714	CD99
EMC7	0.385909	0.24298	0.178035	0.999881	0.429547	0.857831	0.23752	0.528501
WIPI2	0.385741	0.363805	0.389977	0.973044	0.429836	0.892276	-0.0535117	0.962961
KDM4A	0.385491	0.865235
DGKD	0.385421	0.533008	-0.13973	0.999881	-0.283629	0.999979	-0.264234	0.72237
KIF13B	0.385135	0.739106	0.816361	0.940946	0.873109	0.89235
PRPS1	0.384902	0.306081	-0.121531	0.999881	-0.342623	0.996583	-0.436647	0.325969
PREX1	0.384714	0.464777	-0.289014	0.999881	-0.13261	0.999979	0.135338	0.85729
CENPL	0.384309	0.761569			-0.37489	0.999979	-0.43389	0.746096
ZBTB7A	0.383466	0.596719	-0.603351	0.916089	-0.418175	0.962255	0.137065	0.886033
IFNAR2	0.383393	0.274712	0.600229	0.916151	0.550393	0.829234	-0.20451	0.661918	IFN-I
ZBTB1	0.382934	0.481845	0.0169006	0.999881	0.158836	0.999979	0.0923435	0.918691
UBE2D2	0.382596	0.38857	-0.307932	0.991705	-0.131431	0.999979	0.129685	0.816619
STAU1	0.382523	0.356043	-0.282046	0.999881	-0.214033	0.999979	0.0639162	0.942903
CHD6	0.382339	0.405541	0.227709	0.999881	-0.151933	0.999979	-0.508271	0.322627
NAPA	0.381748	0.399987	-0.215883	0.999881	-0.173188	0.999979	0.0268984	0.998714
ATXN3	0.381652	0.161144	-0.368303	0.992654	-0.79438	0.696789	-0.418027	0.192951
ANKLE2	0.381304	0.474758	-0.265201	0.999881	0.0573164	0.999979	0.300184	0.597746
AL135925.1	0.380722	0.66348	-0.716114	0.999881	-1.31072	0.852814	-0.916555	0.274446
PRKACB	0.380551	0.78088	-0.0447135	0.999881	0.752669	0.934796	0.902722	0.350225
ACBD3	0.380391	0.30653	1.11811	0.561429	0.814565	0.600016	-0.548713	0.165902
POLR1D	0.3797	0.126124	-0.319468	0.824746	-0.105028	0.999979	0.19368	0.479792
CCDC9	0.379601	0.653444			-1.38848	0.846296	-0.530284	0.561048
HIST1H2AE	0.379582	0.693171
BAG5	0.379119	0.153206	0.147263	0.999881	-0.00708932	0.999979	-0.216885	0.523516
DPM1	0.379004	0.213074	0.464439	0.957664	0.398057	0.923915	-0.227385	0.5556
PAFAH1B1	0.378984	0.521897	0.302649	0.999881	0.536465	0.895368	0.193611	0.787572
DNAJC24	0.378223	0.667176
TMEM50A	0.378006	0.28565	-0.163255	0.999881	-0.110414	0.999979	0.00303947	0.998714
BECN1	0.377722	0.45337	-0.47018	0.990122	-0.210567	0.999979	0.249614	0.667865
IRAK3	0.377243	0.8414	-0.882968	0.960225	-0.649798	0.982905	0.247381	0.894764
UHMK1	0.376643	0.51879	0.123558	0.999881	0.454083	0.922948	0.331644	0.582537
CNIH4	0.376188	0.678214	0.71369	0.936404	0.677287	0.898125	-0.131186	0.92341
ZNF644	0.376167	0.545635	-0.265003	0.999881	-0.423321	0.966119	-0.285412	0.672367
MYO5A	0.376119	0.46088	-0.40636	0.999881	-0.697609	0.889243	-0.345081	0.564278
NFE2L1	0.375833	0.499909	1.85036	0.512314	1.8302	0.246471	-0.595291	0.381528
PPP3R1	0.375543	0.490486	-0.558586	0.9813	-1.12447	0.701994	-0.641112	0.258135
CTDSP2	0.375256	0.424697	-0.106376	0.999881	0.107382	0.999979	0.214253	0.711637
SERINC3	0.374849	0.757503	-0.00808377	0.999881	0.238153	0.999979	0.239562	0.855427
ITGB1	0.374575	0.366741	-0.737273	0.451027	-0.263388	0.997308	0.449222	0.240114	ANGPT, ANGPTL, CD40, CDH1, CHAD, COLLAGEN, CSPG4, DSPP, FN1, JAM, LAMININ, MK, NPNT, RELN, SEMA7, SPP1, TENASCIN, THBS, VCAM, VISFATIN, VTN
SDCBP	0.374228	0.706063	0.762755	0.933469	0.918653	0.79459	0.121143	0.936253
BLOC1S2	0.373919	0.235625	0.0545946	0.999881	0.625219	0.60674	0.598394	0.0191482
C6orf136	0.373705	0.667047	0.151739	0.999881	0.126345	0.999979	-0.0417201	0.998714
OTUD5	0.373018	0.355028	-0.361125	0.999881	-0.40583	0.986366	-0.171577	0.766897
RFX7	0.372829	0.79473
SBNO2	0.371894	0.705046	0.717215	0.973044	0.909848	0.846758	0.0174747	0.998714
NUDT21	0.371748	0.135877	-0.278056	0.983639	-0.327739	0.938185	-0.0767696	0.855057
SLC25A3	0.371051	0.00547276	-0.214952	0.90763	-0.123594	0.962979	0.032706	0.896429
SERTAD3	0.370877	0.335881	0.512544	0.966835	0.202218	0.999979	-0.543586	0.181479
NCAPH2	0.370733	0.421745	-0.532519	0.969088	-0.794118	0.861196	-0.292834	0.58975
MTMR10	0.370677	0.731751	0.256274	0.999881	-0.0508108	0.999979	-0.340076	0.766897
FAM133B	0.370045	0.558048	-0.553743	0.910516	-0.447037	0.934758	0.0534861	0.977768
DPP8	0.370032	0.268635	-1.40843	0.716731	-1.57963	0.444047	-0.323779	0.43025
IKZF1	0.370013	0.324748	0.111413	0.999881	0.07278	0.999979	-0.188573	0.674147
DEDD	0.36966	0.454873	0.639146	0.954131	0.462593	0.968707	-0.353541	0.558914
USP30	0.369534	0.879178
SUPT7L	0.369146	0.400137	0.0488084	0.999881	-0.122517	0.999979	-0.239449	0.683126
ANKRD12	0.368466	0.654082	0.15878	0.999881	0.537167	0.934657	0.373944	0.602485
SEC61B	0.368262	0.0274589	0.014312	0.999881	0.171903	0.923874	0.105025	0.610509
UBE2A	0.36813	0.0300002	0.423279	0.935684	0.309965	0.874632	-0.303371	0.117794
ARIH2	0.368115	0.507888	-0.453403	0.950656	-0.355018	0.990964	0.112619	0.890731
C21orf2	0.368108	0.363088	0.362069	0.99511	0.612883	0.892456	0.219672	0.647069
ARMH3	0.367648	0.559344	-0.891287	0.841424	-0.402205	0.999979	0.445327	0.45864
PSMB1	0.367556	0.123238	-0.0593077	0.999881	0.192462	0.955205	0.2253	0.365405
PLPP5	0.366745	0.416465	-0.0886883	0.999881	-0.00996299	0.999979	-0.0518072	0.970128
KANSL2	0.366416	0.590159	0.446737	0.972342	0.0364162	0.999979	-0.574395	0.389607
GAB1	0.366197	0.807997	0.393161	0.999881			0.768344	0.464908
AC144652.1	0.365927	0.84889
KMT5B	0.365536	0.6765	1.26091	0.664364	1.02079	0.759723	-0.487144	0.56892
STK26	0.365508	0.555301			-1.05777	0.832243	-0.227594	0.785604
KDM5A	0.365159	0.779029	0.4047	0.999881	0.525026	0.982071	0.0125001	0.998714
LENG8	0.364743	0.437086	-1.16097	0.571502	-0.988487	0.593917	0.224675	0.667411
CHIC2	0.364505	0.692071	-0.427368	0.999881	-0.674148	0.963079	-0.39651	0.688363
ASB7	0.364438	0.720981
ETAA1	0.364356	0.783263
ZBTB17	0.36373	0.683479	-1.15802	0.941584	-1.18803	0.898909	-0.0442396	0.998714
DEXI	0.363562	0.840555
FLOT1	0.363098	0.2847	0.465601	0.968414	0.420612	0.902685	-0.225554	0.572822
ANKRD10	0.362233	0.321301	-0.429251	0.953811	0.101947	0.999979	0.523394	0.0932025
SCFD1	0.361961	0.165806	0.486739	0.921535	0.583571	0.69174	0.0256999	0.984926
CHPF2	0.361543	0.432151	0.763508	0.957083	0.271431	0.999979	-0.796769	0.13605
SLC3A2	0.360987	0.712909	-0.950091	0.87841	-0.259052	0.999979	0.738811	0.289794
ESS2	0.360979	0.58562	0.310525	0.999881	0.191833	0.999979	-0.20384	0.820822
MIDN	0.360881	0.814098	-0.970322	0.936404	-0.236606	0.999979	0.812445	0.380684
IFFO2	0.360312	0.798343	0.548661	0.999881	0.99207	0.902685
OSBPL2	0.360213	0.507704			-1.00612	0.889714	-0.251568	0.730947
EIF3C	0.359928	0.675912
BRWD3	0.359876	0.574698	-1.29295	0.803549	-1.40267	0.762403	-0.0632862	0.974057
LIPE-AS1	0.35977	0.787032
AKAP17A	0.359438	0.529673	-0.712725	0.884573	-0.512347	0.922948	0.159018	0.820822
ZC3H7A	0.359429	0.528305	-0.0365177	0.999881	-0.0206382	0.999979	-0.0478613	0.986159
VPS11	0.358974	0.471966	-0.998787	0.841312	-0.801534	0.89742	0.207497	0.730976
KTN1	0.358633	0.0300002	-0.637886	0.571502	-0.636005	0.328827	-0.0436003	0.880507
FAM214B	0.357595	0.713871	0.412589	0.999881	0.27843	0.999979	-0.256672	0.829097
TGFBRAP1	0.357559	0.449233	-2.25841	0.336549	-2.45652	0.344499	-0.0545546	0.971535
CNOT6L	0.357031	0.627237	-0.291103	0.999881	-0.496198	0.973591	-0.427497	0.564278
STX18	0.356969	0.350494	-0.0474508	0.999881	-0.262468	0.999979	-0.369452	0.393532
GGCX	0.356969	0.405848	-2.00076	0.0172332	-1.48531	0.365618	0.32158	0.466775
SPEN	0.356502	0.552829	-0.0210422	0.999881	-0.0101081	0.999979	-0.0668724	0.964204
ADRM1	0.356443	0.0295264	0.0486692	0.999881	-0.0544415	0.999979	-0.227801	0.228876
NARF	0.356279	0.223977	-0.121135	0.999881	-0.406526	0.910133	-0.259583	0.454954
TLR6	0.356153	0.830292
PHTF1	0.355973	0.545687	0.0316565	0.999881	-0.274189	0.999979	-0.46633	0.454488
GYPC	0.355676	0.55304	-1.05936	0.727539	-1.12038	0.592466	-0.235582	0.70855
PTPRJ	0.355659	0.689847	-0.393512	0.999881	-0.00844684	0.999979	0.417173	0.595561
CYB5R3	0.355555	0.125801	-0.19602	0.999881	-0.365706	0.898479	-0.216407	0.424983
SLC23A2	0.355354	0.638987			1.01699	0.803889	-0.195978	0.850994
ZYX	0.354978	0.381768	-0.0901991	0.999881	-0.191461	0.999979	-0.197553	0.666702
RABL3	0.354831	0.810739
TRA2B	0.353609	0.451228	-0.671488	0.647396	-0.478407	0.852814	0.16241	0.76096
MED30	0.352783	0.32713	-0.737947	0.786723	-0.668889	0.737409	0.0788099	0.895566
NONO	0.352676	0.0459764	-0.786732	0.528334	-0.898958	0.177948	-0.0792772	0.753974
PBDC1	0.352522	0.266202	0.394844	0.964839	0.436243	0.902685	-0.0173134	0.998714
PHC3	0.352371	0.439416	-0.403539	0.999881	-0.443166	0.981584	-0.0417205	0.984849
CASP10	0.352179	0.823285
SPATA1	0.351776	0.835138
WDR43	0.351754	0.630606	-0.299625	0.999881	-0.490573	0.938185	-0.296532	0.687442
AXL	0.351526	0.678139	0.460888	0.957664	1.13945	0.673274	0.707262	0.252738	GAS, PROS
OTUD4	0.351486	0.506267	1.06742	0.495231	1.36983	0.286735	0.298306	0.574797
TAX1BP1	0.35122	0.0281402	0.246328	0.982732	0.30989	0.80218	-0.044691	0.877486
PROSER3	0.34891	0.880462
ERI1	0.348786	0.588119			0.103837	0.999979	-0.311594	0.690329
[truncated: 6,042 more rows]

## Sheet: nonclassical mono
gene	Log fold change (ATRXmut vs control)	Adjusted p-value (ATRXmut vs control)	Log fold change (MYCN amplified vs MYCN wildtype)	Adjusted p-value (MYCN amplified vs MYCN wildtype)	Log fold change (MYCN amplified vs control)	Adjusted p-value (MYCN amplified vs control)	Log fold change (sporadic vs control)	Adjusted p-value (sporadic vs control)	Pathways
SLCO4A1	27.8664	0.99975
FAM222A	27.3373	0.99975
DNAAF1	6.40065	0.012861
IGLC2	6.36238	1.3338e-23
C15orf48	5.78988	0.014384	-1.61162	0.979528	3.13358	0.767056
CCL3L1	5.02833	0.00499954							CCL
NET1	4.7963	0.0495112
PTGES	4.68095	0.0440172
CCL3	4.67674	0.0274135	-0.429236	0.999913	2.48888	0.856381			CCL
GAS2L3	3.87827	0.0336657
TLE1	3.79991	0.0246945
KLHDC8B	3.75305	0.0586786
AQP9	3.71893	0.00461958	0.221167	0.999913	3.77863	0.165391
TMEM51	3.71254	0.0194715
NRIP3	3.62618	0.255437
SYNJ2	3.6073	0.201406
BIN1	3.56054	0.0224545	-0.127599	0.999913	2.93764	0.560018
PDLIM7	3.54647	0.00028038	-0.756097	0.979683	1.79848	0.569685	2.09612	0.0913695
SDC2	3.47949	0.299684							ANGPTL, MK, PTN
EVA1C	3.47769	0.243066
SLC26A11	3.45701	0.129585
PHLDA1	3.43115	0.183502
TNFRSF21	3.37867	0.220909
AC008763.2	3.35736	0.00806682
ICOSLG	3.30341	5.10524e-05
AC095055.1	3.2548	0.11377
DOCK4	3.24098	0.0175737
ICAM1	3.20561	0.00763694	-1.2944	0.969456	0.341518	0.999937	0.702138	0.727256	ICAM, ITGB2
CXCL8	3.17872	0.251304							CXCL
OASL	3.07565	2.47151e-11	0.823784	0.937562	2.69272	0.00247402
MT2A	3.05901	0.0198612	-1.79951	0.840539	0.442232	0.980218	2.03322	0.207382
EREG	3.03298	0.0711357	-3.67989	0.337322			3.01387	0.135709	EGF
SRCAP	3.01188	0.0561935
ZNF628	2.99764	0.000193325
GNA15	2.99651	0.0611666	-0.208271	0.999913	1.98215	0.787	1.89653	0.33986
RASGRP3	2.97186	0.240026
SESN2	2.96627	0.000551735
VMO1	2.94323	0.0732683	1.29075	0.969456	4.82291	0.188079
ASB2	2.90402	0.0249261
PIM1	2.85051	0.0550783	-0.822519	0.995686	1.02366	0.92092	1.39274	0.496617
NR1D1	2.82139	0.0115106
CCL4L2	2.81859	0.373841
TUBB6	2.80929	0.15468
ADM	2.7823	0.00465088	-1.68032	0.646582			2.491	0.0281601	CALCR
BAG3	2.76182	0.0937007
BHLHE40	2.75322	0.215105
IL4I1	2.73636	0.0115658
LRRC32	2.72929	0.350846
PLCXD1	2.70885	0.0109643
PELI1	2.69444	0.00321029	-1.80954	0.621925	0.0940691	0.999937	1.78682	0.126003
NR4A3	2.68721	0.163985
HIST3H2A	2.67763	0.104975	-0.563388	0.996239	2.06998	0.74284	2.6437	0.179793
NRIP1	2.66715	0.0155161	-0.900409	0.979528	0.492669	0.97421	0.82003	0.623881
MT1E	2.65782	0.126009
MYLPF	2.65557	0.00950318
SPHK1	2.65307	0.0808675
ABCG1	2.6343	0.273959
SOCS3	2.62974	0.00696167	-1.83774	0.462823	0.550583	0.945291	2.34936	0.0313152
SESN1	2.62381	0.0209529
SOCS1	2.62274	0.00112356
LINC02035	2.60237	0.00710163
SIK1	2.59456	0.000194101
NECTIN1	2.59121	0.00728278							CD96, NECTIN
P2RY1	2.57714	0.101952
TNFAIP3	2.57466	0.0814371	-1.80635	0.869636	-0.640372	0.958282	0.754715	0.743757
RNF145	2.57128	0.0656939	-0.0106726	0.999913	1.78386	0.770451	1.61788	0.356184
PHACTR1	2.56325	0.0706785	-1.30138	0.934174	0.64839	0.962527	1.74336	0.321465
MIR181A1HG	2.54733	0.0188168
TP53INP2	2.51959	0.105013
ATL2	2.50225	0.00412995
PER1	2.49274	0.111254	-3.44156	0.27166			1.04276	0.657661
EBI3	2.47013	0.0498526							IL12
AP000547.3	2.46054	0.096664
ACOT7	2.4586	0.0460531
SGSH	2.45624	0.0231583
CACNA1A	2.45546	0.0143995
AC006449.6	2.45337	0.00814879
MAP3K8	2.44489	0.0613117	-1.3014	0.945441	0.790968	0.936176	2.01615	0.179677
ABCA1	2.43962	0.197869	-1.09652	0.969456	0.461266	0.999937
MGAT4A	2.40485	0.231614	0.386083	0.999913			2.19465	0.377228
ZFY	2.39162	0.439744
TGIF1	2.3839	0.0980211
SMPDL3A	2.37888	0.00122315	1.09723	0.885981	2.68936	0.108318	1.4239	0.159667
CYB5A	2.37109	0.0285904	-0.18703	0.999913	2.17182	0.441219
MTRNR2L8	2.36826	0.00890608	-1.93265	0.747966	-0.82394	0.865655	0.64416	0.657661
AL133342.1	2.33485	0.146862
AC003102.1	2.32097	0.103786
ARMC5	2.31923	0.00950318
RNF103	2.31567	0.0309422	-0.0327299	0.999913			1.86447	0.207382
B4GALT5	2.29884	0.00047659	-1.02553	0.944722	0.125106	0.999937	0.628519	0.583096
AHR	2.29674	0.114795	-1.52774	0.937562			1.38726	0.486046
FABP5	2.28427	0.101657	-1.06441	0.969456	1.42775	0.844782	2.48958	0.105903
FKBP5	2.28107	0.174645
ZC3H12A	2.25788	0.0002947
LANCL2	2.24897	0.00752431
DDIT3	2.24803	0.218315	-0.80138	0.991517			2.02362	0.365343
SLC37A3	2.24429	0.0164575
DHRS3	2.2404	0.329099
G0S2	2.23716	0.386702	-0.901066	0.999913			0.479294	0.919023
MAP1LC3A	2.236	0.0160837
E2F1	2.23355	0.00122315
MDM2	2.2331	0.0326999	-0.443005	0.996239	1.2328	0.775264	1.57952	0.252624
ACSL1	2.22258	0.0339069	-0.951728	0.916552	0.52221	0.950507	1.32331	0.363398
RGPD5	2.21457	0.109323	-2.51174	0.470758			2.64633	0.116041
PLIN2	2.21283	0.00386525	-0.859835	0.937562	0.741933	0.865224	1.43541	0.122812
SQLE	2.21255	0.00399461	0.850581	0.869586	2.71933	0.0467522
CAMSAP1	2.21154	0.109323	0.0656535	0.999913			2.17288	0.19973
SLC9A8	2.19406	5.74987e-06	-0.685843	0.962694			1.25377	0.131269
ITPKB	2.19174	0.0306972	-0.123952	0.999913	1.75163	0.609312	1.79461	0.165915
SMIM13	2.18958	0.311065
AC016831.5	2.18429	4.77001e-09	-1.41488	0.514028	-0.108156	0.999937	1.18099	0.0661158
CHST11	2.18424	0.00359631	-1.16478	0.865879	0.234088	0.996553	1.26648	0.242935
AL136295.5	2.17045	0.00950318	-0.979989	0.930912	0.572633	0.939638	1.40329	0.263433
GNA12	2.16039	0.144513
OAS3	2.15882	0.0209212	0.154088	0.999913	1.3172	0.665652	0.931644	0.510259
PLBD2	2.15074	0.0283918	-0.772242	0.970046			1.75283	0.207382
SOCS6	2.13681	0.444417
AC108863.1	2.12604	0.0174883
SGK1	2.12457	0.101952	-1.68527	0.881667	-0.560104	0.968501	0.870962	0.654795
CXCR4	2.12158	0.199866	-1.95633	0.790602	-0.385862	0.999937	1.44059	0.499631	CXCL, MIF
CETP	2.08524	0.00164226
QSOX1	2.08018	0.065323	-1.25981	0.923052	0.268414	0.999937	1.34246	0.361875
CAMKK1	2.07763	0.000536308
CD82	2.0771	0.272443	-2.24453	0.910453	-0.577307	0.992646
ETS2	2.07557	0.0562041	-1.95095	0.75736	-0.778361	0.897216	0.978139	0.521667
MTHFD1L	2.07242	0.305085
SFXN3	2.07232	0.00217092	-1.52343	0.659583	0.0246388	0.999937
SNX9	2.07083	0.00983329	-0.537348	0.985167	0.552309	0.918535	0.832419	0.492903
CXXC5	2.06905	0.355412	0.452162	0.999913	1.64492	0.901984
CLCN6	2.05724	0.000755342
USPL1	2.05122	0.000148804
LITAF	2.05047	0.143452	0.348987	0.999913	2.00565	0.697908	1.52347	0.363398
SLC6A6	2.04809	0.0793689	-0.265143	0.999913	1.86739	0.634627	2.13227	0.0910915
PLK3	2.04112	0.0872866	-0.491076	0.996239	1.61815	0.728603	2.11486	0.10807
ZBTB10	2.02866	0.000888262
SLC17A5	2.02679	0.000749204
GLUL	2.02342	0.0334452	-0.790503	0.94986	1.26	0.698009	2.05471	0.032495
EHD1	2.02054	0.0406068	-0.153515	0.999913	1.227	0.770451	1.09745	0.402958
AC040169.1	2.01884	0.0438372
HIC1	2.01176	0.162186
MED14OS	2.00745	0.00343739
DNMBP	2.00594	0.163985
CASP9	2.00238	0.0664625
MAP1S	2.00142	0.0273218	1.36459	0.891727	2.75089	0.223147
FAM53B	1.99604	0.00376413	-0.319412	0.996239	1.13231	0.649756	1.31719	0.179793
CRTC3	1.99559	0.0188168	-0.533323	0.973838			1.76006	0.133674
BCL2L11	1.99093	5.27558e-11	-0.521836	0.937562	0.94407	0.417514	1.23241	0.00510673
MOB3B	1.98793	0.00282123
IL1RN	1.97714	0.168359	-0.998769	0.973838			2.50477	0.12048
KDM3A	1.97396	6.53284e-06	-1.09132	0.828658	0.172041	0.999937	1.00619	0.218037
APOM	1.97266	0.0606068
GRK5	1.96616	0.0204037
RIPK2	1.9556	0.0164866	-1.37699	0.780017	-0.308222	0.980218	0.865957	0.47921
FOXP4	1.95384	0.243066
SLC35E3	1.94872	0.00386525	-0.119156	0.999913	1.29953	0.494646	1.34094	0.146317
CNNM2	1.93614	0.0540362
CCRL2	1.93349	0.0970647
NBPF12	1.93214	0.0445856
CD84	1.92754	0.0185925	-1.1201	0.936752	-0.442254	0.962666	0.398232	0.801212
SIRPA	1.92647	0.0967112	-0.261536	0.999913	1.2382	0.822399	1.42569	0.360609
MMD	1.92484	0.00339285	0.274091	0.996239	1.57194	0.489612
HOXB2	1.91497	0.00738011
EDN1	1.91438	0.365824							EDN
IFITM1	1.90908	0.187175	0.0323418	0.999913			1.08465	0.607966
SMIM3	1.90641	0.0305843
FOSL2	1.89892	0.0919549	-1.77271	0.54891	-0.319497	0.996029	1.38371	0.322039
IER3	1.89057	0.407813	-2.36	0.898618			1.37024	0.650401
SPATA2	1.88619	0.0252361
PET117	1.87455	0.000752669	0.626819	0.969456	1.87113	0.169925
RNF144B	1.87438	0.0810021	-0.41961	0.996239	0.781244	0.881129	1.06857	0.483699
TIMP1	1.87262	0.121006	-0.959599	0.969456	1.24329	0.831056	2.27694	0.0413016
CXCL16	1.87202	0.0156188	-0.111917	0.999913	1.12879	0.695514	1.11238	0.255189	CXCL
GNA13	1.86238	0.0197162	-0.775466	0.934105	0.680304	0.881129	1.3686	0.182665
ATP13A3	1.86086	0.129702	-1.53055	0.747966	0.508482	0.970106	2.16789	0.12048
AL161421.1	1.86063	0.0487808
BMI1	1.85741	0.00140368
LIN54	1.85274	0.0214478
CNBD2	1.84855	0.204843			1.21064	0.874632	1.24842	0.542849
RAB20	1.84678	0.124072	-0.945031	0.979683	-0.363916	0.996029
GMEB2	1.8446	0.0275266
MIR22HG	1.83683	0.280384	-0.745768	0.99119	0.427393	0.999937	0.998881	0.663796
FRS2	1.82734	0.00350964
KREMEN2	1.82697	0.0501586
REC8	1.81903	2.34848e-05	-1.26189	0.372979	0.11995	0.999937	1.34085	0.023023
TRAF5	1.8173	0.280135
RHBDD2	1.8153	0.0283803	0.125262	0.999913	0.663801	0.899752	0.249688	0.894215
ZBTB17	1.81469	0.12672
C3	1.80854	0.222584							COMPLEMENT
FUT4	1.7987	5.6488e-06	0.0929819	0.999913	0.95203	0.577263	0.607169	0.496617
UGCG	1.79738	5.6488e-06
MAD2L1BP	1.79683	0.00196046
RFFL	1.79557	0.245477
GADD45B	1.79473	0.110869	-0.511737	0.996239	0.796402	0.908473	1.19007	0.402854
ARL4A	1.78746	0.158842	-0.900613	0.947123	0.95407	0.884077	1.86364	0.204668
ANKDD1A	1.78606	0.391862	0.924521	0.991762			2.02699	0.468107
CPM	1.78188	0.174645
PPP1R17	1.77357	0.295186
MAF	1.7713	0.00667926	-0.0874748	0.999913	1.01437	0.72604
BCL3	1.77023	0.094555	-0.669579	0.986993	0.137414	0.999937	0.351436	0.851613
ACP5	1.76815	0.248191	-0.420831	0.999913	1.13356	0.882493	1.47783	0.449701
JARID2	1.76726	0.0411779	-0.347508	0.999913	0.831575	0.865976	1.01392	0.387183
GAB1	1.76543	0.0741487
ULK1	1.76146	0.176984	-0.829687	0.973838			0.929233	0.621972
CLMN	1.75419	0.103731
RBM7	1.75304	0.0865771	-0.428911	0.996239	1.03752	0.833086
CTSL	1.75083	0.183853	0.0455172	0.999913	2.37917	0.555785	2.43173	0.0490509
NFIL3	1.74978	0.197869	-0.105771	0.999913			1.11727	0.542849
TNIP1	1.74457	0.00172275	0.607391	0.980885	1.25787	0.422071	0.140785	0.916967
TXNDC11	1.73726	0.102757	-1.05166	0.92818	0.0660113	0.999937	0.953371	0.539392
SAMSN1	1.72782	0.000855434	-0.653226	0.898618	0.510394	0.852978	1.03938	0.115238
PRR7	1.72242	0.433867
GFOD1	1.72149	0.000752669
PDLIM5	1.721	0.0273666	-0.300589	0.999913	0.76589	0.848478	0.894176	0.399361
ZNF317	1.71899	0.00339285
IBA57	1.71751	0.0240744
PIM3	1.71094	0.0561241	-0.0884017	0.999913	1.12008	0.766738	1.04628	0.361879
GRINA	1.71021	0.000966921	-0.220184	0.999913	0.80633	0.665249	0.786993	0.273257
SMAD3	1.71005	0.163875	-0.722706	0.986993	0.178779	0.999937	0.64353	0.732042
WDR45B	1.70593	0.012861	-1.32866	0.700944	-0.177943	0.999937	0.958118	0.324648
TLE3	1.70027	0.250256	-0.60014	0.996239	0.583242	0.974032	0.968368	0.623202
ATG2A	1.69894	0.00489672	-1.76324	0.0720315	-0.010541	0.999937	1.81565	0.00551943
TIMM23B	1.69364	0.00499235
NCEH1	1.68435	0.00783042
ZNF821	1.68315	0.0202731
MED9	1.68128	0.13934
IKZF4	1.68063	0.0128884
UXS1	1.67246	0.011951
UTY	1.66951	0.675238
TYW5	1.66422	0.0173774
PSPH	1.66105	0.0694437
MEX3C	1.6582	0.39782
RGS1	1.65811	0.468428
SLC25A32	1.65281	0.00559889	0.67159	0.916703	1.98323	0.195051
KDM2B	1.65155	0.0929458
USP30	1.65152	0.160341
WDFY1	1.65012	0.0183403	-0.690854	0.960771	0.576797	0.89438	1.06552	0.265153
IRS2	1.63921	0.245477	-2.33839	0.458483	-0.724106	0.935462	1.61153	0.350126
SLC35B2	1.63463	0.0557968
CLIC4	1.63275	0.0185925	0.332004	0.986993	1.49745	0.403948
CHST7	1.63125	0.0398035	0.189678	0.999913	1.36921	0.586656	0.959768	0.375388
TMEM9	1.63057	0.0706785	0.0426744	0.999913	1.12437	0.748031
PDE4A	1.62824	0.0858471	-0.584982	0.987839	0.423141	0.968983	0.817418	0.556015
MAPK7	1.6257	0.0181858	-0.28642	0.999335	0.82522	0.800263	0.962341	0.363313
PMAIP1	1.62344	0.122445	-1.49762	0.865879	-0.90442	0.854357	0.280599	0.886667
NAB2	1.62187	0.037074
PHC1	1.62164	0.0184028
P2RY8	1.61945	0.00436531
AL118516.1	1.61848	0.34267	-0.117511	0.999913			2.04716	0.311832
DENND6A	1.61717	0.00402824	-1.02194	0.868355	-0.0647205	0.999937	0.690566	0.485969
NAMPT	1.61344	0.0110983	-1.17468	0.524816	-0.00618005	0.999937	1.06729	0.165915	VISFATIN
ZNF3	1.61269	0.0210456
PRNP	1.61171	0.103009	0.2585	0.999913	1.67471	0.543315	1.37841	0.255189
ATP1B1	1.60968	0.29254
RASGEF1B	1.60892	0.185059	-0.532827	0.990735	0.878986	0.896482	1.37427	0.346704
PCIF1	1.6045	0.177904	-0.187362	0.999913	0.978671	0.884077	1.07767	0.505506
SLC11A2	1.60105	0.0149207
FBRS	1.59927	0.000340356	-0.346423	0.992027	0.65753	0.770451	0.570343	0.496617
RELB	1.59712	0.130164	0.286712	0.999913	0.926673	0.882179	0.284691	0.882148
CTSD	1.5947	0.161095	-1.09689	0.945441	0.248211	0.999937	1.25302	0.350126
RPUSD2	1.59235	0.109323
FDX1	1.59109	0.0131682	0.0883342	0.999913	1.31169	0.469302	1.10819	0.187866
TSPAN14	1.58597	0.0265734	-0.200631	0.999913	0.825834	0.773898	0.885859	0.347842
CLCF1	1.58458	0.214186	-0.0383959	0.999913	1.77666	0.659018			LIFR
SNHG25	1.58394	0.0115106	-2.72765	0.00936967	-1.30699	0.568345	1.41349	0.0585603
FNDC3B	1.5819	0.000193325	-0.0208608	0.999913			1.20073	0.0420485
EIF5A2	1.58145	0.121099
AL355472.1	1.57365	0.152784
PRKAG2-AS1	1.57038	0.369417
MUL1	1.56874	0.0173774
KANSL2	1.56814	0.0741487	-0.437395	0.986993	0.475603	0.94819	0.755165	0.605014
TSPYL2	1.56692	0.064463
PLEKHF2	1.56546	0.00329831	0.298256	0.996239	1.2829	0.388663	0.754117	0.381187
VOPP1	1.56411	0.00814879	0.0860604	0.999913	1.12307	0.554899	0.932356	0.273257
JADE2	1.55926	0.0090422			-0.109639	0.999937	0.351945	0.770997
ADAM9	1.55322	0.251296
ZDHHC2	1.55227	0.00814879	0.40367	0.979683			0.89064	0.39612
UPRT	1.55118	0.00133096
NFKBIA	1.54962	0.17743	-1.31671	0.910453	-0.280675	0.999937	0.885865	0.556015
UPP1	1.54876	0.20801	-0.172549	0.999913	1.00509	0.878245	1.09492	0.491755
RCL1	1.5457	0.322512
NFKB2	1.54276	0.0567093	0.149619	0.999913	0.793836	0.856381	0.188329	0.915522
CTNNB1	1.53984	0.0811779	-1.46438	0.747959	-0.0550911	0.999937	1.36383	0.179793
DNAJB9	1.53944	0.000914603	-0.371011	0.979683	0.352778	0.936325
MGAT1	1.53868	0.0239323	-0.41367	0.991762	0.471474	0.91629	0.678548	0.486134
NDST1	1.53652	0.0735557
DDX28	1.53541	0.000749204	0.243038	0.999913			0.803307	0.329368
GCHFR	1.53432	0.130755	-1.27077	0.908415	-0.0320787	0.999937	0.990292	0.505506
MICA	1.53006	0.0824908
TAF8	1.52828	0.000148804	-1.27273	0.566273			0.84443	0.235743
CDKN1A	1.52827	0.0794192	-0.130156	0.999913	0.78655	0.847477	0.723204	0.562545
SLC30A1	1.52766	0.0264594	0.744869	0.917172	1.83536	0.273447	0.995993	0.331117
TMCO3	1.52659	0.158801	0.36728	0.999913	1.17713	0.83504	0.564507	0.740095
SLC3A2	1.52391	0.0931316	-0.107107	0.999913	1.45311	0.608307	1.5526	0.116041
PFKFB3	1.52363	0.204244	-1.65706	0.82997	-1.21876	0.843324	0.288671	0.904882
ZNF335	1.52273	0.00361403
PIK3R5	1.52149	0.0659612	-0.367052	0.992722	0.862962	0.832393	1.18548	0.296122
SLC16A6	1.52124	0.00551535	0.526367	0.983599	1.02984	0.658211
ID2	1.52092	0.00505065	-0.421348	0.973838	0.321979	0.944012	0.566319	0.494426
FAM53C	1.51783	0.00435668	-0.492693	0.975563	0.189368	0.998288	0.469169	0.657997
VPS18	1.51742	0.00950318	0.710525	0.949531	1.70291	0.300365
DAG1	1.51664	0.0309422							AGRN, HSPG, LAMININ
AL121603.2	1.51569	0.108489
SERAC1	1.51499	0.0929277
B3GNT5	1.51398	0.5956
CRY1	1.51154	0.0783129
AC026979.2	1.51073	0.0480713	-0.794831	0.916			2.11249	0.00703964
LMNA	1.50779	0.706188
DUS2	1.50752	0.115433	0.665425	0.979522	1.16248	0.768275
ORAI2	1.50664	0.183429	-0.10225	0.999913	0.893201	0.894585	0.757542	0.653615
YJU2	1.50304	0.000161844	0.603354	0.917172	1.48179	0.116562
DCP1A	1.50153	0.00559889	0.284329	0.992023	1.2896	0.396364	0.848154	0.329368
PDE4B	1.50098	0.270109	-2.15973	0.621925			0.687391	0.727256
EGR1	1.49907	0.520882
AL035587.1	1.49352	0.0357905
CENPN	1.49301	0.0547043
BIRC3	1.48781	0.000340356	-0.306518	0.996239	0.0901016	0.999937	0.140345	0.886351
AL392172.1	1.48729	0.409834
RLIM	1.48465	0.0966235	-0.886108	0.937562	0.293769	0.994673	1.0838	0.39612
PIM2	1.48436	0.13457
VCPKMT	1.48036	0.0143995	-0.430935	0.973838			1.35491	0.114933
LAPTM5	1.47983	0.0231583	-0.631848	0.946187	0.522908	0.887021	1.0771	0.145171
SLC25A25	1.47909	0.103229
IL1B	1.47714	0.357108	-0.929959	0.969336	0.546759	0.980218	1.50795	0.45671	IL1
KLHL28	1.47524	0.00863987
AC103706.1	1.46997	0.207574
IKZF5	1.46871	0.00734595	-0.610171	0.935703	0.345053	0.956264	0.846281	0.373118
PPP2R1B	1.46752	0.0758954
PTGER2	1.46383	0.0443605	0.597069	0.971956	1.44815	0.478449	0.684615	0.535926
EAF1	1.46354	0.216442	-1.2517	0.916552	0.320001	0.996553	1.54853	0.279799
JPT1	1.46282	0.0322725	-0.0819668	0.999913	0.962653	0.668782	0.942016	0.269362
MAPK6	1.46189	0.383096	-1.39675	0.930912			0.778974	0.74468
PABPC4	1.46115	0.1155	-1.29973	0.860961	-0.017196	0.999937	1.22653	0.265153
RBPJ	1.45965	0.0184028	-0.269337	0.996239	0.592266	0.868164	0.762227	0.378845
SEL1L3	1.45711	0.13457
ST3GAL1	1.45699	0.155621	-0.256497	0.999913	0.730464	0.899752	0.806623	0.582461
UAP1	1.45635	0.218631	0.18812	0.999913			1.78556	0.253808
DDI2	1.45043	0.133637	-0.277117	0.999913	0.97853	0.83471
LRRC8A	1.44834	0.247838
ATG14	1.43746	0.00333647
DDHD2	1.43528	0.130755
PELI2	1.43349	0.0124831
MYLIP	1.43233	0.14018	-0.485163	0.991762	0.167144	0.999937	0.33925	0.851326
SERTAD1	1.43209	0.253314	-0.522866	0.991762			1.65189	0.261005
PPFIBP2	1.42923	0.0039387
NAF1	1.42728	0.132626
NINJ1	1.42243	0.192693	0.119407	0.999913	1.31912	0.768402	1.12504	0.384172
ELL2	1.41893	0.226184
RICTOR	1.4184	0.000940353	-0.265478	0.996239	0.485997	0.868246	0.668294	0.347842
STX3	1.41716	0.145189	-0.394557	0.9965	0.683092	0.91447
GABARAPL1	1.41657	0.342514	-1.29789	0.869586	0.113738	0.999937	1.42697	0.44218
SLC43A2	1.41593	0.0930419	-0.342501	0.996239	0.828417	0.845176	1.094	0.283784
AC026369.3	1.41575	0.04004	0.980348	0.916703	1.45987	0.492393
FTH1	1.41474	0.0183403	0.202655	0.999913	1.5063	0.308678	1.28091	0.024783
SLC25A33	1.41433	0.351056	0.0138008	0.999913	0.719582	0.958758	0.524445	0.828151
MAP3K14	1.4127	0.00402824
ENG	1.40537	0.325724	-0.841397	0.979683			0.945354	0.634095
TENT5A	1.40341	0.014947	0.271698	0.996239	1.16187	0.474837	0.713776	0.378845
ZNF746	1.39897	0.00573026
BMF	1.39682	0.330233	0.17975	0.999913	0.921096	0.915803
SAP30	1.39486	0.397841			-1.96181	0.682866	1.17002	0.636889
TICAM1	1.39392	0.00489672	0.346233	0.986993	1.29673	0.334771	0.736814	0.381199
ATP6V1F	1.38923	0.130755	-0.706829	0.969456	0.522151	0.941492	1.18035	0.269362
PLEKHO2	1.38891	0.0322725	0.968505	0.937562	1.6174	0.392168	0.490173	0.649494
AKT3	1.38841	0.295504
UBAP1	1.38832	0.0383604	0.119699	0.999913	0.817704	0.815251	0.399739	0.747228
C6orf226	1.38637	5.6488e-06	-0.549528	0.915414	0.389246	0.865976	0.703234	0.204668
SVIP	1.38581	0.0270214
CD63	1.38253	0.194561	-1.08043	0.933082	0.414185	0.976458	1.50417	0.207382
FURIN	1.38054	0.391222
ERMN	1.37423	0.374528
MAPK8	1.36602	0.001533	0.145759	0.999913			0.856962	0.246688
AC090114.2	1.35709	0.149385
OSGIN2	1.35527	0.439645	0.111775	0.999913			1.86199	0.363398
S100A13	1.35521	0.101079
IFI6	1.35299	0.0435368	0.116832	0.999913	2.11794	0.0449768	2.08863	0.000117611
BCL7B	1.34996	0.190537	0.281979	0.999913	1.4511	0.662383	1.12211	0.378845
KLF6	1.34864	0.0613305	-0.772039	0.916703	0.234616	0.992646	0.923052	0.290921
DUSP10	1.34549	0.262895
AC245297.3	1.34539	0.0031903	-0.619199	0.916703	0.0550129	0.999937	0.532097	0.553314
CSRNP1	1.34495	0.151824	-1.3796	0.75736	-0.15562	0.999937	1.17851	0.302485
ZFAND5	1.34346	0.0477049	-0.902932	0.845511	0.222591	0.990239	1.09546	0.179793
SYS1	1.34195	7.78924e-06	-0.771601	0.930912	-0.0460542	0.999937	0.189941	0.816581
ARHGAP5	1.34163	0.0965999
RAD1	1.34013	0.0188168	-0.571171	0.961699			1.41186	0.0490509
PI4K2A	1.33996	0.495896
PARP15	1.33944	0.246411
E2F6	1.33917	0.129702
ARL5A	1.33917	0.000667565	0.212566	0.999913	0.405987	0.908767
ZBTB22	1.33696	0.179954
DNAJC14	1.33642	0.0298105
NRAS	1.33521	0.0306972	0.537644	0.960555	1.56572	0.285766	0.836152	0.378845
UTP4	1.33445	0.0389056
DRAM1	1.33397	0.191926	-0.811979	0.959229	0.434805	0.968501	1.19329	0.378845
SPIN1	1.33388	0.190537
DDIT4	1.32818	0.473321	-2.49357	0.631089			0.988112	0.699256
CNOT1	1.32518	0.173429	-1.19121	0.812909	-0.265568	0.998288	0.871322	0.505311
RNF19B	1.32481	0.202907	0.637118	0.973838			0.962801	0.510797
KLF9	1.32397	0.250432	-1.8062	0.653324	-0.998577	0.852924	0.736815	0.66968
SREBF1	1.32377	0.0257236
SELENOM	1.3233	0.246742	-0.219647	0.999913	0.921045	0.878462
ARL5B	1.32253	0.0419211
URB1-AS1	1.32147	0.120214
ATF4	1.3208	0.16752	-1.14038	0.88767	-0.0337122	0.999937	1.04121	0.378845
PRKRA	1.31855	0.000499391	0.11765	0.999913	1.01271	0.38144	0.768543	0.237419
ARL6IP1	1.31796	0.000170071	0.422735	0.967079	1.13005	0.192092	0.457747	0.490777
CUL4A	1.31781	0.00281624	-0.68317	0.886279	0.401273	0.899752	0.978526	0.12048
DBF4	1.31711	0.312231	-0.126336	0.999913			0.506055	0.812988
EIF2AK2	1.31524	0.000966022	0.132513	0.996239	1.3235	0.109337	1.15622	0.00882948
AVPI1	1.31504	0.573853
CLDND1	1.31473	0.000301542	0.158167	0.999913	1.27328	0.255021	1.07288	0.0242126
NFKBIE	1.31301	0.108894	0.556087	0.973838	1.53275	0.486338	0.843562	0.496617
LINC00623	1.31121	0.0997206
NDST2	1.30816	0.16325
KDM6B	1.3029	0.18817	-1.43134	0.763668	-0.242474	0.999937	1.15824	0.33986
RYK	1.30217	0.0052501
MRPS17	1.29548	0.0611666
GAB2	1.29507	0.282295
TIAM2	1.29394	0.111748	0.398017	0.991762	1.51059	0.535568	1.05255	0.355031
ZNF598	1.29311	0.0274135
SNHG9	1.29229	0.34981	-1.78465	0.690068	-1.48597	0.797129	0.0619611	0.999003
HNRNPH3	1.28766	0.0199953	0.687325	0.930912	1.47261	0.313402	0.697291	0.356534
GTF3C4	1.28598	0.0689675
CCZ1B	1.28333	0.167115
C1orf122	1.27983	0.00059372	0.540636	0.865879	1.80748	0.00720197	1.24462	0.00259036
QRICH1	1.27756	0.0590282	-0.472768	0.979528			0.969563	0.329485
CDADC1	1.27508	0.230404
CARD19	1.27374	0.320333	-0.086899	0.999913	0.822224	0.929126	0.841505	0.629163
WTAP	1.27092	0.166544	-0.187684	0.999913	0.644464	0.907521	0.735451	0.553491
TAF1C	1.26416	0.145593
NFAT5	1.26372	0.000482817	-0.637026	0.919291	0.0369553	0.999937	0.407905	0.540959
CGRRF1	1.25974	0.0549865
SNHG15	1.25848	0.440252	-0.64299	0.996239	0.265675	0.999937	0.826883	0.705196
AAED1	1.2567	0.205417	0.0487451	0.999913	1.40351	0.646708	1.34125	0.265153
LINC01089	1.25306	0.00334675			-0.0523329	0.999937	0.501864	0.570441
MS4A4A	1.25274	0.390398	0.522876	0.991762	2.27655	0.4671	1.8198	0.272082
ZRANB1	1.25241	0.00489672	-0.768348	0.91803	0.022467	0.999937	0.637785	0.454067
FBXO33	1.2509	0.124221	-0.635731	0.934174	0.33504	0.968501	0.929915	0.417114
FZR1	1.24964	0.00523885			0.693743	0.823272	0.385535	0.699694
TNF	1.24834	0.44197	-0.694097	0.992023	-0.0728781	0.999937	0.324113	0.911898	TNF
PHF12	1.24816	0.00866571	-0.774898	0.942288	-0.138531	0.999937	0.224164	0.837408
B4GALT1	1.24612	0.225616	-0.677874	0.973838	0.0683289	0.999937	0.608081	0.680355
KLHL20	1.24527	0.0300211
SLC7A5	1.24432	0.712918
TAPT1	1.24422	0.0613305
TNS3	1.24352	0.325722
ZNF865	1.24331	0.0711357
WDR81	1.24084	0.131095
USP38	1.24069	0.00950318	-0.407962	0.991762	0.00209697	0.999937
TNNI2	1.23983	0.337636	-0.271411	0.999913	1.38384	0.802652	1.68781	0.248537
ERN1	1.23673	0.18817	-0.813046	0.965438	-0.447163	0.968501	0.178286	0.938482
RAPGEF1	1.23425	0.16222	0.00153306	0.999913	0.744074	0.891567	0.606915	0.641805
TP53BP2	1.23357	0.245477	0.393282	0.999913			0.507622	0.77255
HEXIM1	1.23353	0.0110983	0.214479	0.999913	0.149154	0.999937	-0.753157	0.44218
CPEB2	1.23051	0.218315	-0.411095	0.99352			1.43851	0.255189
OAT	1.2301	0.218473	-0.164871	0.999913			0.568168	0.718261
TWF1	1.22991	0.0386047	-0.888443	0.793959	0.255659	0.976935	1.08769	0.188075
TIPARP	1.2294	0.407032	-1.09957	0.96578	0.0627197	0.999937
SKI	1.22926	0.427159	-0.415619	0.999913	0.695558	0.9607
ZBTB43	1.22835	0.415274	-0.607228	0.996239	0.642251	0.966306	1.24196	0.505506
SCCPDH	1.22594	0.269209	0.469484	0.991772	1.26615	0.73862	0.703515	0.681935
THUMPD2	1.22495	0.193133
THAP9-AS1	1.22131	0.00153397
VASH1	1.22063	0.343658
SIAH1	1.22047	0.0557968
ZNF687	1.21855	0.0281384
TGFBR1	1.21677	0.248755							GDF, MSTN, TGFb
PSME4	1.21591	0.000888262	-1.12856	0.505761	-0.130176	0.999937	0.843359	0.126079
AP3S1	1.21512	9.71681e-06	-0.0120446	0.999913	0.731706	0.393936	0.521815	0.265153
DIRC2	1.2151	0.112433
TENT4A	1.21478	0.0918099
FBXW4	1.2142	0.0249261
ANKHD1	1.21308	0.0121592
SUPV3L1	1.20205	0.151967
IRF2BPL	1.20197	0.112776	0.108705	0.999913	1.03782	0.7044	0.86129	0.434356
GPATCH3	1.19985	0.0401089	0.178193	0.999913	0.392017	0.958282
RAB5A	1.19253	0.070109	-0.174902	0.999913	0.579898	0.869946	0.625737	0.5289
FOXO3	1.19198	0.111222	-1.44632	0.458483	-0.504095	0.911501	0.899745	0.364661
GNG2	1.18739	0.0118416	-0.1776	0.999913	0.293569	0.945291	0.311881	0.700711
HCAR3	1.18485	0.379674
GABPB1	1.18443	0.044392
MPHOSPH6	1.18319	0.0971653
RFLNB	1.18294	0.316122	-0.706313	0.973838	-0.110278	0.999937	0.43043	0.816704
TFDP2	1.18264	0.175288	-0.158655	0.999913			0.491316	0.740738
SLA	1.18183	0.0463245	-0.113638	0.999913	0.683226	0.777158	0.746905	0.369551
KLF7	1.18148	0.068376	-0.952628	0.81925	-0.162988	0.999937	0.697489	0.494861
CDKN2AIPNL	1.1805	0.0351703
CDC42SE2	1.17984	0.000193325	-0.629646	0.885981	-0.0970722	0.999937	0.394451	0.499631
RBM27	1.17967	0.0627197	-0.271221	0.999913	0.208293	0.998036
FAM20A	1.17855	0.0537764	0.461634	0.966542	1.42782	0.404978
NUP54	1.17812	0.157406	0.382798	0.996239			0.577892	0.672408
BORCS7	1.1781	0.000551735	0.0141789	0.999913	0.769223	0.484434	0.620885	0.244764
CFL2	1.17707	0.417451
BCAT1	1.17642	0.247411	-0.835716	0.915414	0.742499	0.881129
CHRAC1	1.17561	0.0252361	0.0325338	0.999913	0.770035	0.706746	0.61571	0.451699
RNF220	1.1708	0.0542232	-0.257295	0.997965	0.194515	0.996029	0.347608	0.752935
HERPUD1	1.17033	0.0197581	-1.24311	0.400885	-0.586637	0.764897	0.574223	0.426786
GGA1	1.16829	0.174876	-0.943084	0.926764	0.134726	0.999937	0.993592	0.353645
CCDC58	1.16819	0.105389
ULK4	1.16777	0.17183
SIPA1L2	1.16742	0.192109
PDK4	1.167	0.337533	-0.526388	0.991762	-0.0827831	0.999937
ERF	1.16594	0.339478
BCL9L	1.16579	0.1017
ISCA1	1.16558	0.0246912	-0.377501	0.969456	0.488157	0.876016	0.771441	0.318731
ZNF281	1.16552	0.0617261	-0.911041	0.855237	-0.319616	0.9607	0.480043	0.655388
RBSN	1.16489	0.0299916
HIVEP3	1.16467	0.215105	-0.308671	0.999913	0.39097	0.980218
MINPP1	1.16438	0.413554
RILP	1.16436	0.228402	-1.14484	0.865879			1.31643	0.293528
YOD1	1.16236	0.0878145
RBBP6	1.1606	0.148634	-0.854225	0.919291	-0.173806	0.999937	0.492468	0.686813
NEU1	1.16008	0.209044	1.05575	0.916703			1.17533	0.326097
GGNBP2	1.1588	0.0543032	-0.285553	0.99352	0.430947	0.899666	0.571224	0.505511
POFUT2	1.15798	0.161207
FARP2	1.15792	0.0735991
MYO9B	1.15701	0.167464	-1.28865	0.796538	-0.601749	0.897153	0.523318	0.657661
SH3BP5	1.15259	0.330311	-1.32574	0.83137	-0.623969	0.935462	0.629847	0.720463
TBPL1	1.1504	0.0895761	-0.0740765	0.999913			0.491122	0.680991
LRRC37B	1.14868	0.0540362	-0.421775	0.981821			0.741731	0.484691
MFSD12	1.14742	0.20681	-0.607544	0.979683	0.281292	0.992646	0.77759	0.516155
SMAD7	1.14645	0.619057
DUSP12	1.14507	0.033692	0.524871	0.969456	1.14449	0.497678	0.357841	0.733702
TRAF3	1.14472	0.065323
PREX1	1.14263	0.0769617	-0.663322	0.916552	0.16066	0.99983	0.785358	0.377732
COG3	1.14263	0.443441	-1.17763	0.910453			0.602365	0.779471
FAM20C	1.14212	0.422172
TAF13	1.14015	0.0255669	-0.618903	0.920355			1.35506	0.0221175
GMEB1	1.13957	0.00140092	0.639463	0.915414	1.14805	0.348277	0.345762	0.649661
SERTAD2	1.13956	0.00461958	-0.645491	0.894599	0.158501	0.992646	0.602588	0.363398
PRPS2	1.13904	0.179562
RNF138	1.13827	0.0929458	-0.65419	0.946074	-0.17555	0.999937	0.193763	0.892613
AL157938.3	1.13755	0.169154	-1.07101	0.858782			1.71396	0.0726459
AC025181.2	1.13692	0.104975
RBMXL1	1.1368	0.0485191
RABIF	1.13444	0.0135377	0.183411	0.999913	0.627138	0.790454	0.250754	0.792308
KCNAB2	1.13358	0.134995	-1.35246	0.621925	-0.768344	0.803504	0.518535	0.656172
CLEC7A	1.13246	0.0641753	-0.786619	0.824157	0.14553	0.999937	0.893594	0.217177
STXBP2	1.13063	0.0195373	0.0723791	0.999913	1.08276	0.33064	0.983966	0.0494761
PTTG1	1.12985	0.373727
AMFR	1.12946	0.170786	-0.941888	0.906123	-0.029886	0.999937	0.855637	0.473224
COPS8	1.12844	0.00668625	0.149256	0.999913	1.13722	0.313402	0.94091	0.114769
CLK1	1.12792	0.000822186	-0.607732	0.82997	0.222588	0.948995	0.715468	0.163866
C16orf72	1.12589	0.0848954	-1.03153	0.780017	-0.286643	0.968501	0.621703	0.502358
MMP24OS	1.1224	0.0100245	0.0244365	0.999913	0.770192	0.576521	0.648294	0.269362
MPP1	1.12196	0.304133	-0.274185	0.999913	1.12831	0.801115	1.43823	0.244764
CRTC2	1.1205	0.00286442	-0.295911	0.986993	0.492043	0.878462	0.739329	0.246265
SRC	1.11913	0.309959
CHMP4B	1.11888	0.100616	0.0443737	0.999913	0.718159	0.831742	0.540901	0.575688
AGAP3	1.1175	0.313131
TMEM167B	1.11386	0.00066069	-0.935232	0.621925	-0.383685	0.877661	0.378228	0.542943
TSC22D2	1.11242	0.000755342	-0.457068	0.891727	0.618999	0.672322	1.07143	0.00551943
PORCN	1.11216	0.249653
PTPN9	1.11192	0.0164866	-0.161061	0.999913	0.301228	0.956264	0.352813	0.704269
ACSL4	1.11144	0.336683	-0.758912	0.970595	0.437784	0.97731	1.24252	0.378558
HMGB3	1.11073	0.564301
CCNJ	1.10878	0.169903
PHC2	1.10574	0.113399	-2.48418	0.0720315	-1.39462	0.484094	1.02957	0.246688
FAM214A	1.10548	0.0741487	-0.986112	0.855237			0.984934	0.293528
MAPKAPK2	1.1054	0.0955634	-0.343497	0.992023	0.471491	0.915458	0.703971	0.449701
SIRT1	1.10508	0.00950318			-0.32627	0.972091	-0.413855	0.697237
PSMG1	1.10433	0.0160837	-0.607391	0.918314	0.0408667	0.999937	0.570178	0.499631
HMGA1	1.1007	0.35126	-0.997273	0.961699	0.165383	0.999937	1.15049	0.426671
LDLRAD4	1.10044	0.0892451
NR1D2	1.09949	0.0668281	0.0562611	0.999913	0.735074	0.810326	0.595616	0.542943
TRAF6	1.09878	0.0699018
SMPD4	1.09701	0.0298729
KCTD7	1.09393	0.136282
PGPEP1	1.09232	0.113698	0.0580838	0.999913			0.519536	0.663109
RRAGC	1.09214	0.194796	-0.359973	0.996239	0.284527	0.992646	0.558426	0.680347
RIT1	1.09188	0.346073	-0.690181	0.977992	-0.0123694	0.999937	0.552951	0.732779
SNX8	1.09131	0.272279	-0.216241	0.999913	1.3044	0.72604	1.55863	0.207382
EIF1AY	1.09101	0.855052
TMEM185B	1.09029	0.314224
IST1	1.08797	0.0292332	0.238526	0.996239	1.0399	0.503819	0.723573	0.324648
EBP	1.08481	0.00124731	-0.19862	0.999913	0.306119	0.922183	0.346165	0.626278
TWF2	1.08385	0.122376	0.651789	0.967079	0.888206	0.744805	0.0701454	0.973336
SELENOI	1.08343	0.170424
IRF2BP2	1.08008	0.484269	-1.66532	0.880795	-1.05273	0.89542	0.475722	0.832187
CCAR2	1.08007	0.0383604
ZNF292	1.08005	0.000161844	0.0616067	0.999913	0.766081	0.526178	0.577189	0.242935
TMED10	1.07879	0.0134442	0.440466	0.946187	1.15363	0.299354	0.653265	0.297322
DNAJB1	1.07767	0.0240744	0.328666	0.991762	0.66517	0.751096	0.127628	0.912123
HIF1A	1.07726	0.466697	-1.82664	0.811779	-1.758	0.713723	-0.312466	0.899614
CD83	1.07724	0.432257	-0.429919	0.996239	-0.0850453	0.999937	0.143801	0.964283
GUCD1	1.07667	0.13096	-0.338625	0.996239	0.0932398	0.999937	0.122761	0.945976
NLRP3	1.07547	0.479956	-2.31047	0.552061			0.123752	0.976199
PIP4P1	1.07528	0.000548014	-0.632281	0.969456	-0.254199	0.964865	-0.107342	0.91752
ZBTB1	1.07453	0.162186	-0.222372	0.999913	0.712476	0.857808	0.852462	0.412685
CERS6	1.07372	0.20158			-0.715135	0.874625	0.136832	0.951948
CHD2	1.07322	0.0212585	-0.782978	0.82997	-0.148809	0.998288	0.564884	0.455563
SUSD6	1.07168	0.0205397	-0.0914711	0.999913	0.77876	0.647117	0.816751	0.217177
SOX4	1.07121	0.218379	-0.816157	0.937562	-0.0721246	0.999937	0.669595	0.583769
ZBTB18	1.07115	0.00853197	0.406143	0.959281	0.936148	0.552798	0.370542	0.657661
RRAGD	1.06929	0.279197	-0.247628	0.999913	0.5931	0.936176
PDZD8	1.06634	0.248127	-0.888115	0.945441	-0.542288	0.935462	0.058819	0.991688
MTMR3	1.06592	0.0202731	-0.483844	0.967079			0.801341	0.279768
PTK2B	1.06365	0.188497	-1.0277	0.865879	-0.298925	0.97421
IL3RA	1.06351	0.512267	0.619883	0.979683	1.76334	0.729718	1.13612	0.589801	IL4
FAM210A	1.05988	0.0988817
SLC8B1	1.05862	0.150641	-1.45727	0.701694	-0.668268	0.882493	0.681258	0.536578
SAMD8	1.05848	0.00201999	-0.163736	0.999913			0.927315	0.0490509
PRKCE	1.0542	0.0731358
HOTAIRM1	1.05003	0.0238531	-0.236191	0.999913	0.0195338	0.999937	0.0175801	0.999003
DHX35	1.04761	0.160777
MT-ND2	1.04723	0.00117798	-0.866257	0.398927	-0.105694	0.992646	0.691425	0.0494761
DDX3Y	1.04601	0.859307
ELF4	1.04573	0.304348	0.595102	0.991762	0.886425	0.865976	-0.0975279	0.974584
ZDHHC3	1.04572	0.000582338	-0.181613	0.999913	0.226153	0.95327	0.0658263	0.954275
SPATS2L	1.04514	0.319808
PAPSS2	1.04497	0.539126
NUDT15	1.04473	0.047464
DCTN4	1.04421	0.041268	-2.08178	0.3489			0.0414609	0.991688
TOM1	1.04318	0.0424429	-0.52132	0.959281	-0.133693	0.999937	0.135815	0.913153
SEC24A	1.04309	0.0637752
PQLC1	1.04306	0.0722217	-0.0361798	0.999913	0.72766	0.756502	0.609547	0.484465
B9D2	1.0405	0.0469853			0.51497	0.896709	-0.527304	0.657661
UBXN6	1.03989	0.00286442	-1.5967	0.366647	-1.37394	0.334771	0.0864508	0.94119
NFKB1	1.03973	0.252794	0.305215	0.999913	0.494595	0.945291	-0.151592	0.940418
RNF139	1.03853	0.159673	-0.301185	0.991762	0.349859	0.95359	0.551776	0.636416
TNPO1	1.03525	0.0031903	0.342688	0.979683	0.908474	0.412743	0.536903	0.378845
SIVA1	1.03524	0.000153397	0.204417	0.991762	0.751869	0.30054	0.363523	0.429682
LATS2	1.03452	0.299684
NAA30	1.033	0.453004
HMG20B	1.03275	0.134312	0.133421	0.999913	0.573029	0.872707	0.246103	0.840933
ETV3	1.03006	0.183429
CEP68	1.02924	0.0865426
CRKL	1.02843	0.0242627
ARHGEF3	1.02789	0.46834
MAFK	1.02645	0.0455976
CCNC	1.02622	0.00612962	-0.181905	0.999913	0.61116	0.782155	0.720806	0.237497
SEC22C	1.02237	0.275465	0.638965	0.946074	1.6418	0.47945	1.01438	0.462234
ACVR1B	1.02076	0.267484							ACTIVIN, GDF, MSTN, NODAL, TGFb
RNF114	1.0196	2.42216e-09	-0.209261	0.991762	0.163895	0.936325	0.172314	0.690598
DNAJC25	1.01957	0.432058
IP6K1	1.01931	0.129702	-0.524203	0.975487	0.25017	0.992545	0.588275	0.587096
RHOU	1.01817	0.0639295
TIGAR	1.0163	0.0462921	0.784481	0.916703	1.03979	0.518544	0.00665625	0.999003
ASB8	1.01598	0.0039387	-0.0176898	0.999913	0.407326	0.859675	0.230038	0.749094
FASTKD5	1.01562	0.105178	-0.196127	0.999913	0.0999037	0.999937
ARHGEF7	1.01536	0.0884544
ZADH2	1.01513	0.00499954	0.356017	0.986993	0.630598	0.784875	0.0435942	0.980881
TMEM11	1.01511	0.0309492	1.07228	0.75736	1.48343	0.174958	0.226215	0.816581
TMED2	1.01318	1.10607e-06	0.138637	0.991762	0.869628	0.0724682	0.597818	0.0468724
RDH11	1.01302	0.176012	0.0362723	0.999913	0.769504	0.848478	0.67395	0.542887
PRRC2B	1.01237	0.0685962	-1.4085	0.543664	-0.670109	0.834353	0.601475	0.50547
WHAMM	1.01166	0.00517999	-0.297097	0.996239	0.185143	0.992545	0.0656497	0.963675
SEC24D	1.01108	0.0252019
NR4A2	1.00987	0.452461	-2.39431	0.184093			0.85586	0.649362
WBP11	1.00775	6.21503e-06	-0.0924163	0.999913	0.354316	0.826535	0.169553	0.750896
PLEKHA2	1.00689	0.280592	-0.900394	0.917172	0.0704364	0.999937	0.961984	0.412536
MAPK1IP1L	1.00535	0.0286075	0.212015	0.993368	0.934643	0.47879	0.663163	0.302598
NCOR2	1.00532	0.144336	0.0911193	0.999913	0.841497	0.771674	0.68711	0.482312
LCOR	1.00525	0.0246945	-0.744786	0.872868	-0.103473	0.999937	0.448329	0.542624
ENOPH1	1.00363	0.077114
PGRMC1	1.00027	0.084728	-0.0835905	0.999913	0.342311	0.952032	0.210493	0.86826
C16orf70	0.999814	0.0538866
SLC9A1	0.998712	0.096664
ATP2A3	0.998438	0.486957
WDR82	0.995698	2.20672e-06	0.3097	0.986993	0.519381	0.648067	-0.065085	0.930684
RAB1A	0.99531	0.194059	-0.687365	0.937562	-0.0482404	0.999937	0.541807	0.626303
BCL2A1	0.994644	0.0330174	0.0552712	0.999913	0.979174	0.362551	0.9137	0.0913695
GID8	0.994015	6.35225e-06	0.653656	0.709178	1.19454	0.0195913	0.38613	0.367403
NFKBIZ	0.993184	0.324338	0.155297	0.999913	0.495017	0.949574	0.159302	0.937333
DOT1L	0.990999	0.029605	-0.229248	0.996239	0.479164	0.882493	0.54126	0.508591
DEDD2	0.990436	0.0123297	0.96608	0.659583	1.26292	0.164099	0.189656	0.806824
TMX4	0.988342	0.245903	-0.387422	0.98931	0.306115	0.983442	0.644273	0.599311
MOAP1	0.988032	0.354963	-1.04172	0.865879			0.954043	0.516155
PTBP2	0.987028	0.0770963
MECP2	0.985114	0.00159331	-0.284882	0.973838	0.375457	0.855896	0.552725	0.269362
MAP4K3	0.985055	0.348332
SCAF8	0.984536	0.00435668	-0.30965	0.996239	-0.0859474	0.999937	-0.153159	0.871165
TSHZ1	0.982997	0.279733
SAR1A	0.982971	0.103743	0.100439	0.999913	0.927872	0.624919	0.800614	0.321932
PGS1	0.982315	0.0485191			1.06767	0.622505	0.572683	0.527781
PCGF1	0.97857	0.256239
PRDM4	0.978051	0.37836
DPP9	0.976864	0.014384	-0.160095	0.999913	0.240519	0.968501	0.261606	0.762716
IRAK1	0.97585	0.380546	-1.40485	0.865879	-0.349907	0.992545	1.04602	0.453969
TACC1	0.975063	0.0910704	-0.490449	0.960555	0.300062	0.950912	0.701365	0.350126
DUS3L	0.974353	0.0702242
EIF4A1	0.973336	0.0666002	-0.145228	0.999913	0.446627	0.880957	0.476656	0.541786
ARID5A	0.96993	0.440319	-0.67427	0.973838	-0.431228	0.980218	0.0286258	0.999003
PCGF5	0.968814	0.031657	0.264488	0.979683	1.08655	0.32312	0.789076	0.165915
GRAMD1B	0.968203	0.465049	-2.61069	0.621925			1.06191	0.548277
FEM1B	0.967681	0.0211994	0.719512	0.945441	1.08422	0.422071	0.0410514	0.987985
CEBPB	0.966069	0.115923	0.0568973	0.999913	0.739823	0.753486	0.613764	0.433283
NUDT4	0.965122	0.228931	-0.590733	0.967079	0.12939	0.999937	0.59651	0.617869
LPCAT3	0.964371	0.188531	0.480907	0.987549			0.196196	0.9036
RECK	0.963918	0.0826468	-0.104081	0.999913			0.519673	0.608948
KDM5B	0.9639	0.0617055			-0.774042	0.851438	-0.987509	0.359504
SOD2	0.963119	0.188497	0.331326	0.996239	1.01322	0.695514	0.617397	0.51704
CREBRF	0.960413	0.108894	-0.534661	0.967079	-0.183484	0.994176	0.220458	0.836247
ICA1L	0.960262	0.160341
RP9	0.95905	0.345227			1.72674	0.590904	-0.00888387	0.999003
RGCC	0.958864	0.784584	0.582966	0.999913			2.5435	0.437255
CLP1	0.957395	0.177179
PGLYRP2	0.955875	0.348755
SREK1	0.954839	0.0492199	-0.130243	0.999913	0.497551	0.855532	0.556931	0.462643
TLNRD1	0.953703	0.00412995	-0.118763	0.999913	0.496553	0.798098	0.533763	0.346704
NR1H2	0.952882	0.000340356	0.294976	0.969456	0.803799	0.266177	0.261076	0.615695
PLEK	0.952299	0.0628977	0.180116	0.999913	0.222301	0.968501	-0.21117	0.805967
FAM160B1	0.952262	0.215105
ELMSAN1	0.951592	0.076213	-0.0521279	0.999913	0.321902	0.94751	0.107251	0.93889
NXT1	0.949177	0.514133	-0.752344	0.979528	-0.36436	0.996324	0.203269	0.942744
DESI2	0.949091	0.0136099	-0.102937	0.999913	0.411617	0.887317	0.344086	0.656172
SRGAP2C	0.948707	0.176226	-1.04827	0.845511			0.642973	0.563086
EHD4	0.948452	0.584064	0.0940797	0.999913	0.408022	0.999937	0.0533575	0.999003
SNRPA1	0.948024	0.151967	-0.109761	0.999913	0.34945	0.949198	0.347198	0.742299
ZCCHC2	0.947958	0.0089979	0.10815	0.999913	0.533127	0.801036	0.163668	0.852
PTBP1	0.94774	0.000113943	-0.325712	0.916552	0.509289	0.630467	0.81315	0.00553823
IDS	0.947101	0.309033	0.524001	0.986993	1.83264	0.4671	1.35396	0.199359
ETF1	0.946993	0.298374	-0.178531	0.999913	0.661409	0.897003	0.8113	0.497638
USP12	0.944339	0.588572	-0.169137	0.999913	0.639094	0.970832	0.770957	0.727256
CCNYL1	0.943573	0.172777
ITGAE	0.943482	0.360236	-0.923209	0.96083	-0.444072	0.968501	0.166395	0.942626	CDH1
SLC30A5	0.943214	0.245507	0.205819	0.999913	0.572678	0.910028
TAB3	0.942966	0.103229	-0.672722	0.916703	-0.455879	0.929844
RALGDS	0.942858	0.615707
FYTTD1	0.942463	0.000134685	0.0646534	0.999913	0.366646	0.845176	0.0417804	0.967884
HECA	0.942031	0.183382	-0.424319	0.962694	0.0441774	0.999937	0.395799	0.722203
KANSL1-AS1	0.941376	0.326355
KAT6B	0.941021	0.308609			-0.877414	0.868164	0.10726	0.965667
INO80D	0.940856	0.0188168	-0.77393	0.898618			0.390366	0.605014
MAP2K7	0.940161	0.0167988	-0.368104	0.969456	0.191966	0.992545	0.482748	0.499631
DDA1	0.938797	0.0194715	-0.268469	0.991762	0.264494	0.943673	0.39618	0.577134
GSE1	0.937461	0.0211053			-1.36421	0.408812	0.00741228	0.999003
ATG13	0.937143	0.0252361	-0.276533	0.991762	0.311668	0.949574	0.514126	0.501161
ARL2BP	0.936406	0.0209783	0.226223	0.996239	0.620159	0.682247	0.206766	0.800071
KLHL7	0.935749	0.111566
ZNF800	0.935393	0.0741487	0.430739	0.973838	0.836986	0.660854	0.326557	0.721233
KLF11	0.935303	0.209044	-0.369149	0.991762	0.104441	0.999937	0.325603	0.785758
UBE2J1	0.933994	0.115182	-0.195102	0.996239	0.275069	0.956264	0.369346	0.679143
SBNO1	0.931686	0.00133887	0.540159	0.935703	0.885727	0.396364	0.0896203	0.918216
KIF21B	0.931518	0.173987
MAP4K5	0.929872	0.107329	-0.666763	0.936752	0.117393	0.999937	0.658468	0.488067
HBP1	0.928908	0.265742	0.264674	0.999913	0.598881	0.901904	0.13967	0.940418
BUD23	0.927368	0.0538866	-0.159662	0.999913	0.529902	0.826316	0.595161	0.417706
PLP2	0.926236	0.284044	0.560779	0.979522	1.33488	0.604801	0.732424	0.515871
TRIM11	0.921185	0.363331	-0.712756	0.973838	0.0330702	0.999937	0.587836	0.696974
MAIP1	0.92091	0.130755
DYNC1LI2	0.920888	0.0527221	-0.634562	0.917172	-0.0413955	0.999937	0.455934	0.580523
TMEM242	0.920463	0.110656	0.288737	0.993422	0.685049	0.805059	0.222625	0.852
MAPRE2	0.919313	0.0814371	0.288704	0.996239	0.848585	0.658386
RNF122	0.919306	0.515783
ERGIC1	0.918397	0.218315	-1.24503	0.557426	-0.430025	0.918577	0.796446	0.41353
KRR1	0.91738	0.16124	0.306333	0.991762	0.664538	0.834693	0.221558	0.854434
TSC1	0.916756	0.134312
PRAF2	0.915766	0.231142
COA7	0.914912	0.270109
RBM47	0.913711	0.0148354	-0.847577	0.817742	-0.508212	0.834828	0.261224	0.721014
NADSYN1	0.913622	0.014384	0.295952	0.991762	0.593578	0.772594	0.0824483	0.946276
ASB7	0.912225	0.170905
NXPE3	0.911397	0.0386047
NEK6	0.911053	0.399547			0.000442324	0.999937	-0.634835	0.726901
FLOT1	0.910159	0.0109215	-0.696028	0.881667	-0.22698	0.967545	0.328594	0.646899
ING1	0.90841	0.340669	-1.17277	0.910453			0.0428462	0.999003
ARNTL	0.908073	0.0604245	0.401948	0.980773			0.61877	0.467396
GM2A	0.906703	0.336683	-0.262266	0.999913	0.345584	0.975844
DUSP1	0.906531	0.194876	-0.591349	0.915414	0.896947	0.661894	1.56974	0.00779067
MSR1	0.906191	0.405117	-2.37508	0.215122			1.42546	0.277498
NAA50	0.905469	0.11377	0.211297	0.999913	0.80155	0.741779	0.503659	0.594436
DCTN5	0.904643	0.0562041	-0.830828	0.91803			-0.0949878	0.95395
GRASP	0.904543	0.637881	-1.38555	0.946074			0.747213	0.758239
MED23	0.904043	0.128945	-0.243699	0.998867			0.696358	0.43904
FBXO11	0.903882	0.120942	0.0904971	0.999913	0.615473	0.852548	0.45629	0.635694
NEAT1	0.903414	0.253878	-0.76578	0.920355	0.0126477	0.999937	0.745485	0.445294
CHKA	0.903025	0.615217	-0.693666	0.992023			1.03546	0.664654
SDCBP	0.902636	0.14018	-0.0596751	0.999913	0.452394	0.887059	0.462096	0.599311
DYNLL2	0.902431	0.240589	-0.0950092	0.999913	0.801063	0.815636	0.866537	0.393534
GADD45A	0.901639	0.625672	-0.0586712	0.999913			1.31231	0.564688
SCAND1	0.900863	0.0671412	-0.359133	0.979528	0.143718	0.996029	0.362118	0.618889
TMEM222	0.900449	0.360247	0.0339602	0.999913	0.453232	0.95357
HSPA13	0.899672	0.15822
GPAT4	0.898834	0.170786	-0.892256	0.869636			0.537995	0.626651
ZDHHC20	0.898532	0.220436	-0.716316	0.91803	-0.196622	0.995742	0.409658	0.720615
EPC1	0.898197	0.388568	-0.0872615	0.999913	0.438982	0.964865	0.43799	0.765891
ELOVL5	0.89787	0.0227981	-0.647059	0.916	-0.438263	0.87673	0.0910835	0.935433
MGLL	0.897352	0.231864	-0.245777	0.999913	0.154217	0.999937	0.121566	0.946276
ELL	0.896585	0.495896	0.579187	0.992023			0.598108	0.749673
RPIA	0.895916	0.00133096	0.419549	0.947123	0.769202	0.396122	0.314751	0.574693
ODC1	0.895846	0.359017	0.720063	0.962694	1.81287	0.4671	1.1199	0.3509
SAP30BP	0.894785	0.00291841	-0.00208213	0.999913	0.536666	0.66826	0.494862	0.321932
TREM1	0.892589	0.626287	-1.21885	0.918314	0.494874	0.992646	1.88398	0.324648
ZNF684	0.890647	0.227593
AC058791.1	0.889942	0.316468	-0.68919	0.915414			1.00424	0.414233
ARL8A	0.889325	0.0240744	0.198982	0.999913	0.626605	0.661894	0.160551	0.84039
TWISTNB	0.88918	0.510608	-0.715663	0.967079	-0.24619	0.999937	0.373246	0.85821
CS	0.887198	0.0180248	-0.539765	0.915677	-0.222249	0.966034	0.258515	0.735517
SLC25A39	0.8869	0.113971	0.374789	0.981821	0.664707	0.802713	0.133627	0.917659
USP42	0.886295	0.0807713			0.903273	0.678402	0.0389036	0.994292
LENG8	0.885784	0.000235138	-0.730065	0.424256	-0.121402	0.991153	0.569685	0.122413
ANKRD42	0.885615	0.261561
ZFP91	0.884897	0.0188168	0.186721	0.996239	0.930877	0.427319	0.697384	0.226266
ZMYM2	0.884408	0.00312605	-0.438156	0.946074	-0.0323319	0.999937	0.226578	0.720586
ADIPOR1	0.883864	0.00133096	-0.176725	0.991762	0.43521	0.782632	0.553418	0.217177	ADIPONECTIN
SNX30	0.883484	0.245475	-1.03848	0.891727	-0.554181	0.915458	0.383767	0.764784
TTYH3	0.880437	0.163525	-0.530201	0.967079	-0.0163881	0.999937	0.375764	0.702209
FOXN2	0.879796	0.189419	0.600723	0.91803	1.01542	0.636331	0.30707	0.789735
RANBP9	0.879124	0.129243	-0.0762436	0.999913	0.496028	0.891403	0.460834	0.651777
DUSP2	0.878786	0.696258	-1.75862	0.906123	-0.530882	0.992646	1.33251	0.607966
HUS1	0.8785	0.204181	-0.733788	0.887738	-0.0195501	0.999937	0.700908	0.494426
RAB31	0.878106	0.0671412	-1.11917	0.378745	-0.810253	0.555785	0.168125	0.845398
LRRC8B	0.877091	0.267059
IRF8	0.876107	0.245417	-0.520897	0.979683	-0.260497	0.985015	0.0937316	0.963675
MOB4	0.875396	0.00230107	0.940989	0.614345	1.16623	0.131166	-0.00594919	0.999003
CCDC71L	0.873489	0.435761	-1.14442	0.916703			0.249507	0.908135
ZDHHC18	0.87345	0.337381	0.353989	0.999913	0.364069	0.990946	-0.11576	0.963235
SCAMP4	0.872674	0.210867	-0.22737	0.999913	0.217639	0.996029	0.355505	0.763391
USP6NL	0.870747	0.177242
REL	0.870451	0.13543	-0.214778	0.999913	0.0979096	0.999937	0.156845	0.881117
ADIPOR2	0.870145	0.275419	0.189645	0.999913	0.520737	0.935462	0.172923	0.926701	ADIPONECTIN
CCDC88A	0.869886	1.43125e-05	-0.732251	0.557917	-0.150551	0.9607	0.478829	0.139126
RAI1	0.869513	0.23305
KPNA3	0.868365	0.00754057	0.0331968	0.999913	0.516265	0.762434	0.384754	0.52706
MBIP	0.867717	0.299684
GPI	0.866921	0.00582306	-0.0572976	0.999913	0.608738	0.552798	0.594345	0.199494
FBXO7	0.866333	0.00150866	0.13261	0.999913	0.616869	0.484434	0.264733	0.619889
UCK1	0.866132	0.178703	0.269533	0.9965	0.569675	0.89542
P2RX4	0.865237	0.324658	-0.23917	0.999913	0.417296	0.954037	0.594387	0.646899
POLR2M	0.863314	0.331756	0.15322	0.999913	0.765419	0.865976	0.600998	0.664427
ZEB2	0.863201	0.11367	-0.51869	0.949531	-0.0254855	0.999937	0.378392	0.625402
TMEM189	0.863116	0.00276961	-0.354513	0.967079	0.160651	0.967545	0.240041	0.689093
TMEM70	0.862844	0.0586786	0.587064	0.94504	1.04232	0.504377	0.372641	0.657661
EP300	0.862389	0.0726194	-0.616344	0.916552	-0.152139	0.992646	0.282135	0.720368
IRF9	0.862354	0.00112655	0.169829	0.994709	0.78634	0.475702	0.553938	0.207382
SLC25A37	0.862313	0.510662	-1.33983	0.893182	-0.258931	0.999937	1.12282	0.478178
NDUFV2-AS1	0.862089	0.276059
SPOPL	0.86125	0.00353027	0.0525408	0.999913	-0.218937	0.957564	-0.694924	0.237419
AC079630.1	0.86014	0.267484
HSPA14	0.859994	0.298783
DYRK1A	0.85981	0.117742	0.0193379	0.999913	0.47652	0.88576	0.304255	0.751543
MT-CO3	0.858557	0.000193325	-0.525179	0.59715	0.0146577	0.999937	0.464482	0.0961034
RAP2C	0.857086	0.00185115	0.531205	0.890109	0.92405	0.308678	0.30285	0.581645
PAFAH1B2	0.85568	0.000245315	-0.27483	0.973838	0.0652528	0.999937	0.234835	0.638175
METTL16	0.854509	0.103731
SPTY2D1	0.854232	0.112822	-0.260868	0.996239	0.00174889	0.999937	0.0643998	0.971031
PEX2	0.852485	0.16185	0.572713	0.967079	0.82001	0.720775	0.188546	0.879658
CNIH1	0.851323	0.18967	0.0183327	0.999913	0.618191	0.852812	0.553113	0.556015
CPD	0.850604	0.340629	-1.00988	0.916489	-0.198458	0.999937	0.677056	0.598507
DHX30	0.850536	0.0259925	-0.000944325	0.999913	0.159816	0.996029
PPP1R15A	0.850442	0.466055	-0.784933	0.974837	0.122647	0.999937	0.903078	0.516155
DYRK2	0.849854	0.0323363	1.12066	0.884359	1.21284	0.303013
COQ10B	0.848133	0.0183403	0.266068	0.979683	0.850254	0.422071	0.495147	0.393534
AKAP8	0.846131	0.109323	0.142247	0.999913	0.487499	0.906124	0.239314	0.823384
TRIM13	0.846011	0.151637	-0.0807531	0.999913	0.340229	0.95359	0.348199	0.736845
FBXO25	0.845674	0.168525
CEP95	0.843964	0.13457
LIMK1	0.843616	0.134312
SERTAD3	0.843014	0.14801	-0.174839	0.999913	0.30861	0.952003	0.368718	0.688986
NECAP1	0.842956	0.230663	-0.0670832	0.999913	0.400909	0.936176	0.380238	0.740569
RPRD1B	0.842139	0.0895354	-0.0114899	0.999913	0.288105	0.968501
BIRC2	0.841942	0.00505053	-0.438772	0.937562	0.0629328	0.999937	0.2837	0.621236
SQSTM1	0.841541	0.373094	-0.798345	0.945441	-0.332788	0.980218	0.350927	0.800071
SYPL1	0.841412	0.0010263	0.349457	0.960555	0.657725	0.504484	0.176854	0.76199
FAM76A	0.841316	0.0319917	0.81416	0.723988	1.15011	0.349373	0.167728	0.855951
ING2	0.839611	0.0741487	0.434827	0.969456	0.977467	0.47879	0.373623	0.650992
RNF207	0.839395	0.333493
ARF6	0.839017	0.243662	0.173449	0.999913	0.878799	0.715881	0.676061	0.465513
KIF22	0.838818	0.100332	0.116738	0.999913	0.272355	0.964797	-0.0224456	0.999003
CYLD	0.837655	0.0980823	-0.0506418	0.999913	0.261318	0.956264	0.142711	0.886257
DCUN1D1	0.837365	0.0318407	0.224937	0.992023	0.649505	0.762985	0.321321	0.679048
PTP4A1	0.836017	0.344203	-0.672066	0.916703	-0.129015	0.999937	0.493833	0.707043
CTSB	0.835883	0.0562041	-0.799543	0.690351	-0.135861	0.992646	0.612459	0.276551
MAP3K2	0.835221	0.28253	-0.388136	0.975487	0.275496	0.987308	0.6853	0.503273
CWC15	0.834574	0.0278756	0.565323	0.916552	0.862518	0.415996	0.154271	0.839174
PNPLA2	0.833658	0.00150866	-0.413282	0.967079	-0.191477	0.959952	0.0339804	0.977485
SKIL	0.833434	0.392532	0.551995	0.966542	1.34803	0.659531	0.767094	0.542943
GLTP	0.833157	0.177715	0.275491	0.999913	0.188096	0.996041	-0.230878	0.831764
JOSD1	0.832544	0.246254	-0.172718	0.999913	0.649224	0.851438	0.90236	0.332141
TMEM127	0.831695	0.00107577	-0.185494	0.99638	0.0793894	0.999937	0.119514	0.852
BRAP	0.830347	0.0633597
SUMO3	0.830076	0.00845625	0.150157	0.986993	0.87232	0.243443	0.715725	0.0630019
RABGGTB	0.829831	0.0878682	0.281879	0.986993	0.965007	0.48837	0.645945	0.356313
FBXL12	0.829242	0.0566816	0.00503548	0.999913	-0.0247993	0.999937	-0.680188	0.469582
SOAT1	0.829153	0.068931	-0.493962	0.961699	-0.348103	0.936176	0.0700102	0.964179
SGK3	0.828518	0.276057	-0.119356	0.999913			0.603848	0.615683
CD86	0.827423	0.166004	0.289612	0.991762	0.895443	0.608374	0.566723	0.494426	CD86
CCNT1	0.827075	0.106473			1.11852	0.569675	1.09064	0.0951506
ARMH3	0.826861	0.159673	0.206388	0.999913	0.521223	0.898865
TPRA1	0.826787	0.087423	-0.278533	0.999913	-0.147775	0.999937	-0.284907	0.796079
UHRF1BP1	0.826669	0.15361	1.32882	0.528625	1.92719	0.20382
DAP	0.826324	0.00545715	0.0964185	0.999913	0.673485	0.554923	0.517511	0.289733
SGTA	0.826312	0.0462645	-0.973715	0.727897	-0.63553	0.825652	0.231344	0.793975
PTGER4	0.825833	0.119188	0.155452	0.999913	0.800492	0.608374	0.609483	0.406988
SEC14L1	0.824781	0.0337607	-0.644597	0.83137	-0.115996	0.997475	0.481048	0.384447
ST3GAL5	0.824583	0.152339	0.421378	0.98203	0.830712	0.682198	0.290595	0.752935
CPEB4	0.823751	0.361214	-0.450784	0.979711	-0.189305	0.999937	0.141456	0.942663
PHACTR4	0.822923	0.0982212	-1.26789	0.604261	-1.06629	0.526555	0.219491	0.822491
ESCO1	0.822812	0.0250784	0.218688	0.992313	0.748488	0.593431	0.400572	0.546145
DEF8	0.821887	0.226569	-0.0773779	0.999913	0.460967	0.921774	0.470813	0.670128
PPM1D	0.821656	0.2906
MKRN1	0.821323	0.00112655	-0.203108	0.994709	0.0081755	0.999937	0.00586678	0.999003
RNF185	0.820685	0.301327
RANBP10	0.81975	0.283875
SLC38A2	0.817584	0.343589	-1.35765	0.590238	-0.494266	0.922183	0.871875	0.44218
DEGS1	0.816696	0.0996715	-0.911178	0.77581	-0.166356	0.996324	0.680224	0.332141
DENND4C	0.815868	0.340361
MTF2	0.815704	0.0930419	-0.00455284	0.999913	-0.0992381	0.999937	-0.169656	0.875458
GPBP1L1	0.815606	0.00211755	-0.0959493	0.999913	0.353713	0.860915	0.261852	0.63613
MXD1	0.815027	0.16185	-0.774346	0.75736	-0.0481827	0.999937	0.733303	0.345106
STRADA	0.814797	0.171037
EPC2	0.814667	0.0538866	0.00932786	0.999913	0.477379	0.884077	0.397944	0.616046
ELOC	0.813885	0.0581008	0.228836	0.986993	0.882734	0.404799	0.605738	0.283559
MAP2K1	0.813414	0.241041	-0.051152	0.999913	0.227372	0.988251	0.21408	0.868548
AMD1	0.812465	0.0135284	0.506525	0.845511	1.11164	0.108318	0.522852	0.291418
GPR35	0.812301	0.564367	-0.668099	0.996239	-1.07919	0.879504	-1.16124	0.505506
UBXN2A	0.811188	0.0639295			1.11977	0.501985	-0.285214	0.777017
KCTD10	0.81104	0.198148
ATP2A2	0.810646	0.1327	-0.147498	0.999913	0.295533	0.955929	0.301509	0.761988
SRGN	0.809786	0.0611943	-0.14116	0.996239	0.37467	0.864469	0.463259	0.41067
TRIM41	0.809714	0.216022
CIRBP	0.808399	0.139405	0.0920615	0.999913	0.442985	0.8782	0.279696	0.734393
NECAB3	0.80773	0.230561
C15orf39	0.806296	0.1155	-0.248589	0.999913	-0.2242	0.966306	-0.293587	0.725044
CCDC6	0.805256	0.330311	-0.600736	0.986993	-0.788014	0.864469	-0.546781	0.689093
ANPEP	0.804291	0.301961	0.173644	0.999913	0.28601	0.982778	-0.108154	0.960079
RAB11FIP2	0.80382	0.280656	-0.428187	0.987839	-0.166525	0.999937
ZNF136	0.803731	0.275419
ODF3B	0.801569	0.00763694	-0.786619	0.511757	-0.28204	0.885132	0.44445	0.332141
RAB33B	0.801418	0.228574
FBXO42	0.801362	0.0581271	-0.237402	0.999913	0.0834585	0.999937	0.27133	0.75231
PSEN1	0.798953	0.0158098	0.13271	0.999913	0.514209	0.735873	0.279959	0.650193
MTG2	0.798289	0.493889
GSTO1	0.798244	0.338529	-0.382104	0.991762	0.51694	0.913063	0.920976	0.329744
PRPS1	0.797981	0.3523	-0.737545	0.845511	-0.416896	0.95359
COPRS	0.797109	0.0866865	0.0455815	0.999913			0.149799	0.895522
BTD	0.796508	0.252883
MT1X	0.795207	0.382429
C8orf76	0.794667	0.031657	0.00406249	0.999913	0.324437	0.907521	-0.053826	0.970461
SNN	0.792787	0.0272912	0.0329459	0.999913	0.200838	0.9607	0.0440943	0.9718
USF2	0.792148	0.209328	-0.24578	0.999913	0.488481	0.891567	0.674043	0.412536
HMOX1	0.791454	0.226977	1.54423	0.511889	2.1289	0.0835616	0.554391	0.516155
RIN3	0.790668	0.0735031	-0.0935574	0.999913	0.412532	0.853063	0.405354	0.538954
DCTN6	0.789665	0.0382823	0.170184	0.999913			0.124383	0.9036
SERINC1	0.789377	0.007452	0.108086	0.999913	0.46395	0.706746	0.275789	0.608649
KBTBD2	0.78758	0.0716882	0.0810775	0.999913	0.467144	0.877661	0.223208	0.80215
AC003681.1	0.786916	0.266132	-1.62137	0.704393			0.557769	0.651136
CCDC186	0.786093	0.302125	0.555791	0.968061	1.2124	0.623748	0.663263	0.545976
RYBP	0.785751	0.220126	0.129839	0.999913	0.749815	0.764897	0.562908	0.539594
EMD	0.785099	0.152714	0.208653	0.996239	0.870782	0.619939	0.621605	0.42778
SLC25A36	0.783806	0.168359	-0.791165	0.865879	-0.410651	0.90208	0.235918	0.816687
CAPN10	0.781229	0.279733
AC106712.1	0.779237	0.290848
MROH1	0.778392	0.230098
HPS4	0.777568	0.201402			0.730921	0.844782	0.316394	0.789494
WIPF2	0.777456	0.057983	0.0597181	0.999913	0.237921	0.9607	-0.104197	0.927984
ITPRIP	0.776535	0.520251	-0.375431	0.992023			0.244284	0.917911
YPEL5	0.775581	0.386555	-0.235171	0.999913	0.742368	0.857808	1.01354	0.323157
PPIF	0.774919	0.621727	-1.64682	0.874145	-1.06871	0.882493	0.494339	0.825447
SLC41A3	0.774366	0.317106
TADA2B	0.774201	0.357678
RAP2B	0.773492	0.252195	0.0526055	0.999913	0.734278	0.80033	0.665749	0.451699
PPP6C	0.772415	0.0211994	0.040835	0.999913	0.440058	0.796837	0.293641	0.638991
PARP6	0.771161	0.414055
TFDP1	0.770342	0.503039	-0.771211	0.958511	-0.44005	0.980218	0.28018	0.887124
ZCCHC3	0.770295	0.186112
DYNLT3	0.770254	0.092804	0.121943	0.999913	0.662992	0.742087	0.474136	0.540959
MCRIP2	0.769237	0.044392	-0.13937	0.999913	-0.0178167	0.999937	-0.0106559	0.999003
ATG4D	0.76878	0.226231
PTS	0.767643	0.506744	0.371663	0.991762	0.968266	0.856381	0.608876	0.712967
BCL2L1	0.767422	0.432211
LARP7	0.765477	0.0299916	0.385992	0.954431	0.637116	0.567619	0.209577	0.747409
TSC22D3	0.764198	0.419907	-0.710802	0.930912	0.416698	0.950635	1.16545	0.279541
UHRF2	0.763499	0.11841	-0.345547	0.986993	0.0650318	0.999937	0.357584	0.699578
ACTR1A	0.75992	0.0031903	0.0472747	0.999913	0.161453	0.961384	-0.0926628	0.894215
MAN2A2	0.758875	0.477058			-0.637451	0.913169	0.6155	0.703732
ELF1	0.758468	0.357979	-0.253428	0.996239	0.307829	0.968501	0.529944	0.646899
HNRNPA0	0.757974	0.244057	-0.297035	0.987702	0.241005	0.977569	0.494926	0.57752
H2AFY	0.757951	0.249173	-0.52669	0.961699	0.263184	0.968083	0.788469	0.295762
C18orf32	0.75748	0.0435368	-1.11017	0.690068	-1.10165	0.486338	-0.0225927	0.999003
UBXN7	0.756811	0.0393435	-0.622647	0.929715	-0.650357	0.770451	-0.214575	0.793975
SGPL1	0.75678	0.200563	0.632759	0.890109	1.02704	0.586919	0.258512	0.819953
TENT4B	0.756725	0.481728	-0.797959	0.916703	-0.122683	0.999937	0.682715	0.646899
MED13L	0.756591	0.0629999	-0.168927	0.999913	0.217543	0.958282	0.228565	0.74468
ZFAND2A	0.7565	0.602217	-0.683351	0.969456	-0.439208	0.987743	0.161266	0.961506
PRR34-AS1	0.75604	0.0958848	-0.433585	0.973838	-0.346321	0.95357	-0.0194141	0.999003
AC025159.1	0.755079	0.262895	0.0484631	0.999913	0.72666	0.820553	0.666827	0.507873
NR2C1	0.755031	0.401284
MT-CO2	0.754817	0.00734595	-0.516421	0.621925	0.121292	0.966306	0.612583	0.0291705
ERO1A	0.753549	0.0183403	0.628068	0.703236	1.19806	0.118676	0.516712	0.312053
MT-ND3	0.753377	0.126085	-0.836553	0.653324	-0.437585	0.823486	0.323782	0.642016
CYSTM1	0.750536	0.2817	-0.0991151	0.999913	0.797491	0.743477	0.911769	0.297968
MTMR6	0.750206	0.0148348	0.27599	0.983599	0.495642	0.770451	0.072476	0.939524
UBE2Q2	0.750107	0.451378	0.547608	0.975859	1.15422	0.757554	0.583997	0.679048
AP002807.1	0.749776	0.246888
TOMM5	0.749448	0.244332	-0.678326	0.869586	-0.184242	0.996029	0.450832	0.661232
HIST1H2BC	0.748349	0.415626
DNAJC3	0.748192	0.126551	0.05857	0.999913	0.424986	0.884077	0.258252	0.749673
C16orf87	0.747748	0.568516	-0.49595	0.996239	0.0792003	0.999937	0.461979	0.805099
PIK3R1	0.747122	0.31158	0.104553	0.999913	0.451489	0.935462	0.225988	0.854026
BRAF	0.747043	0.0415267	-0.54001	0.884359	0.0670338	0.999937	0.588421	0.295762
GALNT2	0.746749	0.44197	-0.448447	0.991762	0.69142	0.895534	1.17216	0.301178
NPLOC4	0.746433	0.0953895	-1.01096	0.621925	-0.40493	0.912081	0.588853	0.396395
CCDC9	0.746318	0.239157
MT-ATP6	0.745825	0.0527221	-0.253174	0.962869	0.422865	0.770451	0.662497	0.115271
COPS2	0.745351	0.00354674	0.245573	0.979522	0.592822	0.559685	0.230674	0.657661
MEF2D	0.74528	0.534338	-1.35596	0.826341	-0.753306	0.899752	0.57299	0.719918
COX19	0.745274	0.0910047	-0.636188	0.906123	-0.126711	0.999937	0.317073	0.679048
RNF11	0.745014	0.310416	-1.49924	0.701694	-1.36562	0.500313	-0.196381	0.889255
INTS12	0.742541	0.153775
SNX18	0.742486	0.218315	0.289982	0.991762	0.496563	0.865976	0.108947	0.934705
RB1CC1	0.741863	0.172895	-0.679612	0.884359	-0.15384	0.998288	0.464281	0.572775
ATF7IP2	0.740507	0.466067
FBXO34	0.740415	0.200604			-0.0401058	0.999937	0.108017	0.946276
TAOK2	0.738642	0.307565
GHDC	0.73747	0.364689
WASHC1	0.737284	0.169302	-0.921333	0.780017	-0.696771	0.762985	0.193683	0.852
GYPC	0.736973	0.346792	-0.365557	0.986993	-0.0979914	0.999937	0.186769	0.9036
PDK3	0.735674	0.41985
IP6K2	0.735369	0.077525	0.00321541	0.999913	0.363705	0.915458	0.166829	0.855495
PPP3CC	0.734884	0.193055			-0.141698	0.999937	-1.32717	0.273253
ECE1	0.733306	0.129216	0.789801	0.710575	1.46117	0.164099	0.654163	0.354729
RLF	0.732863	0.372663			-0.70509	0.865655	-0.381035	0.787889
TRIAP1	0.732365	0.0543032	0.7131	0.891727	0.564661	0.775351	-0.370602	0.649494
PTPRJ	0.732242	0.281301	0.0696253	0.999913	0.830806	0.756305	0.763286	0.368635
ANXA7	0.73195	0.135594	0.0329635	0.999913	0.322936	0.92579	0.209714	0.816581
MED10	0.731839	0.393171	-0.217945	0.999913	0.547582	0.915458	0.754608	0.496056
PRKAG2	0.731641	0.486126	-0.755422	0.961699	0.174298	0.999937	0.946702	0.455563
RHEB	0.730422	0.255961	0.501972	0.962869	1.32871	0.384918	0.834147	0.291418
ARID3B	0.729454	0.639548
DNTTIP2	0.728797	0.358313	-0.164504	0.999913	0.439295	0.929553	0.544249	0.616831
FEM1C	0.728331	0.282138	-0.800751	0.908415	-0.0340797	0.999937	0.682031	0.494426
RGS12	0.72815	0.495281	0.00820149	0.999913	1.04482	0.783467
ZNF296	0.726398	0.414747	1.08586	0.906123			-0.282328	0.869496
ZNF703	0.723551	0.245477	-0.947539	0.766004	-0.523983	0.864469	0.351332	0.705787
DNAJB6	0.722055	0.0967112	0.306567	0.960771	0.875158	0.422071	0.540668	0.353992
VPS13A	0.721415	0.340297
HAVCR2	0.721302	0.456052	-0.293483	0.999913	0.698336	0.885952	1.04075	0.37682	GALECTIN
PYROXD1	0.721121	0.0929458	-0.361046	0.968061	0.0877396	0.999937	0.396636	0.601156
MAP1LC3B	0.720684	0.311482	-0.475571	0.969456	0.158199	0.999937	0.603625	0.505866
FAM168B	0.719637	0.654565	0.635935	0.991179	0.955124	0.91353
GPR107	0.718505	0.285301
IMPAD1	0.718391	0.092804	-0.399633	0.961699	0.338423	0.920393	0.691709	0.262768
PPM1A	0.717733	0.0240352	-0.55245	0.865584	-0.120369	0.999937	0.39265	0.495577
CCDC69	0.71545	0.0426959	-0.2386	0.991762	-0.00695882	0.999937	0.0674289	0.942626
NSUN3	0.715328	0.303024
MT-ND1	0.714318	0.00865059	-0.494343	0.845511	-0.254287	0.852978	0.110716	0.816581
ASMTL	0.71409	0.128945	0.201097	0.999913			-0.0331145	0.99575
TOPORS	0.713871	0.129585	0.298032	0.990735	0.55148	0.856381	0.131681	0.912123
AP1G1	0.712657	0.0224189	-0.1366	0.999913	0.217496	0.966306	0.270314	0.665199
KANSL3	0.711629	0.343381
OSBPL9	0.71147	0.133869			0.0678465	0.999937	-0.288734	0.785753
RDX	0.709086	0.0772668	0.0452919	0.999913	0.551156	0.831056	0.371241	0.611223
YTHDF1	0.708144	0.343433	-0.11991	0.999913	0.269258	0.989233	0.256524	0.851613
PQBP1	0.707681	0.00357592	-0.317104	0.962694	-0.0226227	0.999937	0.152475	0.771147
APOOL	0.706046	0.263866
TEN1	0.704713	0.504433			-0.0989155	0.999937	0.275255	0.881666
SETD7	0.704275	0.459778	0.648386	0.967079	1.24866	0.709667
HNRNPL	0.704086	0.214356	-0.669637	0.916552	-0.579396	0.828406	-0.134192	0.910193
GATAD2B	0.703816	0.447336	-0.872163	0.936752	-0.409573	0.964865
FBXL3	0.703802	0.0265631	0.964746	0.621925	1.34121	0.165391	0.238118	0.717761
TMEM138	0.703628	0.196975	-0.194053	0.999913	0.1459	0.999937	0.234418	0.82524
SIN3A	0.703192	0.0910704	-0.0107569	0.999913	0.215837	0.972279	-0.0911922	0.942311
OSER1	0.70273	0.391739	-0.442425	0.979522	-0.102254	0.999937	0.270959	0.840933
PCGF3	0.70152	0.368364
KLF10	0.700486	0.554326	-0.531496	0.991762	-0.214166	0.999937	0.211662	0.920119
PLAUR	0.699417	0.275866	-0.89586	0.646582	-0.27553	0.961584	0.63034	0.434068
ATF3	0.699235	0.639292	-0.125657	0.999913	0.720335	0.938844	0.877179	0.623627
PPTC7	0.698832	0.528037	-0.0594183	0.999913	0.290481	0.995952	0.255384	0.895353
GAR1	0.698045	0.174876	0.263158	0.992023	0.942081	0.609312	0.685743	0.365343
NXF1	0.697969	0.216022	-0.462885	0.968061			0.470877	0.592079
HBEGF	0.696966	0.630733	-1.88974	0.566273			0.753087	0.680347	EGF
ZNFX1	0.696905	0.0185925	0.138205	0.999913	0.158469	0.980218	-0.291237	0.648807
DUSP11	0.696824	0.0526576	0.991679	0.884359	0.782597	0.62552
PRR14	0.696617	0.318545	0.11602	0.999913	-0.0451961	0.999937
RAB21	0.696315	0.246888	-0.0718468	0.999913	0.167052	0.996553	0.17167	0.88017
FLVCR2	0.696243	0.338781
RAPH1	0.694394	0.629103
EMC3	0.693405	0.0240352	0.0487035	0.999913	0.37788	0.815251	0.210343	0.715729
AZIN1	0.692861	0.0547737	-0.229167	0.990423	0.196952	0.966034	0.323422	0.616046
KLF3	0.692262	0.260035	-0.144162	0.999913	0.418848	0.91629	0.547707	0.500065
ASAH1	0.692157	8.80435e-05	-0.00252753	0.999913	0.773341	0.0158606	0.793566	1.31124e-07
TP53I11	0.691059	0.430695	1.50895	0.621925	2.31393	0.203833
ZNF350	0.689535	0.13457	-0.358934	0.962694	-0.00902053	0.999937	0.267051	0.755869
APH1A	0.689393	0.00117798	-0.236687	0.975859	0.136077	0.959952	0.243176	0.553966
MRPL54	0.68929	0.105389	-0.0454129	0.999913	0.181482	0.968983	0.101074	0.910086
SZRD1	0.689196	0.0188168	-0.123222	0.997355	0.294193	0.865976	0.32182	0.515871
C18orf25	0.688637	0.244422	-0.340567	0.987839	-0.00652954	0.999937
YAF2	0.688467	0.0376059	-0.740352	0.621925	-0.230243	0.950507	0.484343	0.350126
SMS	0.687854	0.0613305	-0.486697	0.885981	-0.0743149	0.999937	0.361735	0.539089
CCDC59	0.686406	0.206254	0.00667931	0.999913	0.271273	0.950635	0.14243	0.893812
CTDSP2	0.686406	0.0501586	-0.00563492	0.999913	0.298016	0.899666	0.2094	0.752055
CDCA4	0.686199	0.47933
TOR3A	0.686117	0.120044	0.148995	0.999913	0.594829	0.751096	0.327879	0.67299
FLCN	0.686086	0.368868
TTI2	0.686001	0.267157
BAZ2A	0.685909	0.0741487	-0.0923164	0.999913	0.0847303	0.999937	0.133868	0.870247
SNIP1	0.684557	0.65952
GNL1	0.683333	0.123125	-0.648693	0.884359	-0.490365	0.876016	0.0610597	0.967997
TBK1	0.682932	0.117688	0.194153	0.996239	0.404647	0.906124
ENTPD4	0.682812	0.358313	-0.0963673	0.999913	0.431778	0.935462	0.473662	0.683323
KANSL1	0.682482	0.0115106	-0.586778	0.655732	0.194871	0.945802	0.793459	0.00703964
USF1	0.681805	0.0610513	-0.155625	0.999913	0.221434	0.97281	0.32574	0.640573
SLC15A3	0.681679	0.192918	-0.201917	0.999913	0.00730912	0.999937	0.000595838	0.999996
CDS2	0.680904	0.0633597	-0.07374	0.999913	0.394601	0.882067	0.425821	0.499631
POMZP3	0.679949	0.429615
CD300C	0.679549	0.325777	0.387888	0.979683	0.823474	0.745902	0.392728	0.702209
CHP1	0.678743	0.266236	-0.892702	0.827044	-0.229553	0.980218	0.622528	0.438224
BRD2	0.677863	0.124713	-0.170738	0.999913	-0.0185545	0.999937	-0.0313576	0.990804
ELP2	0.677385	0.125157	-0.862902	0.75736			0.521383	0.475278
TRPC4AP	0.676124	0.218315	0.323508	0.992023			0.0815899	0.961506
EAPP	0.675961	0.00402824	-0.147989	0.999913	-0.013545	0.999937	0.00662908	0.999003
UBE2B	0.675554	0.0343123	0.226961	0.979683	0.628358	0.47879	0.331929	0.505142
EIF5A	0.675362	0.190442	0.0822831	0.999913	0.423306	0.866599	0.276723	0.716744
MTMR9	0.674581	0.151637	-0.167829	0.999913	0.545476	0.864105	0.714709	0.287382
EMC6	0.673915	0.000976545	0.479733	0.872868	0.707043	0.294314	0.0957175	0.851613
YTHDF3	0.673874	0.436662	-0.737446	0.916864	-0.679131	0.865655	-0.124683	0.950855
KAT5	0.673795	0.279549	0.936364	0.884359	1.0358	0.607631	-0.17032	0.908767
GPR132	0.673789	0.267778	0.725947	0.937562			-0.036354	0.99769
EPB41L4A-AS1	0.67335	0.594219	-0.0755112	0.999913	0.339348	0.993569	0.386013	0.84027
TLK2	0.672511	0.0787693	0.00505692	0.999913	-0.0783673	0.999937	-0.344448	0.668285
USP22	0.672264	0.0661519	0.384239	0.945441	0.708577	0.611917	0.237714	0.739133
BLOC1S6	0.671473	0.0557968	0.0781884	0.999913	0.274708	0.922271	0.0183162	0.999003
SUN1	0.671222	0.314224	0.00751461	0.999913			1.00057	0.249815
SCPEP1	0.67122	0.151967	0.0375558	0.999913	0.00589374	0.999937	-0.184361	0.824688
ATP2B1-AS1	0.67013	0.417204	-0.559494	0.967079	-0.0234306	0.999937	0.49583	0.656172
PSMD7	0.669778	0.0131424	0.696354	0.621925	0.961851	0.0694841	0.170983	0.732149
OTUD1	0.669721	0.617183	-0.459168	0.999913	0.0989638	0.999937	0.499419	0.77255
AP3S2	0.669403	0.253003			-0.810462	0.863485	-0.172924	0.910973
C1QA	0.669156	0.764722	-1.58281	0.87969	-1.16459	0.882179
PPP2R5C	0.668832	0.104443	-1.05089	0.0717098	-0.495456	0.794798	0.55695	0.327635
KCTD5	0.667405	0.547743	0.854227	0.967079			1.23493	0.34934
MT-CYB	0.666498	0.152784	-0.29957	0.976271	0.0392265	0.999937	0.2601	0.696974
RHOF	0.664874	0.270109	1.27034	0.514028	1.79927	0.130373	0.519616	0.539136
HSDL1	0.664345	0.358651
RMDN3	0.663843	0.220466
WWC3	0.663443	0.276932
PLEKHM2	0.663368	0.490085	-0.680449	0.969456	-0.0562306	0.999937	0.584392	0.655512
ANKRD10	0.662405	0.248576	-1.03556	0.623323	-0.113484	0.999937	0.92752	0.179793
BASP1	0.662021	0.648119	-0.208819	0.999913	0.427211	0.980218	0.665745	0.716744
NFKBIB	0.661897	0.0937007	-0.694309	0.747129	-0.157075	0.992646	0.517399	0.393534
CLASRP	0.661726	0.0732683	-0.872957	0.861363	-1.03201	0.540477	-0.362701	0.643597
MARK4	0.661444	0.286219
POU2F1	0.661088	0.436662			-0.81539	0.852978	-0.59509	0.657661
AC074032.1	0.660949	0.465492
CEBPD	0.660884	0.629227	-1.49306	0.823282	-1.04561	0.864469	0.415539	0.828151
NRROS	0.660329	0.0672585	-0.189408	0.999913	-0.302018	0.952032	-0.421212	0.572119
AAK1	0.660018	0.0211415	-0.659047	0.680938	-0.161901	0.971636	0.475759	0.285953
ZBED4	0.659934	0.369011
REXO1	0.659117	0.109323			0.530321	0.865976	-0.0228691	0.999003
F11R	0.658802	0.429172							JAM
B4GALT3	0.658363	0.151824	0.363261	0.970335	0.482475	0.879504	-0.0481467	0.981336
FPGS	0.658006	0.517946	0.339811	0.999913	0.708593	0.899752	0.301472	0.861226
MAF1	0.657295	0.0019203	0.0654107	0.999913	0.338395	0.776977	0.0730678	0.896735
CDKN2D	0.656247	0.461548	0.101814	0.999913	0.202595	0.999937	-0.0235427	0.999003
HAUS8	0.656227	0.197869	0.0242103	0.999913			0.0340882	0.99575
NENF	0.654929	0.0117437	-0.165845	0.992023	0.0888746	0.998288	0.0909885	0.88674
MAGED2	0.653562	0.421852	0.4668	0.976855	1.13952	0.607525	0.696134	0.51704
RAB34	0.652917	0.160403			-0.38083	0.925293	0.0739509	0.961506
PRDX6	0.652212	0.16273	-0.0528676	0.999913	0.335411	0.895756	0.27291	0.705787
RASA4	0.652134	0.458056
ALDOA	0.651639	0.0640768	0.0984419	0.999913	0.542126	0.701076	0.394508	0.505511
SETD1A	0.651193	0.368472
EMC7	0.651128	0.00154335	0.225725	0.952963	0.637758	0.30054	0.355042	0.304005
MTHFD2L	0.651066	0.362449	-0.811448	0.891727	-0.272174	0.97731	0.462504	0.670315
CNOT9	0.650932	0.125619	-0.578854	0.91803	-0.438158	0.89542	-0.0155955	0.999003
ADGRE1	0.64983	0.526147	-0.352498	0.996239	-0.274741	0.995696	-0.0817743	0.976482
TRABD	0.649337	0.326355	-0.0179923	0.999913	0.220542	0.990946	0.0907995	0.956881
CCNG2	0.649281	0.193193	0.448094	0.967079	0.729137	0.737971	0.249812	0.780245
HAUS2	0.649174	0.271438	0.429766	0.969456	0.922308	0.641331	0.421547	0.6603
AHCTF1	0.648554	0.239928	0.25409	0.991762	0.703732	0.750343	0.388914	0.658649
KRT10	0.648083	0.450852	-0.185097	0.999913	-0.157558	0.999937	-0.169871	0.913112
SHISA4	0.647745	0.385035
TFRC	0.647551	0.430441	-0.532169	0.966542	0.429058	0.938606	1.00369	0.294946
C2	0.647352	0.245477	-0.318481	0.991762	-0.278171	0.966306	-0.0447373	0.98918
UBC	0.646582	0.355123	-0.164197	0.999913	0.490486	0.891567	0.652687	0.434068
TMEM39B	0.644481	0.388369
SNAPC2	0.644346	0.0962645	-0.000599976	0.999913	0.0950401	0.999937	-0.0335976	0.989881
PTPMT1	0.644067	0.133478			-0.0760054	0.999937	-0.102511	0.934148
XPO4	0.643418	0.311706	0.710609	0.937562	0.548698	0.894251	-0.534739	0.681708
PPP1R2	0.643358	0.168365	0.141444	0.999913	0.593648	0.73212	0.375386	0.590818
HNRNPUL1	0.641973	0.159673	-0.281177	0.966964	0.218417	0.962666	0.511214	0.438434
DLD	0.641958	0.385876
FNIP1	0.641897	0.408679	-0.215932	0.999913	0.417313	0.940583	0.592442	0.572775
SYTL3	0.641752	0.483786
HMGN1	0.641559	0.229592	0.222083	0.993368	1.12056	0.380988	0.934811	0.114769
RIC1	0.641555	0.1674	-0.645223	0.917037			0.23095	0.806236
SUPT5H	0.641044	0.275419	-0.587007	0.916703	-0.188519	0.992646	0.348899	0.715878
SAT1	0.640721	0.0019203	-0.465146	0.501664	0.313429	0.672322	0.796178	1.52822e-06
UNK	0.639633	0.518659
SPPL2A	0.639499	0.0741487	0.220972	0.991762	0.448141	0.815251	0.123464	0.865427
TP53I13	0.638633	0.180475	-0.720588	0.845511	-0.238611	0.971173	0.457955	0.556015
TRIM23	0.638609	0.305118
MARCH6	0.638507	0.271471	-0.383508	0.969456	0.179051	0.992646	0.577523	0.496617
IER5L	0.638263	0.787429	-1.01075	0.990948	-0.145593	0.999937	0.895788	0.720806
PPP1CB	0.637836	0.000148045	0.265136	0.82997	0.749445	0.0476395	0.437146	0.0530323
CERK	0.637736	0.399064	-0.214925	0.999913	0.223388	0.996324	0.397891	0.720368
MRGBP	0.637261	0.170786	-0.381982	0.990074	-0.139869	0.999937
ABT1	0.636704	0.0391971	0.744652	0.918314	0.623039	0.617743	-0.115206	0.882122
DSE	0.635541	0.367206	0.0177473	0.999913	0.634975	0.851438	0.627715	0.532119
LUZP1	0.635367	0.234254	1.17734	0.793959	1.01469	0.569685	-0.428874	0.695862
SMG7	0.63506	0.131185	0.571917	0.946187	0.335744	0.934966	-0.424102	0.626651
STRAP	0.634885	0.0193037	0.800158	0.296583	1.26672	0.00982782	0.417201	0.329744
ANAPC15	0.634698	0.136627	0.522006	0.937562	0.78994	0.55805	0.152068	0.854974
SIPA1L1	0.634491	0.0250784	-0.349661	0.977992	-0.148342	0.987743	0.0174975	0.999003
PROSER1	0.634018	0.290491
BCL6	0.633633	0.3627			0.458404	0.920393	-0.459538	0.68823
ST8SIA4	0.633172	0.0373473	0.264564	0.979522	0.405067	0.854112	0.0465265	0.965266
NOC4L	0.632917	0.218379	-0.0643574	0.999913	-0.137847	0.999937	-0.306559	0.765924
MLXIP	0.632566	0.184985	-2.04329	0.168467	-1.74619	0.277228	0.173368	0.864646
CITED2	0.632386	0.491668	-0.777593	0.917172	-0.253068	0.992646	0.520236	0.692846
ZFP36L1	0.630473	0.377481	0.419581	0.969456	1.00945	0.619485	0.581762	0.52104
HIP1	0.63046	0.322048
GTPBP4	0.62968	0.167435	0.245536	0.992023			0.268521	0.744733
STX11	0.629183	0.126067	0.323712	0.975487	0.60357	0.641386	0.1999	0.763447
UPF3A	0.628825	0.20809	-0.0449108	0.999913	0.0270129	0.999937	-0.284611	0.755393
PSMD9	0.628537	0.124336	-0.447644	0.930615	-0.186066	0.985682
CDC42EP3	0.628163	0.451899	0.48697	0.980885	0.624118	0.876372	-0.072246	0.974374
ADAM17	0.627992	0.281763	-0.767515	0.825354	-0.0125311	0.999937	0.763998	0.301252
ATP6V0A2	0.627945	0.325724	-0.824682	0.898618			0.256845	0.838617
ARAF	0.626847	0.0970647	-0.645907	0.883629	-0.406883	0.868164	0.241444	0.732598
IRF7	0.626775	0.571908	0.752811	0.946187	1.10011	0.727506	0.314562	0.849406
ZNF385A	0.626737	0.327809	-0.510393	0.960555	0.0300826	0.999937	0.501703	0.572008
CSGALNACT2	0.626395	0.267484	-0.869788	0.687552	-0.504488	0.852924	0.313972	0.717646
UBE2D3	0.626186	0.0996715	-0.407905	0.900044	0.257012	0.901978	0.664592	0.117061
PRPF18	0.625775	0.310196	0.818436	0.891727	0.993074	0.664029
CNOT8	0.625547	0.101657	-0.148734	0.999913	-0.0347865	0.999937	0.00843133	0.999003
TIMM10B	0.625061	0.261044	0.149236	0.999913	0.450017	0.913169
SEC62	0.624993	0.301674	-0.303882	0.979683	0.025802	0.999937	0.274488	0.762714
NGDN	0.624144	0.301136	-0.293764	0.980338	0.353262	0.936787	0.6545	0.44984
HMCES	0.622283	0.326458
SFSWAP	0.621765	0.0435426	-0.173933	0.996239	0.209911	0.944678	0.301458	0.57762
FAM76B	0.621687	0.372272	0.103454	0.999913	0.418436	0.936325	0.239529	0.849406
RAB2A	0.620342	0.0281035	0.13598	0.999913	0.229989	0.898865	-0.037609	0.965903
JUN	0.620216	0.766183	0.0725777	0.999913			1.01951	0.65598
NABP2	0.619848	0.638002
SSH2	0.619212	0.00109627	0.0338345	0.999913	0.506853	0.388663	0.427403	0.123477
CBLL1	0.618168	0.11377	-0.0404242	0.999913	0.219384	0.969994	0.177379	0.831269
STARD4	0.617994	0.731952
ACBD5	0.617951	0.348755			-0.612394	0.887059	-0.10209	0.958393
TMEM120A	0.617668	0.0573602	-0.224648	0.986993	0.113346	0.998288	0.298226	0.615683
DERL2	0.617302	0.0306821	0.791222	0.372979	1.00284	0.12437	0.0461615	0.963675
ZNF644	0.617255	0.117458	-0.294326	0.979522	-0.135578	0.996115	0.0535474	0.965903
SLC25A26	0.616734	0.300127
AL354733.3	0.616252	0.518953
CLPTM1	0.614944	0.109323	0.0446114	0.999913	0.299346	0.916317	0.230879	0.751543
CC2D1B	0.614404	0.453698
ZMIZ1	0.614091	0.409571	-0.593937	0.946074	-0.129871	0.999937	0.410271	0.711289
MAPRE1	0.613585	0.0656939	0.0166278	0.999913	0.337193	0.851203	0.178173	0.77424
ZNF92	0.613373	0.271826
UBALD2	0.612189	0.582358	-0.898483	0.946187	-0.131514	0.999937	0.778624	0.551236
PCNP	0.611723	0.116905	-0.0508786	0.999913	0.384355	0.849042	0.391556	0.510761
AFF4	0.611482	0.220126	-0.609483	0.916703	-0.422597	0.884077	-0.00146154	0.999296
RRN3	0.611145	0.598731
TMEM170A	0.609709	0.273635	0.342527	0.98203	0.806345	0.701052	0.442803	0.606228
RRBP1	0.609089	0.254627	-0.756772	0.91605	-0.709325	0.739895	-0.212894	0.817602
TFE3	0.609024	0.238479	0.237752	0.991762	0.885757	0.583282	0.656804	0.366498
ANAPC10	0.608689	0.647249
KLHL36	0.607858	0.188424			0.360952	0.936176	0.0493934	0.979402
TLE4	0.607058	0.0834958	-0.544703	0.747966	0.0286699	0.999937	0.568679	0.20861
FOXK1	0.606933	0.325472	0.0163365	0.999913	0.327746	0.958282	0.267635	0.81434
CIAPIN1	0.606073	0.174168	0.161754	0.999335	0.693683	0.673338	0.51355	0.468217
NACC2	0.60566	0.243294	-0.374476	0.961699	-0.166162	0.995742	0.110139	0.930515
RASSF2	0.605219	0.0986041	-0.0805825	0.999913	0.00804895	0.999937	0.024259	0.994397
PPP1R8	0.604678	0.267206
GOLT1B	0.603867	0.164539	-0.146394	0.999913	0.135195	0.999937	0.203285	0.8173
MTCH1	0.60369	0.00150866	-0.317707	0.954132	-0.20069	0.912349	-0.00077599	0.999296
RBM8A	0.602889	0.0384685	0.0386066	0.999913	0.376391	0.754794	0.236404	0.62617
LPIN2	0.602863	0.452107
RCHY1	0.60256	0.220126	0.164671	0.999913	0.29243	0.964797	0.00558454	0.999003
MTPAP	0.601968	0.452107	0.108671	0.999913			0.460607	0.722936
TPD52L2	0.601632	0.43071	0.522722	0.978863	1.12112	0.674052	0.621858	0.542943
HMGB2	0.601459	0.499393	-1.06198	0.814727	-0.681785	0.858211	0.370416	0.779987
DHX57	0.600801	0.295797	0.493775	0.960458	0.574019	0.871008
CREBBP	0.600605	0.0305843	-0.741602	0.730999	-0.44047	0.800263	0.28394	0.576412
FHOD1	0.600047	0.328846	0.722821	0.891727	0.952551	0.656013
INPP5F	0.59939	0.359716
UFD1	0.597094	0.220126	0.512906	0.920355	0.944854	0.427061	0.347822	0.643974
POLDIP3	0.596225	0.208368	0.746461	0.79957	0.92634	0.562637	0.0312472	0.995915
PPP4R1	0.595667	0.45404	-0.902262	0.898618	-0.616485	0.899752
TMEM87A	0.595507	0.214186	-0.0836038	0.999913	0.469686	0.857858	0.529497	0.46529
TNRC6A	0.595282	0.273518	-0.140109	0.999913	0.0863409	0.999937	0.115389	0.930954
ZFP36	0.595176	0.388154	-0.758575	0.782531	-0.0484235	0.999937	0.730288	0.358789
CDC14A	0.593334	0.341514
SRA1	0.592667	0.325949	-0.117231	0.999913	0.116308	0.999937	0.144853	0.901697
ADPGK	0.592579	0.070109	-0.102585	0.999913	0.213086	0.941492	0.178692	0.768806
NOL12	0.591765	0.256893
GATAD2A	0.591118	0.446779	-0.548404	0.969456	-0.0249231	0.999937	0.447207	0.692082
DPM1	0.590616	0.284305	1.02011	0.745421	1.31715	0.32312	0.316751	0.739613
GPR137	0.589669	0.349709	-0.050873	0.999913	-0.243259	0.992646
TP53INP1	0.588969	0.323703	-0.593268	0.968061			0.366367	0.731816
CDC25B	0.587823	0.494799
PPP2CA	0.587788	0.287106	0.263615	0.987702	0.51332	0.84967	0.175486	0.854974
BIN3	0.587494	0.384404	0.0631556	0.999913	0.242888	0.987743	-0.0371402	0.996982
ZBTB33	0.587212	0.426246
EIF3J-DT	0.586569	0.475792
NDUFA4	0.585728	0.101952	0.137952	0.998867	0.668504	0.470938	0.514446	0.237497
ISG20	0.585449	0.521419	-0.440428	0.974492	0.212644	0.996029	0.685165	0.572851
NOL4L	0.584971	0.3523	0.384552	0.979683	1.30479	0.425855	0.981783	0.206702
UBL3	0.583761	0.0469853	-0.221809	0.975859	0.250958	0.916336	0.453314	0.31494
RNASEH1	0.583529	0.237418	0.0744936	0.999913	0.537863	0.874625	0.445289	0.590179
MRPS30	0.583221	0.16484	0.409881	0.948155	0.65071	0.713723	0.138191	0.883571
TSFM	0.582885	0.24496	0.564134	0.960555	0.514091	0.863703	-0.272989	0.793653
ARPC5L	0.582103	0.482098	-0.0334516	0.999913	0.146512	0.999937	0.0843411	0.967997
PSMA6	0.581921	0.245475	-1.06963	0.621925	-0.714044	0.784875	0.330701	0.705472
PIGH	0.581897	0.294111	-0.423907	0.961699	-0.315943	0.950635
TBC1D7	0.581837	0.340541	-0.35821	0.985167	0.0157692	0.999937	0.331949	0.755393
UBE2D1	0.581769	0.442603	0.503692	0.975859	0.982966	0.683308	0.446509	0.663613
KAT7	0.581466	0.179802	-0.429591	0.969831	-0.54433	0.854357
PICALM	0.581024	0.00559889	-0.368807	0.946275	-0.255006	0.881129	0.0292841	0.972368
ITGAX	0.580907	0.540322	-1.08234	0.891727	-0.323872	0.975844	0.775303	0.486754	CD23, COMPLEMENT, ICAM, THY1
ABHD2	0.580506	0.101785	-0.111839	0.999913	-0.0448968	0.999937	0.00544092	0.999003
PHRF1	0.580011	0.251576
IFNGR2	0.579801	0.026759	0.815759	0.470758	0.889166	0.108318	0.0289925	0.97457	IFN-II
B4GALT4	0.579746	0.400097
FBXO3	0.579514	0.246731	0.15031	0.999913			0.433008	0.607617
P2RX1	0.578509	0.509725	-0.390478	0.986993	0.268094	0.992646	0.672522	0.549214
USP36	0.578424	0.308749	-0.820257	0.728801	-0.198566	0.992646	0.609764	0.468582
NAE1	0.577929	0.26974	0.374139	0.973838	0.510344	0.879504
AGO1	0.577301	0.396729	-0.91666	0.884359	-0.501957	0.912081	0.333027	0.758473
ST20-AS1	0.57662	0.492267
TOR1AIP2	0.575515	0.070109	0.0166466	0.999913	0.294589	0.89554	0.207151	0.730791
ELMO1	0.573708	0.262895			-0.663999	0.851438	-0.355037	0.725639
ZNF226	0.573639	0.382939
UBASH3B	0.573478	0.440319	0.334312	0.992023	0.457614	0.924123	0.014483	0.999003
TAF5L	0.573394	0.422474
HECTD3	0.573106	0.447
BID	0.572519	0.256785	0.976824	0.626227	1.34524	0.174958	0.321303	0.646899
RTF1	0.57243	0.177904	-0.333081	0.969456	-0.00851004	0.999937	0.220843	0.752935
GALC	0.572108	0.320029	-0.0501898	0.999913			0.596534	0.498398
DYNC1LI1	0.571408	0.187217	-0.513441	0.919291	-0.430339	0.844782	0.0105321	0.999003
SLMAP	0.571115	0.227783	-0.72063	0.865879	-0.554813	0.842736	0.136821	0.898691
PHF1	0.570616	0.60452	-0.581425	0.969831	-0.138407	0.999937	0.503374	0.747228
RRM2B	0.569643	0.341465
TOR2A	0.568092	0.189489	-0.383665	0.961699	-0.513742	0.822406	-0.288682	0.707007
POGZ	0.567875	0.217081	-0.0157814	0.999913	0.32524	0.944786	0.298063	0.720436
MMGT1	0.567715	0.220502	-0.352782	0.973838	-0.280316	0.955533	-0.0585185	0.971559
RAPGEF2	0.567328	0.310885	0.0290071	0.999913	0.264693	0.966306	0.141231	0.913112
GUSB	0.565562	0.0170103	0.0509	0.999913	0.419816	0.698009	0.321466	0.419798
FAM117B	0.565082	0.477744
DDX6	0.563915	0.343433	-0.944262	0.46458	-0.724049	0.721865	0.202616	0.833901
STK16	0.563885	0.274154	-0.0188649	0.999913	0.413708	0.895756
RELA	0.563708	0.121527	-0.208727	0.999913	-0.14015	0.992646	-0.326741	0.646899
MZT1	0.563685	0.347873	0.501256	0.916552	0.788538	0.664143	0.22934	0.832187
HSPA14.1	0.563428	0.311009	0.619249	0.936318	0.747079	0.707747	-0.0675913	0.971031
FOXP1	0.563123	0.152565	-0.527497	0.689425	0.0855689	0.999937	0.597892	0.244764
SARAF	0.56258	0.264092	-0.40951	0.91803	0.0179009	0.999937	0.409235	0.546448
CIB1	0.562493	0.329142	0.248217	0.996239	0.546812	0.831998	0.225996	0.793975
RMND5A	0.560454	0.129191	-0.257605	0.979528	-0.151257	0.992646	-0.000287275	0.999996
TFIP11	0.560141	0.293056
CHSY1	0.558919	0.461544			-1.32282	0.609312	0.549776	0.634335
COIL	0.55871	0.490487	-0.2774	0.996239	0.0565176	0.999937	0.237543	0.868548
ING3	0.55865	0.451883	0.106144	0.999913	0.627199	0.86112	0.494889	0.645677
FMNL1	0.558619	0.192476	-0.21822	0.992023	0.0213426	0.999937	0.148768	0.834318
PHKG1	0.558331	0.420117
SMCR8	0.557337	0.281002
IFIT3	0.557001	0.767414	1.55856	0.75736	1.88811	0.612187
MRPL22	0.554881	0.153577	0.963191	0.653324	1.03809	0.274078	-0.0305907	0.989881
TENT2	0.553852	0.103229	-0.355732	0.946275	-0.123373	0.998288	0.17294	0.800071
RP2	0.553584	0.0641753	0.173382	0.993368	0.422294	0.844782	0.187117	0.75231
PAIP2	0.553397	0.0261492	-0.120357	0.991762	0.28382	0.820553	0.361328	0.312483
KCNE1	0.552777	0.729161
USP16	0.552716	0.0305843	-0.0420193	0.999913	0.268792	0.882493	0.252605	0.581062
AKAP8L	0.55236	0.0969127	-0.538408	0.937562	-0.672337	0.656013	-0.266631	0.690957
GPX4	0.552255	0.157784	-0.124528	0.999913	0.456771	0.754794	0.579318	0.207199
CMTR2	0.552085	0.413294
CHD6	0.551745	0.168263	0.0279649	0.999913	0.0198324	0.999937	-0.106625	0.920213
CACUL1	0.55168	0.169134	-0.326497	0.960771	-0.148643	0.988251	0.089325	0.924265
SASH3	0.551672	0.10205	0.159118	0.990423	0.468324	0.710509	0.238326	0.680347
GCC1	0.551512	0.563764
TMEM120B	0.551293	0.453004	-0.566934	0.960555	0.067759	0.999937	0.568587	0.577512
XBP1	0.551108	0.281369	-0.493233	0.937562	0.317225	0.935462	0.831137	0.198106
CCNK	0.551066	0.0410619	-0.204658	0.986993	0.09334	0.996553	0.138715	0.805967
MCUR1	0.54983	0.133922	0.262975	0.991762	0.218146	0.966092	-0.266086	0.720586
TUBB	0.549664	0.17935	0.35282	0.945441	0.8485	0.346353	0.507727	0.342413
C9orf78	0.549409	0.0306821	0.0194268	0.999913	0.129041	0.966306	-0.0560685	0.930684
DDX19B	0.548733	0.347466			0.369725	0.947183	0.267355	0.809201
SCFD1	0.548394	0.105389	0.300612	0.949531	0.839029	0.364551	0.534363	0.269362
VAPA	0.548358	0.325781	-0.898941	0.445589	-0.410172	0.877661	0.4817	0.510797
PAN3	0.547953	0.340669	-0.711435	0.884359	-0.434042	0.910471	0.236706	0.821277
ZDHHC7	0.547064	0.0345331	0.493056	0.91803	0.361712	0.823272	-0.339621	0.502188
BCLAF1	0.546534	0.3469	-0.80941	0.796538	-0.446188	0.879504	0.304751	0.717646
MKNK1	0.545889	0.348332	0.012351	0.999913	0.226273	0.988029	0.135409	0.922202
DAZAP2	0.545818	0.26788	-0.490247	0.916552	-0.0719576	0.999937	0.386151	0.553547
UHRF1BP1L	0.545404	0.119642	0.414364	0.975859	0.143243	0.992817	-0.56639	0.372246
ATP1B3	0.545059	0.368957	-0.0914616	0.999913	0.315857	0.932851	0.381976	0.653316
CYTH1	0.544751	0.177564	-0.575333	0.781831	-0.432414	0.83504	0.0750253	0.938864
AGO2	0.544513	0.501587	-0.0376811	0.999913	0.821414	0.793465	0.900517	0.34934
PCBP2	0.544035	0.130755	-0.561822	0.621925	-0.441912	0.741086	0.0301447	0.981336
GOLIM4	0.543838	0.557387			-0.458493	0.95357	0.261973	0.870499
CDK16	0.541429	0.314021	-1.76021	0.0924564	-1.48759	0.319718
PLPP5	0.541381	0.446847	1.05949	0.757223	1.76807	0.303013
WBP1L	0.540767	0.594117	0.131122	0.999913			0.609719	0.646899
PDCL	0.540672	0.335328	-0.0971272	0.999913	-0.119295	0.999937
EIF1B	0.540547	0.256239	0.109796	0.999913	0.30128	0.916317	0.0646743	0.959482
YKT6	0.5402	0.220438	0.0603495	0.999913	0.412573	0.865976	0.303765	0.691413
ARFGEF2	0.539861	0.341755
NDUFAF5	0.539437	0.515053
PDP1	0.539243	0.111222	0.669212	0.884359	0.67338	0.586656	-0.178853	0.795111
KLHL24	0.53865	0.348843	-0.270102	0.996239	0.0799468	0.999937	0.28618	0.764597
MRAS	0.538159	0.212363	0.402133	0.934174	1.06067	0.313402	0.697882	0.210002
EIF4G2	0.537513	0.261306	0.288842	0.978863	0.452969	0.831806	0.0621327	0.959959
DHX40	0.536381	0.286962
PI4KB	0.536341	0.260363	-0.48793	0.946275	-0.402182	0.922572
PDE4DIP	0.535865	0.674023
AC103591.3	0.535732	0.625435	-1.80791	0.502572	-0.919958	0.852978	0.974583	0.443386
DNMT3A	0.534995	0.633318			-0.332246	0.992646	0.323507	0.854434
ZBTB21	0.533842	0.591571			-0.481784	0.951255	0.0167446	0.999003
PTPN1	0.530709	0.0290313	-0.383441	0.946074	-0.380773	0.765178	-0.181145	0.70153
RNF168	0.529845	0.485562	0.618368	0.946074	1.18699	0.575216	0.57598	0.572851
BMT2	0.529608	0.46085
TES	0.529576	0.109323	-0.326786	0.91803	0.215858	0.922572	0.532254	0.222207
IL10RA	0.529551	0.368364	-0.277244	0.996239	-0.515824	0.865459	-0.438973	0.582461	IL10
ARRDC3	0.528952	0.671383	0.561539	0.984473	1.18404	0.804444	0.63726	0.679143
BUD31	0.528349	0.0584807	0.383473	0.874145	0.64544	0.352152	0.164304	0.747228
TMSB4X	0.527417	0.407372	0.780167	0.840539	1.41387	0.319718	0.65094	0.355031
CCNT2	0.527283	0.17174	0.0170631	0.999913	0.244031	0.959952	0.160325	0.843025
SLC31A2	0.526747	0.436915	0.139008	0.999913	0.536985	0.864469	0.301108	0.757268
C19orf48	0.526155	0.520882
LINC01678	0.525265	0.447086
IRAK3	0.524662	0.54599	-0.545039	0.967079	-0.00107797	0.999937	0.553183	0.617473
SART1	0.524071	0.16677	-0.152112	0.999913	-0.346867	0.91447	-0.266992	0.72617
YIPF5	0.524016	0.597627	-0.131069	0.999913	0.107631	0.999937	0.149526	0.940418
CMTM6	0.523388	0.0174908	0.255546	0.898618	0.773273	0.0620884	0.518852	0.0336285
DYNC1H1	0.521096	0.0167988	-0.371441	0.917172	-0.314896	0.842736	-0.057349	0.927984
CDK9	0.520465	0.50371	0.0644086	0.999913	0.308432	0.968501	0.0894195	0.963675
SP3	0.519991	0.354948	-0.00551742	0.999913	0.241614	0.966521	0.183628	0.852
SLU7	0.519697	0.0299916	0.58286	0.79957	0.709748	0.32312	0.0308557	0.973678
BNIP2	0.519618	0.317914	-0.388066	0.967079	-0.0475465	0.999937	0.26467	0.736104
EXOG	0.519181	0.380632	0.737807	0.910453	0.790563	0.770451
MFSD5	0.518734	0.360327	-0.416717	0.975859	-0.266782	0.980218
PRKCA	0.51869	0.563143
PPM1N	0.517701	0.555771	1.2254	0.712491	2.24051	0.124249	1.09048	0.25691
MXI1	0.517404	0.568629			-1.06714	0.749683	-0.700622	0.592079
CASP7	0.517112	0.393096	0.460219	0.979683	0.157439	0.999937	-0.455864	0.657661
RARA	0.516125	0.0537498	0.0867067	0.999913	0.262233	0.868687	0.109986	0.83429
MORF4L1	0.516017	0.0281035	0.529003	0.687552	0.730392	0.1586	0.144494	0.721194
ADRM1	0.515068	0.0265814	0.225904	0.967079	0.583344	0.360411	0.263246	0.500065
VPS51	0.514563	0.130653	-0.450544	0.937562	-0.356481	0.88576	-0.0459677	0.967997
LAPTM4A	0.514403	0.0252361	0.144852	0.973838	0.73393	0.108318	0.599274	0.0148427
CWC25	0.514376	0.536863	0.429728	0.984984	0.827092	0.798098	0.338939	0.782015
DENND3	0.513314	0.246254	-0.567009	0.891727	-0.426381	0.865655	0.0458919	0.974584
CHST13	0.513088	0.618882
EPN1	0.51289	0.0246929	-0.471045	0.915414	-0.37672	0.73862	-0.0246872	0.979018
SGTB	0.512413	0.401284	-0.201007	0.999913	-0.159865	0.999937	-0.00585248	0.999003
VPS37C	0.512077	0.486108
RSRC2	0.511504	0.289647	0.256434	0.986993	0.413262	0.865655	0.0564277	0.965121
PDRG1	0.511288	0.381904
ZDHHC5	0.511128	0.261044	-0.891591	0.734623	-0.792874	0.706746	0.0335139	0.991688
SETD9	0.510906	0.729068
ATG4B	0.510663	0.447	-0.651303	0.923288	-0.294909	0.964865	0.355039	0.736845
SPAST	0.510613	0.485612	0.0665886	0.999913	0.103398	0.999937	-0.0853516	0.966512
USB1	0.510237	0.158738	0.404755	0.917172			0.615475	0.207382
NUP155	0.509897	0.471749
MTHFR	0.509842	0.158801	0.00473236	0.999913	0.249159	0.951881	0.160955	0.828354
HIPK2	0.50982	0.340913	-1.6234	0.364821			0.210621	0.830118
AKIRIN1	0.509093	0.0637538	-0.090995	0.999913	0.229672	0.915458	0.252458	0.603331
AKAP17A	0.508721	0.0726334	0.123638	0.999913	0.480988	0.709931	0.33203	0.49282
LCP2	0.508341	0.201764	0.0117824	0.999913	0.258823	0.915458	0.181045	0.786983
BZW1	0.508065	0.430403	-0.106602	0.999913	0.0999017	0.999937	0.140299	0.9036
WDR26	0.50783	0.368493	-0.375895	0.973838	-0.07367	0.999937	0.251684	0.786983
CD58	0.506335	0.520882	0.526221	0.967079	1.21672	0.548866	0.736106	0.449408
SARNP	0.506071	0.768686
CERS5	0.505737	0.256934	0.783312	0.770841	1.44852	0.203833	0.705129	0.242935
DNAJB2	0.505494	0.353999
ZNF384	0.505449	0.329142
MRPL47	0.505265	0.264351	0.0653933	0.999913	0.325158	0.910028	0.206642	0.794782
C17orf58	0.504507	0.498335
NAA16	0.504507	0.360132	0.375714	0.991762	0.223269	0.990239
FAM126B	0.504083	0.342514	-0.966961	0.646582	-0.27611	0.963512	0.677108	0.346704
POM121C	0.504026	0.22864	0.118672	0.999913	-0.337051	0.950635
KIAA1191	0.50332	0.453004
RILPL2	0.502918	0.143019	-0.263323	0.967079	-0.0577293	0.999937	0.145121	0.808253
MCM5	0.502888	0.452652	-0.125003	0.999913			-0.480978	0.652037
LPAR2	0.502425	0.343433
MBNL2	0.502196	0.327585
C3AR1	0.501974	0.776668	1.30023	0.906123	1.90531	0.62485			COMPLEMENT
NAA60	0.501031	0.583827	-0.705832	0.926764	-0.481528	0.935479	0.164602	0.928989
PDE4D	0.500233	0.886533	-1.33657	0.910453			0.180506	0.976482
FOS	0.500224	0.684144	-0.800778	0.916703	0.218934	0.999937	1.07086	0.395507
VEZF1	0.499693	0.0795878	0.164029	0.995686	0.152601	0.970467	-0.163909	0.78103
ZNF394	0.498843	0.290063	-0.407645	0.969018	-0.220715	0.966365	0.025265	0.998275
FAM32A	0.498516	0.00785696	-0.0203088	0.999913	0.248413	0.837889	0.142961	0.701624
NAPA	0.498198	0.337854	-0.0774328	0.999913	-0.107773	0.999937	-0.139778	0.882429
LNPK	0.497698	0.590398	-1.00922	0.865879	-0.591368	0.91353
DGCR6L	0.497588	0.189297	0.331804	0.931817	1.00866	0.213496	0.721635	0.115438
GDE1	0.497127	0.485669	-0.490163	0.949039	-0.315441	0.956264	0.120584	0.941078
ZCCHC8	0.497076	0.264154	-0.313787	0.978863	-0.101917	0.999937	0.160878	0.857814
SBDS	0.497066	0.730244	-0.392566	0.993857	-0.0696505	0.999937	0.302729	0.877578
LARP1B	0.496697	0.564367
TMEM9B	0.496632	0.290713	0.474922	0.917172	0.929169	0.397821	0.466372	0.479962
SNAP47	0.496047	0.408298
EXOC8	0.495715	0.453515
TRPS1	0.495357	0.699345	-0.232387	0.999913			1.4182	0.286383
SPPL3	0.495013	0.228224	-0.919518	0.683628	-0.552741	0.844782	0.350917	0.614888
RAMMET	0.494875	0.133478	0.915056	0.258818	1.19366	0.0543743	0.197842	0.748137
SHC1	0.492454	0.321022	-0.303908	0.992023	-0.296947	0.954037
CSNK1D	0.491823	0.0641753	-0.49321	0.949531	-0.712009	0.594718	-0.336006	0.507873
KCTD20	0.491575	0.218577	-0.030983	0.999913	0.235714	0.969312	0.251088	0.726901
TAB2	0.490302	0.541866	0.448464	0.986993	0.774441	0.83504	0.259432	0.846215
KDM7A	0.490274	0.332357
C3orf58	0.489963	0.310863	0.0400229	0.999913	-0.159213	0.998288
FBXL20	0.489823	0.654713			-1.17266	0.786015	0.0834525	0.979218
PIK3IP1	0.48923	0.507938			-0.153475	0.999937	0.16963	0.911898
VCPIP1	0.488551	0.40081	0.1573	0.999913	0.294674	0.958498	0.0422349	0.988598
DTX2	0.488118	0.49291
PFDN1	0.487379	0.186408	-0.175572	0.996239	-0.109475	0.998288	-0.0568162	0.958565
YWHAQ	0.486684	0.414474	0.445647	0.94986	0.997355	0.474837	0.547648	0.490119
RAD23B	0.486664	0.159295	-0.245172	0.981255	-0.0910472	0.999937	0.0543528	0.959482
VSIR	0.486606	0.268416	-0.119703	0.999913	-0.194458	0.954037	-0.171263	0.803655	VISTA
EIF1	0.486521	0.505087	-0.169272	0.999913	0.0926795	0.999937	0.214965	0.837525
MAP3K3	0.486374	0.259475	-0.72196	0.898618	-0.955918	0.486338	-0.387322	0.586914
C12orf49	0.485838	0.262895	-0.0459482	0.999913	-0.394304	0.907977	-0.575398	0.475776
PTAR1	0.485681	0.485252	0.307258	0.991762	0.536524	0.882493	0.159904	0.908767
SUB1	0.48561	0.281301	-0.0553808	0.999913	0.45472	0.810833	0.504299	0.349239
SLC29A1	0.485596	0.654565	0.319565	0.996239	0.228834	0.998288	-0.26794	0.883571
FAF2	0.48549	0.308757	-0.311835	0.987537	0.00746685	0.999937	0.294238	0.72617
PGRMC2	0.485435	0.328152	-0.0274201	0.999913			0.0817505	0.955279
MAFB	0.483448	0.555208	0.151315	0.999913	0.389587	0.930919	0.180359	0.891949
RIOK3	0.483309	0.526343	-0.285914	0.996239	-0.360012	0.948995	-0.263392	0.811547
STK11IP	0.483141	0.469163
C17orf49	0.482163	0.448197
DSTYK	0.48202	0.409608
SLC35B1	0.481995	0.246411	0.216563	0.991762	0.478543	0.810833	0.174599	0.828058
COQ8A	0.481859	0.368143
ZBTB24	0.48155	0.648362	-0.588008	0.978863	-0.298192	0.992646	0.240556	0.889255
RNF135	0.481439	0.568327	-0.0882203	0.999913	0.0547838	0.999937	0.0852911	0.967884
KDM4C	0.481342	0.274349	0.511119	0.946187	0.319053	0.936761	-0.471778	0.572413
ARPP19	0.480936	0.441637	-0.476398	0.944594	-0.132871	0.999937	0.317419	0.739613
ZNF622	0.480211	0.118131	0.155405	0.999913			-0.130761	0.849009
CASP2	0.480021	0.61386	0.0734722	0.999913	0.0562139	0.999937
HIVEP1	0.480005	0.510921			1.53119	0.437766	-0.0525428	0.988784
ZSWIM8	0.479966	0.339478	0.157413	0.999913	0.028708	0.999937
ZNF580	0.479431	0.249988	0.632316	0.884359	0.895803	0.478132	0.229953	0.748137
UQCRFS1	0.479344	0.014384	-0.074466	0.999913	0.032651	0.999937	0.0372147	0.948984
ATAD5	0.479317	0.616748
E4F1	0.478904	0.481728
IFNGR1	0.478885	0.383401	0.146056	0.999913	0.392609	0.890072	0.237231	0.778609	IFN-II
ODF2L	0.478839	0.450788
TMBIM1	0.478568	0.63019	-0.0943468	0.999913	0.24218	0.994852	0.294968	0.845604
IFITM2	0.478399	0.509507	0.120951	0.999913	0.618225	0.811061	0.504933	0.570619
C19orf66	0.478382	0.276243	0.565385	0.861326	1.0129	0.32771	0.436287	0.505506
PDE8A	0.477408	0.369351	-1.1735	0.75736			0.113679	0.935063
CDK12	0.476915	0.134684	0.237332	0.991762	0.356778	0.877661	-0.049964	0.963674
PLSCR1	0.47669	0.573853	0.652641	0.936752	1.17644	0.535568	0.563274	0.594436
SOD1	0.474821	0.429172	0.645112	0.88767	1.12572	0.398028	0.492772	0.516155
CCNL1	0.474362	0.507342	-1.47977	0.501664	-1.1107	0.520649	0.307024	0.751543
GSKIP	0.474319	0.498906	0.951848	0.747966	1.22938	0.477057
ATP2B1	0.473635	0.588572	0.00757092	0.999913	0.49537	0.922183	0.472196	0.664654
MNT	0.473276	0.479057	-0.304844	0.992023	-0.121613	0.999937	0.114355	0.938305
C15orf61	0.473261	0.306462	0.554477	0.889622	0.691174	0.708992	0.0220709	0.999003
RAB5C	0.472019	0.00311154	0.211982	0.946074	0.420318	0.363094	0.121391	0.699256
RAB8B	0.471606	0.350903	-0.318862	0.969456	0.119922	0.999937	0.430253	0.554996
DNAJC24	0.471099	0.57269
CAPN15	0.470861	0.481728			-0.664208	0.896482	0.301054	0.800071
ARL8B	0.47063	0.444417	-0.196812	0.996239	0.162989	0.996752	0.344871	0.715729
CPSF7	0.47044	0.572608	-0.35108	0.991762			0.450102	0.717646
STRN4	0.469523	0.245728	-0.283028	0.975859	-0.304735	0.92579
ZFAND6	0.469071	0.221211	0.218451	0.985745	0.482866	0.754794	0.228033	0.716292
RBM39	0.468678	0.514515	-0.729109	0.869586	-0.347178	0.938606	0.364011	0.700865
NFKBID	0.468643	0.483951	-1.21997	0.762209	-1.40559	0.569685	-0.269031	0.828058
ERCC3	0.468145	0.536433
EIF4H	0.46776	0.494015	-0.365438	0.987839	-0.149538	0.999937	0.142563	0.909041
IER5	0.467268	0.5956	-0.121901	0.999913	0.214275	0.996324	0.282854	0.8173
DVL3	0.467103	0.498456	-0.46775	0.975859	-0.0752735	0.999937	0.236369	0.849009
FAM3C	0.466702	0.47504
DENND5A	0.466295	0.311758	-0.258377	0.961699	0.181478	0.97421	0.458914	0.496056
POLR2C	0.466206	0.227963	-0.195214	0.993368	0.17223	0.979751	0.312375	0.628798
NCBP2-AS2	0.465749	0.570038	-0.0841263	0.999913	0.163862	0.999937	0.209082	0.875458
CDC42EP4	0.465654	0.338313	0.550671	0.898618	0.910604	0.512273	0.332661	0.681935
PET100	0.465518	0.31971	-0.738979	0.704393	-0.387309	0.863531	0.329456	0.618889
SNRPB	0.464378	0.0113992	0.12101	0.986993	0.453476	0.369977	0.295695	0.273257
S1PR4	0.464317	0.701845	1.02494	0.915414	1.09473	0.770451	-0.00931877	0.999003
LRPAP1	0.4642	0.196573	-0.0293798	0.999913	0.248531	0.908767	0.232015	0.681253
CHMP2B	0.464089	0.0372684	-0.110339	0.996239	0.214598	0.887259	0.263391	0.490661
CXXC1	0.463777	0.369346	-0.137799	0.999913	0.176671	0.994497	0.281718	0.752055
DNAJC5	0.463372	0.57247	0.00502991	0.999913	0.661642	0.86632	0.594867	0.582372
GPCPD1	0.463323	0.368364	-0.0676801	0.999913	0.720342	0.659098	0.829145	0.16211
DCAF15	0.463253	0.536335	-0.253792	0.999913			0.0147381	0.999003
ZNF592	0.46312	0.417451	0.0643463	0.999913	0.464768	0.89542	0.370758	0.686826
PKN1	0.463082	0.197869	-0.466646	0.906123	-0.509115	0.656979	-0.187768	0.738698
ZNF414	0.462701	0.388745	-0.320808	0.991517	-0.0467783	0.999937	0.244846	0.805967
NRBP1	0.462392	0.0383604	0.609131	0.710575	0.639362	0.357847	-0.149381	0.748137
PRDM2	0.462273	0.16273	-0.364233	0.934174	-0.011855	0.999937	0.321266	0.542887
RAB22A	0.461807	0.195684	0.526701	0.884359	0.929435	0.363094	0.381859	0.502358
FAM49A	0.461739	0.337854	0.199701	0.996239	0.602449	0.735367	0.381536	0.572008
WDR43	0.461561	0.535143	-0.784393	0.887578	-0.562374	0.878462	0.176898	0.898691
SENP1	0.460563	0.487348
KLHDC10	0.460319	0.413294	-0.379069	0.979522	-0.406856	0.935455
RAP1B	0.459651	0.0445856	0.870765	0.123687	0.974687	0.00720197	0.0475352	0.930124
NTAN1	0.459642	0.124336	0.342744	0.934174	0.680872	0.431207	0.260246	0.614692
ASNSD1	0.459058	0.368143	0.335829	0.971956	0.713194	0.713653	0.355404	0.671257
ADNP2	0.458171	0.650659	-0.877154	0.91803	-0.836177	0.863166	-0.0561507	0.991831
SRGAP2B	0.457822	0.577077	-1.76418	0.283012	-1.37612	0.494646
NELFA	0.45755	0.489887
ZNF689	0.457442	0.540322
ZNF791	0.457223	0.358545	-0.320228	0.975859	-0.00784319	0.999937	0.286007	0.726901
NUFIP2	0.456675	0.363373	-0.179999	0.999913	0.200121	0.970502	0.336444	0.656072
SH3BP1	0.456355	0.368868	0.0302749	0.999913	0.0396389	0.999937	-0.105663	0.918932
MYO1F	0.456318	0.501954	-0.0996621	0.999913	-0.124107	0.999937	-0.1408	0.9036
ARHGEF11	0.455901	0.571908
BRIX1	0.454808	0.262895	0.518866	0.910453			0.0424727	0.978706
TXNRD1	0.454631	0.581317	-0.119994	0.999913	-0.372482	0.956264	-0.512309	0.650992
BEST1	0.454371	0.439645	-1.08773	0.703236	-0.420019	0.911888
METTL14	0.454275	0.398555
SYF2	0.453821	0.120577	-0.493842	0.687552	-0.317473	0.826535	0.117488	0.825527
LLPH	0.453596	0.439779	0.131458	0.999913	0.470099	0.868687	0.292424	0.736845
MANBA	0.453512	0.133638	0.14117	0.999913	0.33272	0.856381	-0.00904259	0.999003
MYC	0.452371	0.672872
CORO7	0.452256	0.387938	-0.753208	0.906123	-0.573133	0.797129	-0.0593	0.967884
ESS2	0.451788	0.522002			0.521906	0.933785	-0.65818	0.617869
MAP2K3	0.451458	0.505087	-0.0450812	0.999913	-0.266886	0.963512	-0.461553	0.600595
REEP4	0.451367	0.260263	-0.379883	0.986993	-0.874277	0.62552	-0.57423	0.427273
MFF	0.451338	0.11841	-0.154886	0.991762	0.0767143	0.999937	0.183673	0.72812
FTL	0.450283	0.259475	0.0404398	0.999913	0.3657	0.838736	0.29264	0.575785
PHF19	0.449985	0.0863313	0.907503	0.135803	1.161	0.0183567	0.213115	0.646899
PURB	0.449927	0.564367	-0.191706	0.999913	0.240842	0.992646	0.398411	0.720586
FHL3	0.449296	0.5956	-0.431823	0.975563	0.300109	0.979751	0.780148	0.479962
ATF5	0.449089	0.262271	-0.137664	0.999913	-0.542617	0.831056	-0.583427	0.364782
AL139246.5	0.448869	0.176894	-0.0982536	0.999913	0.46432	0.734846	0.584083	0.179677
BET1L	0.448787	0.581251
PAPOLA	0.448738	0.0892451	-0.0787545	0.999913	0.332868	0.770451	0.394514	0.269362
DBR1	0.44841	0.515783	1.21444	0.700944	1.05983	0.676592
PLEKHA3	0.448236	0.445156	0.454078	0.967079	0.687979	0.787	0.20697	0.84039
CCDC93	0.44814	0.416655	0.032189	0.999913	0.180427	0.996029
ZNF330	0.447281	0.526343	-0.300662	0.994709	-0.144549	0.999937
TIMM17A	0.446804	0.167115	0.4594	0.855237	0.620147	0.559335	0.0696403	0.935433
ZFYVE16	0.446492	0.521384	-1.27635	0.730728	-1.2048	0.569685	0.00200697	0.999296
FAM98B	0.446449	0.515783
PIGT	0.446285	0.223589	0.110842	0.999913	0.360153	0.864469	0.197722	0.765
VDR	0.446274	0.468292	1.14724	0.605417	1.48976	0.289806
SELENOT	0.446045	0.0668281	0.478759	0.4099	0.8907	0.0449768	0.40067	0.246688
RSBN1	0.445725	0.240299	-0.362318	0.980338	-0.435695	0.852978	-0.433556	0.507837
KLHL5	0.445574	0.513397			-0.339257	0.968501	-0.260718	0.830622
IL15	0.445544	0.478157	-0.692979	0.962694			-0.804203	0.354729	IL2
TIMP2	0.445476	0.750324	-0.861374	0.969456	0.189766	0.999937	1.14176	0.378845
B3GNT2	0.444673	0.760269	-2.02592	0.674366	-0.99457	0.859279	1.01469	0.503191
SURF4	0.443842	0.57228	-0.608377	0.946187	-0.241038	0.992545	0.328965	0.768636
ACAA2	0.44267	0.499331	0.145209	0.999913	-0.0867333	0.999937	-0.352811	0.712101
WDYHV1	0.442135	0.615566
TUBB4B	0.442127	0.727255	-0.264608	0.999913	0.586096	0.93424	0.919716	0.486046
PPP2R2D	0.44211	0.680879	-0.453711	0.990735	-0.0745356	0.999937	0.331211	0.824688
SORL1	0.441927	0.510921	-0.868862	0.621925	-0.48572	0.895756	0.357506	0.717497
LRRC25	0.441503	0.077525	0.623968	0.400885	0.823357	0.0735846	0.138069	0.735213
CKAP4	0.441018	0.367824
SMURF2	0.440949	0.60183
RING1	0.44081	0.38076	0.546182	0.906123	0.989659	0.483546	0.45058	0.556015
HLA-DRB5	0.44058	0.928144	0.884761	0.99135	-0.115539	0.999937			MHC-II
ELOB	0.440346	0.0997206	0.114628	0.996239	0.28969	0.792521	0.119671	0.783265
CYTIP	0.438732	0.73019	0.445257	0.991517	0.811874	0.865976	0.369157	0.821698
TCIRG1	0.437973	0.503388	0.207801	0.996239	0.285555	0.948995	-0.00392255	0.999003
SFMBT2	0.437776	0.448852	-0.0546071	0.999913	0.64074	0.806488	0.737982	0.294946
ATG5	0.437694	0.249653	0.82228	0.532423	1.23995	0.143301	0.411578	0.492903
INSIG1	0.436647	0.462449	-0.644333	0.898618	-0.38777	0.898865	0.177661	0.852
ZMYM6	0.436003	0.415234
GZF1	0.435726	0.824056
LILRA5	0.435663	0.615217	-0.588376	0.948092	-0.416869	0.918827	0.120615	0.940418
SNRNP27	0.434104	0.566783	-0.675768	0.906123	-0.114634	0.999937	0.548031	0.592977
MED6	0.434096	0.281369	-0.0571056	0.999913	0.0288381	0.999937	0.0107986	0.999003
VASP	0.433739	0.493524	0.690067	0.845511	0.920507	0.569685	0.186266	0.842973
BRWD1	0.433393	0.245417	-0.223663	0.991517	-0.043692	0.999937	0.133006	0.862993
MAFF	0.432407	0.935243
KIF1B	0.432285	0.373019	-0.263094	0.981821	0.412608	0.868164	0.667679	0.277498
CDV3	0.431988	0.77389	-0.272257	0.999913	0.322334	0.998036	0.619972	0.700398
ABI1	0.431944	0.538884	-0.191074	0.999913	0.150141	0.999937	0.329374	0.744651
GTF2B	0.431261	0.370987	0.585136	0.831285	0.738931	0.625271	0.076218	0.952437
FCGR2B	0.430887	0.789961	0.995207	0.910453	0.498982	0.9607
HIPK1	0.430778	0.194796	0.0230324	0.999913	0.487527	0.703478	0.473812	0.302598
ZNF430	0.430365	0.494953	0.931494	0.856051	1.11518	0.544132
CLEC2B	0.430317	0.290713	0.346707	0.936752	0.921515	0.285766	0.594023	0.217177	CLEC
CUL9	0.430128	0.612941
PITHD1	0.429327	0.219085	0.347748	0.944594	0.620578	0.638757	0.236256	0.70237
MRPL33	0.427819	0.406067	0.347057	0.967079	0.567236	0.781034	0.181131	0.833022
ASB6	0.427795	0.535694			0.438669	0.936761	-0.244511	0.860291
IRGQ	0.427454	0.669933
TAF3	0.427303	0.319327	-0.148208	0.999913	0.075309	0.999937	0.188031	0.816581
MRPS35	0.427289	0.453515	0.145903	0.999913	-0.0283499	0.999937	-0.272448	0.752404
C22orf39	0.426424	0.247066	-0.582316	0.861363	-0.372185	0.887738	0.17961	0.793057
LY6E	0.42575	0.546207	0.878744	0.75736	1.26807	0.335451	0.38666	0.670315
NUBP1	0.424629	0.224332	0.629725	0.845511	0.566567	0.665652	-0.262061	0.69577
MSRA	0.424279	0.466697	-0.803804	0.823534	-0.543404	0.851438	0.206874	0.832187
RAF1	0.422996	0.170851	0.364896	0.969018	0.40007	0.865655	-0.0321531	0.980837
SFXN5	0.422846	0.465492	-0.811866	0.869586	-0.70791	0.834353	0.0630113	0.973813
WAC	0.422173	0.290848	-0.656377	0.83513	-0.726555	0.496375	-0.149818	0.831827
LACTB	0.421996	0.340541	0.421028	0.960555	0.561647	0.708427	-0.0168296	0.999003
BRD9	0.421905	0.299568	-0.720912	0.79957	-0.439265	0.880874	0.264719	0.707307
POLDIP2	0.421323	0.303801	-0.254541	0.986993	-0.234784	0.958933	-0.0869509	0.935713
LYRM2	0.421178	0.176894	0.472887	0.946074	0.324837	0.871789	-0.409643	0.449701
FAM177A1	0.420013	0.209044	0.123118	0.999913	0.417386	0.814074	0.26702	0.638175
KCMF1	0.419535	0.14018	-0.00701327	0.999913	-0.106642	0.996115	-0.30403	0.5607
FGFR1OP2	0.419448	0.125053	0.374079	0.887578	0.624522	0.47879	0.20898	0.66943
OTUD5	0.419429	0.311482	-0.725398	0.808586	-0.571212	0.825652	0.120648	0.895516
CREM	0.419161	0.835527
MIB2	0.418618	0.510921			-0.726242	0.851438	-0.131019	0.934148
CUX1	0.418526	0.329142	0.559552	0.43551	0.894467	0.326434	0.350785	0.549518
RBM43	0.417527	0.47498
LASP1	0.417061	0.590195	-0.035628	0.999913	0.243392	0.987743	0.285835	0.79713
ABCF3	0.417016	0.500427	-0.431648	0.99119	-1.05486	0.6522
SFT2D2	0.416872	0.205145	0.0574172	0.999913	0.10471	0.998036	-0.0375531	0.971913
LEMD2	0.416749	0.456047	0.414954	0.978863	0.53382	0.884077	0.018714	0.999003
ZNF639	0.416747	0.595869			-0.22306	0.995742	0.24976	0.852
LIMK2	0.416606	0.672737
MLF2	0.416442	0.281369	-0.196533	0.984984	-0.0996931	0.999937	0.0224061	0.99575
FUBP3	0.415678	0.542723
GNS	0.415631	0.499806	-0.432067	0.946275	-0.237883	0.964865	0.156495	0.880222
CNEP1R1	0.415402	0.29289	-0.0892539	0.999913	0.382549	0.874037	0.482674	0.384172
ATP6V0B	0.415265	0.1252	-0.321681	0.910966	-0.0985642	0.980614	0.162899	0.700398
PCNX1	0.414855	0.71419			-0.870828	0.86285	0.504454	0.734393
HNRNPM	0.414111	0.0197581	-0.076415	0.999913	0.118159	0.949006	0.133346	0.689093
COG2	0.413105	0.766502	-0.534607	0.969456	-0.0745004	0.999937
COTL1	0.412511	0.314224	0.105332	0.999913	0.253146	0.915458	0.0871166	0.904882
DNAJC9	0.412319	0.668343
DDHD1	0.412312	0.566773	-0.7602	0.874145	-0.443581	0.93424	0.326579	0.760806
LDHA	0.411398	0.512323	0.210805	0.9965	0.795904	0.626565	0.605505	0.395266
ARRDC2	0.411383	0.6495	-0.219709	0.999913	0.244784	0.992545	0.476594	0.680347
PATL1	0.410647	0.356881	0.58781	0.87969	0.808272	0.601085	0.163065	0.853249
PSPC1	0.410601	0.351056	0.332375	0.979683	0.069514	0.999937	-0.491935	0.52523
TRIM8	0.410432	0.342651	0.335043	0.967079	0.42801	0.831177	0.0112222	0.999003
GNAI3	0.410104	0.0305843	0.0161075	0.999913	0.349896	0.632966	0.316557	0.269362
ZNF326	0.409437	0.543469	0.685752	0.945441	0.759952	0.786562	-0.0162494	0.999003
ALKBH5	0.409207	0.504395	0.358341	0.944722	0.471786	0.866599	0.0970029	0.942626
PYM1	0.4092	0.465492	0.384075	0.975487	0.586857	0.820553	0.221774	0.81676
PCNX3	0.408913	0.555208
LSM1	0.408835	0.210788	0.120087	0.999913	0.554763	0.637129	0.440393	0.33986
PPP1R15B	0.408811	0.591464	-0.0238399	0.999913	0.0886964	0.999937	0.0196134	0.999003
ZYG11B	0.408654	0.476177	-0.201994	0.999913	0.173924	0.997475	0.382013	0.670128
TMCC3	0.408237	0.821633
PDPK1	0.407814	0.626864	-0.232915	0.999913	-0.402529	0.939114	-0.288746	0.81912
DCLRE1C	0.406767	0.681459	0.234488	0.999913			0.586176	0.653059
UIMC1	0.405897	0.453004	-0.123405	0.999913			-0.0583202	0.974584
ZNF655	0.405549	0.367258	-0.376562	0.966181	-0.343792	0.895534	-0.0056653	0.999003
XAB2	0.405361	0.492534
KTI12	0.404587	0.740116	0.0584097	0.999913			0.962558	0.494426
VPS26C	0.404091	0.388745			0.631474	0.797129	0.230304	0.784994
C6orf136	0.403899	0.578656
SRF	0.403778	0.536821
UBE2G1	0.403658	0.5956	0.198788	0.999913	0.157916	0.999937	-0.132688	0.935693
UBE2D4	0.403608	0.493232	1.15564	0.793959	0.718281	0.783674
C3orf62	0.403397	0.541954
JUNB	0.401881	0.523892	-0.341182	0.973838	0.343898	0.912364	0.733573	0.273257
PLPPR2	0.401744	0.565692	-0.0957441	0.999913	0.0200835	0.999937	0.0403307	0.99575
CUL4B	0.401566	0.630733
PARVB	0.400793	0.282633	-1.32315	0.350945	-1.64189	0.0773571	-0.384895	0.553966
UBQLN1	0.400548	0.406026	-0.00712785	0.999913	0.0933994	0.999937	0.0755066	0.951349
ERGIC3	0.40011	0.0666002	0.120538	0.999913	0.107727	0.980259	-0.100813	0.83329
IGKC	0.399809	0.948022
AKIRIN2	0.399533	0.539696	-0.487011	0.948092	0.235169	0.969312	0.756854	0.307658
TNIP2	0.399415	0.156478	0.07088	0.999913	0.0151848	0.999937	-0.184049	0.735925
TANK	0.398512	0.396729	0.865967	0.589296	1.03844	0.30054	0.128779	0.882712
POLR2A	0.398214	0.335879	-0.670789	0.688055	-0.396305	0.863485	0.254106	0.700644
DERL1	0.397119	0.158085	0.156433	0.991762	0.425095	0.756502	0.233928	0.634095
BFAR	0.396647	0.428761	-0.333363	0.944594	-0.35258	0.896709	-0.133245	0.891902
RBM23	0.396137	0.224332	-0.810866	0.719039	-0.77432	0.547078	-0.0128865	0.999003
TAX1BP3	0.395793	0.53732	-0.272971	0.980338	-0.214504	0.985569	-0.0251937	0.999003
ALG5	0.395617	0.571975	-0.15275	0.999913	0.240824	0.975924	0.395116	0.695862
SMARCD1	0.395463	0.411726	-0.874247	0.709178	-0.728989	0.728603	0.111659	0.919816
LAMP2	0.394803	0.476549	0.277267	0.986993	0.308838	0.92579	-0.0373937	0.988598
ELOA	0.393592	0.44069	-0.303646	0.987549	-0.2929	0.944012	-0.177635	0.853249
IDI1	0.39328	0.426246	-0.259151	0.981821	0.107588	0.999937	0.337439	0.646974
MAPK8IP3	0.393217	0.676026
MID1IP1	0.393102	0.628947	0.0119422	0.999913	0.053927	0.999937	-0.0908729	0.963675
AP5Z1	0.392895	0.465492	-0.302041	0.986993	-0.128931	0.999937
MADD	0.391736	0.500217	-0.650351	0.906123	-0.200158	0.992646	0.458284	0.591606
SLC49A3	0.391686	0.485669
SYAP1	0.391169	0.694118	-0.366463	0.986993	-0.457311	0.936176	-0.167973	0.922702
NCOA3	0.391065	0.289647	0.465788	0.957869	0.286343	0.918827	-0.284583	0.653449
POR	0.39097	0.623624	0.0945393	0.999913	0.471779	0.912021	0.400383	0.715976
RNPS1	0.390298	0.0910431	0.0348241	0.999913	0.332448	0.722476	0.260215	0.486072
MYDGF	0.387917	0.0485191	0.429676	0.792665	0.605723	0.289162	0.183504	0.60219
BNIP3L	0.387496	0.446212	-0.418033	0.933082	-0.488113	0.834353	-0.160957	0.852
DNM1L	0.386918	0.222374	-0.391586	0.923548	-0.222049	0.950507	0.135462	0.831269
ARMCX6	0.386809	0.317914	0.270564	0.980338	0.400914	0.876339	0.0911797	0.922871
FXN	0.38667	0.539126	-1.14075	0.887578	-1.80003	0.334771
ADA	0.386496	0.613877	0.937862	0.804971	1.2541	0.436082	0.308391	0.765
YPEL2	0.386318	0.357979	-0.845655	0.75736	-1.08696	0.303013	-0.312741	0.641134
REV1	0.386211	0.453004			-0.0873928	0.999937	-0.201203	0.845766
TIMM9	0.386014	0.453004	0.000484472	0.999913			0.227511	0.800071
RNF113A	0.385537	0.353822
ANKRD49	0.38549	0.415323	0.0949773	0.999913	0.213711	0.979751	0.0594531	0.967884
UNKL	0.385364	0.625462
WIPI2	0.385162	0.175288	-0.25657	0.969831	-0.236326	0.916317	-0.0190884	0.995452
HNRNPA1P48	0.385027	0.549912	0.534655	0.92818	1.06312	0.47879
AP5B1	0.384684	0.712162	0.595441	0.973838	0.282453	0.992545
MRPS22	0.383885	0.428696	0.539002	0.916703	0.569579	0.770451	0.0338847	0.990288
IFIT2	0.382961	0.860136	1.07285	0.916703			-0.0697887	0.997219
IL15RA	0.382111	0.535694							IL2
YME1L1	0.381811	0.178476	-0.781012	0.285405	-0.384959	0.783333	0.39848	0.313411
MPC2	0.38143	0.396815	-0.0373411	0.999913	0.280094	0.922572	0.288334	0.683313
L3MBTL3	0.380852	0.290715	-0.246997	0.991762	-0.47107	0.859279	-0.350146	0.590179
PMF1	0.380751	0.204244	0.340041	0.969456	0.260485	0.912081	-0.125292	0.844679
TMEM38B	0.380059	0.65775	-0.634346	0.946187	0.468419	0.922572	1.1645	0.192137
INTS10	0.379887	0.270548	0.290107	0.979528	0.383361	0.864469	-0.00308226	0.999003
PSMD14	0.379586	0.549175	0.47151	0.963871	0.45331	0.887259
FAM204A	0.379307	0.218631	-0.224117	0.976855	-0.179722	0.942711	-0.0688643	0.922702
RUNX1	0.378988	0.706113	-0.834263	0.91803	0.27881	0.987743	1.18756	0.222207
RBM4	0.378751	0.404359	-0.548759	0.916703	-0.07982	0.999937	0.433992	0.515732
RALGAPA1	0.378701	0.690303
BTN2A1	0.378299	0.44692			-0.42828	0.916431	0.27755	0.739613
SETD2	0.378189	0.516077	-0.147286	0.999913	-0.00356091	0.999937	0.0728594	0.963675
RNF38	0.377999	0.450942	-0.201321	0.9965	-0.241142	0.970799
NCK2	0.377816	0.634554			-1.28124	0.652276	-0.210539	0.891429
ELF2	0.376862	0.445834	-0.408992	0.946187	-0.131273	0.998036	0.25716	0.732598
GNL3	0.37679	0.630733			-0.0364042	0.999937	-0.283486	0.829372
CREB3L2	0.376473	0.573883			-0.783506	0.868164	-0.212357	0.876705
WIPF1	0.374793	0.354051	-0.204394	0.987839	0.0845372	0.999937	0.28859	0.633047
LAMTOR3	0.374032	0.299047	0.785817	0.552061	1.2431	0.109337	0.476491	0.33986
MCL1	0.373864	0.60091	-0.621819	0.917172	0.0326518	0.999937	0.694496	0.365143
IQSEC1	0.373644	0.133637	0.0425953	0.999913	0.0683967	0.999937	-0.100598	0.852
TRA2A	0.373334	0.404645	-0.798939	0.605417	-0.0890269	0.999937	0.737821	0.135709
RPS19BP1	0.372913	0.162186	0.0696229	0.999913	0.030344	0.999937	-0.193589	0.685522
TSN	0.372203	0.313131	-0.0625209	0.999913	0.294505	0.892489	0.303103	0.603331
SRSF10	0.37159	0.246254	0.0236043	0.999913	-0.0066601	0.999937	-0.186151	0.735517
MIEF1	0.370985	0.515442
GMFB	0.370952	0.394057	-0.203291	0.992023	0.198305	0.970137	0.39837	0.539603
ARHGDIA	0.370867	0.0107241	0.0410156	0.999913	0.311998	0.543806	0.250045	0.261901
FRG1	0.369982	0.132174	0.112939	0.999913	0.082526	0.999937	-0.0726159	0.902481
JMY	0.369597	0.840459	-0.480412	0.980885	-0.844101	0.910836	-0.28896	0.907923
SUN2	0.36946	0.491075	0.0107945	0.999913	0.154048	0.994176	0.102413	0.925107
TCERG1	0.36869	0.328152	0.196404	0.993422	0.131593	0.998416	-0.180515	0.811194
RCE1	0.367921	0.51168	-0.536153	0.944594	-0.321648	0.954037	0.190458	0.853249
RC3H2	0.367776	0.373128	0.691368	0.781831	0.725392	0.641425	-0.0708915	0.95313
DMXL1	0.367733	0.36302	-0.270525	0.987537	-0.278582	0.949198	-0.0920321	0.928903
PTMA	0.36733	0.323185	-0.170492	0.991762	0.149781	0.965651	0.31154	0.505311
NUP98	0.367313	0.434946	0.210886	0.999913	0.254065	0.972975	-0.0285976	0.996599
SMIM10L1	0.367156	0.591777	-0.00991598	0.999913	0.178427	0.996553	0.150722	0.907923
ERV3-1	0.366631	0.498957	-0.276689	0.991772			-0.0211189	0.999003
PTPN11	0.366231	0.333288	-0.583216	0.937562	-0.869755	0.518047	-0.488903	0.449701
SERINC5	0.365493	0.71354
SMARCB1	0.365246	0.405532	0.275359	0.979683	0.151547	0.992646	-0.218354	0.777843
RPF1	0.365187	0.299313	0.19622	0.986993	0.280738	0.907521
FZD1	0.365027	0.824056							ncWNT, WNT
UNC119	0.364778	0.177564	0.61207	0.677671	0.613378	0.369977	-0.0760343	0.892168
RAB9A	0.364458	0.382429	0.550229	0.891147			-0.00332935	0.999003
DCAF16	0.364406	0.642855
EMSY	0.3643	0.826442
NDUFA5	0.364141	0.13736	0.222303	0.951237	0.478125	0.567619	0.222925	0.590529
ABCD3	0.363892	0.636293
R3HCC1	0.363505	0.468078	-0.560278	0.935703	-0.534169	0.868687	-0.0357246	0.991274
MAX	0.36349	0.218694	0.405761	0.946074	0.395013	0.798098	-0.188623	0.734509
VGLL4	0.363371	0.634625
TBC1D15	0.362854	0.771442	-0.846634	0.861363	-0.647845	0.898865	0.105353	0.969286
RETREG2	0.362811	0.335822	0.225026	0.987549	0.305032	0.907809	0.0148871	0.999003
URGCP	0.362271	0.710051
ZNF362	0.362237	0.631035
THAP2	0.361374	0.671713	-0.450742	0.975859	0.250672	0.992646	0.75095	0.461638
AVL9	0.361331	0.679629
MARK2	0.3607	0.531038	-0.428379	0.967079	-0.327129	0.936176	0.0748189	0.960264
ATP2C1	0.360479	0.667864	0.36424	0.987839	0.763611	0.835051
MPDU1	0.360359	0.620939	0.129189	0.999913			0.130884	0.928989
TSG101	0.360267	0.489696	0.464353	0.958017	0.555616	0.784875	0.0643183	0.963674
CBLB	0.360017	0.684944
MRPL10	0.358495	0.484786	-0.423841	0.957549	-0.324877	0.936761	0.0420721	0.984525
UBALD1	0.358364	0.485669	0.0405793	0.999913	0.17524	0.993583	0.160438	0.871896
MYADM	0.357975	0.797701	0.335791	0.999913	1.2495	0.776977	0.980002	0.454067
FAM49B	0.357415	0.256653	-0.206901	0.979683	-0.0406893	0.999937	0.087658	0.880618
SLC35E4	0.357344	0.693777
SEC63	0.356812	0.279549	-0.465166	0.870553	-0.321834	0.88576	0.102888	0.881867
ZNF654	0.356596	0.624062
TOMM20	0.35619	0.400097	-0.236997	0.969456	-0.0435463	0.999937	0.173018	0.791983
AKT2	0.355851	0.429172	-0.806015	0.747966	-0.535036	0.84967	0.259045	0.72812
NT5C2	0.355773	0.446847	-0.646183	0.872322	-0.543163	0.844782	0.0626958	0.963675
GPRIN3	0.355696	0.857312	-1.65119	0.872322	-1.07463	0.89031	0.610292	0.74603
C3orf38	0.355487	0.430441	-0.0297563	0.999913	-0.0775485	0.999937	-0.214592	0.788813
WSB2	0.35528	0.36987	-1.05347	0.378745	-0.650963	0.706746	0.414041	0.486046
MINDY2	0.35517	0.829768
NOP53	0.354841	0.262306	-0.355509	0.916552	-0.192871	0.933289	0.122917	0.816581
SUMO1	0.354257	0.129054	-0.0639093	0.999913	0.389068	0.595269	0.476083	0.0934534
TUBA4A	0.354127	0.615472	0.406625	0.969831	0.771711	0.72604	0.353628	0.711289
ANKRD13A	0.353964	0.523608	-0.169414	0.992023	-0.140357	0.997475	-0.062369	0.965266
RAE1	0.353896	0.668343	0.80971	0.937562	0.618003	0.885664	-0.332246	0.781455
ADAR	0.353456	0.461544	0.379588	0.916552	0.744819	0.504377	0.362457	0.57752
SEC24B	0.353149	0.531306
ZNF44	0.353133	0.602014
CCM2	0.352153	0.324338	0.748116	0.687552	0.735059	0.425651	0.00456787	0.999003
FNIP2	0.352008	0.750324	-0.55721	0.969162	0.0173342	0.999937	0.614216	0.631066
SYNJ1	0.35198	0.453515
ZFYVE27	0.351662	0.626531
TAPBP	0.350346	0.291797	-0.0756044	0.999913	-0.0631769	0.999937	-0.0931453	0.881666
SELENOK	0.350323	0.0826468	-0.586171	0.258818	-0.0912808	0.979751	0.518105	0.0148427
CIR1	0.350077	0.372262	0.367915	0.942049	0.475689	0.758144	0.0581319	0.954275
CSDE1	0.349996	0.0166439	-0.508268	0.445194	-0.450085	0.334005	-0.0206091	0.967997
PRKAG1	0.349741	0.624062	0.407211	0.979522	0.315158	0.95359	-0.149043	0.916468
ARHGEF2	0.349551	0.255059	0.113638	0.999913	-0.0820641	0.999937	-0.387037	0.47921
EIF3B	0.349244	0.30123	-0.193572	0.986993	-0.0867793	0.999937	0.0530663	0.958999
DCAF5	0.348787	0.460191	-0.514224	0.952378	-0.593373	0.823272	-0.154603	0.865427
TCF25	0.348243	0.0238496	-0.26876	0.835039	-0.120209	0.936325	0.111473	0.70237
AC016831.7	0.34752	0.883947
MRM3	0.346998	0.638002	0.350098	0.991762	0.365926	0.950287
THAP4	0.346795	0.654565	-0.28664	0.993773			0.480969	0.646004
VPS39	0.346582	0.639948
NELFE	0.34636	0.275273	0.198364	0.976234	0.746891	0.359194	0.592744	0.115438
C4orf48	0.346303	0.376203	-0.125108	0.996239	-0.061073	0.999937	0.00295249	0.999003
CLIP1	0.346268	0.388369	-0.0616667	0.999913	0.11794	0.996553	0.0745814	0.937067
CASC3	0.345411	0.621966	-0.272165	0.993368			0.0647716	0.975034
ASB1	0.345377	0.693777
COMMD7	0.345353	0.405117	0.155843	0.996239	0.276744	0.910471	0.0630565	0.951349
SAP30L	0.345103	0.380382	0.701993	0.916552	0.302752	0.935462	-0.548605	0.418584
TBC1D2B	0.344455	0.532674
HPS1	0.3444	0.266854	0.000221867	0.999913	-0.0147019	0.999937	-0.105238	0.87484
SMC4	0.344306	0.503388	-0.36247	0.979528	-0.473752	0.897986	-0.201635	0.840083
MRPL37	0.343737	0.719261
FOPNL	0.343221	0.595869
SMIM19	0.341785	0.487309	-0.425247	0.961699	-0.160259	0.992646	0.235355	0.768938
C5AR1	0.341697	0.684944	-0.535781	0.946074	0.0817193	0.999937	0.66173	0.479962	COMPLEMENT
BCCIP	0.340464	0.409608	0.612684	0.865879	0.935705	0.47879	0.318515	0.636278
FAM133B	0.34022	0.348843	-0.619497	0.621925	-0.435368	0.776358	0.157283	0.796079
NISCH	0.338961	0.685673
WDR55	0.338937	0.495896			-1.62626	0.369977	-0.503939	0.560698
SLAMF7	0.338854	0.920541	0.991144	0.990948	0.436465	0.99983
CD68	0.337973	0.220126	-0.0386243	0.999913	0.219484	0.87705	0.231613	0.540959
CAMTA1	0.337449	0.333493	-0.480856	0.881667	-0.26645	0.915803	0.187468	0.752935
CCDC117	0.337311	0.564514
GTF3C5	0.337228	0.528037			0.402699	0.919855	-0.358076	0.711732
EID2	0.337088	0.535638
ARHGAP12	0.337058	0.722792
CD9	0.336891	0.980452
TPM3	0.336771	0.424789	0.0544674	0.999913	0.25793	0.913218	0.167896	0.777893
EWSR1	0.336707	0.285667	-0.378399	0.843584	-0.140145	0.968501	0.200259	0.697369
CHMP1B	0.336339	0.451378	-0.936243	0.0942352	-0.725771	0.569685	0.152769	0.841374
UBE2A	0.33601	0.109722	0.643898	0.82997	0.611908	0.27912	-0.211005	0.57762
MARCH5	0.335922	0.434444	0.614454	0.808058	0.609578	0.707747	-0.124547	0.895277
KNDC1	0.335848	0.895096			0.541752	0.9934	0.172292	0.963834
USP3	0.335735	0.526474	0.317002	0.977402	0.375131	0.889408	-0.0330014	0.989881
SREK1IP1	0.33572	0.699682	-0.241855	0.996239	-0.392177	0.948995	-0.251495	0.845398
ARRDC4	0.335573	0.881157
LRP10	0.335001	0.252966	-0.0185948	0.999913	0.0373812	0.999937	-0.00838484	0.999003
MAPKAPK3	0.33457	0.350123	0.34129	0.747966	0.504888	0.617897	0.168875	0.757278
HHEX	0.333802	0.65286	1.23404	0.653187	0.940187	0.672322	-0.379049	0.707043
HMGB1	0.333171	0.367824	-0.359506	0.906123	-0.103714	0.992646	0.239545	0.641224
TRIM26	0.3319	0.65286	-0.502013	0.939593	-0.624988	0.859214
SF3B4	0.331747	0.322048	0.13256	0.996239	0.251084	0.915952	0.0645706	0.940418
TSEN54	0.331679	0.658777
RBM3	0.331674	0.551175	-0.00862855	0.999913	0.254184	0.952361	0.244525	0.740738
NDUFV2	0.331588	0.356701	-0.0176397	0.999913	-0.107397	0.992676	-0.177573	0.757268
BUD13	0.331423	0.821671
IFT57	0.331312	0.455472	0.841469	0.462823	1.30287	0.0917124	0.499584	0.393309
GGA2	0.330317	0.775201	-0.438959	0.993422	0.140841	0.999937	0.532984	0.686813
SNW1	0.330098	0.273945	0.246779	0.962694	0.361067	0.797129	0.0572792	0.939788
TAF9	0.330036	0.54521	0.0830308	0.999913	0.652542	0.72857	0.613631	0.349239
SUCO	0.328971	0.796463	-0.333088	0.998105	-0.5464	0.944981	-0.334631	0.841374
ATP6V0A1	0.328244	0.54986	-0.976775	0.653187	-0.628767	0.820553	0.34678	0.671598
BAG5	0.327943	0.720723	0.206291	0.999913	0.257839	0.988029	-0.0844126	0.967884
PIK3CA	0.32755	0.690875
NFRKB	0.326134	0.658261			0.0455611	0.999937	-0.32948	0.792771
NRBF2	0.325868	0.640309	1.0856	0.660767	0.641506	0.823272	-0.687222	0.428645
CPSF4	0.325025	0.696657
PECAM1	0.324836	0.747875	0.388721	0.983599	0.586037	0.87705	0.179523	0.899932	PECAM1
APPBP2	0.324662	0.884021
RAB32	0.324559	0.750637	-0.421023	0.986993	-0.505863	0.91447	-0.216307	0.875392
ARF1	0.324557	0.225147	0.105684	0.996239	0.47316	0.507214	0.37111	0.269362
ALG2	0.324272	0.593251	0.390987	0.975487	0.60419	0.852924
CBX4	0.323508	0.711085	-0.00383276	0.999913	0.129014	0.999937	0.0854471	0.967884
CNOT6L	0.322648	0.243662	-0.120771	0.999913	-0.0651425	0.999937	0.0239278	0.986274
RNF7	0.322085	0.138164	-0.239726	0.941928	-0.106757	0.966306	0.0607159	0.898691
MIS18A	0.3219	0.678946
KDELR2	0.321579	0.399547	0.493466	0.841944	0.702896	0.422071	0.180651	0.77255
THUMPD3	0.321557	0.479726	-0.0482477	0.999913			-0.107767	0.918216
ZBED1	0.321332	0.492039			-1.32291	0.404869	-0.647615	0.384172
DAPK3	0.32091	0.679566	-0.585068	0.930373	0.224093	0.992545
NUP93	0.32064	0.767147	0.426197	0.987537	0.371219	0.958658
HNRNPC	0.320632	0.0317443	-0.230408	0.835039	0.0778573	0.968983	0.306651	0.123477
PPP4R2	0.320063	0.354378	0.271586	0.973838	0.426773	0.79526	0.0940645	0.897939
ZNF511	0.319933	0.604222	0.0177356	0.999913	0.244742	0.964797	0.202348	0.832745
MAU2	0.31955	0.554026	0.578251	0.938141	0.38448	0.931705	-0.391217	0.681253
UBA6	0.319265	0.650659	-0.487056	0.969456	-0.662159	0.838532	-0.27953	0.800071
ST3GAL2	0.318823	0.840191
MX1	0.318469	0.869338	1.70759	0.667613	2.18466	0.346259	0.513755	0.779886
IMPA1	0.318429	0.638864			0.544155	0.911594	0.0700318	0.972368
ZFAND3	0.318226	0.437971	0.252507	0.986993	0.173166	0.981602	-0.19464	0.803098
ATP6V1G1	0.318142	0.24275	0.0395101	0.999913	0.320168	0.743392	0.277944	0.454037
SMIM20	0.317659	0.485562	-0.397249	0.958411	-0.410886	0.892687	-0.0762529	0.951586
SAMD4B	0.316559	0.530864	-1.10171	0.559075	-0.426382	0.896482	0.704001	0.242935
DAPK1	0.316442	0.697807	-0.938985	0.865879	-1.24564	0.489612	-0.393338	0.719918
IFI44	0.316158	0.834545	0.694422	0.949039	1.77261	0.364551
UBE2E3	0.315844	0.280741	0.13652	0.992023	0.333936	0.831056	0.174719	0.727256
ELK1	0.315061	0.713537	0.112332	0.999913			0.515542	0.641805
BCOR	0.314888	0.624062	-0.0428292	0.999913	-0.290855	0.964797	-0.422882	0.690687
PWWP2B	0.313034	0.835561
GCLC	0.312953	0.572481
TRIB1	0.312827	0.810041	-0.178857	0.999913	-0.351551	0.975924	-0.290927	0.860545
RNF166	0.312594	0.534246	0.0577834	0.999913	0.186737	0.968983	0.124724	0.886513
SAFB2	0.312593	0.344228	-0.0462066	0.999913	0.0044057	0.999937	-0.0460538	0.963675
ZMYND15	0.312422	0.676854
ATP6V1H	0.310725	0.482991	-1.21303	0.372979	-1.01595	0.411563	0.130871	0.876705
YBX1	0.310614	0.515893	0.00855643	0.999913	0.321858	0.895534	0.312176	0.597691
HSBP1	0.308875	0.521419	0.267925	0.967079	0.594745	0.656013	0.327901	0.594436
KLHL9	0.307064	0.666308
BCL10	0.306631	0.380039	0.0836431	0.999913	0.168724	0.980218	0.0439995	0.967997
TCF20	0.305675	0.70132			-0.762928	0.882805	-0.831684	0.509535
RASSF5	0.305244	0.270548	0.0617227	0.999913	0.298598	0.814906	0.223938	0.595856
CDC34	0.304098	0.483786	0.253939	0.98342	0.565434	0.769186	0.306037	0.649661
HEXA	0.303786	0.564367	0.15673	0.999913	0.173611	0.9934	-0.0581864	0.9718
MRPL9	0.303671	0.490307	-0.142108	0.999913	-0.0203011	0.999937	0.0677327	0.954275
MARCH2	0.303247	0.717839	-0.0444113	0.999913	-0.278343	0.966034	-0.358383	0.732042
NTMT1	0.302578	0.488784	-0.345034	0.962869	0.0405738	0.999937	0.397687	0.521667
ZCRB1	0.301792	0.634206	0.134507	0.999913	0.378874	0.905644	0.25218	0.785753
NAB1	0.301392	0.707723	0.743592	0.910966	0.927138	0.725677
SPATA13	0.300808	0.872444	-0.209097	0.999913	0.683856	0.920393
GPN1	0.300022	0.630733			1.18058	0.535568	0.0101958	0.999003
PSMB1	0.300017	0.0130958	0.211826	0.946187	0.122502	0.887259	-0.179209	0.381199
PEX16	0.299577	0.429172	-0.166277	0.999913	-0.300545	0.916317	-0.137987	0.853921
CYB561A3	0.299577	0.518234	-0.683861	0.83137	-0.62279	0.761852	0.0142796	0.999003
RNF14	0.299001	0.64842
NAPG	0.298997	0.692268	-0.197648	0.999913	0.259236	0.980218	0.505748	0.594436
HERC5	0.298731	0.83989	1.14696	0.858782	1.1891	0.713272	0.000346804	0.999996
CTSH	0.298537	0.471586	-0.295123	0.936752	-0.135795	0.987743	0.157572	0.804928
SETD1B	0.298486	0.628446			-1.1409	0.706746	-0.789988	0.433283
GPR137B	0.297748	0.454983	0.810174	0.589296	1.08622	0.251334	0.259677	0.685522
SRSF5	0.29702	0.62289	-0.326444	0.969831	-0.208721	0.968501	0.0805793	0.942855
[truncated: 4,289 more rows]

## Sheet: other
gene	Log fold change (ATRXmut vs control)	Adjusted p-value (ATRXmut vs control)	Log fold change (MYCN amplified vs MYCN wildtype)	Adjusted p-value (MYCN amplified vs MYCN wildtype)	Log fold change (MYCN amplified vs control)	Adjusted p-value (MYCN amplified vs control)	Log fold change (sporadic vs control)	Adjusted p-value (sporadic vs control)	Pathways
CCL2	7.32785	0.0437275							CCL
MET	7.30003	0.012326							HGF
PLPP3	7.23844	0.000557582
C15orf48	7.13987	0.00369887
SEMA6B	6.58861	0.000724309							SEMA6
FAM20A	6.35193	9.91365e-07
CXCL2	6.2847	0.0084629							CXCL
CXCL3	6.14253	0.00811124							CXCL
PHLDA1	6.12624	0.00568809
GPNMB	6.11586	0.000347195
TPST1	5.9983	0.0106339
TMEM51	5.90407	4.82342e-06
CXCL8	5.76236	0.00315754	-0.923585	0.990658			4.77995	0.000351416	CXCL
NRP2	5.65529	0.0212498							SEMA3
CCL3L1	5.6027	1.14272e-10							CCL
THBS1	5.45706	0.000882252	-2.70592	0.699535			4.45414	0.000735898	THBS
SDS	5.43361	0.0022578
SDC2	5.43047	0.0390807							ANGPTL, MK, PTN
RGL1	5.3376	0.000347331
CTSL	5.28751	0.000678672	-0.189156	0.999664	4.44989	0.204638
SYN1	4.99903	0.100314
IRAK2	4.80897	0.0632316
G0S2	4.79849	0.0212498
MMP19	4.78827	2.67058e-07
NRIP3	4.71319	0.0388102
PAPSS2	4.70643	0.00380397
DOCK4	4.6	0.00279329
AQP9	4.57875	2.86459e-08	-0.409227	0.994076			3.26637	4.35933e-06
C1QB	4.57213	0.0478902
IL1R1	4.48025	0.0193833							IL1
LGMN	4.47902	0.00811124
LHFPL2	4.44422	0.00526159
CHST7	4.38246	0.0195022
SPHK1	4.36232	0.00177972
THBD	4.36111	0.0316088
EREG	4.32917	0.00829933	-1.33003	0.935731			3.88794	0.000769724	EGF
DHRS9	4.31492	0.0786856
EGR2	4.30398	1.68181e-08
HAMP	4.29522	3.1137e-06
SERPINB2	4.28495	0.0503497
AREG	4.17306	0.0917679							EGF
MAP3K8	4.08611	0.0226907	-0.26028	0.999664	3.16099	0.442317
MSR1	4.08521	0.00374269
SRC	4.08167	0.00090427
CCL3	4.07197	0.00131919							CCL
HIC1	4.06341	0.00145543
EMP1	3.96665	0.106375
SYNJ2	3.94719	0.0314632
HCAR3	3.90773	0.0235785
HS3ST1	3.84349	0.00906982
NEU4	3.82152	0.155312
C1QC	3.81941	0.0858194
CXCL16	3.79503	0.00176084							CXCL
PPARG	3.78669	0.0235245
HIST3H2A	3.76604	0.00327623
SIPA1L2	3.74501	1.17344e-05
ICAM1	3.71859	0.00621889							ICAM, ITGB2
IL4I1	3.69209	0.000178412
ADM	3.66959	0.000218372							CALCR
IL1RN	3.61358	0.0556766
FABP5	3.6111	0.0334399	-0.479753	0.998561	3.14879	0.342003	3.63687	0.00111624
CD109	3.60319	0.0542332
IL1R2	3.56716	0.180179							IL1
OASL	3.56438	2.04496e-06
B3GNT5	3.54385	0.0105206
MRAS	3.51101	1.18833e-12
AC015912.3	3.50966	6.28253e-07
C1QA	3.46701	0.0718567
SDC4	3.45027	0.0235064							ANGPTL, COLLAGEN, FN1, MK, PTN, TENASCIN, THBS
PHLDA2	3.43176	0.0574034
MTSS1	3.41165	0.0291568
TNFRSF21	3.40475	0.00938052
TIMP1	3.40423	0.00885089	0.39007	0.998561	2.84532	0.269915	2.16468	0.0148474
VEGFA	3.35869	0.0151236	0.490504	0.998561			2.10884	0.0326969	VEGF
FNIP2	3.35693	0.00309071
GPR183	3.34947	0.00145543	-0.222185	0.999664			1.83009	0.0187844
PELI1	3.34523	0.00409223
PFKFB3	3.34395	4.8113e-06
AC068580.4	3.33934	0.055664
SPRY2	3.29614	0.0316088
SGK1	3.28914	0.000349494	-0.153137	0.999664	1.93166	0.272511	1.76424	0.0152471
EEPD1	3.28872	0.056321
PLIN2	3.26389	6.56591e-06	0.517729	0.969832	2.76633	0.0235439	1.93355	0.000636546
SLC26A11	3.24746	0.0194174
ABCA1	3.23727	0.00885089
AC016831.1	3.22832	0.0174086
CCL4L2	3.22636	0.00619467
PLA2G7	3.19719	0.00409921
DSE	3.19243	0.00775501	0.872034	0.954927			1.89591	0.0354298
GNA12	3.18571	0.0151929
INSIG1	3.16308	7.94483e-05	-0.260155	0.998561	1.83679	0.312153
SLC1A3	3.1462	0.00626798
ATF3	3.14505	0.0327816
HMOX1	3.13749	0.0171472
ZMIZ1	3.13355	0.00715663
EGR1	3.1207	0.126548	-1.28836	0.957041	-0.186312	0.985988
TCN2	3.11484	0.00197915
LUCAT1	3.1002	0.020609
PTGER2	3.0971	0.036407
SLC16A6	3.07791	0.0288277
ATF5	3.07498	1.10004e-06
IGHA1	3.07266	0.167381
MAFF	3.07115	0.114101
IER3	3.06819	0.00447929	0.0923937	0.999664			1.90661	0.0134798
THAP4	3.06258	0.0002801
NID1	3.05148	1.66005e-10
CDKN1A	3.05014	0.0101566
MT2A	3.03338	0.0296649	-1.00349	0.928449	1.28079	0.665419	2.13492	0.0599507
JARID2	3.0304	0.00411019	-0.0283324	0.999664	2.02692	0.434636	1.95661	0.0108634
PIK3R5	3.00833	0.00811124
SMPDL3A	2.98957	0.00220641
AGAP3	2.9877	0.000810499
NINJ1	2.98433	0.0625864	1.19091	0.957041	3.51628	0.323525	2.19385	0.0446851
PDK4	2.96117	0.108394
NABP1	2.95376	0.0451703
ZNF385A	2.95168	0.00705694
HAVCR2	2.94866	0.0170989							GALECTIN
CD300E	2.91356	0.00655699
LITAF	2.90892	0.00140686	0.766623	0.96513	2.50158	0.176515	1.27038	0.0607187
SOCS6	2.90618	0.0383608
MARCKSL1	2.90321	0.0647778
NR4A3	2.88815	0.108193
ARL4A	2.87314	0.000114653	-0.0144309	0.999664	2.53807	0.129984	2.52763	6.73263e-06
SLC6A6	2.87042	0.0276667
MAPK6	2.85669	0.0195022	-0.820196	0.96513			1.6817	0.0574148
SMOX	2.84663	0.0300194	0.175193	0.999664	2.86672	0.377586
ALCAM	2.84287	0.0201403							ALCAM, CD6
PRDM1	2.83961	0.00502026
SOCS3	2.83654	1.47366e-05	-0.401036	0.979596	1.89808	0.204333
DUSP4	2.83509	0.153272
CCR1	2.81509	5.83502e-07	1.33247	0.876446	2.42988	0.0454624			CCL
OSM	2.81066	0.00447929							OSM
AC016831.5	2.809	0.0156126
RNF145	2.80658	0.0580475
SLC17A5	2.8051	0.0536671
CSRNP1	2.79232	0.0339252	-1.21783	0.903404			2.02808	0.029188
MAP4K3	2.78241	0.0353827
C5AR2	2.77593	0.0022578
STX1A	2.76234	0.238808
MTRNR2L8	2.76179	0.00258069	-1.56054	0.696448			1.40377	0.0541768
PDE4DIP	2.75927	0.0997067
CCRL2	2.75351	0.000202418
AHR	2.7521	0.00982952	0.303513	0.998561			1.46214	0.0677852
ITGA5	2.73712	0.0637511							ANGPT, ANGPTL, CD40, FN1, SPP1, VISFATIN
GADD45B	2.72765	0.0420861	-0.31215	0.998561			1.52771	0.106655
IFI44L	2.72669	0.0173417	0.924751	0.852333	4.73335	0.00025339
GNA13	2.71699	0.0146719	0.26593	0.998561			1.29469	0.116965
BHLHE40	2.71574	0.0764582
PDE4A	2.70191	0.00241803
SLC43A2	2.69854	0.0184167	0.599539	0.983838			1.3772	0.0988517
IFI6	2.68586	0.00590011	0.490774	0.973929	3.62574	0.0150333
ASPH	2.67628	0.131158
BCL2A1	2.6701	0.0248518	0.824542	0.960184	3.12704	0.189242
TP53INP2	2.66805	0.109656
RASGEF1B	2.66539	0.0055189	0.27959	0.998561			1.37774	0.0596362
DHRS3	2.66444	0.0215599
HIF1A	2.65932	0.0265533	-0.399928	0.998561	1.14406	0.713593	1.20901	0.160961
AC095055.1	2.65761	0.0981848
NRG1	2.65172	0.11194							NRG
GPR84	2.6363	0.0657672
PPIF	2.63401	0.0468704
SSH1	2.62354	0.00405545
MAFB	2.62088	0.000810499	-0.369235	0.990103	1.02295	0.539489	1.00513	0.0999714
RASGRP3	2.61568	0.0167371
CAMKK1	2.6124	1.68181e-08
TNFAIP3	2.60704	0.0534612	-0.73069	0.973645			1.77635	0.0740901
AL136295.5	2.60092	1.74234e-09
APOBEC3A	2.58226	0.0450875	0.797018	0.96513	2.73788	0.303567	1.83489	0.048341
AP002807.1	2.56657	2.03652e-08
CD83	2.54671	0.0921717	0.697122	0.978732	2.30365	0.504714
TGIF1	2.54076	0.00746619
P2RY1	2.53799	4.1365e-12
FOSL2	2.51441	0.0456782	-0.579811	0.987954	0.70284	0.852651	0.961767	0.301199
ETV3	2.50871	0.120296
EHD1	2.50441	0.0579263
RALA	2.50329	0.011373
PLK3	2.49836	0.0325868
BMF	2.49666	6.108e-11
RAPGEF1	2.49222	0.0493325
AC245128.3	2.48505	0.110322
ALAS1	2.48036	0.119574
TLE3	2.47847	0.0497336	-0.201805	0.999664			0.991412	0.283975
TIPARP	2.47509	0.109791
SMAD3	2.47101	0.0279789
ANKDD1A	2.46987	0.181585
ITGAX	2.46092	0.0715182							CD23, COMPLEMENT, ICAM, THY1
NCEH1	2.45557	0.0366801
PHACTR1	2.45122	0.00410689	0.0946212	0.999664	1.42228	0.448099	0.941708	0.157147
KCTD7	2.44554	0.0982974
MIR222HG	2.44172	4.16961e-05
PER1	2.44049	0.00524917	-2.16328	0.234007	-0.519481	0.839325	1.45505	0.0340113
HBEGF	2.43646	0.0278758							EGF
CXXC5	2.43407	0.106193
SNX9	2.42931	0.0653317
NEAT1	2.4265	1.9168e-06	-0.547675	0.956137	0.797753	0.519688	1.01381	0.0126666
AL161421.1	2.42525	0.104043
MARCO	2.4046	0.0637389							UGRP1
SQLE	2.40026	0.0240146
FAM20C	2.3979	0.0555105
ABHD17C	2.39642	0.0927616
NAMPT	2.38989	0.0290371	-1.7657	0.625439	-0.197209	0.958685	1.35775	0.0918021	VISFATIN
GRINA	2.38523	9.26353e-11	-0.355201	0.970048	1.1322	0.224392	1.23181	0.000185179
ZBTB43	2.38217	0.0751532	-0.00966531	0.999664			1.307	0.177736
B4GALT5	2.37594	0.0233551
FAM49A	2.3753	0.0163254
RFX2	2.36957	0.233608
CD63	2.36856	0.064869	0.301418	0.998561	2.31037	0.412815	1.95274	0.0243802
BCAT1	2.36803	0.0772106
NFKBIA	2.36572	0.055289	-0.35327	0.998561	1.63147	0.586331	1.85936	0.0257543
TLNRD1	2.36424	0.0542332
CEBPB	2.35995	0.00247331	-0.761077	0.935731	0.74756	0.709105	1.34246	0.0173907
IL1B	2.3572	0.22804							IL1
MGLL	2.3529	0.0334399
ENG	2.35255	0.0707572
LCP2	2.34494	0.00380397
TTYH3	2.343	0.000461941	0.1874	0.998561	1.90876	0.155332
KLF9	2.34013	0.000430646
[truncated: 4,488 more rows]
