# Supplementary material for: Single-cell transcriptomics and epigenomics unravel the role of monocytes in neuroblastoma bone marrow metastasis
Source: Nat Commun. 2023 Jun 26;14:3620. doi: 10.1038/s41467-023-39210-0 (PMC10293285; doi:10.1038/s41467-023-39210-0)
Supplement: Supplementary file 12 — Supplementary Dataset 8 [file 41467_2023_39210_MOESM12_ESM.xlsx]

## Sheet: scATAC-seq
Supplementary Data 8. scATAC sequencing statistics
Sample	Group	Estimated number of cells	Median fragments per cell	Fraction of fragments overlapping any targeted region (%)	Fraction of transposition events in peaks in cell barcodes (%)	Number of reads	Fraction of read pairs with a valid barcode (%)	Fraction of total read pairs mapped confidently to genome (%)
C1	control	8949	4724	71.6	57.1	337259176	95.4935	83.6
C2	control	3344	13992	65.7	46.9	509369060	98.3708	85.4
C3	control	1856	6709	46.9	12.1	495724594	98.3486	83.3
C4	control	9218	5259	68.6	51.9	364436558	95.4491	84.1
C5	control	6197	6391	65.1	45.4	389131358	95.6171	81.6
M1	MYCN amplified	7568	8098	79.8	59.6	306049192	98.0646	88.5
M2a	MYCN amplified	6654	7258	67	52	352112650	95.6922	82.8
M3	MYCN amplified	4088	4694	52.8	22.5	334233996	95.7107	82.3
M4	MYCN amplified	8492	4212	59.6	39.7	328001498	95.924	82
A1	ATRXmut	8285	4552	71.2	56.3	294266570	95.7292	82.8
A2	ATRXmut	6668	7943	74.6	60.6	374042498	94.8608	81.5
S1	sporadic	1836	7022	68.9	48.5	291764900	95.4119	78
S2	sporadic	3957	2172	48.6	22.2	144975920	97.3859	83.1
S3	sporadic	3082	5579	55.4	23.7	277263024	95.833	83
S4	sporadic	2158	4480	64.9	41.3	156818540	97.5749	83.7
S5	sporadic	3692	6804	74.3	52	303532682	95.4906	79.1
