# Supplementary material for: Single-cell transcriptomics and epigenomics unravel the role of monocytes in neuroblastoma bone marrow metastasis
Source: Nat Commun. 2023 Jun 26;14:3620. doi: 10.1038/s41467-023-39210-0 (PMC10293285; doi:10.1038/s41467-023-39210-0)
Supplement: Supplementary file 13 — Source Data [file 41467_2023_39210_MOESM13_ESM.zip]

Archive with 1 entries (1 files):
- Source Data-Single cell architecture of NB bone marrow metastasis.xlsx
